# Supplementary material for: A scalable workflow to characterize the human exposome
Source: Nat Commun. 2021 Sep 22;12:5575. doi: 10.1038/s41467-021-25840-9 (PMC8458492; doi:10.1038/s41467-021-25840-9)
Supplement: Supplementary file 4 — Dataset 1 [file 41467_2021_25840_MOESM4_ESM.xlsx]

## Sheet: Sheet1
Supplementary Data 1. Quantification of chemicals with reference values (certified and noncertified) in reconstituted standard reference material of human serum, NIST SRM-1958 and non-fortified reference material SRM-1957.
Quantified levels and reference levels are presented in mass fraction values. Quantified values are presented in mean and standard error (SE) measure from n=9 repeated analysis of SRM-1958 and SRM-1957. Details of the reference values can be found in SRM-1958 and SRM-1957 certificates. N.D. = Not detectable, defined by no intensity extracted from the raw data.
SRM	Chemical	Mean (ng/kg)	SE	Reference mass fraction	Ratio (measured : reference)	Status of reference value	Co-elution
1958	2,4'-DDD	462.009	88.5627	347 ± 46	1.33	Certified
1958	2,4'-DDE	550.621	55.192	450 ± 20	1.22	Certified
1958	2,4'-DDT	324.158	47.5073	313 ± 43	1.04	Certified	Co-eluting with 4,4'-DDD
1958	4,4'-DDD	430.829	63.1407	416 ± 17	1.04	Certified	Co-eluting with 2,4'-DDT
1958	4,4'-DDE	1485.68	190.758	1250 ± 130	1.19	Certified
1958	4,4'-DDT	293.504	38.4045	293 ± 12	1	Certified
1958	cis-Chlordane	246.268	6.35305	412 ± 25	0.6	Certified
1958	cis-Nonachlor	223.34	33.7617	425 ± 23	0.53	Certified
1958	Hexachlorobenzene	476.647	34.9678	442 ± 46	1.08	Certified
1958	Mirex	204.808	11.7431	384 ± 59	0.53	Certified
1958	Octachlorostyrene	203.956	22.6971	359 ± 19	0.57	Certified
1958	Oxychlordane	194.868	44.9969	226 ± 43	0.86	Certified
1958	PBB-153	197.325	39.668	421 ± 13	0.47	Certified
1958	PBDE-100	324.659	44.4662	492 ± 15	0.66	Certified
1958	PBDE-153	314.157	46.7188	455 ± 54	0.69	Certified
1958	PBDE-154	252	35.6566	441 ± 39	0.57	Certified
1958	PBDE-17	659.04	52.8018	458 ± 32	1.44	Certified
1958	PBDE-183	266.644	11.5227	453 ± 42	0.59	Certified
1958	PBDE-28	655.439	71.1723	462 ± 19	1.42	Certified	Co-eluting with PBDE-33
1958	PBDE-47	558.435	46.9973	651 ± 29	0.86	Certified
1958	PBDE-66	292.716	25.6056	440 ± 41	0.67	Certified
1958	PBDE-85	353.551	36.6018	475 ± 27	0.74	Certified
1958	PBDE-99	529.231	64.5081	475 ± 39	1.11	Certified
1958	PCB-101	502.819	55.6647	409 ± 27	1.23	Certified
1958	PCB-105	252.399	23.8376	419 ± 31	0.6	Certified
1958	PCB-110	413.05	43.9242	397 ± 26	1.04	Certified
1958	PCB-114	54.5307	1.61898	46.6 ± 8.4	1.17	Non-certified
1958	PCB-118	510.305	77.615	412 ± 35	1.24	Certified
1958	PCB-123	62.065	3.27061	52.5 ± 4.8	1.18	Non-certified
1958	PCB-128	478.548	41.2341	420 ± 17	1.14	Certified
1958	PCB-138	555.397	58.3495	473 ± 54	1.17	Certified	Co-eluting with PCB-158
1958	PCB-146	281.51	23.3553	378 ± 26	0.74	Certified
1958	PCB-149	311.995	31.1163	373 ± 22	0.84	Certified
1958	PCB-151	388.813	37.357	381 ± 18	1.02	Certified
1958	PCB-153	289.481	32.5769	457 ± 36	0.63	Certified
1958	PCB-156	448.744	62.8004	418 ± 19	1.07	Certified
1958	PCB-157	313.826	18.9742	420 ± 42	0.75	Certified
1958	PCB-158	444.627	45.0266	365 ± 48	1.22	Certified	Co-eluting with PCB-138
1958	PCB-167	348.085	27.2243	403 ± 26	0.86	Certified
1958	PCB-170	362.319	32.7779	422 ± 23	0.86	Certified
1958	PCB-172	266.783	16.9897	395 ± 28	0.68	Certified
1958	PCB-177	255.249	14.6428	392 ± 9	0.65	Certified
1958	PCB-178	278.861	15.8637	386 ± 15	0.72	Certified
1958	PCB-18	283.396	13.0119	407 ± 14	0.7	Certified
1958	PCB-180	372.531	21.5713	459 ± 49	0.81	Certified	Co-eluting with PCB-193
1958	PCB-183	239.635	31.4328	407 ± 36	0.59	Certified
1958	PCB-187	287.917	22.2234	411 ± 38	0.7	Certified
1958	PCB-189	372.304	44.0664	402 ± 31	0.93	Certified
1958	PCB-194	408.041	39.2281	387 ± 20	1.05	Certified
1958	PCB-195	370.42	28.2531	385 ± 25	0.96	Certified
1958	PCB-196	339.125	23.156	397 ± 2	0.85	Certified	Co-eluting with PCB-203
1958	PCB-199	264.814	55.5651	379 ± 21	0.7	Certified
1958	PCB-203	339.804	23.2144	398 ± 49	0.85	Certified	Co-eluting with PCB-196
1958	PCB-206	251.96	38.1728	366 ± 8	0.69	Certified
1958	PCB-209	224.849	81.0501	338 ± 16	0.67	Certified
1958	PCB-28	607.802	63.781	484 ± 18	1.26	Non-certified	Co-eluting with PCB-31
1958	PCB-44	253.789	13.7426	408 ± 21	0.62	Certified
1958	PCB-49	292.464	18.5564	414 ± 15	0.71	Certified
1958	PCB-52	288.192	17.9737	401 ± 14	0.72	Certified
1958	PCB-66	441.144	29.4241	414 ± 6	1.07	Certified
1958	PCB-74	250.999	20.3241	414 ± 46	0.61	Certified
1958	PCB-87	406.979	38.8581	396 ± 23	1.03	Certified
1958	PCB-99	365.426	31.7139	385 ± 28	0.95	Certified
1958	trans-Chlordane	124.449	25.7961	412 ± 6	0.3	Certified
1958	trans-Nonachlor	201.864	42.3462	469 ± 6	0.43	Certified
1958	α-HCH	264.871	11.2434	260 ± 44	1.02	Non-certified
1958	β-HCH	220.742	24.379	278 ± 47	0.79	Non-certified
1958	γ-HCH	563.169	44.7166	315 ± 43	1.79	Non-certified
1957	PCB-18	8.15131	4.34135	4.5 ± 0.8	1.8114	Non-certified
1957	PBDE-47	458.66	52.5062	268 ± 14	1.71142	Certified
1957	Hexachlorobenzene	49.8915	3.96271	29.7 ± 3.5	1.67985	Certified
1957	PCB-196	14.1316	7.45717	10.9 ± 0.7	1.29648	Non-certified
1957	PCB-183	6.67746	6.67728	5.77 ± 0.35	1.15727	Non-certified
1957	trans-Nonachlor	64.6597	14.2541	58.3 ± 1.9	1.10909	Certified
1957	PCB-28	9.19905	4.65046	8.6 ± 1.1	1.06966	Non-certified
1957	PCB-153	61.7983	12.7758	58.2 ± 0.9	1.06183	Certified
1957	PBDE-66	6.89272	4.57141	6.7 ± 0.13	1.02876	Non-certified
1957	PBDE-85	7.18901	7.18901	8.2 ± 1.9	0.876708	Non-certified
1957	PCB-180	46.8669	11.0979	54.5 ± 0.5	0.859943	Certified
1957	PBDE-17	3.43432	2.27166	4.2 ± 1.5	0.817696	Non-certified
1957	β-HCH	23.9591	5.77219	31.3 ± 6	0.765466	Non-certified	Co-eluting with PCB-203
1957	PCB-138	27.7512	5.86041	36.9 ± 9	0.752066	Certified
1957	PCB-74	9.82915	4.71733	13.8 ± 0.1	0.712257	Non-certified
1957	4,4'-DDE	567.579	85.0582	921 ± 76	0.616264	Certified
1957	PCB-66	3.0181	1.40431	5.6 ± 1.7	0.538946	Non-certified
1957	PBDE-100	26.0229	5.55594	49.7 ± 2.7	0.523599	Certified	Co-eluting with PBDE-33
1957	PCB-187	7.00035	7.00016	15.5 ± 0.5	0.451636	Certified
1957	PCB-206	2.94196	2.9417	6.98 ± 0.37	0.421485	Non-certified
1957	PCB-99	4.70902	2.88658	11.6 ± 0.6	0.40595	Non-certified
1957	PCB-118	7.64326	4.1221	18.9 ± 1.2	0.404405	Certified
1957	PBDE-99	24.8662	11.2241	76 ± 3.8	0.327187	Certified
1957	PCB-170	3.68308	2.43603	16.2 ± 2	0.227351	Certified
1957	PCB-194	2.58796	2.58771	11.9 ± 0.3	0.217476	Certified
1957	PCB-199	1.79385	1.7935	11.2 ± 0.8	0.160165	Non-certified
1957	PCB-146	1.14425	1.14405	7.17 ± 0.2	0.159588	Non-certified
1957	PBDE-28	2.75514	1.83059	25.1 ± 0.1	0.109766	Non-certified
1957	PBB-153	N.D.
1957	PBDE-153	N.D.
1957	PBDE-154	N.D.
1957	PCB-209	N.D.
1958	PBDE-206	N.D.
1958	PBDE-209	N.D.
