# Supplementary material for: A scalable workflow to characterize the human exposome
Source: Nat Commun. 2021 Sep 22;12:5575. doi: 10.1038/s41467-021-25840-9 (PMC8458492; doi:10.1038/s41467-021-25840-9)
Supplement: Supplementary file 5 — Dataset 2 [file 41467_2021_25840_MOESM5_ESM.xlsx]

## Sheet: Sheet1
Supplementary Data 2. Comparison of quantification results in n=20 human plasma samples, by reference standardization using SRM-1958 and by external standard curves (0-2 ng/mL).
Results of standard curve were not corrected by recovery of [13C] labelled internal standards. Values of quantification are presented in ng/kg. Spearman's correlation coefficient of each sample quantification was calculated.
		Quantifiation	by reference standardization	Quantification	by standard curve	Spearman's correlation coeffeciency
Chemical class	Chemical name	Mean	SE	Mean	SE
Chlorinated pesticde	HCB	36.6	7.45	50.1	6.7	1
Chlorinated pesticde	α-HCH	11.4	2.33	11.3	2.3	1
Chlorinated pesticde	β-HCH	299	260	189	165	1
Chlorinated pesticde	4,4'-DDT	326	110	301	102	1
Chlorinated pesticde	2,4'-DDT/4,4'-DDD	15.4	3.6	11.1	2.61	1
Chlorinated pesticde	2,4'-DDD	121	43.9	108	40	1
Chlorinated pesticde	4,4'-DDE	823	346	675	284	1
PCB	PCB-28	3.47	1.61	4.84	2.25	1
PCB	PCB-118	12.9	7.17	15.5	8.62	1
PCB	PCB-138	9	4.29	12.1	5.78	1
PCB	PCB-153	44.5	11.9	26.8	7.13	1
PCB	PCB-156	0.68	0.35	0.96	0.49	1
PCB	PCB-180	25.6	13.7	13.7	3.85	1
PBDE	PBDE-28	0.46	0.26	1.41	0.8	1
PBDE	PBDE-47	59.7	15.1	37.6	9.5	1
PBDE	PBDE-66	40.4	10.2	43.2	10.9	1
PBDE	PBDE-100	0.52	0.37	0.21	0.15	1
