# Supplementary material for: A scalable workflow to characterize the human exposome
Source: Nat Commun. 2021 Sep 22;12:5575. doi: 10.1038/s41467-021-25840-9 (PMC8458492; doi:10.1038/s41467-021-25840-9)
Supplement: Supplementary file 6 — Dataset 3 [file 41467_2021_25840_MOESM6_ESM.xlsx]

## Sheet: Sheet1
Supplementary Data 3. Comparison of quantification results in n=11 human lung samples, by reference standardization using SRM-1958 and by Response Factor (RF) calculated with spiked 13C-isoptoic standards.
Quantification values are presented in ng/kg. Spearman's correlation coefficient of each sample quantification was calculated.
	Chemical	NIST1958	L1	L2	L3	L4	L5	L6	L7	L8	L9	L10	L11
Raw intensity	4,4'-DDE	179022	1818.58	769979	89212.8	0.0136603	9413.42	8725.19	10120	11356.7	0.00830954	0.012295	22304.4
Raw intensity	PBDE-47	50504.1	14662	1851.65	6576.27	0.0135009	0.00199222	2255.56	0.00596244	0.00581123	0.0101986	0.00522603	0.00737481
Raw intensity	PBDE-99	69145.5	2244.13	0.0153547	0.00788955	0.00541984	0.00428274	0.0155355	0.00925491	0.00992749	0.0109915	0.0139567	0.0112403
Raw intensity	PCB-101	36359.9	0.00923752	0.00745771	0.0151022	0.0123389	0.0108149	453.768	0.0156702	0.0118599	0.00561158	0.0102208	0.00652013
Raw intensity	PCB-180	49460.7	0.00369865	0.00823544	0.0134233	0.00762415	2739.11	0.0109112	0.0086479	516.138	0.0127279	0.00710786	2157.86
Raw intensity	PCB-28	42509	791.227	2714.48	8543.55	0.0125475	2958.05	644.617	1287.08	1998.93	3028.12	1280.62	1086.84
Raw intensity	[13C12]-4,4'-DDE	3.33921e+06	5.09356e+06	4.96159e+06	5.70264e+06	4.6528e+06	4.64142e+06	3.03708e+06	4.53591e+06	5.76482e+06	4.80439e+06	5.26029e+06	3.4382e+06
Raw intensity	[13C12]-PBDE47	2.20157e+06	2.61724e+06	3.02555e+06	3.44845e+06	3.06507e+06	3.36431e+06	1.95843e+06	3.51391e+06	3.53862e+06	3.3795e+06	3.07182e+06	1.96293e+06
Raw intensity	[13C12]-PBDE99	1.88012e+06	2.94621e+06	2.66907e+06	3.18703e+06	2.15929e+06	2.93461e+06	1.77118e+06	3.24896e+06	3.29284e+06	3.01458e+06	2.80479e+06	1.71824e+06
Raw intensity	[13C12]-PCB101	2.93438e+06	3.82265e+06	3.45297e+06	5.48614e+06	4.45871e+06	4.91428e+06	2.81366e+06	3.8542e+06	5.26216e+06	4.80942e+06	4.46001e+06	2.74985e+06
Raw intensity	[13C12]-PCB180	1.95391e+06	4.03927e+06	2.52238e+06	3.9312e+06	3.50443e+06	3.65353e+06	2.23977e+06	4.07749e+06	4.03122e+06	3.51264e+06	3.43257e+06	1.03967e+06
Raw intensity	[13C12]-PCB28	4.93413e+06	8.52581e+06	8.11285e+06	9.10806e+06	6.34126e+06	8.09506e+06	4.42972e+06	8.78955e+06	8.72292e+06	7.99079e+06	7.76996e+06	4.50983e+06
	Chemical	Mass in NIST1958	L1	L2	L3	L4	L5	L6	L7	L8	L9	L10	L11	Mean	SE
Reference Standardization	4,4'-DDE	1250	12.698	5376.29	622.917	9.53811e-05	65.728	60.9226	70.6618	79.2967	5.80204e-05	8.58485e-05	155.738	585.841	505.578
Reference Standardization	PBDE-47	651	188.995	23.8679	84.7685	0.000174027	2.56799e-05	29.0742	7.68562e-05	7.4907e-05	0.000131461	6.73638e-05	9.50617e-05	29.7005	18.6055
Reference Standardization	PBDE-99	492	22.323	0.000152737	7.84796e-05	5.39127e-05	4.26017e-05	0.000154536	9.20613e-05	9.87516e-05	0.000109335	0.000138832	0.000111811	2.02946	2.1284
Reference Standardization	PCB-101	409	5.46405e-05	4.41128e-05	8.93304e-05	7.29852e-05	6.39705e-05	2.68407	9.26902e-05	7.01522e-05	3.31928e-05	6.04568e-05	3.8567e-05	0.244062	0.25591
Reference Standardization	PCB-180	459	4.37916e-05	9.75065e-05	0.00015893	9.0269e-05	32.4308	0.000129187	0.00010239	6.11101	0.000150697	8.41562e-05	25.5488	5.82649	3.6992
Reference Standardization	PCB-28	402	3.53484	12.127	38.1687	5.60566e-05	13.2152	2.87985	5.75009	8.9303	13.5282	5.72121	4.85551	9.88282	3.28193
	Chemical	RF in NIST1958	L1	L2	L3	L4	L5	L6	L7	L8	L9	L10	L11	Mean	SE	Speaman's Correlation
RF Quantification	4,4'-DDE	22.6365	8.32451	3618.3	364.752	6.84527e-05	47.2871	66.9832	52.0192	45.9317	4.0326e-05	5.44963e-05	151.253	395.896	339.64	0.918
RF Quantification	PBDE-47	27.5518	158.978	17.3677	54.1181	0.000125	1.68046e-05	32.6838	4.81526e-05	4.66037e-05	8.56397e-05	4.82796e-05	0.000106618	23.9226	15.257	0.964
RF Quantification	PBDE-99	24.0253	18.8491	0.00014236	6.12594e-05	6.21129e-05	3.61142e-05	0.000217055	7.0491e-05	7.46062e-05	9.02267e-05	0.000123137	0.000161883	1.71365	1.79718	0.964
RF Quantification	PCB-101	26.8223	6.67612e-05	5.96686e-05	7.60513e-05	7.64539e-05	6.07987e-05	4.45549	0.000112324	6.2266e-05	3.22348e-05	6.33116e-05	6.55059e-05	0.405106	0.424808	0.791
RF Quantification	PCB-180	33.9645	3.20335e-05	0.000114219	0.000119453	7.6109e-05	26.2277	0.000170424	7.4196e-05	4.47911	0.000126761	7.24406e-05	72.6088	9.3924	7.07786	0.927
RF Quantification	PCB-28	73.3623	7.01254	25.2827	70.8798	0.000149518	27.6119	10.996	11.0649	17.3159	28.6347	12.4541	18.2103	20.8603	5.94806	0.927
