# Supplementary material for: A scalable workflow to characterize the human exposome
Source: Nat Commun. 2021 Sep 22;12:5575. doi: 10.1038/s41467-021-25840-9 (PMC8458492; doi:10.1038/s41467-021-25840-9)
Supplement: Supplementary file 7 — Dataset 4 [file 41467_2021_25840_MOESM7_ESM.xlsx]

## Sheet: Sheet1
Supplementary Data 4. Information of 378 chemical authentic standards on retention time, spectral information (the most abundant m/z: mz1 to mz5), linearity and limit of detection (LOD).
The calibration curves were established over a range of 0.1 ng/mL to 20 ng/mL with a subset of chemicals re-run over 0.05 ng/mL to 1 ng/mL (indicated by *).
Name	Chemical Name	CAS number	Linearity (R2)	Retention time (min)	mz1	mz2	mz3	mz4	mz5	LOD (ng/mL)
1,2,3,4,6,7,8-HepCDD	1,2,3,4,6,7,8-Heptachlorodibenzo-p-dioxin	35822-46-9	0.9998	18.6785	423.776	425.773	427.77	421.779	360.812	0.043905
1,2,3,4,6,7,8-HepCDF	1,2,3,4,6,7,8-Heptachlorodibenzofuran	38998-75-3	0.9981	17.891	407.781	409.778	411.775	405.784	344.817	0.0605708
1,2,3,4,7,8-HxCDD	1,2,3,4,7,8-Hexachlorodibenzo-p-dioxin	39227-28-6	0.9999	16.4268	389.815	391.812	387.818	326.851	393.809	0.0289389
1,2,3,4,7,8-HxCDF	1,2,3,4,7,8-Hexachlorodibenzofuran	55684-94-1	0.9994	15.8109	373.82	375.817	371.823	377.814	310.856	0.0385114
1,2,3,7,8-PCDD	1,2,3,7,8-Pentachlorodibenzo-p-dioxin	40321-76-4	1	14.309	355.854	357.851	353.857	292.89	290.893	0.00919998
1,2,3,7,8-PCDF	1,2,3,7,8-Pentachlorodibenzofuran	57117-41-6	0.9994	13.5598	339.859	341.856	337.862	276.895	204.961	0.0318576
2,3,7,8-TCDD	2,3,7,8-Tetrachlorodibenzo-p-dioxin	1746-01-6	0.9999	11.99	321.893	319.896	323.89	256.932	258.929	0.0195651
2,3,7,8-TCDF	2,3,7,8-Tetrachlorodibenzofuran	1746-01-6	0.9996	11.6624	305.898	303.901	307.895	171	240.937	0.0316473
2,4,5-Trichlorophenol	2,4,5-Trichlorophenol	95-95-4	0.9937	3.0255	195.924	197.921	96.984	132.961	199.918	0.00366121
2,4,6-Trichlorophenol	2,4,6-Trichlorophenol	88-06-2	0.9986	3.0166	195.924	197.922	96.9841	131.953	199.918	0.06
2-Nitroaniline	2-Nitroaniline	88-74-4	0.9997	3.4442	138.042	108.044	92.0495	121.04	139.046	0.0301059
2-Phenylphenol	o-Hydroxybiphenyl	90-43-7	0.9997	3.9679	169.065	170.072	141.07	115.054	170.068	0.0328563
3,3'-Dichlorobenzidine	3,3'-Dichlorobenzidine	91-94-1	0.9998	13.9744	252.022	254.019	154.065	181.076	253.025	0.0387519
3-Nitroaniline	3-Nitroaniline	99-09-2	0.9992	4.0071	168.057	138.042	139.054	92.0495	169.06	0.0439376
4-Bromophenylphenylether	4-Bromophenylphenylether	101-55-3	0.9994	5.1831	141.07	247.983	249.981	115.054	169.065	0.0279836
4-Chlorophenylphenylether	4-Chlorophenylphenylether	7005-72-3	0.9993	4.5364	149.023	141.07	204.034	115.054	206.031	0.0291629
4-Nitroaniline	4-Nitroaniline	100-01-6	0.9987	4.7301	108.044	138.042	92.0495	109.048	139.046	0.0599235
Acenaphthene	Acenaphthene	83-32-9	0.9995	3.8801	153.07	152.062	154.078	154.074	151.054	0.0449118
Acenaphthene_d10	Acenaphthene-d10	15067-26-2	0.9997	3.8079	162.126	164.14	160.112	163.13	161.12	0.0130494
Acenaphthylene	Acenaphthylene	208-96-8	0.9994	3.664	152.062	150.047	151.054	153.065	179.06	0.0547051
Aldrin	Aldrin	309-00-2	0.9991	8.2154	192.937	194.934	262.857	260.86	196.931	0.131881
Anthracene	Anthracene	120-12-7	0.9993	6.0388	178.078	176.062	152.062	179.081	177.07	0.0362784
Anthraquinone	9,10-Anthracenedione	84-65-1	0.9995	7.5902	152.062	208.052	180.057	151.054	150.047	0.0598733
Atrazine	Atrazine	1912-24-9	0.9952	5.4405	200.07	202.067	215.093	173.046	138.077	0.099886
Azobenzene	Azobenzene	103-33-3	0.9998	4.6829	105.045	152.062	182.084	153.07	151.054	0.0164172
PBDE-100	2,2’,4,4’,6 -pentabromodiphenylether	189084-64-8	0.9996	16.254	403.786	405.784	563.622	565.62	561.624	0.0399567	*
PBDE-138	2,2’,3,4,4’,5’ -hexabromodiphenylether	182677-30-1	0.999	20.351	483.695	481.697	485.693	643.532	641.534	0.0949683
PBDE-153	2,2’,4,4’,5,5’ -hexabromodiphenylether	68631-49-2	0.9996	19.6322	483.695	481.697	485.692	643.532	641.534	0.0274327	*
PBDE-154	2,2’,4,4’,5,6’ -hexabromodiphenylether	207122-15-4	0.9993	18.9076	483.695	481.697	485.693	643.532	641.534	0.02949	*
PBDE-155	2,2’,4,4’,6,6’ -hexabromodiphenylether	35854-94-5	0.9999	18.4091	483.695	403.786	405.784	643.532	481.697	0.123689
PBDE-49	2,2’,4,5' -tetrabromodiphenylether	243982-82-3	0.9999	13.4464	325.876	323.878	327.874	485.71	483.712	0.0548629
PBDE-85	2,2’,3,4,4’ -pentabromodiphenylether	182346-21-0	0.9996	17.7276	403.786	405.784	563.622	565.62	401.788	0.129289
PBDE-1	2-monobromodiphenylether	1872021	0.9999	4.8186	169.065	141.07	115.054	247.983	N/A	0.0226991
PBDE-10	2,6-dibromodiphenylether	51930-04-2	0.9999	6.5908	168.057	327.892	139.054	169.06	N/A	0.024986
PBDE-11	3,3'-dibromodiphenylether	6903-63-5	0.9992	7.502	327.892	168.057	325.894	329.889	N/A	0.0509828
PBDE-115	2,3,4,4’,6 -pentabromodiphenylether	189084-66-0	0.9997	17.0259	403.786	405.784	563.622	565.62	N/A	0.103651
PBDE-116	2,3,4,5,6 -pentabromodiphenylether	189084-65-9	0.9993	17.2496	403.786	405.784	401.789	407.782	N/A	0.220869
PBDE-12	3,4-dibromodiphenylether	189084-59-1	0.9997	7.6945	327.892	168.057	325.894	329.889	N/A	0.0352074
PBDE-126	3,3’,4,4’,5 -pentabromodiphenylether	366791-32-4	0.9999	18.6729	563.622	565.62	561.624	567.618	N/A	0.0964918
PBDE-13	3,4'-dibromodiphenylether	83694-71-7	0.9996	7.7528	327.892	168.057	325.894	329.889	N/A	0.0371408
PBDE-15	4,4'-dibromodiphenylether	2050-47-7	0.9997	8.0077	327.892	325.894	329.889	168.057	N/A	0.0369092
PBDE-2	3-monobromodiphenylether	6876-00-2	0.9999	4.9354	141.07	247.983	249.981	115.054	N/A	0.0188952
PBDE-3	4-monobromodiphenylether	101-55-3	0.9999	5.0657	247.983	249.981	141.07	115.054	N/A	0.0161412
PBDE-32	2,4',6-tribromodiphenylether	189084-60-4	0.9999	10.1113	245.968	247.965	405.802	407.8	N/A	0.0327878
PBDE-33	2',3,4-tribromodiphenylether	147217-78-5	0.9995	10.8622	245.968	247.966	405.802	407.8	N/A	0.0493816
PBDE-35	3,3',4-tribromodiphenylether	147217-80-9	0.9998	11.1715	405.802	407.8	139.054	403.804	N/A	0.041697
PBDE-37	3,4,4'-tribromodiphenylether	147217-81-0	0.9997	11.5188	405.802	407.8	139.054	403.804	N/A	0.0441657
PBDE-66	2,3’,4,4’ -tetrabromodiphenylether	189084-61-5	0.9997	13.9311	325.876	485.711	483.712	323.878	N/A	0.0758044
PBDE-7	2,4-dibromodiphenylether	171977-44-9	0.9998	7.1897	168.057	327.892	139.054	325.894	N/A	0.0371639
PBDE-77	3,3’,4,4’ -tetrabromodiphenylether	93703-48-1	0.9998	14.4426	325.876	323.878	327.874	485.71	N/A	0.0939752
PBDE-8	2,4'-dibromodiphenylether	147217-71-8	0.9999	7.5065	168.057	327.892	325.894	329.889	N/A	0.0198654
Benfluralin	Benfluralin	1861-40-1	0.9999	4.8393	292.054	264.023	206.03	276.059	401.788	0.124408
Benz(a)anthracene	Benz(a)anthracene	56-55-3	0.9992	13.3199	228.093	226.078	229.097	113.039	160.037	0.042881
Benzidine	Benzidine	92-87-5	0.9923	9.7308	184.099	185.103	183.092	156.081	224.062	0.129934
Benzo(a)pyrene	Benzo(a)pyrene	50-32-8	0.9991	17.1478	252.093	250.078	253.097	126.046	166.065	0.0266258
Benzo(b)fluoranthene	Benzo(b)fluoranthene	205-99-2	0.999	17.8708	252.093	250.078	253.097	126.046	125.039	0.0441521
Benzo(g,h,i)perylene	Benzo(g,h,i)perylene	191-24-2	0.9967	20.9266	276.093	278.109	274.078	138.047	125.039	0.0680429
Benzo(k)fluoranthene	Benzo(k)fluoranthene	207-08-9	0.9992	18.7665	252.093	250.078	253.097	113.039	277.097	0.00836868
α-HCH	α-Hexachlorocyclohexane	319-84-6	0.9982	6	180.937	182.934	218.911	184.931	139.054	0.00739746	*
β-HCH	β-Hexachlorocyclohexane	319-85-7	0.9993	6.3	180.937	182.934	218.911	184.931	216.914	0.00291773	*
γ-HCH	γ-Hexachlorocyclohexane	319-86-8	0.9986	6.42	225.043	209.012	207.033	149.023	216.914	0.00521862	*
Biphenyl	Biphenyl	92-52-4	0.9992	3.1708	154.078	153.07	152.062	155.081	182.105	0.052727
Carbazole	Carbazole	86-74-8	0.9987	6.592	167.073	166.065	139.054	168.076	149.047	0.0535621
Chlorbenside	Chlorbenside	103-17-3	0.9993	8.9772	125.015	127.012	372.825	374.822	290.031	0.0484446
cis-Chlordane	Chlordane, cis-	5103-71-9	0.9998	9.279	372.825	374.822	236.841	376.819	376.819	0.0409641	*
trans-Chlordane	Chlordane, trans-	5103-74-2	0.9995	8.9748	372.825	374.822	236.841	376.819	370.828	0.0352186	*
Chlorfenson	Chlorfenson	80-33-1	0.9995	9.6347	174.962	139.006	111	176.958	137.003	0.042554
Chlorothalonil	Chlorothalonil	1897-45-6	0.9998	5.8002	265.878	263.881	267.875	264.023	207.987	0.0231107
Chlorpropham	Chlorpropham	101-21-3	0.9993	4.7586	127.018	171.008	129.015	152.998	326.015	0.0603459
Dimethyl-Chlorthal	Chlorthal-dimethyl	1861-32-1	0.9997	7.6435	300.88	298.883	302.877	220.896	286.93	0.0436224
Chlozolinate	Ethyl 3-(3,5-dichlorophenyl)-5-methyl-2,4-dioxo-1,3-oxazolidine-5-carboxylate	84332-86-5	0.999	8.5288	185.987	186.958	258.98	187.984	296.957	0.0640131
Chrysene	Chrysene	218-01-9	0.9986	14.0142	228.093	226.078	229.097	224.062	188.956	0.0443797
Chrysene-d12	Chrysene-d12	1719-03-5	0.9995	13.9003	240.169	236.141	241.172	118.07	113.039	0.0476274
Coumaphos	Coumaphos	56-72-4	0.9953	16.2866	362.014	225.985	210.008	96.9508	176.107	0.161005
Cyprodinil	Cyprodinil	121552-61-2	0.9964	8.3223	224.118	225.126	208.087	210.103	163.008	0.0875124
o,p'-DDE	2,2-(2-Chlorophenyl-4'-chlorophenyl)-1,1-dichloroethene	3424-82-6	0.9996	9.096	246	247.997	176.062	317.935	225.121	0.0342757	*
Diazinon	Oleodiazinon	333-41-5	1	5.7823	137.071	179.118	199.063	124.063	86.0601	0.0268207
Dibenz(a,h)anthracene	Dibenz(a,h)anthracene	53-70-3	0.9964	20.8233	276.093	278.109	274.078	138.047	153.102	0.0931954
Dibenzofuran	Dibenzofuran	132-64-9	0.9999	4.0992	168.057	139.054	138.042	169.06	277.097	0.0172831
Dichlobenil	Dichlobenil	1194-65-6	0.9991	3.2986	154.078	149.024	225.043	153.07	140.058	0.0918661
Dichlofluanid	Dichlofluanid	1085-98-9	0.9987	7.3501	123.014	167.064	223.95	154.012	152.062	0.128263
3,4'-Dichloroaniline_	3,4-Dichloroaniline	95-76-1	0.9998	3.4464	160.979	162.976	98.9997	126.011	225.947	0.0001124
4,4'-ichlorobenzophenone	Bis(4-chlorophenyl)methanone	90-98-2	0.9997	7.874	138.995	140.992	215.026	139.006	90.0339	0.0337311
Dicloran	Botran	99-30-9	0.9998	5.2313	175.966	123.995	205.964	177.964	249.995	0.0301266
Dieldrin_	Dieldrin	60-57-1	0.9992	9.9226	246	247.997	317.935	315.938	190.922	0.0750376
Dimethachlor	Dimethachlor	50563-36-5	0.9953	6.4731	134.096	197.06	148.076	132.081	177.055	0.144747
Diphenamid	Diphenamid	957-51-7	0.9974	8.0577	167.086	165.07	152.062	168.089	91.0543	0.128686
Diphenylamine	Diphenylamine	122-39-4	0.9999	4.5625	169.089	168.081	230.899	167.073	166.078	0.0220382
Edifenphos	Edifenphos	17109-49-8	0.9926	11.7501	109.011	156.987	172.982	96.9508	141.967	0.193012
Endosulfan-ether	1,7,8,9,10,10-Hexachloro-4-oxatricyclo[5.2.1.02,6]dec-8-ene	3369-52-6	0.9999	6.3323	240.895	236.841	238.899	169.968	199.031	0.0346638
Endosulfan-I	a-endosulfan	959-98-8	0.9999	10.703	236.841	159.984	158.976	169.969	271.81	0.0346638
Endosulfan-sulfate	THIODAN SULFATE	1031-07-8	0.9992	11.753	238.099	308.037	310.034	271.81	192.937	0.136296
Ethalfluralin	Ethalfluralin	55283-68-6	0.9998	4.6941	276.059	316.09	292.054	202.035	138.977	0.160211
Fenitrothion	Phenitrothion	122-14-5	0.9998	7.2272	290.072	124.982	276.057	260.014	109.005	0.0401468
Fenson	Benzenesulfonic acid, 4-chlorophenyl ester	80-38-6	0.9994	7.9763	141	267.996	98.9997	269.993	152.062	0.03578
Fenthion	Fenthion	55-38-9	0.9938	7.6653	278.02	169.014	124.982	245.04	126.995	0.0974616
Fluazifop-P-butyl	Fluazifop-P-butyl	79241-46-6	0.9978	10.7715	138.995	282.074	251.003	253	180.035	0.0942466
Fludioxonil	Fludioxonil	131341-86-1	0.9801	9.7316	248.039	127.042	154.053	182.048	225.078	0.184433
Fluoranthene	Fluoranthene	206-44-0	0.9994	8.9938	202.077	200.062	203.081	201.07	153.045	0.0541016
Fluorene	Fluorene	86-73-7	0.9993	4.463	165.07	166.077	163.054	164.062	101.039	0.046946
Flutolanil	Flutolanil	66332-96-5	0.999	9.7171	173.021	145.026	281.066	176.107	166.097	0.123527
Fonofos	Fonofos	944-22-9	0.9987	5.6999	108.987	137.018	110.019	246.03	168.113	0.0532488
Heptachlor	HEPTACHLOR	76-44-8	0.9992	6.8363	271.81	273.807	236.841	269.813	238.838	0.117855
Heptachlor_epoxide (Isomer A)	Heptachlor epoxide	28044-83-9	0.9994	8.411	352.843	354.841	350.846	262.856	218.935	0.159478
Hexachlorobenzene	Hexachlorobenzene	118-74-1	0.9999	6.04	283.81	285.807	281.813	287.804	356.837	0.0325356	*
Indeno(1,2,3-cd)pyrene	Indeno(1,2,3-cd)pyrene	193-39-5	0.999	21.2726	276.093	138.047	137.039	274.078	112.051	0.045013
Isodrin	pholedrine	465-73-6	0.9991	12.2261	121.065	227.107	152.062	122.068	96.9509	0.135636
Linuron	Linuron	330-55-2	0.9977	7.3268	123.995	186.959	159.972	132.961	169.969	0.162628
Methacrifos	Methacrifos	62610-77-9	0.9976	3.852	180	207.995	124.982	93.01	134.096	0.0822569
Methyl_parathion	Methyl parathion	298-00-0	0.9989	6.7095	124.982	263.001	127.016	109.005	169.065	0.0656456
Metolachlor	Metolachlor	51218-45-2	0.9988	6.8453	162.091	146.096	132.081	223.076	245.999	0.00516222
Mirex	Perchloropentacyclodecane	2385-85-5	0.9757	14.6191	271.81	273.807	236.841	269.813	224.118	0.0241289	*
N-(2,4-Dimethylphenyl)formamide	N-(2,4-Dimethylphenyl)formamide	60397-77-5	0.9967	3.7494	120.081	149.084	121.089	106.065	132.081	0.0934391
Naphthalene	Naphthalene	91-20-3	0.9802	6.0025	178.078	176.062	152.062	179.081	177.07	0.115143
Naphthalene-d8	Naphthalene-d8	1146-65-2	0.999	5.9282	188.14	184.112	160.112	189.144	187.134	0.031227
Nitrofen	Nitrofen	1836-75-5	0.9999	10.5161	202.018	282.98	284.977	139.054	162.023	0.0312802
cis-Nonachlor__cis_	Nonachlor, cis-	5103-73-1	0.9843	10.8631	408.784	406.787	410.781	404.789	412.778	0.0057708	*
trans-Nonachlor__trans_	Nonachlor, trans-	39765-80-5	0.8592	9.3508	408.784	406.787	410.781	404.79	236.841	0.0288547	*
Norflurazon	Norflurazon	27314-13-2	0.9911	11.7785	145.026	303.038	173.032	302.031	102.011	0.1379
o,p'-Methoxychlor	2,4'-Methoxychlor	30667-99-3	0.9995	12.2418	121.065	227.107	152.062	122.068		0.0392475
OCDD	Octachlorodibenzo-p-dioxin	3268-87-9	0.9981	20.0396	459.734	457.737	461.731	455.74	394.773	0.0806008
OCDF	Octachlorodibenzofuran	39001-02-0	0.9964	20.0783	443.739	441.742	445.736	439.745	308.841	0.0947703
o,p'-DDT	1,1,1-Trichloro-2-(2-chlorophenyl)-2-(4-chlorophenyl)ethane	789-02-6	0.9992	11.0312	235.008	165.07	237.005	199.031	176.062	0.0215221	*
Oxadiazon	Oxadiazon	19666-30-9	0.9991	10.0551	174.959	176.956	258.032	111.995	146.964	0.0731554
Oxyfluorfen	Oxyfluorfen	42874-03-3	0.9998	10.4544	202.018	282.98	139.054	284.977	162.023	0.0830399
p,p'-DDE	1-chloro-4-[2,2-dichloro-1-(4-chlorophenyl)ethenyl]benzene	72-55-9	0.9999	10.3092	246	247.997	176.062	317.935	247.003	0.075278	*
Parathion	Parathion	56-38-2	0.9979	7.7431	96.9508	109.005	155.004	109.028	291.033	0.115401
PBB-153	2,2',4,4',5,5'-Hexabromobiphenyl	67774-32-7	0.9956	18.3667	467.7	627.537	546.619	548.617	625.539	0.0113522	*
PBDE-100	2,2',4,4',6-Pentabromodiphenyl ether	189084-64-8	0.9993	16.2522	403.786	405.784	563.622	565.62	561.624	0.039935	*
PBDE-153	2,2',4,4',5,5'-Hexabromodiphenyl ether	68631-49-2	0.9945	19.6322	483.695	481.697	485.692	643.532	641.534	0.0274327	*
PBDE-154	2,2',4,4',5,6'-Hexabromodiphenyl ether	207122-15-4	0.9999	18.9079	483.695	481.697	485.692	643.532	641.534	0.0454312	*
PBDE-28	2,4,4'-Tribromodiphenyl ether	41318-75-6	0.9974	10.8673	245.968	247.965	405.802	407.8	139.054	0.0576798	*
PBDE-47	2,2',4,4'-Tetrabromodiphenyl ether	5436-43-1	0.9994	13.9256	325.876	485.71	323.878	483.712	327.874	0.00657405
PBDE-99	2,2',4,4',5-Pentabromodiphenyl ether	189084-64-8	0.9986	16.95	403.786	405.784	563.622	565.62	401.788	0.00846211
PBDE-114	2,3,4,4’,5 -pentabromodiphenylether	60348-60-9	0.9997	18.7309	483.695	403.786	405.784	643.532	N/A	0.12351
PBDE-166	2,3,4,4’,5,6 -hexabromodiphenylether	189084-58-0	0.9993	20.4026	483.695	481.697	485.692	643.532	N/A	0.139424
PBDE-17	2,2',4-tribromodiphenylether	147217-75-2	0.9999	10.57	245.968	247.965	405.802	139.054	N/A	0.0355414
PCB-1	2-Chlorobiphenyl	2051-60-7	0.9996	4.9653	188.039	325.88	190.036	153.07	151.054	0.0364617
PCB-10	2,6-Dichlorobiphenyl	33146-45-1	0.9998	5.5693	152.062	152.062	223.997	150.046	151.054	0.0315536
PCB-100	2,2',4,4',6-Pentachlorobiphenyl	39485-83-1	0.9999	8.7029	325.88	253.945	255.942	327.877	323.883	0.00404327	*
PCB-101	2,2',4,5,5'-Pentachlorobiphenyl	37680-73-2	0.9999	9.5683	325.88	253.945	255.942	327.877	323.883	0.00449326
PCB-102	2,2',4,5,6'-Pentachlorobiphenyl	68194-06-9	0.9996	8.9696	325.88	253.945	255.942	327.877	323.883	0.0117958
PCB-103	2,2',4,5',6-Pentachlorobiphenyl	60145-21-3	0.9995	8.5882	325.88	253.945	255.942	327.877	323.883	0.00193081
PCB-104	2,2',4,6,6'-Pentachlorobiphenyl	56558-16-8	0.9999	8.1093	325.88	253.945	323.883	253.945	255.942	0.0066687
PCB-105	2,3,3',4,4'-Pentachlorobiphenyl	32598-14-4	0.9999	11.5429	325.88	327.877	323.883	253.945	255.942	0.0116465
PCB-106	2,3,3',4,5-Pentachlorobiphenyl	70424-69-0	0.9997	10.9279	325.88	327.877	361.838	327.877	323.883	0.0181528
PCB-107	2,3,3',4',5-Pentachlorobiphenyl	70424-68-9	0.9995	10.846	325.88	359.841	255.942	290.911	327.877	0.0038563
PCB-108	2,3,3',4,5'-Pentachlorobiphenyl	70362-41-3	0.9999	10.8067	325.88	253.945	323.883	253.945	255.942	0.0130122
PCB-109	2,3,3',4,6-Pentachlorobiphenyl	74472-35-8	0.999	10.2375	325.88	327.877	323.883	253.945	255.942	0.0441836
PCB-11	3,3'-Dichlorobiphenyl	2050-67-1	0.9997	6.4904	222	222	223.997	150.046	151.054	0.0155777
PCB-110	2,3,3',4',6-Pentachlorobiphenyl	38380-03-9	0.9996	10.3163	325.88	327.877	323.883	253.945	255.942	0.0324176	*
PCB-111	2,3,3',5,5'-Pentachlorobiphenyl	39635-32-0	0.9997	10.0395	325.88	327.877	323.883	253.945	255.942	0.0293603
PCB-112	2,3,3',5,6-Pentachlorobiphenyl	74472-36-9	0.9998	9.7949	325.88	327.877	323.883	253.945	255.942	0.0050108
PCB-113	2,3,3',5',6-Pentachlorobiphenyl	68194-10-5	0.9999	9.5765	325.88	327.877	323.883	253.945	255.942	0.0225299
PCB-114	2,3,4,4',5-Pentachlorobiphenyl	74472-37-0	0.9999	11.1815	325.88	327.877	323.883	253.945	255.942	0.018122
PCB-115	2,3,4,4',6-Pentachlorobiphenyl	74472-38-1	0.9993	10.1026	325.88	327.877	327.877	323.883	361.838	0.0194384	*
PCB-116	2,3,4,5,6-Pentachlorobiphenyl	18259-05-7	0.9996	10.1128	325.88	359.841	327.877	323.883	289.903	0.0563643
PCB-117	2,3,4',5,6-Pentachlorobiphenyl	68194-11-6	0.9999	10.0616	325.88	359.841	323.883	253.945	255.942	0.073592
PCB-118	2,3',4,4',5-Pentachlorobiphenyl	31508-00-6	0.9999	10.9613	325.88	327.877	323.883	253.945	255.942	0.0222423	*
PCB-119	2,3',4,4',6-Pentachlorobiphenyl	56558-17-9	0.9998	9.7728	325.88	327.877	323.883	253.945	255.942	0.0257882
PCB-12	3,4-Dichlorobiphenyl	2974-92-7	0.9999	6.5633	222	152.062	223.997	150.046	151.054	0.0179181
PCB-120	2,3',4,5,5'-Pentachlorobiphenyl	68194-12-7	0.9997	9.8428	325.88	327.877	323.883	253.945	255.942	0.0364258
PCB-121	2,3',4,5',6-Pentachlorobiphenyl	56558-18-0	0.999	8.8261	325.88	327.877	253.945	323.883	255.942	0.0464093
PCB-122	2,3,3',4',5'-Pentachlorobiphenyl	76842-07-4	0.9999	11.2144	325.88	327.877	323.883	253.945	255.942	0.0285791
PCB-123	2,3',4,4',5'-Pentachlorobiphenyl	65510-44-3	1	10.8681	325.88	327.877	323.883	253.945	255.942	0.0133821
PCB-124	2,3',4',5,5'-Pentachlorobiphenyl	70424-70-3	0.9999	10.7896	325.88	327.877	323.883	253.945	255.942	0.0207467
PCB-125	2,3',4',5',6-Pentachlorobiphenyl	74472-39-2	0.9999	9.9968	325.88	327.877	323.883	253.945	255.942	0.00274177
PCB-126	3,3',4,4',5-Pentachlorobiphenyl	57465-28-8	0.9999	12.3777	325.88	327.877	323.883	253.945	255.942	0.0337028
PCB-127	3,3',4,5,5'-Pentachlorobiphenyl	39635-33-1	0.9995	11.6141	325.88	327.877	323.883	253.945	255.942	0.015998
PCB-128	2,2',3,3',4,4'-Hexachlorobiphenyl	38380-07-3	0.9999	12.7567	359.841	327.877	361.838	287.906	357.844	0.0105573
PCB-129	2,2',3,3',4,5-Hexachlorobiphenyl	55215-18-4	0.9999	12.2687	359.841	289.904	361.838	287.906	324.872	0.0119796
PCB-13	3,4'-Dichlorobiphenyl	2974-90-5	1	6.5881	222	152.062	223.997	150.046	151.054	0.0144526
PCB-130	2,2',3,3',4,5'-Hexachlorobiphenyl	52663-66-8	0.9998	11.9755	359.841	289.903	361.838	287.906	324.872	0.0016451
PCB-131	2,2',3,3',4,6-Hexachlorobiphenyl	61798-70-7	0.9999	11.1772	359.841	289.903	361.838	287.906	324.872	0.012722
PCB-132	2,2',3,3',4,6'-Hexachlorobiphenyl	38380-05-1	0.9994	11.4937	359.841	289.903	361.838	287.906	357.844	0.00119011
PCB-133	2,2',3,3',5,5'-Hexachlorobiphenyl	35694-04-3	0.9995	11.1669	359.841	289.903	361.838	324.872	287.906	0.00506221
PCB-134	2,2',3,3',5,6-Hexachlorobiphenyl	52704-70-8	0.9999	11.0702	359.841	289.903	324.872	361.838	287.906	0.0184049
PCB-135	2,2',3,3',5,6'-Hexachlorobiphenyl	52744-13-5	0.9998	10.6693	359.841	289.903	361.838	287.906	324.872	0.0118223
PCB-136	2,2',3,3',6,6'-Hexachlorobiphenyl	38411-22-2	0.9999	10.2459	359.841	289.903	289.904	357.844	287.906	0.00388742
PCB-137	2,2',3,4,4',5-Hexachlorobiphenyl	35694-06-5	0.9999	11.91	393.802	361.838	359.841	361.838	289.903	0.0183524
PCB-138	2,2',3,4,4',5'-Hexachlorobiphenyl	35065-28-2	1	12.1265	359.841	395.799	289.904	287.906	357.844	0.0237987
PCB-139	2,2',3,4,4',6-Hexachlorobiphenyl	56030-56-9	1	10.848	359.841	361.838	289.903	287.906	357.844	0.0220935
PCB-14	3,5-Dichlorobiphenyl	34883-41-5	0.9999	6.2328	222	152.062	223.997	150.046	151.054	0.0174487
PCB-140	2,2',3,4,4',6'-Hexachlorobiphenyl	59291-64-4	0.9989	10.9269	359.841	361.838	289.903	287.906	357.844	0.0403091
PCB-141	2,2',3,4,5,5'-Hexachlorobiphenyl	52712-04-6	0.9998	11.7817	359.841	361.838	289.903	357.844	287.906	0.105028
PCB-142	2,2',3,4,5,6-Hexachlorobiphenyl	41411-61-4	0.9991	11.1772	359.841	361.838	361.838	287.906	324.872	0.0465138
PCB-143	2,2',3,4,5,6'-Hexachlorobiphenyl	68194-15-0	0.9992	11.0332	359.841	289.903	361.838	287.906	357.844	0.0351403
PCB-144	2,2',3,4,5',6-Hexachlorobiphenyl	68194-14-9	1	10.7009	359.841	289.903	289.904	287.906	357.844	0.0446872
PCB-145	2,2',3,4,6,6'-Hexachlorobiphenyl	74472-40-5	0.9997	10.0619	359.841	361.838	289.903	357.844	287.906	0.0355504
PCB-146	2,2',3,4',5,5'-Hexachlorobiphenyl	51908-16-8	0.9996	11.3378	359.841	361.838	289.903	287.906	357.844	0.0293392	*
PCB-147	2,2',3,4',5,6-Hexachlorobiphenyl	68194-13-8	0.9996	10.7488	359.841	361.838	361.838	287.906	357.844	0.0329473
PCB-148	2,2',3,4',5,6'-Hexachlorobiphenyl	74472-41-6	0.9989	10.1357	325.88	289.903	327.877	323.883	289.903	0.0493633
PCB-149	2,2',3,4',5',6-Hexachlorobiphenyl	38380-04-0	0.9999	10.8663	359.841	499.679	495.685	427.744	361.838	0.00576964	*
PCB-15	4,4'-Dichlorobiphenyl	2050-68-2	0.9998	6.6709	222	152.062	223.997	225.043	149.023	0.0270451
PCB-150	2,2',3,4',6,6'-Hexachlorobiphenyl	68194-08-1	0.9992	9.774	359.841	359.841	327.877	323.883	287.906	0.03292
PCB-151	2,2',3,5,5',6-Hexachlorobiphenyl	52663-63-5	1	10.5797	359.841	361.838	289.903	357.844	324.872	0.0500987	*
PCB-152	2,2',3,5,6,6'-Hexachlorobiphenyl	68194-09-2	0.9997	9.9068	291.919	289.903	361.838	287.906	289.903	0.0175924
PCB-153	2,2',4,4',5,5'-Hexachlorobiphenyl	35065-27-1	0.9999	11.4894	359.841	359.841	289.922	361.838	287.906	0.0185648	*
PCB-154	2,2',4,4',5,6'-Hexachlorobiphenyl	60145-22-4	0.9999	10.3322	359.841	361.838	289.903	357.844	357.844	0.00423558
PCB-155	2,2',4,4',6,6'-Hexachlorobiphenyl	33979-03-2	0.9992	9.3191	359.841	361.838	289.903	287.906	287.906	0.0321415
PCB-156	2,3,3',4,4',5-Hexachlorobiphenyl	38380-08-4	0.9999	13.4093	359.841	361.838	289.903	357.844	363.835	0.0240068
PCB-157	2,3,3',4,4',5'-Hexachlorobiphenyl	69782-90-7	0.9997	13.5276	359.841	361.838	357.844	289.903	363.835	0.0386229	*
PCB-158	2,3,3',4,4',6-Hexachlorobiphenyl	74472-42-7	1	12.1548	359.841	361.838	357.844	289.903	287.906	0.0414053	*
PCB-159	2,3,3',4,5,5'-Hexachlorobiphenyl	39635-35-3	0.9999	12.5735	359.841	361.838	357.844	289.903	287.906	0.0127822
PCB-16	2,2',3-Trichlorobiphenyl	38444-78-9	0.9999	6.8348	186.023	152.062	255.961	257.958	222.989	0.0267712
PCB-160	2,3,3',4,5,6-Hexachlorobiphenyl	41411-62-5	0.9999	12.0975	359.841	361.838	357.844	289.903	287.906	0.0222278
PCB-161	2,3,3',4,5',6-Hexachlorobiphenyl	74472-43-8	0.9999	11.3134	359.841	361.838	289.903	357.844	287.906	0.0145197
PCB-162	2,3,3',4',5,5'-Hexachlorobiphenyl	39635-34-2	0.9999	12.7248	359.841	361.838	289.903	357.844	287.906	0.0260869
PCB-163	2,3,3',4',5,6-Hexachlorobiphenyl	74472-44-9	1	12.0793	359.841	361.838	357.844	289.903	287.906	0.0146666
PCB-164	2,3,3',4',5',6-Hexachlorobiphenyl	74472-45-0	0.9998	12.0752	359.841	361.838	357.844	289.903	324.872	0.0064305
PCB-165	2,3,3',5,5',6-Hexachlorobiphenyl	74472-46-1	0.9998	11.2347	325.88	289.903	361.838	287.906	323.883	0.028111
PCB-166	2,3,4,4',5,6-Hexachlorobiphenyl	41411-63-6	0.9997	12.4098	359.841	359.841	361.838	327.877	287.906	0.0261202
PCB-167	2,3',4,4',5,5'-Hexachlorobiphenyl	52663-72-6	1	12.8706	359.841	361.838	357.844	289.903	357.844	0.0118177
PCB-168	2,3',4,4',5',6-Hexachlorobiphenyl	59291-65-5	0.9999	11.4834	359.841	361.838	393.802	395.799	287.906	0.00623198
PCB-169	3,3',4,4',5,5'-Hexachlorobiphenyl	32774-16-6	0.9994	14.403	359.841	361.838	289.903	357.844	363.835	0.0178614
PCB-17	2,2',4-Trichlorobiphenyl	37680-66-3	0.9999	6.6131	186.023	220.992	257.958	220.992	188.02	0.0112595
PCB-170	2,2',3,3',4,4',5-Heptachlorobiphenyl	35065-30-6	0.9999	14.5558	393.802	361.838	357.844	289.903	391.805	0.0374011	*
PCB-171	2,2',3,3',4,4',6-Heptachlorobiphenyl	52663-71-5	0.9999	13.3346	393.802	395.799	323.864	397.796	321.867	0.0416552	*
PCB-172	2,2',3,3',4,5,5'-Heptachlorobiphenyl	52663-74-8	0.9999	13.6709	393.802	395.799	323.864	325.861	321.867	0.0220747
PCB-173	2,2',3,3',4,5,6-Heptachlorobiphenyl	68194-16-1	0.9994	13.4513	393.802	395.799	323.864	325.861	325.861	0.014805
PCB-174	2,2',3,3',4,5,6'-Heptachlorobiphenyl	38411-25-5	0.9995	13.09	393.802	395.799	323.864	358.833	321.867	0.0378893	*
PCB-175	2,2',3,3',4,5',6-Heptachlorobiphenyl	40186-70-7	0.9999	12.4206	393.802	395.799	323.864	325.861	325.861	0.0173806
PCB-176	2,2',3,3',4,6,6'-Heptachlorobiphenyl	52663-65-7	1	11.9452	393.802	395.799	323.864	358.833	289.903	0.0101374
PCB-178	2,2',3,3',5,5',6-Heptachlorobiphenyl	52663-67-9	1	12.2875	393.802	393.802	393.802	393.802	325.861	0.022769
PCB-179	2,2',3,3',5,6,6'-Heptachlorobiphenyl	52663-64-6	0.9999	11.755	393.802	395.799	323.864	358.833	391.805	0.0398541	*
PCB-18	2,2',5-Trichlorobiphenyl	37680-65-2	1	6.5871	186.023	255.961	257.958	220.992	150.046	0.0337534	*
PCB-180	2,2',3,4,4',5,5'-Heptachlorobiphenyl	35065-29-3	0.9999	13.8507	393.802	395.799	323.864	397.796	325.861	0.00989321
PCB-181	2,2',3,4,4',5,6-Heptachlorobiphenyl	74472-47-2	0.9995	13.2061	393.802	395.799	323.864	397.796	397.796	0.0429074
PCB-182	2,2',3,4,4',5,6'-Heptachlorobiphenyl	60145-23-5	0.9998	13.0981	393.802	395.799	323.864	325.861	321.867	0.0177714
PCB-183	2,2',3,4,4',5',6-Heptachlorobiphenyl	52663-69-1	0.9999	12.6441	393.802	395.799	323.864	325.861	325.861	0.0134982
PCB-184	2,2',3,4,4',6,6'-Heptachlorobiphenyl	74472-48-3	0.9998	11.431	393.802	395.799	323.864	397.796	391.805	0.010998
PCB-186	2,2',3,4,5,6,6'-Heptachlorobiphenyl	74472-49-4	0.9995	12.136	393.802	361.838	393.802	395.799	391.805	0.0287651
PCB-187	2,2',3,4',5,5',6-Heptachlorobiphenyl	52663-68-0	0.9999	12.5034	393.802	395.799	323.864	397.796	321.867	0.0135629
PCB-188	2,2',3,4',5,6,6'-Heptachlorobiphenyl	74487-85-7	0.9994	11.2432	393.802	395.799	323.864	325.861	391.805	0.0424367
PCB-189	2,3,3',4,4',5,5'-Heptachlorobiphenyl	39635-31-9	0.9999	15.361	393.802	395.799	323.864	397.796	391.805	0.0208598
PCB-19	2,2',6-Trichlorobiphenyl	38444-73-4	0.9998	6.2751	186.023	255.961	255.961	257.958	222.989	0.00333165
PCB-190	2,3,3',4,4',5,6-Heptachlorobiphenyl	41411-64-7	0.9999	14.5567	393.802	395.799	397.796	323.864	391.805	0.0130549
PCB-191	2,3,3',4,4',5',6-Heptachlorobiphenyl	74472-50-7	0.9998	13.9676	393.802	395.799	323.864	397.796	391.805	0.00941327
PCB-192	2,3,3',4,5,5',6-Heptachlorobiphenyl	74472-51-8	0.9997	13.6352	393.802	395.799	323.864	397.796	391.805	0.00955098
PCB-193	2,3,3',4',5,5',6-Heptachlorobiphenyl	69782-91-8	0.9996	13.8577	429.76	395.799	323.864	397.796	431.757	0.0132079
PCB-194	2,2',3,3',4,4',5,5'-Octachlorobiphenyl	35694-08-7	0.9998	16.2627	429.76	427.763	393.802	395.799	431.757	0.0078621
PCB-195	2,2',3,3',4,4',5,6-Octachlorobiphenyl	52663-78-2	0.9997	15.6511	429.76	427.763	357.825	359.822	431.757	0.00991818
PCB-196	2,2',3,3',4,4',5,6'-Octachlorobiphenyl	42740-50-1	0.9999	14.9226	429.76	427.763	357.825	359.822	431.757	0.00951562
PCB-197	2,2',3,3',4,4',6,6'-Octachlorobiphenyl	33091-17-7	0.9999	13.7035	429.76	427.763	357.825	359.822	431.757	0.0224133
PCB-198	2,2',3,3',4,5,5',6-Octachlorobiphenyl	68194-17-2	0.9996	14.6719	429.76	427.763	393.802	395.799	431.757	0.0340171
PCB-199	2,2',3,3',4,5,5',6'-Octachlorobiphenyl	52663-75-9	0.9995	14.7685	429.76	357.825	427.763	359.822	431.757	0.00320724
PCB-2	3-Chlorobiphenyl	2051-61-8	0.9994	5.3372	188.039	152.062	190.036	153.07	189.042	0.0103719
PCB-20	2,3,3'-Trichlorobiphenyl	38444-84-7	0.9996	7.4316	255.961	220.992	186.023	259.955	150.046	0.0278546
PCB-200	2,2',3,3',4,5,6,6'-Octachlorobiphenyl	52663-73-7	1	14.0941	429.76	427.763	357.825	359.822	359.822	0.0237362
PCB-201	2,2',3,3',4,5',6,6'-Octachlorobiphenyl	40186-71-8	0.9998	13.485	429.76	427.763	431.757	357.825	359.822	0.0157468
PCB-202	2,2',3,3',5,5',6,6'-Octachlorobiphenyl	2136-99-4	0.9999	13.2775	429.76	427.763	431.757	357.825	359.822	0.0116213
PCB-203	2,2',3,4,4',5,5',6-Octachlorobiphenyl	52663-76-0	1	14.9104	429.76	427.763	431.757	357.825	359.822	0.0214695
PCB-204	2,2',3,4,4',5,6,6'-Octachlorobiphenyl	74472-52-9	0.9985	13.55	429.76	427.763	357.825	431.757	359.822	0.0318915
PCB-205	2,3,3',4,4',5,5',6-Octachlorobiphenyl	74472-53-0	0.9999	16.351	429.76	427.763	431.757	357.825	359.822	0.0397845
PCB-206	2,2',3,3',4,4',5,5',6-Nonachlorobiphenyl	40186-72-9	0.9998	17.1805	463.721	427.763	431.757	357.825	393.783	0.0597355	*
PCB-207	2,2',3,3',4,4',5,6,6'-Nonachlorobiphenyl	52663-79-3	0.9996	15.8587	463.721	461.724	465.718	391.786	393.783	0.0327984
PCB-208	2,2',3,3',4,5,5',6,6'-Nonachlorobiphenyl	52663-77-1	0.9997	15.6186	463.721	461.724	465.718	391.786	393.783	0.0195886
PCB-209	Decachlorobiphenyl	2051-24-3	0.9997	17.8007	497.682	461.724	465.718	391.786	207.032	0.0038207
PCB-21	2,3,4-Trichlorobiphenyl	55702-46-0	0.9999	7.3996	255.961	257.958	186.023	150.046	259.955	0.016225
PCB-22	2,3,4'-Trichlorobiphenyl	38444-85-8	0.9998	7.5629	255.961	257.958	186.023	259.955	150.046	0.0109372
PCB-23	2,3,5-Trichlorobiphenyl	55720-44-0	0.999	6.9906	255.961	257.958	186.023	150.046	259.955	0.0377815
PCB-24	2,3,6-Trichlorobiphenyl	55702-45-9	0.9994	6.7245	255.961	257.958	186.023	150.046	259.955	0.0365467
PCB-25	2,3',4-Trichlorobiphenyl	55712-37-3	0.9999	7.1783	255.961	257.958	186.023	259.955	150.046	0.020783
PCB-26	2,3',5-Trichlorobiphenyl	38444-81-4	0.9999	7.1569	255.961	257.958	186.023	259.955	150.046	0.0148836
PCB-27	2,3',6-Trichlorobiphenyl	38444-76-7	0.9997	6.7188	255.961	257.958	186.023	150.046	259.955	0.0256745
PCB-28	2,4,4'-Trichlorobiphenyl	7012-37-5	1	7.2999	255.961	257.958	186.023	259.955	150.046	0.0330434	*
PCB-29	2,4,5-Trichlorobiphenyl	15862-07-4	0.9994	7.05	255.961	257.958	186.023	259.955	150.046	0.0349501
PCB-3	4-Chlorobiphenyl	2051-62-9	0.9998	5.3825	188.039	152.062	190.036	153.07	189.042	0.011232
PCB-30	2,4,6-Trichlorobiphenyl	35693-92-6	0.9989	6.3842	255.961	257.958	186.023	150.046	259.955	0.0526526
PCB-31	2,4',5-Trichlorobiphenyl	16606-02-3	0.9995	7.2959	255.961	257.958	186.023	259.955	150.046	0.036809
PCB-32	2,4',6-Trichlorobiphenyl	38444-77-8	0.9998	6.8609	255.961	257.958	186.023	259.955	150.046	0.0267632
PCB-33	2,3',4'-Trichlorobiphenyl	38444-86-9	0.9999	7.4326	255.961	257.958	186.023	259.955	150.046	0.0222227
PCB-34	2,3',5'-Trichlorobiphenyl	37680-68-5	0.9998	6.9843	255.961	257.958	186.023	150.046	259.955	0.00186282
PCB-35	3,3',4-Trichlorobiphenyl	37680-69-6	0.9999	8.1871	255.961	257.958	186.023	259.955	150.046	0.0203284
PCB-36	3,3',5-Trichlorobiphenyl	38444-87-0	0.9986	7.6893	255.961	257.958	186.023	259.955	150.046	0.0298472
PCB-37	3,4,4'-Trichlorobiphenyl	38444-90-5	0.9999	8.3302	255.961	257.958	186.023	259.955	150.046	0.0275575
PCB-38	3,4,5-Trichlorobiphenyl	53555-66-1	0.9999	7.9658	255.961	257.958	291.919	186.023	219.984	0.02478
PCB-39	3,4',5-Trichlorobiphenyl	38444-88-1	0.9986	7.8375	255.961	257.958	186.023	259.955	150.046	0.0409229
PCB-4	2,2'-Dichlorobiphenyl	13029-08-8	1	5.5672	152.062	152.062	222	223.997	150.046	0.019379
PCB-40	2,2',3,3'-Tetrachlorobiphenyl	38444-93-8	0.9997	8.5695	219.984	257.958	291.919	256.95	221.981	0.0185342
PCB-41	2,2',3,4-Tetrachlorobiphenyl	52663-59-9	0.9996	8.4285	219.984	254.953	289.922	221.981	293.916	0.00619205
PCB-42	2,2',3,4'-Tetrachlorobiphenyl	36559-22-5	0.9999	8.2684	219.984	291.919	289.922	221.981	254.953	0.0167684
PCB-43	2,2',3,5-Tetrachlorobiphenyl	70362-46-8	0.9993	7.8858	219.984	291.919	221.981	289.922	254.953	0.0365342
PCB-44	2,2',3,5'-Tetrachlorobiphenyl	41464-39-5	0.9995	8.2151	219.984	291.919	289.922	221.981	254.953	0.0235075	*
PCB-45	2,2',3,6-Tetrachlorobiphenyl	70362-45-7	0.9997	7.6195	219.984	291.919	289.922	221.981	254.953	0.00859198
PCB-46	2,2',3,6'-Tetrachlorobiphenyl	41464-47-5	0.9996	7.7487	291.919	291.919	325.88	219.984	293.916	0.00539474
PCB-47	2,2',4,4'-Tetrachlorobiphenyl	2437-79-8	1	7.9906	291.919	289.922	289.922	221.981	293.916	0.0106263
PCB-48	2,2',4,5-Tetrachlorobiphenyl	70362-47-9	0.9999	7.9786	219.984	219.984	221.981	254.953	256.95	0.0160186
PCB-49	2,2',4,5'-Tetrachlorobiphenyl	41464-40-8	1	7.9399	291.919	291.919	289.922	221.981	293.916	0.0158839
PCB-5	2,3-Dichlorobiphenyl	16605-91-7	1	6.0451	222	187.031	223.997	150.046	151.054	0.0192383
PCB-50	2,2',4,6-Tetrachlorobiphenyl	62796-65-0	0.9999	7.2251	219.984	219.984	289.922	221.981	254.953	0.0251823
PCB-51	2,2',4,6'-Tetrachlorobiphenyl	68194-04-7	0.9997	7.5059	219.984	291.919	289.922	221.981	293.916	0.0250192
PCB-52	2,2',5,5'-Tetrachlorobiphenyl	35693-99-3	0.9994	7.8788	291.919	291.919	289.922	221.981	293.916	0.00772426
PCB-53	2,2',5,6'-Tetrachlorobiphenyl	41464-41-9	0.9999	7.4224	219.984	219.984	289.922	221.981	254.953	0.00809614
PCB-54	2,2',6,6'-Tetrachlorobiphenyl	15968-05-5	0.9999	7.0379	291.919	291.919	219.984	221.981	293.916	0.00468917
PCB-55	2,3,3',4-Tetrachlorobiphenyl	74338-24-2	0.9995	9.2185	291.919	289.922	219.984	293.916	221.981	0.0376603
PCB-56	2,3,3',4'-Tetrachlorobiphenyl	41464-43-1	1	9.0648	291.919	289.922	219.984	293.916	221.981	0.0203113
PCB-57	2,3,3',5-Tetrachlorobiphenyl	70424-67-8	0.9999	8.6409	291.919	289.922	219.984	293.916	221.981	0.0300851
PCB-58	2,3,3',5'-Tetrachlorobiphenyl	41464-49-7	0.9997	8.7706	291.919	289.922	219.984	293.916	221.981	0.0282771
PCB-59	2,3,3',6-Tetrachlorobiphenyl	74472-33-6	1	8.2462	291.919	289.922	219.984	293.916	221.981	0.0107464
PCB-6	2,3'-Dichlorobiphenyl	25569-80-6	1	5.9744	222	152.062	223.997	150.046	151.054	0.013646
PCB-60	2,3,4,4'-Tetrachlorobiphenyl	33025-41-1	0.9996	9.4049	291.919	289.922	219.984	293.916	221.981	0.00785446
PCB-61	2,3,4,5-Tetrachlorobiphenyl	33284-53-6	0.9999	8.8785	291.919	289.922	219.984	293.916	221.981	0.0278144
PCB-62	2,3,4,6-Tetrachlorobiphenyl	54230-22-7	0.9988	8.0269	291.919	289.922	219.984	293.916	221.981	0.0413476
PCB-63	2,3,4',5-Tetrachlorobiphenyl	74472-34-7	0.9999	8.8425	291.919	289.922	219.984	293.916	221.981	0.0103863
PCB-64	2,3,4',6-Tetrachlorobiphenyl	52663-58-8	0.9999	8.4507	291.919	289.922	325.88	219.984	293.916	0.017402
PCB-65	2,3,5,6-Tetrachlorobiphenyl	33284-54-7	0.9992	8.0014	255.961	289.922	257.958	289.922	219.984	0.0278144
PCB-66	2,3',4,4'-Tetrachlorobiphenyl	32598-10-0	0.9998	9.3858	291.919	291.919	219.984	293.916	221.981	0.0263398	*
PCB-67	2,3',4,5-Tetrachlorobiphenyl	73575-53-8	0.9999	8.7361	291.919	289.922	219.984	293.916	221.981	0.0197405
PCB-68	2,3',4,5'-Tetrachlorobiphenyl	73575-52-7	0.9986	8.472	291.919	289.922	219.984	293.916	221.981	0.0439832
PCB-69	2,3',4,6-Tetrachlorobiphenyl	60233-24-1	0.9999	7.7983	291.919	289.922	219.984	293.916	221.981	0.0106925
PCB-7	2,4-Dichlorobiphenyl	33284-50-3	0.9999	5.8579	222	152.062	223.997	150.046	151.054	0.0250692
PCB-70	2,3',4',5-Tetrachlorobiphenyl	32598-11-1	0.9998	9.0253	219.984	289.922	289.922	221.981	254.953	0.0163632
PCB-71	2,3',4',6-Tetrachlorobiphenyl	41464-46-4	0.9998	8.4048	291.919	291.919	219.984	293.916	221.981	0.0133196
PCB-72	2,3',5,5'-Tetrachlorobiphenyl	41464-42-0	0.9998	8.4193	291.919	289.922	219.984	293.916	221.981	0.0146194
PCB-73	2,3',5',6-Tetrachlorobiphenyl	74338-23-1	1	7.8207	291.919	289.922	219.984	293.916	221.981	0.0133381
PCB-74	2,4,4',5-Tetrachlorobiphenyl	32690-93-0	0.9999	8.9305	291.919	289.922	219.984	293.916	221.981	0.0287286	*
PCB-75	2,4,4',6-Tetrachlorobiphenyl	32598-12-2	1	7.9876	291.919	289.922	219.984	293.916	221.981	0.00765161
PCB-76	2,3',4',5'-Tetrachlorobiphenyl	70362-48-0	0.9992	8.9807	291.919	289.922	219.984	293.916	221.981	0.0405015
PCB-77	3,3',4,4'-Tetrachlorobiphenyl	32598-13-3	0.9999	10.3802	291.919	289.922	293.916	219.984	221.981	0.0142878
PCB-78	3,3',4,5-Tetrachlorobiphenyl	70362-49-1	0.9999	9.9318	291.919	289.922	289.922	361.838	289.903	0.0166188
PCB-79	3,3',4,5'-Tetrachlorobiphenyl	41464-48-6	0.9998	9.7273	291.919	359.841	293.916	219.984	221.981	0.0117252
PCB-8	2,4'-Dichlorobiphenyl	34883-43-7	0.9998	6.0553	222	152.062	223.997	150.046	151.054	0.00219031
PCB-80	3,3',5,5'-Tetrachlorobiphenyl	33284-52-5	0.9983	9.0963	325.88	289.922	253.945	255.942	327.877	0.061702
PCB-81	3,4,4',5-Tetrachlorobiphenyl	70362-50-4	0.9999	10.1476	291.919	291.919	293.916	219.984	221.981	0.01914
PCB-82	2,2',3,3',4-Pentachlorobiphenyl	52663-62-4	0.9995	10.5488	325.88	289.922	255.942	290.911	327.877	0.0111519
PCB-83	2,2',3,3',5-Pentachlorobiphenyl	60145-20-2	0.9999	9.8573	325.88	253.945	323.883	253.945	255.942	0.0181869
PCB-84	2,2',3,3',6-Pentachlorobiphenyl	52663-60-2	0.9997	9.468	325.88	327.877	255.942	290.911	327.877	0.0109591
PCB-85	2,2',3,4,4'-Pentachlorobiphenyl	65510-45-4	1	10.1905	325.88	253.945	255.942	327.877	323.883	0.00802759
PCB-86	2,2',3,4,5-Pentachlorobiphenyl	55312-69-1	0.9992	9.9734	325.88	253.945	255.942	327.877	323.883	0.000110267
PCB-87	2,2',3,4,5'-Pentachlorobiphenyl	38380-02-8	1	10.1215	325.88	253.945	255.942	327.877	323.883	0.040686	*
PCB-88	2,2',3,4,6-Pentachlorobiphenyl	55215-17-3	0.999	9.0739	291.919	253.945	325.88	253.945	255.942	0.0464093
PCB-89	2,2',3,4,6'-Pentachlorobiphenyl	73575-57-2	0.9998	9.5121	325.88	289.922	255.942	327.877	323.883	0.0178414
PCB-9	2,5-Dichlorobiphenyl	34883-39-1	1	5.8605	222	152.062	223.997	150.046	151.054	0.0145378
PCB-90	2,2',3,4',5-Pentachlorobiphenyl	68194-07-0	0.9999	9.5305	325.88	253.945	255.942	327.877	323.883	0.0185123
PCB-91	2,2',3,4',6-Pentachlorobiphenyl	68194-05-8	1	9.1691	325.88	253.945	255.942	327.877	323.883	0.0170444
PCB-92	2,2',3,5,5'-Pentachlorobiphenyl	52663-61-3	0.9999	9.434	325.88	253.945	255.942	327.877	323.883	0.00640831
PCB-93	2,2',3,5,6-Pentachlorobiphenyl	73575-56-1	0.9999	9.0045	325.88	253.945	255.942	290.911	327.877	0.00618479
PCB-94	2,2',3,5,6'-Pentachlorobiphenyl	73575-55-0	0.999	8.8159	325.88	253.945	255.942	290.911	327.877	0.0385291
PCB-95	2,2',3,5',6-Pentachlorobiphenyl	38379-99-6	0.9996	9.0507	291.919	253.945	325.88	219.984	293.916	0.00508535
PCB-96	2,2',3,6,6'-Pentachlorobiphenyl	73575-54-9	0.9996	8.5053	325.88	289.922	323.883	253.945	255.942	0.0183981
PCB-97	2,2',3,4',5'-Pentachlorobiphenyl	41464-51-1	1	9.9732	325.88	327.877	255.942	327.877	323.883	0.0143398
PCB-98	2,2',3,4',6'-Pentachlorobiphenyl	60233-25-2	0.9998	8.9678	325.88	253.945	255.942	327.877	323.883	0.017141
PCB-99	2,2',4,4',5-Pentachlorobiphenyl	38380-01-7	0.9999	9.6564	325.88	253.945	327.877	255.942	323.883	0.0379748	*
PCB-177	2,2',3,3',4,5',6'-Heptachlorobiphenyl	52663-70-4	0.9998	12.4983	393.802	395.799	323.864	358.833	325.861	0.0177714
PCB-185	2,2',3,4,5,5',6-Heptachlorobiphenyl	52712-05-7	0.9999	12.9001	359.841	361.838	393.802	395.799	357.844	0.0135629
Pendimethalin	Pendimethalin	40487-42-1	0.9985	8.3019	252.098	162.079	191.069	208.072	161.071	0.150575
Pentachloroaniline	Pentachloroaniline	527-20-8	0.9997	6.2843	264.86	266.857	262.863	268.854	191.917	0.00159609
Pentachloroanisole	Pentachloroanisole	1825-21-4	0.9998	5.1773	236.841	264.836	279.859	238.838	234.844	0.027388
Pentachlorobenzene	Pentachlorobenzene	608-93-5	1	3.9584	249.849	251.846	247.852	253.843	214.88	0.00720486
Pentachlorobenzonitrile	Pentachlorobenzonitrile	20925-85-3	0.9993	5.5166	274.844	276.841	272.847	132.971	278.838	0.0419326
Pentachlorothioanisole	Pentachlorothioanisole	1825-19-0	1	7.2378	295.836	245.844	297.834	262.857	293.84	0.0070872
Perylene-d12	Perylene-d12	1520-96-3	0.9989	18.9085	264.169	260.141	265.172	132.084	130.07	0.0042881
Phenanthrene	Phenanthrene	85-01-8	0.9989	6.2027	178.077	176.062	152.062	179.081	177.07	0.0501969
Phenanthrene_d10	Phenanthrene-d10	1517-22-2	0.9997	5.9888	188.14	184.112	160.112	189.144	187.134	0.0285641
Phorate	Phorate	298-02-2	0.998	5.0028	96.9508	230.973	93.0101	121.041	128.923	0.090185
Phosalone	Benzophosphate	2310-17-0	0.9989	14.2874	182	132.044	121.041	183.997	104.049	0.188483
Pirimiphos-ethyl	Primicid	23505-41-1	0.9997	8.1232	168.059	180.113	318.104	152.082	166.097	0.0301313
Pirimiphos-methyl	Pirimifosmethyl	29232-93-7	0.9998	7.2072	290.072	124.982	276.057	180.113	260.014	0.0252039
p,p'-DDD	1-chloro-4-[2,2-dichloro-1-(4-chlorophenyl)ethyl]benzene	72-54-8	0.9992	11.0312	235.008	165.07	237.005	199.031	176.062	0.0215221	*
Procymidone	Procymidone	32809-16-8	0.9946	8.7429	283.016	96.057	285.013	112.051	128.002	0.0933619
Propachlor	Propachlor	1918-16-7	0.9974	7.5027	162.128	238.1	162.091	163.131	146.096	0.0396708
Propanil	Propanil	709-98-8	0.9928	6.5113	134.096	160.979	162.976	132.081	146.096	0.135919
Propyzamide	Propyzamide	23950-58-5	0.997	5.7135	172.956	174.953	172.967	254.013	174.964	0.0864955
Pyrene	Pyrene	129-00-0	0.9993	9.6584	202.077	200.062	203.081	201.07	101.039	0.0624109
Pyrimethanil	Pyrimethanil	53112-28-0	0.9965	5.826	198.103	199.11	199.106	183.079	197.095	0.0803806
Quinalphos	Quinalphos	13593-03-8	0.9999	8.694	146.048	118.053	157.076	156.068	129.045	0.0828027
Quintozene	Pentachloronitrobenzene	82-68-8	0.9999	16.8812	225.043	149.023	91.0543	209.012	115.054	0.0173447
Sulfotep	Sulfotep	3689-24-5	0.9966	4.8661	322.022	145.926	173.957	209.897	237.928	0.0796224
Sulprofos	Merdafos	35400-43-2	0.9934	11.4835	156.006	140.029	112.928	322.028	139.021	0.106682
Tebufenpyrad	Tebufenpyrad	119168-77-3	0.9971	13.9319	171.032	318.137	173.029	276.09	333.16	0.123068
Tecnazene	Tecnazene	117-18-0	0.9991	4.3398	202.88	200.883	204.877	260.873	258.876	0.0565751
Terbutylazine	Terbutylazine	5915-41-3	0.9931	5.5699	214.085	173.046	138.077	216.083	172.038	0.129783
2,3,5,6-Tetrachloroaniline_	2,3,5,6-Tetrachloroaniline_	3481-20-7	0.9978	4.5513	169.089	168.081	230.899	167.073	228.902	0.0534865
Tetradifon	Tetradifon	116-29-0	0.9998	14.0743	158.967	228.886	226.889	160.964	355.881	0.0313874
Tolclofosp-methyl	Tolclofos-methyl	57018-04-9	0.9698	11.1424	268.926	96.9509	324.988	270.923	296.957	0.108127
Trifluralin	Trifluralin	1582-09-8	0.9996	4.8011	264.023	306.07	206.03	248.028	290.075	0.13184
Vinclozolin	Vinclozolin	50471-44-8	0.997	6.6755	178.042	212.003	197.987	214	186.959	0.0861874
