# Supplementary material for: A scalable workflow to characterize the human exposome
Source: Nat Commun. 2021 Sep 22;12:5575. doi: 10.1038/s41467-021-25840-9 (PMC8458492; doi:10.1038/s41467-021-25840-9)
Supplement: Supplementary file 8 — Dataset 5 [file 41467_2021_25840_MOESM8_ESM.xlsx]

## Sheet: Sheet1
Supplementary Data 5. Raw intensity and quantification of 80 human plasma samples collected via Center of Health Discovery and Well Being (CHDWB).
Chemicals are sorted by the order from top to bottom in the heatmap of Figure 4a. Quantified levels were calculated by reference standardization using NIST SRM1958 and SRM 1957 (ng/g whole weight of plasma). For those chemicals that do not have reference values, quantification was not performed (marked N/A).
					Raw intensity			Quantitation (ng/g whole weight)
Order	primary m/z	Retention time (min)	Chemical	Median intensity	75% percentile	95% percentile	Median level	75% percentile	95 percentile
1	235.008	11.2202	2,4'-DDT + 4,4'-DDD	357.5	1771.25	18202.6	0.008	0.03	0.248
2	235.008	12.1369	4,4'-DDT	573.5	3810.25	23306.8	0.011	0.054	0.537
3	117.937	3.3746	Hexachlorobutadiene	0	0	122.75	N/A	N/A	N/A
4	235.008	10.3597	2,4'-DDD	337	1772.5	29809.7	0.003	0.01	0.278
5	186.023	6.59627	PCB-18	0	113.5	212.95	0.004	0.004	0.006
6	245.967	10.6201	PBDE-17	0	0	138.75	0	0	0.003
7	219.984	8.2151	PCB-44	0	0	232.6	0	0	0.002
8	262.857	8.88958	Heptachlor epoxide (Isomer B)	0	0	361.15	N/A	N/A	N/A
9	359.841	10.8794	PCB-149	0	0	267.7	0	0	0.004
10	271.81	14.6747	Mirex	0	0	490.3	0	0	0.008
11	359.841	12.8914	PCB-167	0	0	197.7	0	0	0.001
12	325.88	11.5608	PCB-105	0	0	162	0	0	0.001
13	255.961	7.31503	PCB-28	449	1371.5	4227.6	0.005	0.008	0.019
14	291.919	9.08095	PCB-56	0	185	434	N/A	N/A	N/A
15	393.802	12.657	PCB-183	0	0	267.8	0	0	0.004
16	325.88	9.66916	PCB-99	0	155	1487.5	0	0	0.004
17	359.841	11.3433	PCB-146	0	0	822.3	0	0	0.011
18	359.841	13.4295	PCB-156	0	329.75	1645.25	0	0.003	0.016
19	393.802	14.5597	PCB-170	0	359.25	2936.7	0.003	0.015	0.033
20	429.76	16.2646	PCB-194	0	0	331.05	0	0	0.005
21	429.76	14.9251	PCB-196	0	0	243.55	0	0	0.004
22	393.802	12.5227	PCB-187	0	158.75	1020.8	0	0.002	0.016
23	429.76	14.778	PCB-199	0	0	194.55	0	0	0.007
24	359.841	13.5469	PCB-157	0	0	230.05	0	0	0.002
25	463.721	17.168	PCB-206	0	0	0	0	0	0
26	291.919	7.95414	PCB-49	0	0	287	0	0	0.001
27	245.968	11.0984	PBDE-28	0	90	1108.1	0	0	0.004
28	403.787	16.2518	PBDE-100	0	0	154.95	0	0	0.006
29	403.787	17.0061	PBDE-99	0	0	1208.2	0	0	0.017
30	246	10.2312	p,p'-DDE	41272	99356.8	252270	0.971	1.282	2.044
31	359.841	11.5127	PCB-153	5334	11419.8	27492.6	0.07	0.149	0.258
32	393.802	13.8733	PCB-180	1712	5844.75	17681.7	0.066	0.116	0.219
33	359.841	12.1497	PCB-138	551.5	3095	14086.5	0.037	0.047	0.149
34	325.88	10.9874	PCB-118	493.5	2490.75	9382.25	0.021	0.043	0.095
35	291.919	8.94598	PCB-74	1010	4621	7918.7	0.007	0.027	0.054
36	325.876	14.001	PBDE-47	1448.5	5559.25	22447.9	0.076	0.18	0.388
37	283.81	6.07075	Hexachlorobenzene	5344	7714.75	11904.6	0.032	0.045	0.076
38	408.784	9.72713	trans-Nonachlor	700.5	3037.75	11620.7	0.028	0.058	0.108
39	408.784	11.1126	ciss-Nonachlor	0	0	1776.9	0	0	0.058
40	325.88	10.3388	PCB-110	0	0	318.7	0	0	0.003
41	325.88	9.57528	PCB-101	0	0	232.15	0	0	0.002
42	227.107	13.6192	Methoxychlor	0	2592	8455.5	N/A	N/A	N/A
43	325.876	14.4907	PBDE-66	0	93	4915.35	0	0.002	0.083
44	182.934	6.03227	α-HCH	155.5	523	2113.4	0.002	0.008	0.035
45	182.934	6.35359	β-HCH	434.5	1212.5	15262.6	0.004	0.018	0.113
46	359.841	10.6026	PCB-151	0	0	0	0	0	0
47	246	9.48628	o,p'-DDE	0	0	491.2	0	0	0.008
48	393.802	15.3723	PCB-189	0	0	159.9	0	0	0.002
49	393.802	13.6899	PCB-172	0	0	141.8	0	0	0.002
