# Supplementary material for: A scalable workflow to characterize the human exposome
Source: Nat Commun. 2021 Sep 22;12:5575. doi: 10.1038/s41467-021-25840-9 (PMC8458492; doi:10.1038/s41467-021-25840-9)
Supplement: Supplementary file 9 — Dataset 6 [file 41467_2021_25840_MOESM9_ESM.xlsx]

## Sheet: Sheet1
Supplementary Data 6. Information of 305 non-halogenated chemical authentic standards on retention time, spectral information (the most abundant m/z: mz1 to mz4).
Chemical Name	Class	Fomula	Monoisotopic_mass	CAS Number	RT	mz1	mz2	mz3	mz4
p-Phenylenediamine	Anilines	C6H4(NH2)2	108.069	106-50-3	4.0277	108.068	109.101	107.085	110.105
Aniline	Anilines	C6H5NH2	93.058	62-53-3	6.3122	165.07	155.085	197.132	212.156
2-Nitroaniline	Anilines	C6H6N2O2	138.043	88-74-4	4.5471	138.042	108.044	92.0494	121.04
3-Nitroaniline	Anilines	C6H6N2O2	138.043	99-09-2	4.9572	138.042	108.044	92.0493	91.0541
4-Nitroaniline	Anilines	C6H6N2O2	138.043	100-01-6	5.585	138.042	108.044	92.0493	91.0541
2,4,5-Trimethylaniline	Anilines	C9H13N	135.104799	137-17-7	3.9172	120.081	135.104	134.096	121.084
o-Anisidine	Anilines	NH2C6H4OCH3	123.068	90-04-0	3.2283	123.068	108.044	109.048	101.06
Nitrobenzene	Anilines	C6H5NO2	123.032	98-95-3	5.3842	123.031	124.035	121.04	122.043
4,4'-Thiodianiline	Aromatic amine	C12H12N2S	216.072	139-65-1	13.2631	216.072	184.1	215.063	217.075
Azobenzene	Azobenzenes	C12H10N2	182.084	103-33-3	5.7278	105.045	152.062	182.084	153.07
p-Aminoazobenzene	Azobenzenes	C12H11N3	197.095	60-09-3	4.1626	196.975	192.98	178.964	198.854
4-Nitrophenyl phenyl ether	Diphenyl ethers	C12H9NO3	215.058	620-88-2	7.5222	215.058	115.054	129.07	185.06
Phenacetin	Drug	C10H13NO2	179.095	62-44-2	6.3704	109.052	108.044	137.084	179.094
resorcinol bis(diphenyl phosphate)	Flame retardant	C30H24O8P2	74.0946	57583-54-7	12.9389	325.062	326.069	327.073	328.076
bisphenol A bis(diphehnyl phosphate) (BADP)	Flame retardant	C39H34O8P2	692.173	5945-33-5	6.7944	178.078	176.062	179.081	177.07
Tripropyl Phosphate	Flame retardant and plasticizer	C9H21O4P	224.118	513-08-6	4.3716	98.9842	113	123.02	141.031
(3-Methylphenyl) diphenyl phosphate (CDP)	Flame retardant and plasticizer	C19H17O4P	340.086	69500-28-3	13.9505	339.079	340.085	341.09	342.093
2-Ethylhexyldiphenylphosphate	Flame retardant and plasticizer	C20H27O4P	362.165	1241-94-7	13.3194	251.047	249.032	252.05	253.052
Tri-O-cresyl phosphate	Flame retardant and plasticizer	C21H21O4P	368.118	87-30-8	15.0877	165.07	179.085	178.077	181.101
Tris(2-ethylhexyl) phosphate	Flame retardant and plasticizer	C24H51O4P	434.352	78-42-2	13.8574	98.9844	113	95.0857	93.0701
Tri-M-cresyl phosphate	Flame retardant and plasticizer	C21H21O4P	368.118	563-04-2	15.938	368.118	367.111	165.07	261.068
tris(2-Butoxyethyl) phosphate (TBEP)	Flame retardant and plasticizer	C18H39O7P	398.243	78-51-3	13.1217	125	199.073	299.162	127.015
triphenyl phosphate	Flame retardant and plasticizer	(C6H5)3PO4	326.071	115-86-6	12.9718	325.063	326.069	233.036	169.065
4-Hydroxy-2,5-dimethyl-3(2H)-furanone	Flavorant	C6H8O3	128.047	3658-77-3	3.2714	128.062	97.0648	119.049	135.08
Maltol	Flavorant	C6H6O3	126.032	118-71-8	2.9422	126.031	89.0232	151.024	209.011
Ethyl vanillin	Flavorant	C9H10O3	166.063	121-32-4	4.8138	137.023	166.062	138.031	167.055
Ethyl maltol	Flavorant	C7H8O3	140.047	225-582-5	3.3286	139.039	140.047	97.0284	125.023
Benzyl salicylate	Flavorant	C14H12O3	228.079	118-58-1	7.4594	91.0542	92.0576	210.068	228.078
1,8-Cineole	Flavorant	C10H18O	154.136	470-82-6	3.7282	93.0702	123.117	121.101	139.112
trans Cinnamaldehyde	Flavorant	C9H8O	132.058	14371-10-9	3.8203	131.049	103.055	132.053	104.062
Cinnamyl acetate	Flavorant	C11H12O2	176.084	103-54-8	4.7513	115.055	133.065	116.062	117.07
Cinnamyl alcohol	Flavorant	C9H10O	134.073	104-54-1	4.7513	105.07	117.07	134.073	135.076
Ethyl butyrate	Flavorant	C6H12O2	116.084	105-54-4	4.3435	117.07	118.078	119.082	116.083
Geraniol	Flavorant	C10H18O	154.136	106-24-1	5.2715	121.102	93.0701	122.105	154.136
Hydroxycitronellal	Flavorant	C10H20O2	172.146	107-75-5	4.3293	92.0622	96.0891	114.047	116.058
d-Limonene	Flavorant	C10H16	136.125	5989-27-5	5.2715	93.0701	136.125	141.128	154.136
Thymol	Flavorant	C10H14O	150.104	89-83-8	4.0224	135.081	150.104	136.084	151.108
Vanillin	Flavorant	C8H8O3	152.047	121-33-5	4.5066	151.04	152.047	123.044	153.05
Ethyl valerate	Food additives and flavorant	C7H14O2	130.099	539-82-2	3.0349	85.0647	87.044	86.068	88.0473
Ethyl caproate	Food additives and flavorant	C8H16O2	144.115	123-66-0	8.2657	87.0441	129.091	115.075	157.123
Ethyl heptanoate	Food additives and flavorant	C9H18O2	158.131	106-30-9	3.01181	131.107	89.0598	87.0441	101.06
Ethyl caprylate	Food additives and flavorant	C10H20O2	172.146	106-32-1	3.2956	173.154	174.157	157.122	172.146
Ethyl pelargonate	Food additives and flavorant	C11H22O2	186.162	123-29-5	3.4615	87.0441	102.067	115.075	129.091
Ethyl caprate	Food additives and flavorant	C12H24O2	200.178	110-38-3	4.4565	87.044	129.091	115.075	157.122
Ethyl undecanoate	Food additives and flavorant	C13H26O2	214.193	627-90-7	4.9889	87.0442	129.091	115.076	157.123
Ethyl laurate	Food additives and flavorant	C14H28O2	228.209	106-33-2	5.5044	87.0442	129.091	115.076	157.123
Ethyl myristate	Food additives and flavorant	C16H32O2	256.24	124-06-1	6.9051	87.0439	129.091	185.153	157.122
Ethyl palmitate	Food additives and flavorant	C18H36O2	284.272	628-97-7	8.9591	87.0439	129.091	115.075	157.122
Ethyl stearate	Food additives and flavorant	C20H40O2	312.303	111-61-5	11.4832	87.0439	129.091	115.075	157.122
Benzoic acid	Food preservatives	C6H5COOH	122.037	65-85-0	7.2971	149.023	104.026	150.026	121.028
Isosafrole	Fragnance	C10H10O2	162.068	120-58-1	3.9108	162.067	131.049	103.054	161.06
Safrole	Fragnance	C10H10O2	162.06808	94-59-7	4.4199	162.067	131.049	103.054	104.062
ETHYLENE THIOUREA	Fungicide	C3H6N2S	102.025	96-45-7	5.4026	102.025	104.02	103.028	101.017
2-sec-Butyl-4,6-dinitrophenol	Fungicide	C10H12N2O5	240.075	88-85-7	6.8979	163.026	147.031	211.035	240.075
PROPYLENE THIOUREA	Fungicide (metabolite)	C4H8N2S	116.041	2122-19-2	5.466	116.04	101.017	118.036	117.044
N-Nitrosomorpholine	Hazardous Air Pollutants (HAPs)	C4H8N2O2	116.059	59-89-2	5.2767	115.054	116.058	117.057	114.046
Dibenzofuran	Hazardous Air Pollutants (HAPs)	C12H8O	168.058	132-64-9	5.1749	168.057	139.054	169.06	140.058
Foramsulfuron	Herbcide (sulfonylurea)	C17H20N6O7S	452.111	173159-57-4	4.0967	154.061	155.069	126.066	140.045
Mesosulfuron-methyl	Herbcide (sulfonylurea)	C17H21N5O9S2	503.078	208465-21-8	4.0967	154.061	155.069	126.066	140.045
nicosulfuron	Herbcide (sulfonylurea)		410.101	111991-09-4	4.0894	154.061	155.069	126.066	156.072
oxasulfuron	Herbcide (sulfonylurea)	C17H18N4O6S	406.095	144651-06-9	3.015	123.079	96.0681	95.0604	124.082
primisulfuron-methyl	Herbcide (sulfonylurea)	C15H12F4N4O7S	468.036	86209-51-0	3.5652	161.04	111.043	227.031	99.0427
prosulfuron	Herbcide (sulfonylurea)	C15H16F3N5O4S	419.087	94125-34-5	6.1576	151.035	152.043	168.038	171.041
rimsulfuron	Herbcide (sulfonylurea)	C14H17N5O7S2	431.056	122931-48-0	14.1476	231.088	188.069	216.064	232.091
triflusulfuron-methyl	Herbcide (sulfonylurea)	C17H19F3N6O6S	492.104	126535-15-7	5.1835	208.057	222.06	237.083	155.042
Bensulfuron-methyl	Herbicide	C16H18N4O7S	410.09	83055-99-6	9.4646	145.968	147.965	172.967	174.964
Thifensulfuron-methyl	Herbicide	C12H13N5O6S2	387.031	79277-27-3	5.3995	136.038	168.064	95.0114	127.038
Prometryne	Herbicide	C10H19N5S	241.136	7287-19-6	7.8365	184.066	226.113	199.089	241.136
Terbutryn	Herbicide	C10H19N5S	241.136	886-50-0	8.0632	170.05	185.073	226.113	171.053
Atraton	Herbicide	C9H17N5O	211.143	1610-17-9	6.3579	196.12	154.073	469.096	168.088
Butylate	Herbicide	C11H23NOS	217.15	2008-41-5	6.7337	146.1	156.138	188.11	174.095
Molinate	Herbicide	C9H17NOS	187.103	2212-67-1	5.2512	126.092	98.0966	127.095	99.0997
Fluridone	Herbicide	C19H14F3NO	329.103	59756-60-4	18.2699	328.095	329.099	330.104	313.071
Napropamide	Herbicide	C17H21NO2	271.157	15299-99-7	10.1418	115.054	128.107	100.112	155.06
Simetryn	Herbicide	C8H15N5S	213.105	1014-70-6	7.6997	213.104	170.049	185.072	155.038
Tebuthiuron	Herbicide	C9H16N4OS	228.104	34014-18-1	5.1365	156.059	171.082	129.035	157.062
Hexazinone	Herbicide	C12H20N4O2	252.159	51235-04-2	12.7878	171.088	128.082	85.076	172.091
Metribuzin	Herbicide	C8H14N4OS	214.089	21087-64-9	7.5503	198.069	110.06	144.046	214.088
Cycloate	Herbicide	C11H21NOS	215.134	1134-23-2	5.7533	154.122	126.127	186.094	215.133
EPTC	Herbicide	C9H19NOS	189.119	759-94-4	4.2768	128.107	132.084	86.0604	104.053
Vernolate	Herbicide	C10H21NOS	203.134	1929-77-7	4.8224	128.107	132.084	90.0372	160.079
Dinoseb	Herbicide (dinitropheno)	C10H12N2O5	240.075	88-85-7	6.7631	163.026	147.031	211.035	145.04
Acequinocyl	Herbicide (methyl esters)	C24H32O4	384.23	57960-19-7	18.0768	342.22	343.223	344.235	341.211
Fluazifop-p-butyl	Herbicide (methyl esters)	C19H20F3NO4	383.134	79241-46-6	11.193	282.075	254.043	383.135	283.078
Metalaxyl	Herbicide (methyl esters)	C15H21NO4	279.147	57837-19-1	7.7153	160.112	132.081	206.118	162.128
Bentazon	Herbicide (thiadiazine)	C10H12N2O3S	240.057	25057-89-0	8.9787	119.037	161.071	198.01	92.058
Carbazole	Heterocyclic organic compound	C12H9N	167.073	86-74-8	7.226	167.073	166.065	139.054	168.076
baygon	Insecticide	C11H15NO3	209.105	114-26-1	5.4854	110.036	111.04	152.083	109.028
Rotenone	Insecticide/pesticide	C23H22O6	394.142	83-79-4	20.474	394.142	379.118	191.07	395.145
Aminocarb	Insecticide/pesticide	C11H16N2O2	208.121	2032-59-9	6.6144	151.099	150.091	136.076	120.057
Fenuron	Insecticide/pesticide	C9H12N2O	164.095	101-42-8	5.7737	164.094	118.065	147.067	119.073
Fluometuron	Insecticide/pesticide	C10H11F3N2O	232.082	2164-17-2	5.756	232.081	164.094	118.065	232.082
Methomyl	Insecticide/pesticide	C5H10N2O2S	162.046	16752-77-5	5.3449	88.0216	105.024	97.0107	151.021
Mexacarbate	Insecticide/pesticide	C12H18N2O2	222.137	315-18-4	7.0103	165.115	164.107	150.091	134.073
Propham	Insecticide/pesticide	C10H13NO2	179.095	122-42-9	4.8274	93.0573	137.047	120.081	179.094
Siduron	Insecticide/pesticide	C14H20N2O	232.158	1982-49-6	10.5217	93.057	95.0852	135.055	232.156
Deet	Insecticide/pesticide	C12H17NO	191.131	134-62-3	5.4097	119.049	190.123	192.13	191.13
Oxamyl	Insecticide/pesticide (carbamate)	C7H13N3O3S	219.068	23135-22-0	5.0831	162.046	147.022	98.0475	100.058
carbofuran	Insecticide/pesticide (carbamate)	C12H15NO3	221.105	1563-66-2	6.2532	164.083	149.057	131.049	121.065
carbaryl	Insecticide/pesticide (carbamate)	C12H11NO2	201.079	63-25-2	7.4911	144.057	115.054	116.062	145.06
methiocarb	Insecticide/pesticide (carbamate)	C11H15NO2S	225.082	2032-65-7	7.8738	168.06	153.036	109.065	169.063
Benfluralin	Organonitrogen pesticides	C13H16F3N3O4	335.109	1861-40-1	5.8986	264.022	306.069	248.027	265.026
Biphenyl	Organonitrogen pesticides	C6H5C6H5	154.078	92-52-4	4.4336	154.077	153.069	152.062	155.081
Diphenylamine	Organonitrogen pesticides	C6H5NHC6H5	169.089	122-39-4	5.6907	168.081	169.089	167.073	170.092
Ethalfluralin	Organonitrogen pesticides	C13H14F3N3O4	333.094	55283-68-6	5.8043	276.059	316.09	292.054	277.062
Isopropalin	Organonitrogen pesticides	C15H23N3O4	309.169	33820-53-0	8.8731	238.083	280.13	264.135	222.088
Nitralin	Organonitrogen pesticides	C13H19N3O6S	345.099	4726-14-1	13.1242	274.013	316.06	258.018	216.02
Pendimethalin	Organonitrogen pesticides	C13H19N3O4	281.138	40487-42-1	8.9644	252.098	162.078	191.069	208.071
Prodiamine	Organonitrogen pesticides	C13H17F3N4O4	350.12	29091-21-2	8.0431	321.081	305.086	288.083	322.084
Profluralin	Organonitrogen pesticides	C14H16F3N3O4	347.109	26399-36-0	6.5987	318.07	330.106	264.023	319.073
THPI (Tetrahydrophthalimide)	Organonitrogen pesticides	C8H9NO2	151.063	1469-48-3	4.9861	122.06	151.063	123.068	124.071
Trifluralin	Organonitrogen pesticides	C13H16F3N3O4	335.109	1582-09-8	5.93	264.022	306.069	248.027	265.026
Cycloate	Organonitrogen pesticides	C11H21NOS	215.134	1134-23-2	5.7578	154.123	186.095	155.126	126.128
Diphenamid	Organonitrogen pesticides	C16H17NO	239.131	957-51-7	8.7414	167.085	165.07	152.062	168.089
Fenpropathrin	Organonitrogen pesticides	C22H23NO3	349.168	39515-41-8	14.1064	181.065	265.074	180.081	182.068
Flutolanil	Organonitrogen pesticides	C17H16F3NO2	323.113	66332-96-5	10.2375	173.021	281.066	145.026	174.024
N-(2,4-Dimethylphenyl)formamide	Organonitrogen pesticides	C9H11NO	149.084	60397-77-5	4.926	120.081	121.088	106.065	149.083
Pebulate	Organonitrogen pesticides	C10H21NOS	203.134	1114-71-2	4.828	128.107	132.084	90.0371	129.11
Bupirimate	Organonitrogen pesticides	C13H24N4O3S	316.157	41483-43-6	10.6963	208.145	193.145	273.102	209.148
Cyprodinil	Organonitrogen pesticides	C14H15N3	225.127	121552-61-2	8.9884	224.119	225.125	208.087	226.13
Etofenprox	Organonitrogen pesticides	C25H28O3	376.204	80844-07-1	18.0664	163.112	135.08	107.049	164.115
Fludioxonil	Organonitrogen pesticides	C12H6F2N2O2	248.04	131341-86-1	10.265	248.04	127.042	182.048	249.043
Fluridone (Sonar)	Organonitrogen pesticides	C19H14F3NO	329.103	59756-60-4	18.2532	328.095	329.099	163.112	330.104
Flusilazole	Organonitrogen pesticides	C16H15F2N3Si	315.1	85509-19-9	10.6372	233.059	251.07	206.054	234.063
Flutriafol	Organonitrogen pesticides	C16H13F2N3O	301.103	76674-21-0	18.2038	328.095	329.099	353.321	330.104
MGK_264_2	Organonitrogen pesticides	C17H25NO2	275.189	113-48-4	9.0424	164.071	248.095	98.0236	158.976
Propargite	Organonitrogen pesticides	C19H26O4S	350.155	2312-35-8	12.9596	135.08	173.096	201.058	136.084
Pyrimethanil	Organonitrogen pesticides	C12H13N3	199.111	53112-28-0	6.8004	198.103	199.11	183.079	197.095
Tricyclazole (Beam)	Organonitrogen pesticides	C9H7N3S	189.036	41814-78-2	10.1931	189.036	161.017	180.035	248.095
Diazinon	Organophosphate pesticides	C12H21N2O3PS	304.101	333-41-5	6.7422	179.118	137.071	199.063	180.121
EPN	Organophosphate pesticides	C14H14NO4PS	323.038	2104-64-5	13.6852	156.987	141.01	159.02	169.041
Fenitrothion	Organophosphate pesticides	C9H12NO5PS	277.017	122-14-5	8.0036	290.073	260.015	276.058	180.113
Phosmet	Organophosphate pesticides	C11H12NO4PS2	316.995	732-11-6	13.5424	160.039	133.028	161.042	130.029
Pirimiphos ethyl	Organophosphate pesticides	C13H24N3O3PS	333.128	23505-41-1	8.7825	168.059	318.104	180.113	333.128
Pirimiphos methyl	Organophosphate pesticides	C11H20N3O3PS	305.096	29232-93-7	7.9812	290.073	276.058	180.113	305.097
Pyrazophos	Organophosphate pesticides	C14H20N3O5PS	373.086	13457-18-6	15.5439	221.08	219.991	132.044	265.089
Pyridaphenthion	Organophosphate pesticides	C14H17N2O4PS	340.065	119-12-0	13.475	199.087	96.9506	340.064	160.039
Quinalphos	Organophosphate pesticides	C12H15N2O3PS	298.054	13593-03-8	9.3103	156.068	118.052	157.076	146.047
Edifenphos	Organophosphate pesticides	C14H15O2PS2	310.025	17109-49-8	12.1462	109.01	108.003	218.022	219.024
Ethion	Organophosphate pesticides	C9H22O4P2S4	383.988	563-12-2	11.5253	230.974	96.9508	153.013	232.969
Fenamiphos	Organophosphate pesticides	C13H22NO3PS	303.106	22224-92-6	10.1393	303.106	154.044	217.008	260.051
Fenthion	Organophosphate pesticides	C10H15O3PS2	278.02	55-38-9	8.3885	278.02	124.982	169.014	245.04
Malathion	Organophosphate pesticides	C10H19O6PS2	330.036	121-75-5	8.2014	173.081	127.039	124.982	93.0102
Methacrifos	Organophosphate pesticides	C7H13O5PS	240.022	62610-77-9	5.0166	180	207.995	124.982	93.0098
Sulfotepp	Organophosphate pesticides	C8H20O5P2S2	322.023	3689-24-5	5.951	322.022	293.991	145.925	96.9504
Sulprofos	Organophosphate pesticides	C12H19O2PS3	322.028	35400-43-2	11.8915	156.006	322.028	140.029	112.928
Terbufos	Organophosphate pesticides	C9H21O2PS3	288.044	13071-79-9	6.6428	230.974	96.9507	174.911	232.969
Disulfoton	Organophosphate pesticides	C8H19O2PS3	274.028	298-04-4	6.8979	88.0341	89.0419	90.0299	91.0377
Fonofos	Organophosphate pesticides	C10H15OPS2	246.03	944-22-9	6.6987	108.987	137.018	110.018	246.03
Methyl parathion	Organophosphate pesticides	C8H10NO5PS	263.002	298-00-0	7.5644	263.002	127.015	124.982	109.005
Mevinphos	Organophosphate pesticides	C7H13O6P	224.045	7786-34-7	4.6284	127.015	164.023	109.005	192.018
Parathion (ethyl parathion)	Organophosphate pesticides	C10H14NO5PS	291.033	56-38-2	8.4679	109.005	96.9508	291.033	125.006
Phorate	Organophosphate pesticides	C7H17O2PS3	260.013	298-02-2	6.0934	121.041	260.013	123.003	137.018
Piperonyl butoxide	Organophosphate pesticides	C19H30O5	338.209	51-03-6	13.1542	176.083	149.06	177.091	175.075
Triazophos	Organophosphate pesticides	C12H16N3O3PS	313.065	24017-47-8	11.904	162.066	161.058	172.087	96.9507
O,O-Dimethyl phosphate	Organophosphate pesticides (precursor)	C2H7O4P	126.008	813-78-5	5.1777	163.06	194.041	149.045	155.042
Ethoprop	Organophosphates	C8H19O2PS2	242.056	13194-48-4	5.713	96.9507	157.962	113.936	159.958
Isodecyl Diphenyl Phosphate	Organophosphates	C22H31O4P	390.196	29761-21-5	15.7952	251.047	249.032	252.05	250.04
Diisopropylphenylphosphate	Organophosphates	C12H19O4P	258.102	51496-03-8	17.1692	251.047	117.07	118.078	115.054
Triisopropyl Phosphate	Organophosphates	C9H21O4P	224.118	513-02-0	3.2705	98.984	125	123.02	126.003
O,O-Diethyl Phosphonate	Organophosphates	C4H10O3P+	137.037	762-04-9	8.7041	227.07	151.039	228.074	152.042
O,O-Dimethyl dithiophosphate	Organophosphates	C2H7O2PS2	157.963	756-80-9	3.5302	157.962	159.958	158.965	156.954
O,O-Diethyl dithiophosphate	Organophosphates	C4H11O2PS2	185.994	298-06-6	4.1511	185.993	96.9507	108.987	187.989
Tripentyl Phosphate	Organophosphates	C15H33O4P	308.212	2528-38-3	7.6893	98.984	169.062	125	239.141
O,O-Dimethyl Thiophosphate	Organophosphates inseticide (metabolite)	C2H7O3PS	141.985	1112-38-5	3.7703	141.985	114.961	125.99	140.977
Malathion Diacid	Organophosphorus insecticide	C6H11O6PS2	273.974	1190-28-9	9.0254	128.062	129.07	127.054	133.065
2-Methylnaphthalene	PAH	C11H10	142.078	91-57-6	3.9742	141.07	142.077	115.054	143.081
Acenaphthylene	PAH	C12H8	152.063	208-96-8	4.8273	152.062	150.046	151.054	153.065
Benz(a)anthracene	PAH	C18H12	228.094	56-55-3	13.5403	228.093	226.078	229.097	224.062
Benz[a]pyrene	PAH	C20H12	252.094	50-32-8	17.0684	252.094	250.079	253.097	248.063
Benzo(b)fluoranthene	PAH	C20H12	252.094	205-99-2	17.1493	252.094	250.079	253.097	248.063
Benzo(g,h,i)perylene	PAH	C22H12	276.094	191-24-2	19.7037	276.094	277.097	274.078	272.063
Benzo(k)fluoranthene	PAH	C20H12	252.094	207-08-9	17.8413	252.094	250.079	253.097	248.063
Chrysene	PAH	C18H12	228.094	218-01-9	13.6444	228.093	226.078	229.097	224.062
Dibenz(a,h)anthracene	PAH	C22H14	278.11	53-70-3	19.789	278.11	276.094	279.113	274.078
Fluoranthene	PAH	C16H10	202.078	206-44-0	9.2577	202.078	200.062	203.081	201.07
Fluorene	PAH	C13H10	166.078	86-73-7	5.5229	165.07	166.077	163.054	164.062
Naphthalene	PAH	C10H8	128.063	91-20-3	3.3042	128.062	129.065	126.046	127.054
Acenaphthene	PAH	C12H10	154.078	83-32-9	5.0121	153.07	154.077	152.062	151.054
Anthracene	PAH	(C6H4CH)2	178.078	120-12-7	6.8117	178.077	176.062	179.081	177.054
Indeno(1,2,3-cd)pyrene	PAH	C22H12	276.094	193-39-5	20.0669	276.094	274.078	277.097	137.038
Phenanthrene	PAH	C14H10	178.078	85-01-8	6.8948	178.077	176.062	179.081	177.054
Pyrene	PAH	C16H10	202.078	129-00-0	9.8269	202.078	200.062	203.081	201.07
1-naphthol	PAH	C10H8O	144.058	90-15-3	5.0138	115.054	144.057	116.062	145.06
2-Naphthylamine	PAH	C10H9N	143.073	91-59-8	5.3747	143.073	115.054	116.062	144.076
1,4-Naphthoquinone	PAH	C10H6O2	158.037	130-15-4	4.7228	102.065	130.041	158.036	160.052
7,12-Dimethylbenz(a)anthracene	PAH	C20H16	256.125	57-97-6	17.1975	256.125	241.101	239.086	257.128
3-Methylcholanthrene	PAH	C21H16	268.125	56-49-5	18.7222	268.125	267.117	269.128	265.101
1-Naphthylamine	PAH	C10H9N	143.073499	134-32-7	5.2834	143.073	115.054	116.062	144.076
4-hydroxybenzoic acid	Parabens	C7H6O3	138.032	99-96-7	5.1745	121.028	138.031	93.0333	122.031
methyl paraben	Parabens	C8H8O3	152.047	99-76-3	4.8312	121.028	93.0333	152.046	122.031
protocatechuic acid	Parabens	C7H6O4	154.027	99-50-3	6.332	137.023	154.026	269.03	197.132
ethyl paraben	Parabens	C9H10O3	166.063	120-47-8	5.1762	121.028	138.031	93.0335	151.039
isopropyl paraben	Parabens	C10H12O3	180.079	4191-73-5	5.3326	121.028	138.031	93.0335	165.055
benzyl paraben	Parabens	C14H12O3	228.079	94-18-8	10.1264	121.028	183.081	93.0335	165.07
heptyl paraben	Parabens	C14H20O3	236.141	1085-12-7	8.9751	121.028	138.031	139.039	122.032
propyl paraben	Parabens	C10H12O3	180.079	94-13-3	5.6846	121.028	138.031	93.0335	122.032
isobutyl paraben	Parabens	C11H14O3	194.094	4247-02-3	6.0482	121.028	138.031	93.0334	122.031
Benzophenone-3	Personal care (sunscreen)	C14H12O3	228.079	131-57-7	8.8927	227.07	151.039	95.0489	28.0738
4-Methyl-benzylidene camphor	Personal care (sunscreen)	C18H22O	254.167	36861-47-9	9.1692	128.062	155.085	115.054	169.101
Avobenzone	Personal care (sunscreen)	C20H22O3	310.157	70356-09-1	17.3938	309.149	135.044	310.156	295.133
Homosalate	Personal care (sunscreen)	C16H22O3	262.157	118-56-9	7.5259	120.021	109.101	138.031	121.028
Octyl-dimethyl-PABA	Personal care (sunscreen)	C17H27NO2	277.204	21245-02-3	11.668	165.078	164.071	148.076	277.204
Occtyl-Methoxycinnamate (OMC)	Personal care (sunscreen)	C18H26O3	290.188	5466-77-3	12.3562	178.062	161.06	133.065	177.054
2-Acetylaminofluorene	Pesticide	C15H13NO	223.1	53-96-3	13.3864	180.081	181.089	223.099	224.102
2-Methyl-4,6-dinitrophenol	Phenols	C7H6N2O5	198.028	534-52-1	5.6028	198.027	121.028	168.029	199.03
2-Nitrophenol	Phenols	C6H5NO3	139.027	88-75-5	3.0024	139.026	109.028	140.03	105.07
Nonylphenol	Phenols	C15H24O	220.183	104-40-5	6.1952	107.049	135.081	121.065	149.096
Nonylphenol monoethoxylate	Phenols	C17H28O2	264.209	27986-36-3	8.3309	107.049	135.08	179.107	193.122
Nonylphenol diethoxylate	Phenols	C19H32O3	308.235	9016-45-9	11.3045	135.081	107.049	161.096	147.08
Carbofuran phenol	Phenols	C10H12O2	164.084	1563-38-8	3.9587	164.083	149.06	103.054	165.086
2-Phenylphenol	Phenols	C6H5C6H4OH	170.073	90-43-7	5.1489	169.065	170.072	141.07	115.054
2,4-Dimethylphenol	Phenols	(CH3)2C6H3OH	122.073	105-67-9	3.0852	122.072	107.049	121.065	123.076
4,6-Dinitro-2-methylphenol	Phenols	CH3C6H2OH(NO2)2	198.028	534-52-1	5.6826	198.027	168.029	152.021	199.03
2,4-Dinitrophenol	Phenols	C6H3(OH)(NO2)2	184.012	51-28-5	6.595	184.034	185.037	183.026	186.03
2-Methylphenol	Phenols	CH3C6H4OH	108.058	95-48-7	4.7993	165.029	135.031	148.026	89.0383
4-Methylphenol	Phenols	CH3C6H4OH	108.058	106-44-5	5.1904	165.029	89.0383	119.036	120.04
4-Nitrophenol	Phenols	C6H5NO3	139.027	100-02-7	5.3842	109.028	139.026	110.031	140.03
Phenol	Phenols	C6H5OH	94.0419	108-95-2	6.1682	94.041	89.0383	88.0304	93.0333
N-Nitrosodiphenylamine	Phenylhydrazines	C12H10N2O	198.079	86-30-6	11.2067	167.073	166.065	168.076	169.084
Butyl benzyl phthalate	Phthalates	C19H20O4	312.136	85-68-7	12.3661	149.023	104.026	206.093	150.027
Dimethyl phthalate	Phthalates	C10H10O4	194.058	131-11-3	4.7669	163.039	133.028	164.042	135.044
Mono(2-ethyl-5-oxohexyl) phthalate	Phthalates	C16H20O5	292.131	40321-98-0	4.0225	104.026	105.029	106.032	129.022
Mono(2-ethyl-5-hydroxyhexyl) phthalate	Phthalates	C16H22O5	294.147	40321-99-1	4.025	104.025	105.029	106.032	120.02
Mono(5-carboxy-2-ethylpentyl) phthalate	Phthalates	C16H20O6	308.126	40809-41-4	3.9365	359.029	324.987	360.029	361.026
Mono(3-carboxypropyl) phthalate	Phthalates	C12H12O6	252.063	66851-46-5	4.4597	109.101	107.086	105.07	133.101
mono-benzyl phthalate(MBzP)	Phthalates	C15H12O4	256.074	2528-16-7	4.0635	104.025	105.029	106.032	92.0256
mono-n-butyl phthalate(MnBP)	Phthalates	C12H14O4	222.089	131-70-4	3.9335	149.045	167.055	147.065	150.044
mono-cyclohexyl phthalate(MCHP)	Phthalates	C14H16O4	248.105	7517-36-4	3.2388	149.058	150.061	105.045	121.04
mono-ethyl phthalate(MEP)	Phthalates	C10H10O4	194.058	2306-33-4	3.9425	149.045	147.065	150.044	151.042
mono-n-octyl phthalate(MOP)	Phthalates	C16H22O4	278.152	5393-19-1	3.9346	149.045	147.065	167.055	104.026
mono-isobutyl phthalate(MiBP)	Phthalates	C12H17NO4	239.116	101976-14-1	5.8163	163.039	164.042	133.028	149.023
mono-2-ethylhexyl phthalate(MEHP)	Phthalates	C16H22O4	278.152	4376-20-9	7.3727	163.039	164.042	133.028	149.023
mono-isononyl phthalate(MiNP)	Phthalates	C17H24O4	292.168	106610-61-1	8.6359	163.039	164.042	133.028	149.023
mono-methyl phthalate(MMP)	Phthalates	C9H8O4	180.042	4376-18-5	9.0735	163.039	164.042	133.028	149.023
1,2-Benzenedicarboxylic acid	Phthalates	C8H6O4	166.027	88-99-3	18.2329	147.117	145.085	148.125	149.132
bis(2-Ethylhexyl)phthalate	Phthalates	C6H4(COOC8H17)2	390.277	117-81-7	10.9893	149.044	147.065	167.055	150.044
Diethyl phthalate	Phthalates	C6H4(COOC2H5)2	222.089	84-66-2	6.595	149.045	147.066	359.029	207.032
Di-n-octyl phthalate	Phthalates	C24H38O4	390.277	117-84-0	17.0053	149.023	279.16	261.149	150.026
4-aminobiphenyl	PIgment intermediates	C6H5-C6H4NH2	169.089	92-67-1	6.5232	169.088	168.08	167.073	170.091
2-amino-4-nitrotoluene	PIgment intermediates	C7H8N2O2	152.059	99-55-8	5.5525	152.058	106.065	94.0648	153.061
p-cresidine	PIgment intermediates	CH3OC6H3(CH3)NH2	137.084	120-71-8	3.8003	122.06	94.0649	137.083	121.065
o-Toluidine	PIgment intermediates	C6H4CH3NH2	107.073	95-53-4	3.0039	106.065	107.073	108.076	85.101
p-Dimethylaminoazobenzene	PIgment intermediates	C6H5N=NC6H4N(CH3)2	225.127	60-11-7	11.0838	120.081	225.126	148.087	226.129
5-Nitro-o-toluidine	PIgment intermediates	C7H8N2O2	152.059	99-55-8	5.6705	152.058	106.065	94.0651	153.061
Tributyl Phosphate	Plasticizer	C12H27O4P	266.165	126-73-8	5.7687	98.9839	124.999	155.046	211.109
Bisphenol A	Plasticizer	C15H16O2	228.115	80-05-7	10.4709	213.091	119.049	214.094	228.114
Bisphenol F	Plasticizer	C13H12O2	200.084	2467-02-9	9.2626	107.049	200.083	181.065	199.075
Bisphenol S	Plasticizer	C12H10O4S	250.03	80-09-1	13.1763	94.0414	250.03	87.0441	251.033
triethyl phosphate (TEP)	Plasticizer	(C2H5)3PO4	182.071	78-40-0	5.6781	400.984	401.054	402.053	402.983
Styrene	Plasticizer	C6H5CHCH2	104.063	100-42-5	5.3033	91.0541	95.0854	117.07	104.062
n-Butylbenzene	Plasticizer and solvent	C10H14	134.11	104-51-8	5.3033	91.0543	105.07	92.0621	134.109
sec-Butylbenzene	Plasticizer and solvent	C10H14	134.11	135-98-8	10.3065	105.07	134.109	91.0543	119.085
tert-Butylbenzene	Plasticizer and solvent	C10H14	134.11	98-06-6	7.7919	119.085	91.0543	134.109	92.0621
Ethylbenzene	Plasticizer and solvent	C6H5C2H5	106.078	100-41-4	7.6042	145.101	119.085	146.105	106.078
Isopropylbenzene	Plasticizer and solvent	C6H5CH(CH3)2	120.094	98-82-8	5.2323	119.086	121.101	93.0699	120.891
p-Isopropyltoluene	Plasticizer and solvent	CH3C6H4CH(CH3)2	134.11	99-87-6	10.3065	95.0855	87.044	93.0698	134.109
n-Propylbenzene	Plasticizer and solvent	C9H12	120.094	103-65-1	7.7964	119.085	93.0698	121.101	120.093
3-Phenoxybenzoic acid	Pyrethroid insecticide (metabolite)	C13H10O3	214.063	3739-38-6	7.4122	214.062	196.052	168.057	141.07
4-fluro-3-phenoxy-benzoic acid	Pyrethroid insecticide (metabolite)	C13H9FO3	232.054	77279-89-1	7.4583	232.053	159.06	186.047	214.042
2-isopropyl-6-methyl-4-pyrimidinol	Pyrimidone	C8H12N2O	152.095	2814-20-2	4.6225	137.071	124.063	151.087	138.074
Isophorone	Solvent	C9H14O	138.104	78-59-1	17.4918	138.104	99.0679	98.0964	101.079
Toluene	Solvent	C6H5CH3	92.0626	108-88-3	10.2975	95.0856	93.07	97.1013	92.0622
1,2,4-Trimethylbenzene	Solvent	C9H12	120.094	95-63-6	5.3033	105.07	119.085	120.093	121.101
1,3,5-Trimethylbenzene	Solvent	C9H12	120.094	108-67-8	10.3042	105.07	119.085	120.093	121.101
o-Xylene	Solvent	C6H4(CH3)2	106.078	95-47-6	5.12	91.0542	107.085	105.07	119.085
m-Xylene	Solvent	C6H4(CH3)2	106.078	108-38-3	5.3056	91.0542	107.085	105.07	119.085
p-Xylene	Solvent	C6H4(CH3)2	106.078	106-42-3	5.5942	91.0542	107.085	105.07	119.085
n-dodecane	Solvent	C12H26	170.203451	112-40-3	3.3508	85.1012	97.1012	111.117	98.1093
n-tridecane	Solvent	C13H28	184.219101	629-50-5	3.9294	85.1012	97.1012	111.117	126.141
n-tetradecane	Solvent	C14H30	198.234751	629-59-4	4.48	85.1012	97.1012	111.117	125.133
n-pentadecane	Solvent	C15H32	212.250401	629-62-9	4.9994	85.1012	97.1012	111.117	125.133
n-hexadecane	Solvent	C16H34	226.266	544-76-3	5.5046	85.1012	97.1012	111.117	125.133
n-heptadecane	Solvent	C17H36	240.281701	629-78-7	6.0993	85.1012	97.1012	111.117	125.133
n-octadecane	Solvent	C18H38	254.297	593-45-3	6.7911	85.1012	97.1012	111.117	125.132
n-nonadecane	Solvent	C19H40	268.313	629-92-5	7.6285	85.1012	97.1013	111.117	125.132
n-icosane	Solvent	C20H42	282.329	112-95-8	8.5785	85.1012	97.1013	111.117	125.132
n-henicosane	Solvent	C21H44	296.344	629-94-7	9.6235	85.1012	97.1013	111.117	125.132
n-docosane	Solvent	C22H46	310.36	629-97-0	10.7692	85.1012	97.1013	111.117	125.132
n-tricosane	Solvent	C23H48	324.376	638-67-5	11.9437	85.1012	97.1013	111.117	125.132
n-tetracosane	Solvent	C24H50	338.391	646-31-1	13.1463	85.1012	97.1013	111.117	125.132
n-pentacosane	Solvent	C25H52	352.407	629-99-2	14.3522	85.1012	97.1013	111.117	125.132
n-hexacosane	Solvent	C26H54	366.423	630-01-3	15.5508	85.1012	97.1013	111.117	125.132
4-Tert-Octylphenol	Surfactant	C14H22O	206.167	140-66-9	5.5797	135.08	107.049	136.083	206.166
Benzidine	Synthetic intermediates	C12H12N2	184.1	92-87-5	9.8177	184.099	185.103	183.092	182.084
2,4-Dinitrotoluene	Synthetic intermediates	C6H3CH3(NO2)2	182.033	121-14-2	4.7993	165.029	89.0383	92.0254	108.021
2,6-Dinitrotoluene	Synthetic intermediates	C6H3CH3(NO2)2	182.033	606-20-2	5.1904	165.029	89.0383	92.0254	108.021
o-aminoazotoluene	Synthetic intermediates	C14H15N3	225.127	97-56-3	11.4299	106.065	224.117	209.106	225.126
4,4'-diaminodiphenylmethane	Synthetic intermediates	NH2C6H4CH2C6H4NH2	198.116	101-77-9	9.9193	197.107	180.08	198.115	182.096
2,4-diaminotoluene	Synthetic intermediates	CH3C6H3(NH2)2	122.084	95-80-7	4.4227	121.076	122.084	94.0651	123.087
3,3'-Dimethyl-4,4'-diaminodiphenylmethane	Synthetic intermediates	C15H18N2	226.146999	838-88-0	11.9174	226.147	211.123	225.139	210.128
2-Aminobiphenyl	Synthetic intermediates	C12H11N	169.089	90-41-5	5.5204	168.081	169.089	167.073	170.092
Acetophenone	Synthetic intermediates	C6H5COCH3	120.058	98-86-2	3.0889	106.065	121.088	120.081	122.092
m-Cresol	Synthetic intermediates	CH3C6H4OH	108.058	108-39-4	3.0086	106.065	108.057	107.049	109.06
m-Dinitrobenzene	Synthetic intermediates	C6H4(NO2)2	168.017	99-65-0	4.8486	168.017	92.0257	150.03	169.02
N-Nitrosodi-n-butylamine	Synthetic intermediates	C8H18N2O	158.142	924-16-3	3.7186	99.0917	141.139	100.095	142.142
2-Picoline	Synthetic intermediates	C5H4N(CH3)	93.0578	109-06-8	5.6802	94.0652	93.0572	95.0684	96.0571
Acrinathrin	Synthetic pyrethroids	C26H21F6NO5	541.132	101007-06-1	15.8376	181.065	93.0697	180.081	182.068
Anthraquinone	Synthetic pyrethroids	C6H4(CO)2C6H4	208.052	84-65-1	8.3622	152.062	180.057	208.052	151.054
Bioallethrin	Synthetic pyrethroids	C19H26O3	302.188	584-79-2	9.3374	123.117	107.085	95.0855	153.091
Flucythrinate_1	Synthetic pyrethroids	C26H23F2NO4	451.16	70124-77-5	17.9459	157.046	181.065	199.093	184.033
Flucythrinate_2	Synthetic pyrethroids	C26H23F2NO4	451.16	70124-77-5	18.1543	157.046	199.093	181.065	158.049
Phenothrin,_cis	Synthetic pyrethroids	C23H26O3	350.188	26002-80-2	14.5138	183.081	123.117	165.07	181.065
Phenothrin,_trans	Synthetic pyrethroids	C23H26O3	350.188	26002-80-2	14.6972	183.08	123.117	168.057	181.065
Resmethrin	Synthetic pyrethroids	C22H26O3	338.188	10453-86-8	13.249	128.062	143.085	123.117	115.054
