# Supplementary material for: A scalable workflow to characterize the human exposome
Source: Nat Commun. 2021 Sep 22;12:5575. doi: 10.1038/s41467-021-25840-9 (PMC8458492; doi:10.1038/s41467-021-25840-9)
Supplement: Supplementary file 10 — Dataset 7 [file 41467_2021_25840_MOESM10_ESM.xlsx]

## Sheet: Sheet1
Supplementary Data 7. Raw intensity of non-halogenated chemicals in NIST SRM1957, SRM1958 and 60 human plasma samples collected via Center of Health Discovery and Well Being (CHDWB).
Chemicals are identified by 1) match to authentic standard library (Δm/z=5 ppm, ΔRT = 30 sec), 2) spectral clustering using RAMClustR that was based on similarity of retention time and intensity across samples among potential spectral m/z, and 3) primary ion (presented m/z in this table) were 10-fold higher than solvent blanks.
m/z	retention time (sec)	Spectral cluster	Chemical name	Class	NIST SRM 1957		NIST SRM 1958		CHDWB samples
					Mean	SE	Mean	SE	Mean	SE
325.062	760.608	43	Resorcinol bis(diphenyl phosphate)/Triphenyl phosphate	Flame retardant	30654.1	2958.02	50150.6	9505.68	22624.1	1424.11
91.0542	471.402	2	Benzyl salicylate	Food additives and flavorant	3.47742e+07	4.69261e+06	4.02644e+07	3.48647e+06	5.65619e+07	7.74016e+06
87.044	471.903	2	Ethyl caproate	Food additives and flavorant	2.57858e+07	9.26586e+06	2.58604e+07	7.2402e+06	2.52797e+07	3.31209e+06
87.044	314.03	7	Ethyl laurate/Ethyl undecanoate	Food additives and flavorant	2.75842e+07	3.06199e+06	2.79061e+07	880654	3.48274e+07	3.4446e+06
87.044	428.688	9	Ethyl myristate	Food additives and flavorant	1.56666e+07	3.60446e+06	1.77437e+07	4.45371e+06	1.87213e+07	2.09894e+06
149.023	429.31	14	Benzoic acid	Food additives and flavorant	1.41953e+08	1.03841e+07	1.22678e+08	1.19503e+07	9.91544e+07	3.28792e+06
87.044	702.04	18	Ethyl stearate	Food additives and flavorant	9.65212e+06	1.47171e+06	1.00062e+07	1.80618e+06	5.01299e+06	430372
135.08	230.671	23	Thymol	Food additives and flavorant	4.93913e+07	5.08684e+06	5.16926e+07	3.01752e+06	4.06047e+07	1.71887e+06
87.044	219.859	24	Ethyl pelargonate	Food additives and flavorant	1.73227e+07	2.58703e+06	2.45867e+07	1.01282e+06	1.66919e+07	701738
87.044	520.016	37	Ethyl palmitate	Food additives and flavorant	1.83502e+07	3.28398e+06	1.2533e+07	1.06839e+06	1.27798e+07	1.01699e+06
87.044	487.47	38	Ethyl caproate	Food additives and flavorant	2.18585e+09	2.10852e+08	1.99637e+09	9.97887e+07	1.71909e+09	1.46765e+08
119.049	298.898	1	DEET	Insecticide/pesticide	803440	106326	484916	42840.6	332095	20248.1
168.057	305.459	25	Dibenzofuran	Hazardous Air Pollutants (HAPs)	1.09879e+06	116200	1.03093e+06	69652.8	697656	35057.9
110.036	325.099	27	Baygon	Insecticide/pesticide	23501.4	5216.18	24955.4	3079.04	27939.6	3259.49
178.078	399.336	13	Anthracene/BADP/Phenanthrene	PAH	6.161e+06	473871	6.99993e+06	262331	4.90479e+06	227958
202.078	543.181	34	Fluoranthene	PAH	1.15313e+06	87775.6	1.32392e+06	91862.8	903733	41781.7
227.07	522.214	76	Benzophenone-3/Diethyl phosphonate	Personal care (sunscreen)	737901	118942	624331	75894.7	618999	83820.9
109.028	324.887	27	4-Nitrophenol	Phenols	27494.4	4860.03	10063.6	2729.88	48041.1	10999.1
184.034	387.573	65	2,4-Dinitrophenol	Phenols	224917	26472.9	234108	22833.9	178231	10114.4
163.039	429.219	14	mono-2-Ethylhexyl phthalate(MEHP)	Phthalates	39301.5	4267.65	38986.2	6104.01	32694.4	2041.51
149.023	727.544	46	Butyl benzyl phthalate	Phthalates	8.79278e+06	1.02314e+06	8.637e+06	1.15491e+06	9.29598e+06	380859
98.9841	340.268	28	Tributyl Phosphate	Plasticizer	1.88084e+07	2.46502e+06	1.81425e+07	2.93971e+06	1.49871e+07	1.10254e+06
119.086	472.035	2	n-Propylbenzene/tert-Butylbenzene	Plasticizer and solvent	2.11258e+07	2.42318e+06	2.10353e+07	2.19618e+06	2.96062e+07	3.99722e+06
119.085	332.57	4	Isopropylbenzene	Plasticizer and solvent	1.01259e+07	1.68556e+06	2.79237e+07	1.77054e+06	1.16789e+07	5.60031e+06
95.0855	594.022	33	p-Isopropyltoluene/Toluene	Plasticizer and solvent	5.4343e+08	5.68463e+07	6.94389e+08	9.59387e+07	4.3492e+08	4.4263e+07
163.039	517.777	75	mono-Isononyl phthalate(MiNP)/mono-Methyl phthalate (MMP)	Pthalates	667353	133129	469480	214575	36217.3	1987.71
105.07	612.704	8	1,3,5-Trimethylbenzene/sec-Butylbenzene	Solvent	1.42086e+07	954397	1.49615e+07	1.83603e+06	4.20512e+07	1.18991e+07
85.1011	372.055	30	n-Heptadecane	Solvent	1.31301e+06	130873	1.47989e+06	181262	1.26295e+06	36370.8
85.1011	378.135	31	n-Octadecane	Solvent	9.54844e+06	923789	1.0385e+07	955267	9.16374e+06	271530
85.1011	487.998	39	n-Icosane	Solvent	3.04889e+07	2.69265e+06	3.31856e+07	3.893e+06	2.38745e+07	2.43723e+06
85.1011	761.652	44	n-Tetracosane	Solvent	1.79264e+06	154460	2.0098e+06	250840	1.66548e+06	50705.2
85.1011	621.281	48	n-Docosane	Solvent	2.99932e+06	361405	2.60877e+06	278624	3.22219e+06	551671
85.1011	479.232	78	n-Nonadecane	Solvent	1.06605e+07	897670	1.14602e+07	1.06768e+06	1.05925e+07	310388
