# Supplementary material for: A scalable workflow to characterize the human exposome
Source: Nat Commun. 2021 Sep 22;12:5575. doi: 10.1038/s41467-021-25840-9 (PMC8458492; doi:10.1038/s41467-021-25840-9)
Supplement: Supplementary file 11 — Dataset 8 [file 41467_2021_25840_MOESM11_ESM.xlsx]

## Sheet: Sheet1
Supplementary Data 8. Concentration (ng/g tissue weight) of chemicals measured by reference standardization in 11 human lungs.
Chemicals in Fig 4b are sorted in the order of correlation clustering. Other chemicals were detected only in 1 out of 11 samples and were not included in Fig 4b.
Sample_ID	L1	L2	L3	L4	L5	L6	L7	L8	L9	L10	L11	Mean	Note
4,4'-DDE	0.052	22.15	2.566	0	0.271	0.251	0.291	0.327	0	0	0.642	2.41364	Fig 4b
PCB-138	0	0.099	0	0	0.033	0	0	0.009	0	0	0.019	0.0145455	Fig 4b
PBDE-28	0	0	0.024	0	0.029	0	0	0	0	0	0	0.00481818	Fig 4b
PCB-110	0	0	0	0	0	0	0.033	0	0	0	0.009	0.00381818	Fig 4b
PCB-44	0.014	0	0	0	0	0	0	0	0	0.012	0	0.00236364	Fig 4b
PCB-156	0	0.012	0	0	0	0	0	0	0	0	0.015	0.00245455	Fig 4b
PCB-128	0	0	0	0	0	0	0	0	0	0.005	0.006	0.001	Fig 4b
2,4'-DDT/4,4'-DDD	0	0.019	0.024	0.215	0	0	0	0.021	0	0.062	0	0.031	Fig 4b
PCB-66	0	0	0.008	0	0.011	0	0	0	0	0.008	0	0.00245455	Fig 4b
Hexachlorobenzene	0.038	0.294	0.227	0.435	0.154	0.102	0.153	0.073	0.035	0	0.048	0.141727	Fig 4b
2,4'-DDE	0	0	0	0.027	0.007	0	0	0	0	0	0	0.00309091	Fig 4b
PCB-74	0	0.055	0	0	0.102	0	0	0	0	0	0	0.0142727	Fig 4b
PCB-99	0	0.048	0.006	0	0.013	0	0	0	0	0	0	0.00609091	Fig 4b
PBDE-47	0.779	0.098	0.349	0	0	0.12	0	0	0	0	0	0.122364	Fig 4b
PCB-194	0	0	0.042	0.127	0	0	0	0	0	0	0.018	0.017	Fig 4b
PCB-49	0	0	0.033	0	0	0	0	0	0.042	0	0	0.00681818	Fig 4b
PCB-118	0	0	0.039	0	0	0	0	0	0.056	0	0	0.00863636	Fig 4b
PCB-18	0.013	0.017	0.01	0.046	0	0.058	0.354	0.01	0.05	0.033	0.082	0.0611818	Fig 4b
PCB-146	0	0.009	0	0	0	0	0	0	0.011	0	0	0.00181818	Fig 4b
PCB-153	0	0.374	0	0	0.5	0.02	0	0.02	0	0	0.181	0.0995455	Fig 4b
PCB-180	0	0	0	0	0.142	0	0	0.027	0	0	0.112	0.0255455	Fig 4b
PCB-28	0.031	0.106	0.333	0	0.115	0.025	0.05	0.078	0.118	0.05	0.042	0.0861818	Fig 4b
BDE-100	0	0.025	0	0	0	0	0	0	0	0	0	0.00227273	other
BDE-153	0	0	0	0	0	0.148	0	0	0	0	0	0.0134545	other
PBDE-100	0	0	0	0	0	0	0	0.026	0	0	0	0.00236364	other
PBDE-99	0.089	0	0	0	0	0	0	0	0	0	0	0.00809091	other
PCB-101	0	0	0	0	0	0.011	0	0	0	0	0	0.001	other
PCB-105	0	0	0	0	0.011	0	0	0	0	0	0	0.001	other
PCB-151	0.009	0	0	0	0	0	0	0	0	0	0	0.000818182	other
PCB-170	0	0	0	0	0	0	0	0.011	0	0	0	0.001	other
PCB-183	0	0	0	0	0.066	0	0	0	0	0	0	0.006	other
PCB-189	0	0	0	0	0	0.023	0	0	0	0	0	0.00209091	other
