# Supplementary material for: A scalable workflow to characterize the human exposome
Source: Nat Commun. 2021 Sep 22;12:5575. doi: 10.1038/s41467-021-25840-9 (PMC8458492; doi:10.1038/s41467-021-25840-9)
Supplement: Supplementary file 12 — Dataset 9 [file 41467_2021_25840_MOESM12_ESM.xlsx]

## Sheet: Sheet1
Supplementary Data 9. Concentration (ng/g tissue weight) of chemicals measured by reference standardization in 5 human thyroids.
Chemicals in Fig 4b are sorted in the order of correlation clustering. Other chemicals were detected only in 1 out of 5 samples and were not included in Fig 4b.
Sample ID	T1	T2	T3	T4	T5	Note
PCB-153	6.435	0	1.409	0	1.593	Fig 4b
PCB-170	0.906	0	0	0	0.075	Fig 4b
PCB-101	2.836	0	0.061	0	0.065	Fig 4b
Hexachlorobenzene	7.425	0.093	0.735	0.128	1.348	Fig 4b
4,4'-DDE	9.125	0	2.195	0.541	6.975	Fig 4b
PCB-138	7.817	0	1.273	0	1.75	Fig 4b
PCB-74	5.057	0	0.347	0	0.294	Fig 4b
PCB-28	0.474	0	0.014	0.009	0.009	Fig 4b
PCB-44	0.052	0	0	0.023	0	Fig 4b
PCB-66	0.092	0.017	0	0	0.01	Fig 4b
β-HCH	0.024	0.02	0	0	0	Fig 4b
PBDE-47	0.342	0	4.815	0	0	Fig 4b
PCB-49	0	0	0	0.016	0.012	Fig 4b
PCB-180	10.579	0	0	0	0	other
