# Supplementary material for: A scalable workflow to characterize the human exposome
Source: Nat Commun. 2021 Sep 22;12:5575. doi: 10.1038/s41467-021-25840-9 (PMC8458492; doi:10.1038/s41467-021-25840-9)
Supplement: Supplementary file 13 — Dataset 10 [file 41467_2021_25840_MOESM13_ESM.xlsx]

## Sheet: Sheet1
Supplementary Data 10. Concentration (ng/kg wet weight) of chemicals measured by reference standardization in 6 human stool samples.
Chemicals in Fig 4b are sorted in the order of correlation clustering. Other chemicals were detected only in 1 out of 6 samples and were not included in Fig 4b.
Sample ID	S1	S2	S3	S4	S5	S6	Note
Hexachlorobenzene	534	213	28	224	74	63	Fig 4b
4,4'-DDT	0	237	0	6247	0	0	Fig 4b
PCB-153	0	87	0	12	3187	0	Fig 4b
2,4'-DDD	0	128	0	0	35	0	Fig 4b
PCB-74	124	0	0	5363	0	0	Fig 4b
PCB-87	0	0	0	146	0	55	Fig 4b
PCB-18	0	0	0	1071	77	1228	Fig 4b
PBDE-28	0	0	2807	2130	0	3073	Fig 4b
PCB-52	0	0	0	695	0	10	Fig 4b
PCB-66	31	0	0	0	103	5731	Fig 4b
PCB-149	1873	0	0	0	98	0	Fig 4b
PCB-138	81	0	57	0	0	0	Fig 4b
PCB-28	116	45	89	0	140	0	Fig 4b
PCB-156	0	0	103	0	49	0	Fig 4b
PCB-118	0	0	0	0	2241	4308	Fig 4b
2,4'-DDE	0	0	11	0	0	0	Other
PCB-167	0	0	0	36	0	0	Other
PCB-187	0	0	713	0	0	0	Other
PCB-196	0	0	24	0	0	0	Other
PCB-49	571	0	0	0	0	0	Other
PBDE-47	0	0	0	440	0	0	Other
