# Supplementary material for: A scalable workflow to characterize the human exposome
Source: Nat Commun. 2021 Sep 22;12:5575. doi: 10.1038/s41467-021-25840-9 (PMC8458492; doi:10.1038/s41467-021-25840-9)
Supplement: Supplementary file 14 — Dataset 11 [file 41467_2021_25840_MOESM14_ESM.zip]

Archive with 4 entries (4 files):
- Code.docx
- RAMClustR_example and output.xlsx
- XCMS_output_example.xlsx
- xMSanalyzer_GetVenn_examples and output.xlsx
