# Supplementary material for: A scalable workflow to characterize the human exposome
Source: Nat Commun. 2021 Sep 22;12:5575. doi: 10.1038/s41467-021-25840-9 (PMC8458492; doi:10.1038/s41467-021-25840-9)
Supplement: Supplementary file 14 — Dataset 11 [file 41467_2021_25840_MOESM14_ESM.zip › RAMClustR_example and output.xlsx]

## Sheet: Input_example
mz_time	85.10110782_309.4435606	85.10111028_319.0423996	85.10110387_623.2326132	85.10112375_295.9620881	85.10109487_330.4447927	85.10103613_546.972621	85.10112556_635.9076851	85.10112515_268.4371408	85.10104704_565.6842574	85.10112325_590.6711622	85.10111853_579.8064976	85.10102482_287.5369189	85.10106075_603.1316407	86.06001323_271.8160588	89.03847767_235.7468324	89.03846337_221.9717912	89.03851858_279.3767706	89.03851482_267.6080667	89.03849368_243.2210073	89.03847505_251.4624949	89.0385272_289.2142476	89.03853335_207.5776521	90.03374531_235.8369311	91.05409657_303.3697472	91.05415836_1179.163753	91.05412884_308.9663382	91.05416378_1163.689569	91.05414348_519.1122953	91.05415776_512.4692304	91.0541634_1191.159476	91.05418782_669.8468578	91.05415636_1200.508466	91.05416261_1112.098529	91.0542232_687.8727135	91.05418361_446.2306631	91.05415266_532.4270094	91.05416101_1215.729206	91.05416725_278.1529054	91.05416224_1153.443334	91.05419423_652.6418275	91.05415555_1072.720256	91.05408495_393.8150142	91.05413333_1094.345609	91.05417359_323.1587145	91.05414813_1339.132761	91.0541417_1395.403782	91.05414596_1373.4657	91.05414296_1408.215708	91.05415616_1102.396956
BL_12172019_001	2.92539e+07	3.98008e+06	2.63639e+06	1.4166e+07	3.34317e+07	2.47816e+08	3.97625e+06	359371	626384	1.15496e+06	868769	989936	410508	994380	9.00786e+06	2.75232e+06	15471.5	1.37456e+06	1.31097e+06	620755	456312	8375.38	1.15644e+07	5.78059e+07	8.04243e+07	1.54022e+07	6.97585e+07	2.40108e+08	4.24914e+07	1.69433e+07	2.47983e+08	13931382	2.82057e+07	6.10997e+08	7.83278e+06	7.53787e+07	1.38073e+07	3.95817e+07	4.03212e+07	5.43274e+07	1.70871e+07	7.99889e+06	2.64709e+07	2.20151e+07	4.58266e+06	4.56571e+06	5.50056e+06	4.58092e+06	2.59544e+07
BL_12172019_002	6.42563e+06	6.00349e+06	1.4877e+06	1.9558e+06	1.80564e+07	4.94885e+07	1.79288e+06	147011	997202	828286	617874	314686	420369	565109	7.3128e+06	1.5873e+06	565927	653137	660678	332622	247034	34888.5	3.68376e+06	3.50463e+07	9.60407e+07	4.91352e+06	95512657	4.89929e+06	2.62384e+07	9.54772e+06	1.39849e+08	1.33539e+07	1.95784e+07	2.9615e+08	5.81992e+06	7.31867e+07	1.4235e+07	2.82e+07	2.16546e+07	4.95121e+07	2.18815e+07	4.17038e+06	1.83012e+07	9.77841e+06	3.20117e+06	3.5188e+06	8.3032e+06	3.27746e+06	1.73462e+07
BL_12172019_003	4.6253e+06	1.03846e+06	1.71155e+06	3.16496e+06	366956	6.05912e+07	763561	152049	310542	453088	416768	341072	204885	525836	4.83265e+06	693567	427814	113611	346188	222332	250798	50205.9	1.88133e+06	2.08228e+07	3.46118e+08	5.79502e+06	1287574316	7.42831e+07	1.02071e+08	1529494987	1.24296e+08	2.57952e+07	4.09376e+07	1.0279e+08	5.06174e+06	1.19705e+08	2.29094e+08	5.30929e+06	5.84341e+07	66836625	8.44132e+07	4.43848e+06	6.10861e+07	3.37266e+06	4.40386e+06	6.49612e+06	5.73044e+06	4.69141e+06	5.47841e+07
BL_12172019_004	7.44079e+06	2.1047e+06	1.59108e+06	2.89897e+06	331380	9.95638e+06	1.13147e+06	129503	192648	393517	442853	322095	188968	635404	3.5583e+06	767084	634044	481565	384631	257434	235827	54770.1	1.82984e+06	7.5865e+07	2889293781	9.49729e+06	1316725084	7.15973e+07	8.73354e+07	1675236656	1.42444e+08	5.04325e+07	5.60578e+07	2.48051e+08	3.68688e+06	2.23469e+08	1.02556e+08	6.94396e+06	9.05482e+07	1.99521e+08	5.26089e+07	1.11533e+07	6.53818e+07	8.5205e+06	5.33926e+06	7.00893e+06	6.71945e+06	5.83181e+06	2.76272e+07
BL_12172019_005	5.17479e+06	877815	416374	2.30379e+06	2.32899e+07	5.83206e+07	327942	91763.7	7.00289e+07	141268	119303	250146	123515	585679	3.28971e+06	3.74923e+06	665195	1.71232e+06	415397	374254	267921	54406.8	921933	5.34939e+07	1523341050	1.2006e+07	3.65836e+08	5.20931e+07	2.99615e+07	2.39414e+07	399705288	5.05258e+07	5.50273e+07	5.25421e+08	6.58616e+06	6.99611e+07	2.13652e+07	2.40918e+07	5.21844e+07	2.37586e+08	4.77999e+07	2.83931e+06	5.09995e+07	1.09957e+07	3.87952e+06	4.53608e+06	5.16134e+06	4.43956e+06	4.92017e+07
BL_12172019_006	982253	783413	353105	2.87585e+06	3.5707e+07	4.07527e+07	411711	68923.7	5.66988e+07	114480	147076	219977	170917	428409	3.02147e+06	3.87385e+06	192015	1.60263e+06	359498	459325	264396	61166.2	984166	5.14885e+07	5141716836	5.48781e+06	1119146772	3.27667e+07	2.07072e+07	3.12459e+07	1.94307e+08	1.24048e+08	9.67778e+07	7.02626e+08	3.71766e+06	5.49087e+07	7.81523e+07	1.74546e+07	1.59894e+08	1.05569e+08	6.57468e+07	2.57141e+06	7.08372e+07	9.91541e+06	3.5667e+06	3.82127e+06	4.50822e+06	3.8333e+06	7.45117e+07
BL_12172019_007	3.99191e+06	761604	1.28533e+06	2.33956e+06	197388	6.05328e+07	772074	78372.6	263583	308465	530128	167382	136332	624107	1.40788e+07	1.07451e+06	485039	413644	771160	196686	253970	37787	52922.2	5.66421e+07	4673460496	9.21445e+06	1569687893	8.93773e+07	8.08417e+07	1.1631e+08	137718408	4.83115e+07	6.79472e+07	1.07375e+08	8.4648e+06	2.1055e+08	7.87711e+08	5.99747e+06	9.19171e+07	1.31155e+08	5.36369e+07	4.82851e+06	5.85927e+07	2.09298e+06	4.92082e+06	4.8371e+06	5.7213e+06	4.9914e+06	3.97776e+07
BL_12172019_008	5.98529e+06	689845	1.35302e+06	1.77179e+06	203163	1.43068e+08	613240	82563.1	231179	400262	533290	181138	123616	732535	1.09959e+07	1.04029e+06	334936	394820	638950	269539	224653	38152.6	49477.8	5.59402e+07	1158905762	9.87292e+06	1668999470	8.3396e+07	9.78263e+07	4379602537	3.42414e+07	115893504	6.5939e+07	1.00888e+08	9.21061e+06	1.03002e+08	4.50744e+08	2.69334e+06	1.36531e+08	7.68137e+07	4.22284e+07	4.84278e+06	6.19094e+06	2.84675e+06	5.00367e+06	5.13836e+06	5.93135e+06	4.88114e+06	4.50122e+07
BL_12172019_009	4.80812e+06	663512	340572	2.04554e+06	198867	3.68406e+07	159737	75345.5	6.82055e+07	14924.3	89036.2	159818	54583.1	200887	3.53924e+06	1.49335e+06	873827	220356	532159	315506	226029	39292.2	3.40628e+06	2.79188e+07	1286719204	4.00579e+06	1244948751	3.83604e+07	6.8606e+07	1.17067e+08	2.47459e+08	5.43271e+07	139929799	3.64583e+08	4.1461e+06	6.19761e+07	3.05766e+08	5.91335e+06	1.75212e+08	5.81778e+07	1.42429e+08	9.13118e+06	7.90421e+07	9.92566e+06	3.84032e+06	4.16812e+06	4.60108e+06	4.06759e+06	9.06729e+07
BL_12172019_010	3.33221e+06	499302	275836	1.19925e+06	180982	6.57275e+07	138077	68521.3	5.18965e+07	73669.4	16915.1	136273	96867.3	511314	6.66719e+06	1.9534e+06	347950	324559	413406	180298	235877	35151.6	2.95363e+06	2.66574e+07	1718814514	5.5711e+06	1061446171	1.04253e+08	4.27442e+07	1.23635e+08	1.67309e+08	6.42175e+07	1.45499e+08	1.16646e+08	437514	1.35182e+08	3.21958e+08	5.42428e+06	1.77793e+08	1.43434e+07	7.54447e+07	9.33221e+06	8.32292e+07	6.03615e+06	8.61235e+06	3.45674e+06	4.39115e+06	3.54128e+06	7.30486e+07
BL_12172019_011	3.25903e+06	554646	696665	1.89732e+06	5.91991e+06	5.37717e+07	151509	61897.8	55952	154387	111713	153932	105004	405345	3.58996e+06	640287	422515	261327	313332	219013	185233	43488.5	1.43086e+06	2.51624e+07	3.24142e+08	5.54871e+06	1.32458e+08	6.13948e+07	5.02877e+07	5.02704e+07	8.39298e+08	4.16203e+07	8.36034e+06	6.60245e+08	822163	7.47007e+07	4.74396e+07	5.58501e+06	1.38681e+08	1.58909e+08	1.22919e+08	4.30217e+06	6.47404e+07	7.26927e+06	4.28815e+06	4.53214e+06	5.71747e+06	4.65263e+06	6.10107e+07
BL_12172019_012	3.40182e+06	644973	924019	2.14936e+06	344162	5.38621e+07	121507	74530.8	21999.8	134533	30458.7	171307	85481.3	640821	3.3754e+06	874648	1.43296e+06	416253	344967	185362	235280	48715.1	1.70999e+06	3.1521e+07	1977970949	6.13542e+06	8.35505e+08	5.25456e+06	3.78142e+07	5.23635e+07	4.80088e+08	3.61739e+07	7.01013e+07	1606425298	5.14096e+06	1.31169e+07	4.36991e+07	4.40765e+06	1.27416e+08	1.76559e+08	5.75622e+07	4.30657e+06	6.45879e+07	8.34799e+06	3.85232e+06	4.08566e+06	5.13039e+06	4.0283e+06	5.71347e+07
BL_12182019_001	514867	2.72448e+06	1.04011e+06	443282	7.15835e+07	1.85953e+08	6.89049e+06	199924	9.03804e+06	1.79958e+06	1.85967e+06	346866	1.05983e+06	0	2.87255e+08	1.3395e+07	1.81039e+06	7.97064e+06	9.62438e+06	3.46692e+06	742252	148764	633548	4.96438e+07	4.82872e+08	3.54384e+07	6222018904	1.13269e+08	1.04074e+08	236158331	3.27421e+08	1.81701e+08	1.77816e+08	9.28058e+08	2.20082e+07	1.06449e+08	3.83155e+08	1.75557e+08	2.17543e+08	5.14971e+08	7.73964e+08	2.13778e+07	1.56458e+08	7.81908e+07	3.61798e+07	3.54603e+07	2.28379e+07	3.47078e+07	134929484
BL_12182019_002	472975	2.15934e+06	917143	477586	4.7899e+07	945916	7.29089e+06	239585	2.92316e+06	1.68165e+06	1.42993e+06	244352	967765	0	1.90935e+08	1.70392e+07	953131	674287	5.1731e+06	2.64633e+06	515305	85399.8	262646	2.84292e+07	8.02177e+08	5.7415e+07	5.39896e+08	2.93838e+08	7.86137e+07	2.19226e+08	6.27865e+08	300777735	9.346e+07	690787576	1.67069e+07	1.20721e+08	1.8316e+08	1.25583e+08	2.00465e+08	4.92095e+08	3.58096e+08	1.76257e+07	1.24958e+08	3.38428e+07	3.11512e+07	3.52581e+07	3.96827e+07	3.22371e+07	1.1687e+08
BL_12182019_003	499356	587623	7.89107e+06	650893	646282	1.94094e+06	5.55725e+06	316833	2.24474e+06	1.63586e+06	1.46595e+06	208591	1.03236e+06	0	4.71308e+08	1.0501e+07	1.33141e+06	927161	1.15373e+07	4.57359e+06	739234	83128.3	804817	1.27754e+08	4070751546	1.21189e+07	2679380380	1.23175e+08	1.35045e+08	3.01896e+08	1.41807e+08	1.7652e+08	2.79568e+08	2.78278e+07	1.07551e+07	2.27904e+08	5.54134e+08	4.10267e+07	1.53149e+08	2.5581e+08	1.17814e+08	2.40862e+07	3.51838e+08	1.38146e+07	4.60156e+07	4.37281e+07	5.05837e+07	9.4356e+07	1.09377e+08
BL_12182019_004	475364	1.15629e+06	1.00932e+06	178071	614284	1.95928e+06	3.55595e+06	247305	899121	1.40122e+06	1.2654e+06	316028	827189	0	4.674e+08	1.13036e+07	1.19364e+06	800002	9.44356e+06	2.90884e+06	655026	83503.3	1.4391e+06	5.18319e+07	4487939024	2.46427e+07	3025079595	1.24739e+08	1.07226e+08	3.39964e+08	146015259	2.11804e+08	1.96663e+08	2.67664e+07	1.93996e+07	1.04146e+08	5.93234e+08	3.67482e+07	2.50575e+08	3.82864e+08	9.0486e+07	7.65263e+07	1.55096e+08	1.27421e+07	6.21426e+07	5.09378e+07	3.62508e+07	7.07012e+07	1.70024e+08
BL_12182019_005	365694	2.1752e+07	2.14311e+07	370761	1.52219e+06	1.04972e+06	1.58512e+07	203748	2.18312e+06	884067	716709	267278	652817	0	4.61468e+06	4.09858e+06	455408	3.13995e+06	1.25448e+06	1.01552e+06	221567	72504.1	1.02983e+06	8.71254e+06	4.39768e+08	1.54217e+07	3716851658	1.30201e+07	7.77654e+07	2.10246e+08	3.01104e+06	3.12151e+08	1.00296e+08	2.00235e+07	5.42664e+06	1.04271e+07	3.00177e+08	2.66155e+07	3.03417e+08	3.2571e+08	8.12982e+07	3.21412e+07	9.45802e+07	3.04736e+07	8.10432e+06	5.8487e+07	4.69454e+07	1.7783e+08	8.46392e+07
BL_12182019_006	405664	2.40656e+07	2.26437e+07	345037	1.32098e+06	1.06495e+06	1.45514e+07	124051	428116	885161	742450	215665	200932	0	4.69369e+06	4.50267e+06	498102	3.3154e+06	1.30957e+06	901404	263255	75898.7	1.058e+06	8.61258e+06	453663285	1.25454e+07	4303755937	1.29334e+07	7.18395e+07	2.00615e+08	1.74715e+07	1.91915e+08	4.99656e+07	1.91152e+07	6.84612e+06	1.01126e+07	2.09856e+08	2.87324e+07	3.04916e+08	3.51533e+08	7.56731e+07	1.81453e+07	8.63892e+07	2.68857e+07	4.06472e+07	4.04597e+07	5.15366e+07	4.09853e+07	5.81817e+07
BL_12182019_007	774170	2.10425e+06	2.66958e+06	445678	786162	5.19069e+07	1.8629e+06	368786	1.17569e+08	1.99003e+06	3.74595e+08	480306	2.98285e+06	0	9.3948e+08	6.81504e+07	3.73901e+06	1.83807e+06	4.37131e+07	9.69899e+07	2.36047e+06	91256.2	2.62383e+06	5.63155e+07	2409775796	3.56621e+07	4569170726	1.38644e+08	9.94656e+07	2.1937e+08	9.57732e+08	7.94403e+08	3.82483e+08	8.65266e+08	2.27835e+07	1.54645e+08	5.0959e+08	7.75804e+07	4.13599e+08	1.28627e+08	7.20397e+08	4.08595e+07	5.58485e+08	2.2256e+07	5.33602e+07	4.93561e+07	5.81336e+07	4.91811e+07	7.52097e+08
BL_12182019_008	737823	1.14468e+06	170941	540682	692891	7.92254e+07	5.65244e+06	366376	2.30597e+08	1.69832e+06	1.24357e+06	772689	1.05814e+06	0	6.2292e+08	3.77151e+07	2.05001e+06	2.37494e+06	1.86964e+07	3.27792e+06	873463	83189.1	963885	4.05988e+07	2234189331	3.30565e+07	1638118143	134386529	1.04965e+08	2.45477e+08	8.60757e+07	1.88836e+08	3.3996e+08	1287740716	1.68242e+07	2.55399e+07	6.35355e+08	5.728e+07	5.04595e+08	5.84438e+08	2.14115e+08	4.21642e+07	2.75176e+08	1.65998e+07	1.14827e+08	1.22426e+08	7.9171e+07	8.07218e+07	2.46115e+08
BL_12182019_009	792998	846489	1.1028e+07	609905	537420	1.73748e+06	2.4263e+07	412124	2.5795e+06	1.181e+06	1.01398e+06	431189	670122	0	8.59711e+07	6.80802e+06	914051	713013	6.27961e+06	1.61179e+06	474516	75904.9	243752	3.09435e+07	3063519381	1.94591e+07	584783837	1.02538e+08	1.2248e+08	7.42584e+08	1.5124e+07	2.2733e+08	1.04209e+08	1.69101e+07	1.19238e+07	1.16194e+07	283843346	3.15994e+07	1.29702e+08	1.04477e+08	1.07729e+08	1.7951e+07	1.04857e+08	1.05766e+07	5.42169e+07	2.82999e+07	6.38307e+07	5.20406e+06	9.0963e+07
BL_12182019_010	1.51597e+06	865842	1.06093e+07	528271	103626	1.78764e+06	1.47929e+07	335005	4.68939e+06	1.15548e+06	1.00372e+06	418699	657073	0	1.10649e+08	8.71258e+06	933865	759531	4.79661e+06	4.8564e+06	461723	79192.4	206149	2.89255e+07	5153643575	2.15889e+07	1048583105	4.56832e+08	1.66575e+08	7.68303e+08	2.8528e+07	2.33725e+08	9.94281e+07	1.60495e+07	7.07288e+06	1.07396e+07	2.90301e+08	3.28841e+07	1.26559e+08	1.77772e+08	109284457	2.20084e+07	1.01691e+08	2.07317e+07	1.04391e+08	5.58923e+07	4.68569e+07	4.95109e+07	8.32976e+07
BL_12182019_011	1.17768e+06	1.73264e+06	1.12928e+06	648426	4.37214e+07	5.24569e+07	4.28164e+06	390896	2.0266e+06	1.41218e+06	1.42485e+06	473864	890774	0	125883983	2.26806e+07	1.00859e+06	834043	1.31226e+07	2.81527e+06	596278	93945.7	809751	4.93915e+07	2589986701	3.75234e+07	471911346	2.32912e+07	1.19134e+08	4.51212e+08	3.88747e+08	2.76607e+08	2.91456e+08	9.82641e+08	1.89168e+07	154669229	3.13908e+08	3.86121e+07	7.43358e+08	131014499	6.1497e+08	2.86144e+07	2.75048e+08	3.14785e+07	4.87732e+07	4.80064e+07	5.98641e+07	4.64224e+07	2.48717e+08
BL_12182019_012	1.07594e+06	1.4207e+06	213156	647855	3.22671e+07	9.92342e+07	1.17615e+07	360773	1.79744e+06	1.75031e+06	1.2374e+06	47565.5	1.33177e+06	0	1.48711e+08	1.98108e+07	959099	797172	1.17121e+07	2.87023e+06	556448	87077.5	455519	1.29401e+07	3074757439	3.47863e+07	5.63986e+08	3.29305e+07	1.16395e+08	4.37369e+08	8.11228e+08	2.57256e+08	2.84717e+08	1412521622	17156537	2.36444e+08	2.38327e+08	3.78068e+07	3.32272e+08	9.64675e+08	4.72551e+08	2.56941e+07	1.73342e+08	3.07433e+07	4.77587e+07	4.78191e+07	5.74661e+07	4.46972e+07	2.00217e+08
BL_12182019_013	449359	5.74359e+06	6.22675e+06	723238	2.38049e+06	936963	3.63966e+07	299909	1.30245e+06	1.24692e+06	886043	252480	469877	0	3.8707e+06	1.28107e+06	435070	870806	1.11887e+06	534543	207827	73742.6	956954	2.99722e+07	1.8996e+08	6.73304e+06	3.37738e+08	1.57601e+07	7.73756e+07	1.43425e+08	3.76844e+08	6.68078e+07	1.09353e+08	6.43336e+07	5.83624e+06	7.39262e+06	1.02227e+08	2.25733e+07	7.69786e+07	1.35963e+08	5.09298e+07	9.55784e+06	7.14999e+07	1.51268e+07	2.45728e+07	4.39978e+07	5.26244e+07	3.20123e+07	8.4026e+07
BL_12182019_014	175697	135744	81563.5	143716	124430	174795	504429	98062.5	197129	208095	170850	115785	119532	0	384656	137026	184293	147302	200835	161203	123526	59766.6	49266.8	4.83277e+06	3.28559e+07	5.04874e+06	8.31439e+07	5.09006e+06	5.15867e+06	2.93902e+07	5.15133e+06	3.13283e+07	2.10805e+07	5.85049e+06	3.01904e+06	4.5698e+06	3.80607e+07	6.02901e+06	2.00236e+07	7.78877e+06	1.8726e+07	3.44284e+06	2.03532e+07	3.53963e+06	1.75008e+07	2.02795e+07	2.37563e+07	2.04738e+07	1.81816e+07
BL_12182019_015	3.4689e+07	4.95562e+06	8.18525e+06	1.27946e+07	6.20243e+06	4.14773e+08	1.21141e+07	3.83367e+06	1.33131e+06	2.85536e+06	1.60158e+06	2.61579e+06	1.27241e+06	0	4.76936e+07	4.0502e+07	1.12529e+07	211625	6.57683e+06	3.86328e+06	1.06126e+06	18534.6	1.046e+07	7.19725e+08	5819993318	1.97283e+08	2690588602	970929320	2.7829e+08	2389539353	5.67357e+08	1907633649	1.98116e+08	2.11088e+08	5.43961e+07	157162000	1093115368	7.08629e+07	2.62276e+08	7.86382e+08	1.85421e+08	6.00059e+07	1.69457e+08	3.99547e+07	4.75861e+07	4.33057e+07	5.47295e+07	4.14611e+07	2.02328e+08
BL_12182019_016	1.79628e+07	4.05282e+06	7.89669e+06	8.1497e+06	3.83336e+06	2.61995e+08	3.47705e+06	2.01027e+06	917950	2.03211e+06	1.04822e+06	1.53544e+06	1.00217e+06	0	3.87911e+07	3.50686e+07	4.36609e+06	107760	6.88793e+06	5.03284e+06	845313	105427	7.15248e+06	6.49248e+08	2167638804	7.25954e+07	2230877312	9.36911e+08	2.69054e+08	2532834759	7.53019e+08	2127349107	5.04634e+08	7.86879e+08	3.09974e+07	3.49764e+08	6.13992e+08	5.3733e+07	3.03825e+08	1.23986e+08	1.16791e+08	5.16134e+06	2.23148e+08	3.47736e+07	4.88203e+07	4.35018e+07	5.5796e+07	4.15415e+07	1.78269e+08
BL_12182019_017	7.60247e+06	5.13096e+06	3.23511e+06	5.42648e+06	4.5424e+07	1.42979e+08	1.37259e+07	914782	772532	1.50498e+06	1.23583e+06	726337	735144	0	1.25127e+07	4.35102e+07	1.91367e+06	9.12549e+06	6.08725e+06	3.53528e+06	618485	86880.2	2.35597e+06	2.1778e+08	1145959837	8.38523e+07	2446220462	1.69303e+08	2.5632e+08	3.36366e+08	7.67404e+08	3.09143e+08	3.20923e+08	7.63065e+08	1.69405e+07	1.26326e+08	3.94174e+08	8.30943e+07	7.97242e+08	1106608611	1.3849e+08	1.65268e+07	6.04849e+08	3.86133e+07	5.50755e+07	5.22235e+07	6.45173e+07	5.07716e+07	1.97864e+08
BL_12182019_018	1.26659e+07	3.2197e+06	3.76589e+06	6.65508e+06	6.66488e+07	4.33133e+07	1.38642e+06	1.53904e+06	5.72969e+07	1.637e+06	1.6571e+06	1.17596e+06	1.31337e+06	0	3.52928e+07	1.64173e+08	3.56027e+06	1.91265e+07	1.16866e+07	1.17624e+07	1.1149e+06	109380	3.52011e+06	4.51726e+08	2379922295	1.60919e+08	7.87567e+08	5.08372e+08	1.0632e+08	1031591497	6.67905e+08	2.95825e+08	3.06772e+08	1071698447	2.03508e+07	1.7049e+08	289584766	134075445	4.16292e+08	3.70911e+08	3.29056e+08	1.30354e+07	3.9032e+08	4.53509e+07	5.73117e+07	5.40006e+07	6.62675e+07	5.13019e+07	3.54067e+08
BL_12182019_019	3.08918e+06	624181	1.21524e+06	1.16562e+06	898876	7.07528e+07	1.29686e+07	514406	943338	2.14189e+06	1.06658e+06	472577	799403	0	7.14709e+06	1.82004e+06	1.365e+06	1.06541e+06	2.07469e+06	1.9473e+06	518156	61597.6	1.34266e+06	7.17763e+07	2.50789e+08	3.08485e+07	8.58078e+08	1.16459e+08	1.6531e+08	3.46351e+08	1.87878e+08	2.18732e+08	1.39687e+08	2.80675e+07	1.22556e+07	1.00327e+08	2.03854e+08	3.1425e+07	3.61848e+08	1538085452	1.16034e+08	1.74222e+07	1.36842e+08	9.59525e+06	4.28536e+07	4.52131e+07	5.69218e+07	4.23727e+07	1.20648e+08
BL_12182019_020	8.76947e+06	1.58664e+06	621233	3.73031e+06	1.962e+06	5.15641e+07	4.75092e+06	851531	6.30634e+07	2.1831e+06	1.22309e+06	702922	769338	0	2.52384e+07	1.43946e+07	2.98757e+06	1.22185e+07	5.74989e+06	4.86445e+06	881439	86128.5	4.24687e+06	2.50773e+08	1655317560	8.51058e+07	6.25409e+08	1.08034e+08	1.43552e+08	7.40421e+08	6.32174e+08	3.37737e+08	1.53748e+08	8.50698e+08	2.15567e+07	1.46032e+08	2.11217e+08	4.80731e+07	4.02324e+08	7.17717e+08	1.03952e+08	7.66111e+07	1.57466e+08	1.77005e+07	3.62914e+07	4.2821e+07	5.66369e+07	3.17213e+07	2.21565e+08
BL_12182019_021	1.22997e+07	2.09516e+06	3.92285e+06	8.66462e+06	2.28287e+06	9.9018e+07	6.62019e+06	1.15762e+06	1.25314e+08	3.88336e+06	1.77135e+06	954047	842103	0	6.08139e+07	4.74833e+07	3.61053e+06	3.37233e+06	1.6565e+07	5.99878e+06	1.26179e+06	67268.7	1.25868e+07	5.96625e+08	2818467741	1.3624e+08	1275386658	1089149147	1.47505e+08	3.09216e+08	4.76825e+07	2743733266	3.38667e+08	4.53653e+08	1.91134e+07	4.13559e+08	1771331556	1.89392e+08	2.34444e+08	1137017270	3.90929e+08	2.13123e+07	2.09103e+08	3.02601e+07	4.11633e+07	6.33985e+07	8.05916e+07	6.41159e+06	2.37419e+08
BL_12182019_022	1.27569e+07	2.0775e+06	3.19773e+06	8.26118e+06	2.0312e+06	5.63533e+07	6.30591e+06	1.07801e+06	158942155	6.04236e+06	1.22432e+06	1.02072e+06	796891	0	5.61751e+07	3.67466e+07	1.0241e+07	3.33652e+06	1.31135e+07	3.53089e+06	1.16703e+06	84096.9	1.13278e+07	5.80616e+08	3399350054	1.47719e+08	1373458959	1121414262	1.46194e+08	3.2033e+08	3.64322e+08	2771019953	2.07766e+08	3.89136e+08	4.24792e+07	1.88028e+08	7.22167e+08	3.57952e+08	2.42184e+08	8.17356e+08	2.65595e+08	2.17846e+07	1025193988	2.52308e+07	3.51867e+07	3.33607e+07	4.09471e+07	3.12427e+07	1.68021e+08
BL_12182019_023	4.7702e+06	1.95916e+06	1.34491e+06	2.24234e+06	2.78843e+07	6.53005e+07	3.59525e+06	534638	1.85025e+08	1.6687e+06	2.08731e+06	460660	681369	0	4.63927e+06	6.04714e+06	1.80306e+06	589130	3.66272e+06	2.29831e+06	403010	73953.9	4.13354e+06	1.61442e+08	2.91394e+08	7.42476e+07	1217680207	1.41439e+08	1.89677e+08	4.45946e+08	1181239885	230368971	2.46309e+08	1182392609	9.38351e+06	1.41461e+07	1.67323e+08	2.57299e+07	4.98036e+08	7.91197e+08	4.1146e+08	1.24444e+07	2.23992e+08	2.61783e+07	2.557e+07	2.57794e+07	3.18804e+07	2.57286e+07	2.11038e+08
BL_12182019_024	4.56831e+06	1.43484e+06	1.19852e+06	3.63166e+06	3.10541e+07	4.417e+07	4.04881e+06	540714	5.87284e+07	1.3016e+06	1.53839e+06	462872	802448	0	1.99798e+07	1.18268e+07	9.38945e+06	598993	6.14343e+06	2.62162e+06	396144	147058	4.12855e+06	1.57467e+08	2.78255e+08	6.23822e+07	4.36252e+08	8.9256e+07	1.80581e+08	4.31851e+08	8.43208e+08	1.44193e+08	2.36134e+08	1247347558	9.05613e+06	1.8727e+07	1.48798e+08	1.94233e+07	2.52423e+08	6.4637e+08	584950879	1.967e+07	2.19748e+08	2.51838e+07	2.29393e+07	2.25687e+07	2.72853e+07	2.27847e+07	2.02016e+08
Exstd5.1019_1	277176	181187	384720	33648.7	163912	186448	906423	345972	893022	907757	735086	430960	559182	0	140304	168368	182374	134501	185798	179314	68933.5	68216	0	5.00867e+06	2.88578e+07	7.47046e+06	9.38362e+07	9.97153e+06	8.99661e+06	3.67928e+07	9.79256e+06	7.46028e+07	3.3832e+07	1.09501e+07	6.37758e+06	9.3639e+06	7.30629e+06	7.82326e+06	4.13698e+07	1.70564e+06	4.26372e+07	6.38018e+06	4.96863e+07	6.3653e+06	5.35153e+06	2.95033e+07	3.40557e+07	3.25326e+07	3.97099e+07
Exstd5_1019_2	115171	44442.6	98187.4	90598.9	61378.3	59052.1	70563.1	66722.9	75544.2	78846.1	116521	39573.2	44955.6	0	47381.9	93821.9	137746	122375	107406	106493	90444.1	38222.1	0	2.00191e+06	5.36942e+07	2.83669e+06	5.80335e+07	3.16996e+06	2.80846e+06	2.27129e+07	3.16262e+06	2.62804e+07	1.48533e+07	3.46131e+06	2.01822e+06	2.89289e+06	3.23461e+07	3.25549e+06	1.48309e+07	1.98976e+06	1.33431e+07	2.07545e+06	2.06372e+07	2.47619e+06	1.52221e+07	1.76707e+07	1.98187e+07	1.69881e+07	1.29441e+07
Exstd5.1019	49609.6	21809.8	41548.6	9079.38	28250.6	50526.8	65393	25268.2	62681.6	68490.4	52747.4	13690	42341.5	0	22948.9	29129.7	37897.5	22411.2	32720.2	32093.7	28094.5	10875.9	0	568692	1.71104e+07	820807	1.16207e+07	1.25499e+06	1.12664e+06	9.2148e+06	1.31241e+06	1.02503e+07	7.57457e+06	1.48158e+06	782138	1.2878e+06	1.20227e+07	866846	6.81699e+06	1.90234e+06	7.00575e+06	724327	9.43926e+06	2.05521e+06	5.60106e+06	5.93015e+06	7.19085e+06	5.99419e+06	6.60864e+06
Exstd5.1219_1	302510	206625	182784	1.00761e+06	251826	318763	389082	224643	397696	415983	341944	254979	249656	0	133772	176992	65163.2	116601	189554	185931	139384	76588.5	0	4.46947e+06	4.72148e+07	6.71084e+06	5.89222e+07	7.85136e+06	7.14184e+06	4.00207e+07	7.14692e+06	4.54278e+07	2.99195e+07	8.15602e+06	5.2537e+06	7.16929e+06	5.56041e+07	7.42464e+06	2.78677e+07	1.06726e+07	2.7724e+07	5.35151e+06	2.81439e+07	5.58781e+06	2.82228e+07	3.17654e+07	3.77907e+07	3.15328e+07	2.67516e+07
Exstd5_1219_2	132921	49249.1	96702.7	126367	125281	44509.4	61191.5	54926.3	62205.5	67985.2	128427	32976.8	36450.6	0	70271.9	101324	136500	61951.9	114615	104277	91220.2	43204.3	0	1.91198e+06	3.02316e+07	2.61048e+06	2.44227e+07	2.91136e+06	2.79696e+06	1.8414e+07	2.80855e+06	2.16332e+07	1.14495e+07	2.8302e+06	2.03278e+06	2.72186e+06	2.72524e+07	3.22651e+06	1.10902e+07	4.07752e+06	10465415	2.00782e+06	1.7867e+07	2.5038e+06	1.3257e+07	1.54926e+07	1.73647e+07	1.46802e+07	1.03094e+07
Exstd5.1219	60883.4	28521.8	55324.8	53687.9	32457.7	40894.1	45325.8	44015.6	47997.3	49335.8	39769.6	31651.4	29629.2	0	39093.2	46116.4	59161.7	31411	51091.9	49492.5	39613.9	17962.9	0	777162	3.22235e+07	1.15661e+06	1.07373e+07	1.32896e+06	1.25989e+06	8.38234e+06	1.34432e+06	9.55599e+06	6.18699e+06	1.50375e+06	919160	1.27139e+06	1.14109e+07	1.23936e+06	6.15421e+06	1.99099e+06	5.79145e+06	886422	3.79298e+07	1.03008e+06	5.74775e+06	6.49942e+06	7.71994e+06	6.54413e+06	5.64898e+06
Isooctane.1	107675	32280.1	52802.5	160359	35774.2	23602.5	29837.7	39367.5	27881.1	38150	24908	25317.7	17145.8	0	101960	42393.7	11996.4	45590.7	88140.6	76021	58271	32426.8	20045.5	1.03588e+06	1.27439e+07	1.54068e+06	1.88173e+07	1.63883e+06	1.60446e+06	1.42961e+07	1.60878e+06	1.65197e+07	8.56085e+06	1.84384e+06	1.13086e+06	1.61572e+06	2.05148e+07	1.84604e+06	8.89776e+06	2.45149e+06	1.13949e+07	1.08795e+06	1.58759e+07	1.27849e+06	1.17087e+07	1.24535e+07	1.57088e+07	1.24827e+07	7.80731e+06
Isooctane.3	114819	29815.7	36067.2	80874	37779.3	20321.6	29019.8	26702.8	23891.6	34990.6	22006.7	24445.6	14005.8	0	109338	78552.4	92424	50667.8	96814.8	81117.8	62114.5	33773.1	21113.6	1.12955e+06	1.66284e+07	1.65123e+06	6.95645e+06	1.61716e+06	1.42159e+06	5.44351e+06	1.26971e+06	8.62655e+06	5.83819e+06	1.49597e+06	1.05482e+06	1.43495e+06	5.49092e+06	2.04265e+06	3.82914e+06	1.97909e+06	6.29772e+06	1.07046e+06	1.02199e+07	1.32737e+06	1.02696e+07	1.04968e+07	2.27845e+07	1.07848e+07	5.23614e+06
Mblank_LLE.1_1	1.01804e+07	2.98377e+06	1.35549e+07	7.81269e+06	2.01125e+06	3.72645e+06	5.91022e+06	613810	1.28017e+06	1.0445e+07	6.78523e+06	847611	1.36313e+06	0	2.47383e+06	141330	378459	163565	277874	220462	81326.2	65814.1	185290	2.64723e+08	4.71877e+07	5.66394e+07	5.81911e+07	1.81159e+07	9.03881e+06	3.9363e+07	8.79624e+06	4.37121e+07	2.98457e+07	8.62248e+06	1.27079e+07	8.02402e+06	5.25305e+07	8.46417e+06	2.77486e+07	1.17285e+07	2.93739e+07	9.64851e+06	3.49085e+07	9.83345e+06	2.47669e+07	2.82608e+07	3.33664e+07	2.79104e+07	2.65252e+07
Mblank_LLE.2_1	4.84117e+06	1.06537e+06	6.1338e+06	1.79979e+06	761590	1.1977e+06	2.69599e+06	234338	614441	4.38263e+06	3.15661e+06	329279	573852	0	1.51018e+06	126383	240705	108937	425699	148610	81858.3	48046.3	156267	1.71887e+08	1.45562e+08	3.43181e+07	6.13276e+07	1.05467e+07	7.27465e+06	3.88538e+07	7.27837e+06	4.29291e+07	3.26596e+07	8.38116e+06	9.07732e+06	7.07474e+06	5.05094e+07	5.89772e+06	3.07229e+07	1.13104e+07	3.13736e+07	7.39618e+06	3.21295e+07	6.68179e+06	2.37345e+07	2.41604e+07	2.85467e+07	2.35517e+07	2.98202e+07
NIST1957_LLE.1_1	1.33478e+07	2.6777e+06	8.02296e+06	5.86976e+06	1.55102e+06	764003	3.26439e+06	1.26474e+06	770825	5.94497e+06	3.47361e+06	1.05565e+06	726053	0	1.64483e+07	452026	3.91088e+06	397292	1.10441e+06	354908	388964	65929.4	1.58176e+06	4.74321e+08	4111666759	1.00654e+08	7.00258e+07	2.40673e+07	2.1015e+07	5.93868e+08	6.93387e+06	7.73601e+07	3.03015e+07	2.12159e+07	1.00049e+07	7.96704e+06	330986187	9.79229e+06	3.15302e+07	1.13224e+07	2.94189e+07	8.92381e+06	3.86824e+07	2.88107e+07	2.06792e+07	2.50639e+07	2.51364e+07	1.64648e+07	2.77025e+07
NIST1957_LLE.1_2	1.2609e+07	2.59597e+06	7.40966e+06	8.53448e+06	1.41438e+06	5.39171e+06	3.45272e+06	1.17103e+06	737293	5.9356e+06	4.36183e+06	1.35124e+06	680861	0	1.58704e+07	180493	789789	423452	1.96736e+06	299538	301820	58531.9	1.7297e+06	4.59657e+08	1.59533e+08	9.61585e+07	1.54729e+08	2.41475e+07	1.8823e+07	6.13425e+08	7.00006e+06	8.25233e+07	4.51023e+07	2.56478e+07	1.5793e+06	9.67193e+06	5.86354e+07	9.11255e+06	2.68785e+07	1.18369e+07	1.61448e+07	6.51938e+06	4.00895e+07	2.73633e+07	3.18156e+07	1.95341e+07	2.3165e+07	2.45742e+07	3.33086e+07
NIST1957_LLE.2_1	6.77851e+06	1.7088e+06	6.23353e+06	3.05472e+06	1.11844e+06	2.20971e+06	2.77456e+06	441738	559139	6.37614e+06	3.0928e+06	426495	522922	0	9.66137e+06	132613	558503	144053	424015	199553	148284	50097.1	940671	3.63148e+08	2699846494	5.44404e+07	5.56448e+07	1.49016e+07	1.45141e+07	5.17649e+08	6.1253e+06	7.46899e+07	4.15835e+07	7.30603e+06	7.88218e+06	6.90371e+06	7.70162e+07	6.24807e+06	3.72231e+07	9.79088e+06	2.46765e+07	5.21829e+06	3.39484e+07	1.72921e+07	2.13589e+07	2.17448e+07	2.70978e+07	2.20013e+07	3.03376e+07
NIST1957_LLE.2_2	8.70526e+06	1.63852e+06	6.53725e+06	4.91848e+06	1.17776e+06	604163	2.87325e+06	471872	585702	4.93487e+06	3.57408e+06	598032	583082	0	8.80548e+06	277344	558728	147038	359122	195243	155612	48640.7	1.04208e+06	375290314	2743382365	6.17882e+07	6.38935e+07	1.5993e+07	1.16956e+07	3.75603e+08	6.11946e+06	7.97384e+07	2.66791e+07	7.10819e+06	7.72721e+06	6.50399e+06	7.89454e+07	5.93032e+06	2.69584e+07	9.79532e+06	2.48672e+07	7.56204e+06	1.62657e+08	1.83021e+07	1.94518e+07	2.04242e+07	2.51673e+07	2.12687e+07	2.37277e+07
NIST1958_LLE.1_1	1.02335e+07	1.9382e+06	7.01162e+06	3.17852e+06	1.2042e+06	6.4653e+06	3.03817e+06	430208	586438	5.19082e+06	3.25488e+06	707630	569481	0	9.75041e+06	202556	425770	122186	1.08955e+06	164269	130342	47699.9	766672	3.66604e+08	1.52897e+08	5.88783e+07	1.21564e+08	1.44122e+07	1.41469e+07	4.09996e+08	5.34777e+06	5.71571e+07	2.3204e+07	6.68467e+06	7.74282e+06	5.50267e+06	6.9496e+07	5.84566e+06	2.91603e+07	8.57987e+06	2.13825e+07	7.18586e+06	5.65644e+07	8.55106e+06	2.71819e+07	2.94502e+07	1.67849e+07	1.00963e+07	2.11968e+07
NIST1958_LLE.1_2	8.44871e+06	1.88088e+06	7.16232e+06	4.8895e+06	1.20566e+06	594181	2.43307e+06	439996	597447	5.67035e+06	3.24229e+06	580649	586588	0	9.94895e+06	183252	435563	128951	345868	166414	100292	43694.4	828924	3.59133e+08	1.52694e+08	5.80573e+07	4.49835e+07	1.7745e+07	1.45398e+07	4.19827e+08	5.38338e+06	9.0473e+07	2.51847e+07	6.78158e+06	8.49881e+06	5.23657e+06	4.60553e+07	5.73973e+06	3.92727e+07	8.25413e+06	2.02066e+07	7.05779e+06	1.01982e+08	1.04527e+07	3.58291e+07	3.44774e+07	3.76327e+07	4.87498e+07	1.72057e+07
NIST1958_LLE.2_1	9.90358e+06	2.02467e+06	6.90298e+06	3.36394e+06	1.28826e+06	1.74688e+06	2.53275e+06	522332	580866	5.11195e+06	3.41728e+06	574797	592442	0	1.18513e+07	232598	408718	140772	1.18272e+06	166901	120572	43298.1	955249	4.29269e+08	4859648863	6.80284e+07	3.99056e+07	1.85378e+07	1.14665e+07	5.56176e+08	5.30187e+06	7.58944e+07	2.60905e+07	6.62115e+06	8.8516e+06	6.77096e+06	8.04904e+07	5.78725e+06	3.35741e+07	8.40507e+06	2.08175e+07	7.0302e+06	2.93332e+07	9.38098e+06	2.08958e+07	2.05797e+07	2.57876e+07	2.06713e+07	1.29864e+07
NIST1958_LLE.2_2	1.27397e+07	2.08434e+06	6.74851e+06	3.52681e+06	1.28077e+06	541706	3.08014e+06	506466	587931	4.47036e+06	3.56105e+06	265052	585050	0	1.22688e+07	312679	1.21056e+06	161014	1.44968e+06	166384	117964	43195.5	1.2982e+06	4.45091e+08	2762861782	7.82167e+07	5.8336e+07	1.84805e+07	1.52538e+07	257357736	5.33496e+06	7.57823e+07	2.34012e+07	6.6376e+06	1.32453e+06	1.11608e+07	7.93626e+07	5.70068e+06	2.46115e+07	8.39702e+06	2.13338e+07	6.96862e+06	3.32989e+07	9.51316e+06	2.12501e+07	1.81237e+07	1.90896e+07	1.10763e+07	2.16772e+07
[truncated: 1,175 more columns]

## Sheet: Output_msdata_order
	126.0461781_182.7934679	121.0884124_182.8391446	115.0541496_182.9600103	127.0539679_182.9816545	155.0600115_183.1828308	225.0428757_183.7237728	108.0442458_183.7363719	121.039396_186.560444	107.0489533_190.2163719	104.025526_190.7679152	105.0333719_192.3177148	153.0654199_194.6558312	127.0540441_197.2713556	126.0462733_197.3582637	155.0601757_197.3610801	121.0395811_198.5679457	106.0650394_199.2433556	153.0655583_200.7915529	120.0806802_201.1757814	154.0732602_202.3152603	121.0885242_202.461662	123.0438919_203.8787034	224.8403702_204.3460465	225.0426931_206.521969	132.0807336_206.5249417	89.03853335_207.5776521	109.028362_207.9771813	154.0731444_209.7767974	92.04945158_212.0349528	92.049302_212.0480098	126.0463791_213.9237971	133.0282027_214.284769	123.0438483_217.2191705	105.0333961_220.1298651	135.0439165_220.6851635	107.0489998_221.4908603	89.03846337_221.9717912	149.0232201_222.0158651	119.0364672_222.9007615	153.0696896_223.8307683	126.0462289_223.8392975	98.99961302_224.3697153	155.0601876_224.4707007	120.0808593_224.603451	127.0541278_225.1804348	150.0265857_225.9310617	108.0442094_226.2656266	123.0676085_226.3716065	115.0541415_227.3497307
BL_12172019_001	86424.1	308199	1.96668e+06	116821	186916	0.0130223	8004.37	19213.6	3.28229e+07	37986	5.9038e+06	7978.5	123436	195421	222520	35388.4	87940.3	8212.81	26037.6	58837.7	596631	20334.1	2693.14	397584	37070.9	8375.38	46008.3	45537.8	374140	2895.35	28380.3	531717	60175.2	720757	306583	378338	2.75232e+06	142591	49861	49477.6	27297.4	7468.61	153304	32322	62857.4	20490.6	134963	99945.4	7.34314e+06
BL_12172019_002	2342.05	55648.1	282996	17352.1	51423.3	66627.5	0.0030428	1678.8	6.14619e+06	6282.19	1.84674e+06	37266.1	3836.37	55256.5	87879.1	11149.4	28098.2	31746.3	35214.5	20298.9	213130	5531.61	744.142	101369	12836.4	34888.5	14789.5	17692.2	532.68	0.00685321	12391.4	272912	36230.3	147828	92033	130410	1.5873e+06	38456.2	19133.3	19568.8	11470	10695.5	59128.7	41446.2	3854.04	2648.32	40488.2	125358	2.85873e+06
BL_12172019_003	15853.6	52334.6	412076	13925.1	35078.2	0.00343823	0.00783591	4266.36	4.33295e+06	10202.9	3.69155e+06	30444.3	54504.5	85957.2	86711	23296.2	23750.6	27200.8	4910.61	17208.8	188434	4925.51	1848.22	92703.6	10681.6	50205.9	11409.5	13720.3	6471.61	6473.27	11987.6	216621	3582.3	200208	73735.8	96732.5	693567	30478.7	15583.9	17613.6	10501.5	13048.2	47588.3	37175.1	30404.3	2478.51	3421.66	13763.9	1.36113e+06
BL_12172019_004	14548.1	50432.2	186849	8226.87	30189.6	0.0108808	0.00030246	4230.04	4.05299e+06	12863.7	4.17962e+06	31372.8	3440.45	81544.6	88912.5	22821.4	23110.3	26735.4	30264.3	18140.7	178802	4430.98	979.326	94673.5	10582.8	54770.1	10021.8	13819.3	9094.35	8271.7	10846.9	129317	18458.2	149897	62309	90670.2	767084	29676.9	27172.6	64775	8402.4	12104.9	47625.1	1207.83	26952.2	2057.87	12281.5	6837.08	720675
BL_12172019_005	22740.2	48499.2	559911	10510.9	79727.3	66420.2	0.0182748	1819.19	3.96587e+06	1174.96	5.33021e+06	33878.1	61029.1	99535.3	107976	19292.9	23674.6	27570.6	4259.89	16688.5	176826	5006.82	2581.29	88265.3	11854	54406.8	9836.57	13530.7	1668.41	1120.93	10043.7	123566	33292.4	234231	14019.1	258609	3.74923e+06	29284	20065.9	35176.8	7175.16	10372.2	49037.2	4674.1	32468	1215.5	21412.2	18976.9	4.5123e+06
BL_12172019_006	38172.5	57945.7	460729	29817.4	62085.4	0.0022939	0.0190673	68821	4.42641e+06	293.124	4.68113e+06	29499.5	36556.6	57900.9	86959	17514.7	22234.7	25163.5	28968.4	14950.3	183224	3280.02	704.227	102317	8836.89	61166.2	7628.08	10973.6	0.010212	0.00208125	10505.7	159918	16302.2	178098	50808.2	209633	3.87385e+06	25244.2	37453.6	15376.2	6183.98	9384.09	46991.9	33198.9	33109	670.185	13124.3	15704.4	523267
BL_12172019_007	18914.1	104392	346341	17394.5	48503.9	0.0187256	0.000364061	36976.5	4.13678e+06	245.784	3.42952e+06	29446.9	22857.6	37446.4	45832.2	25013	20591.8	26208.2	25832.7	13727.5	179342	3629.28	263.334	69392.2	7927.26	37787	5337.58	11286.2	1164.37	559.842	8529.58	108557	6725.76	123288	32892.3	58118.7	1.07451e+06	26202.5	19580.4	15741.9	5515.67	15762.7	38016.3	28273	39722	1563.04	8960.32	7867.58	2.49e+06
BL_12172019_008	25752.6	117653	402726	8045.79	40099.1	101730	0.0141478	36836.7	4.59679e+06	437.691	3.94499e+06	30818.8	32533	45966.6	69821.5	5597.95	20537.6	25923.4	27954.3	14727.8	172238	4946.73	427.105	90139.1	8548.67	38152.6	6977.09	11990.3	76694.7	0.0109587	9878.58	79082.8	7817.34	131010	37560.5	68492.4	1.04029e+06	27274.3	20069.4	15502.4	6633.18	17455.4	28328.6	29670.2	37470.8	1650.91	11774.9	9347.61	2.57783e+06
BL_12172019_009	17163.5	66388.7	342445	14808.4	55649.3	0.00861411	0.00802518	489.126	4.27896e+06	8278.65	3.76151e+06	31678.7	25066.6	35453.4	46102.7	9078.29	20455	26748.7	27946.4	15916.3	172370	3747.65	231.169	82577.3	9626.77	39292.2	5585.09	12290	6256.4	3683.27	9426.12	110355	8811.18	128633	25392.2	80169.5	1.49335e+06	26517.2	88803.3	15165.1	8223.87	7783.67	56409	20425.1	28485.9	1169	33156.1	97900.4	163571
BL_12172019_010	12001.3	63825.3	307282	13622.9	33482.6	80060.7	0.0108621	24741.5	3.48916e+06	9067.21	2.78346e+06	27168.2	21771.1	32658.1	44401.9	8003.66	17924.2	23477.6	25420	13529.6	158663	1748.56	312.328	78630.2	8406.67	35151.6	5032.73	11530.9	3996.02	2470.82	8162.46	85239.5	7782.33	112578	21109.8	69594	1.9534e+06	22527.1	34767.4	14306.6	10191.1	7973.19	39976.1	40986.4	28439.7	913.459	48870.9	37783.6	565536
BL_12172019_011	23151.4	58434.8	392561	23317.1	43650.8	54256.5	0.0126199	40820.7	3.54171e+06	1655.56	912189	24158.7	27737.9	45805.4	60835.9	10983.7	17301.1	22216.2	22438.6	10941.9	140792	476.516	0.00240602	69260.5	8391.52	43488.5	2714.6	9356.64	2358.75	2359.34	6957.07	118560	11921.7	75445.6	30908.3	42785.1	640287	12832.6	11696	12992.7	5506.7	6371.94	69397.4	25439.7	9399.6	1022.68	25379.3	16717.2	1.61569e+06
BL_12172019_012	29920.5	60983.8	578965	25825.6	59057	85649.5	0.00436579	5868.12	4.39717e+06	2532.85	841088	24733.8	11103.7	58064.5	52878.8	12666.6	18760.5	21971.8	22497.2	11117.5	152209	795.345	629.321	79195.6	6858.38	48715.1	6443.1	10720.4	3902.97	3904.4	8347.54	83016.3	13102.1	125706	30258	56210.2	874648	24785.6	14811.3	12679.6	7687.97	8401.83	41946.6	25169.4	26517.3	1730.88	22875.2	17363.1	1.92345e+06
BL_12182019_001	64727	1.36796e+06	1.09978e+06	215962	595454	2.09004e+06	81060	34560.7	2.52659e+06	40651.6	3.63997e+06	275782	153649	124939	430809	28154.2	231905	206758	36977.9	142446	2.46921e+06	2831.74	0.0187915	600918	95666.2	148764	19929.4	109133	0.0180946	0.0192481	61050.5	221667	22074.7	272470	55809.8	2.09179e+06	1.3395e+07	346508	12961.7	124774	45076.8	30936.4	181130	310355	207578	39774.6	0.00507761	642361	1.94013e+06
BL_12182019_002	28636.1	635430	671690	100696	264727	519368	0.00681982	18963.7	561675	22258.7	1.64177e+06	182031	65762.9	81481.7	257948	19110.4	144908	153559	81664.9	99946.5	1.76655e+06	5291.3	0.00726173	488380	62550.7	85399.8	9482.23	81757.5	0.0163161	0.000141274	67257.9	158773	18738.8	178406	28788.3	1.14521e+06	1.70392e+07	239960	35341.4	100486	36967.8	25378.4	145835	218271	96183.7	32038.5	0.0176567	469821	1.36382e+06
BL_12182019_003	27119.5	535565	599410	165302	4870.37	887318	0.00205215	3674.76	451059	52171	5.71108e+06	15855.6	126476	87583.4	261272	6699.2	25379.7	158794	56896.9	97302.4	27186.6	13401.7	0.019825	547445	57903	83128.3	34887.2	76632.3	115068	46646.1	52032.7	167561	21560.6	457668	82023.1	956670	1.0501e+07	53334.2	47516.1	96472.2	3154.6	47578.7	18065.3	205481	174516	101724	0.0151423	483126	1.29512e+06
BL_12182019_004	25076.3	532004	628454	159243	7326.74	569246	0.0104237	19064.6	413665	47650	5.73008e+06	181272	7311.48	122580	83694.3	10447.3	143564	157850	195081	12486.5	28655.4	11190.1	0.00590054	551543	69488.5	83503.3	52013.3	79487.5	113617	46528.1	49542.8	171585	15866.3	715450	88967.3	660724	1.13036e+07	243398	29807.6	59335.9	34901.6	40519.6	291248	223731	69187	65738.2	0.00905379	499865	1.38826e+06
BL_12182019_005	25304	553061	634304	80731.1	253843	398384	0.00416271	15708.8	193271	31698	642999	185394	129703	61445.5	292773	15537.1	132931	159008	218156	99679.1	1.58739e+06	4070.76	0.0103572	540012	51326.6	72504.1	0.000335679	76477.5	399248	0.0109701	51344.2	101999	2716.66	175737	32663.2	420109	4.09858e+06	231872	16794	95592.9	29009.3	25987.4	136950	207199	132430	33523.1	0.00499	423943	1.23471e+06
BL_12182019_006	34192.8	653601	830664	123527	298691	529166	0.0142412	17802	255223	46567.7	659342	14162.7	157522	64636	284516	15834.5	133239	162270	222519	103311	1.6308e+06	972.874	0.0131819	612388	66163.1	75898.7	0.00860678	15173.3	0.0195553	0.00470703	52051.9	115843	6168.49	332592	55165.8	435938	4.50267e+06	269783	20323.6	96229.5	28518.4	29700.6	282749	200703	153572	36582.9	0.00798178	439064	1.17571e+06
BL_12182019_007	52137.4	779912	856632	139519	313601	908359	0.00249216	31575.4	583392	34412.5	6.74766e+06	193410	125987	119753	292547	44810.4	167014	9044.44	82353.2	107059	40488.1	8981.07	0.00367572	693136	70772	91256.2	16132.8	81265.4	170583	68493.5	56779.3	295556	19529.7	953904	255301	2.61154e+06	6.81504e+07	43094.3	168144	110722	49612.1	30409.5	96827.2	206770	69368.9	20846.6	0.0197972	521322	1.65543e+06
BL_12182019_008	24978.8	448394	577475	110740	5371.5	582874	0.0056944	16841.4	304220	27844.1	3.64281e+06	180886	184537	103505	123090	33817.5	142575	154946	65473.8	101089	15841.2	5787.88	0.016408	62593.1	63126	83189.1	2609.62	83380.7	65918.2	34649.6	31693.6	169912	13618.1	434085	140415	1.44598e+06	3.77151e+07	257451	54700.4	102333	26539	37380.2	103888	116915	148190	19532.8	0.00489766	541974	1.51752e+06
BL_12182019_009	12799.3	374703	6836.13	1.83145e+06	176441	0.0161417	0.0143723	10697.6	149761	27999.9	3.69558e+06	180667	296813	89139	93651.8	18217.1	144231	151316	22767.7	99071.2	1.70757e+06	34251.1	0.00494652	592422	64124.4	75904.9	0.0078648	74791	40442.5	30983.7	50659.7	125858	6363.03	715440	51672.7	337774	6.80802e+06	232398	20262.1	24844.9	28157.9	109450	114303	202442	38217.7	29364.8	0.0147016	531008	1.36898e+06
BL_12182019_010	25673.1	574889	4944.61	1.53088e+06	249994	431334	0.00198037	16014	200012	96238.1	4.71563e+06	188798	101108	99232	159255	21086.5	140445	155265	227412	37045.5	1.75871e+06	36870	0.0171927	627546	65219.7	79192.4	0.0129451	83287	26831.1	55150.1	53705.9	141817	7241.81	381845	75525.6	624465	8.71258e+06	290454	23256.2	97188	3863.5	124332	12477.7	210959	37858.1	14268.9	0.00660021	494240	1.30505e+06
BL_12182019_011	38208.7	777593	894478	139165	306759	657379	0.00246042	20783.7	362622	37196	1.66145e+06	197493	158296	104745	153616	66837.4	167037	162250	66960.7	106616	1.8246e+06	4291.17	0.00950457	647518	71124.8	93945.7	831.505	82209.8	55032.3	31646.9	56051.2	169300	11292	619396	77656.3	1.17833e+06	2.26806e+07	358667	32084.8	111820	33760	34308.2	95106	226072	182115	27236.3	0.0166872	539088	1.50636e+06
BL_12182019_012	32704.6	645783	779689	150305	270735	637170	0.011875	20185.4	275766	22206.3	1.32932e+06	186840	38867.2	121869	267830	58688	41240.1	12421.1	228054	104111	1.85157e+06	4379.1	0.00964317	615399	61449.6	87077.5	1022.34	80907	51486.5	26239.2	50300.9	171241	7587.42	395483	88902.1	823743	1.98108e+07	240190	26994	28466.7	24129.4	33386	19814.6	260652	185631	24701	0.00614098	578862	1.46127e+06
BL_12182019_013	59746.5	804085	1.47263e+06	157004	350785	0.0188399	1177.41	18137.4	269812	41734.9	549218	182613	135794	144531	239509	20088.7	145203	147189	207488	18738	1.44835e+06	4444.4	0.0140749	642788	61757.2	73742.6	0.013228	79636.4	0.0157601	0.00838666	52778	163589	7371.13	202781	30954.4	262776	1.28107e+06	235607	23192.9	87936.1	35342.5	19684.7	256924	170144	114124	41879.9	0.00625848	440011	1.34888e+06
BL_12182019_014	44553	2763.56	891501	116512	291658	604333	0.00904888	13842.5	105857	36192.7	25416.9	159808	103505	60110	226243	14206.1	101922	130517	166110	85293	1.08333e+06	1883	0.0105707	541505	49934.4	59766.6	0.0154182	17888.9	0.0134183	0.00127901	49362.3	104179	2354.01	39120	8097.41	113106	137026	193053	12550.6	74150.5	29183.5	13202.8	217750	136490	90674.2	32448.4	0.0143454	265245	845844
BL_12182019_015	98978.3	628329	5.35637e+06	715099	348418	0.00229012	48025.7	32673	35221.2	145765	4.65714e+07	161036	900682	1.41827e+06	1.0893e+06	10752	37623.4	143329	36433.2	90058.6	1.43011e+06	37892.2	0.0159495	619540	73538.8	18534.6	73360.8	71981.8	177655	76565.6	72589.4	293419	28418.1	3.11151e+06	111710	2.48592e+06	4.0502e+07	230466	135517	87515.9	96931.9	98817	442264	254948	148812	10733.4	0.00157576	1.84668e+06	7.0103e+06
BL_12182019_016	33796.1	320981	1.76522e+06	240502	181154	314574	8188.15	14767.3	21633.5	37994.3	2.57547e+07	149219	64468.5	776835	650941	64339.3	51215.6	14471.4	96734.1	78956.7	1.17804e+06	25452.6	0.00644168	288977	59724.3	105427	22440.2	10015.4	100138	48849.7	60286.8	143384	22348.8	1.1737e+06	124993	1.80684e+06	3.50686e+07	134739	140019	87907.6	70499.3	66699.9	323900	283498	118265	6252.01	0.0129457	1.19295e+06	5.12179e+06
BL_12182019_017	0.00080868	253880	0.0144145	55881.9	163098	0.0189314	9216.18	11029.7	268955	3901.55	7.0978e+06	9598.71	46616.8	505095	439850	25381	119714	132064	180276	80758.7	1.47433e+06	11928.7	0.0105771	449956	57334.2	86880.2	1654.07	65456	5080.87	4788.73	48911.4	133995	9730.3	855214	68894.3	1.62217e+06	4.35102e+07	85734.8	54159.2	149624	11596.2	45154.5	218396	198336	95975.1	5644.79	0.0179871	853544	7.6882e+06
BL_12182019_018	50912.7	370118	2.52761e+06	98733.5	195722	399554	56199.9	18062.7	376807	14511.4	1.77655e+07	161960	77211.4	985437	930820	60536.8	157299	134798	52888	10148.6	1.57263e+06	32475.6	0.0052816	494809	63314.4	109380	36220.9	60067.6	11690.7	4922.51	82710.3	163079	17644.3	1.86758e+06	239099	3.65673e+06	1.64173e+08	132248	96984.4	19349.5	0.0161917	1.22094e-05	72404.2	137015	171783	0.0161784	0.0138068	1.48685e+06	3.6988e+06
BL_12182019_019	32559.3	447220	944792	137441	214427	542612	0.00427121	13012	93260.4	3961.88	778566	133759	106855	118062	254752	12639	94710.9	118001	148587	75560.4	13062.7	7400.87	0.0192275	512737	44170.9	61597.6	506.544	64171	131145	2452.95	41797	146683	3610.87	351986	17188.8	179165	1.82004e+06	131268	71310.7	74915.4	27773.3	31286.7	197496	152564	171514	16254.8	0.00442851	500367	1.49612e+06
BL_12182019_020	41686.7	460182	1.54509e+06	164277	242942	596111	0.0129992	16163.8	159732	27388.2	4.82763e+06	140488	202127	292718	289992	23001.5	108879	11975.8	109714	74755.7	42627.8	21275.3	0.0176321	566648	14240.5	86128.5	5505.71	60736.7	525309	24449.6	47113.1	166611	14229.2	598688	77758.1	652141	1.43946e+07	128342	116474	86457.9	30955.5	22422.1	99588.3	180945	184958	1645.78	0.0154676	702350	1.9494e+06
BL_12182019_021	153501	706381	2.86421e+06	1.64433e+07	305295	276936	0.00122511	0.0118611	621482	0.000139879	4.22455e+07	157342	468263	622197	317900	14032.1	83077.3	108912	56917	59576.7	1.16163e+06	120133	0.00632858	434689	43457.3	67268.7	405488	50396.9	54172.9	12333.6	17781.9	163609	62675.7	2.87881e+06	58842	343565	4.74833e+07	130894	30409.6	72463.7	22172.6	680253	128788	167551	116365	1937.64	0.000481083	964827	3.66451e+06
BL_12182019_022	160185	688493	3.32243e+06	1.42782e+07	310231	232326	0.00953311	3.28657e-05	593907	0.00851936	42860705	174167	367511	551814	343959	11667.4	73793.4	112394	154329	63916.1	1.12098e+06	137839	982.794	398400	39406.2	84096.9	296779	51065.2	31276.7	5578.42	59332	142544	46369.2	2.5334e+06	52943.8	271399	3.67466e+07	111835	31473.8	68339.3	30754.6	526228	170874	166379	500099	2956.4	0.0128731	931405	769320
BL_12182019_023	52657.5	411244	1.98014e+06	104000	233191	530398	1060.91	13659.4	108679	9585.87	2.37252e+06	127865	215414	344277	343432	27924.1	103711	105447	68805.4	73407.5	14142	4827.96	0.00663167	477673	39942	73953.9	22619	53911.4	0.0055964	0.00132853	2492.24	125069	4119.98	39585.2	35353.8	574918	6.04714e+06	110379	28366.7	71096.2	27278.4	31247.5	216086	93024.7	57177	4318.43	0.0115857	605053	3.53941e+06
BL_12182019_024	49382.4	415368	1.9429e+06	133585	213952	507638	0.0100953	13469	113827	9219.62	1.70263e+06	120988	23251.3	348090	345126	26124.7	35708.4	7851.39	39147.1	7329.98	8319.1	7172.99	0.00472187	466957	3762.81	147058	15043.8	51028.5	0.00914636	0.00763449	43389.9	130585	6281.67	751866	45359.1	501802	1.18268e+07	14805.8	23502.4	66092.6	31344.4	29502.2	117396	123567	121064	7736.49	0.00351699	620441	3.36338e+06
Exstd5.1019_1	40893.3	777468	906341	198039	302971	617034	0.0126954	16970.8	100044	11280.6	28598.2	180146	222736	58394.4	251189	14305.5	122255	149855	61150.3	100694	1.73133e+06	4080.56	0.00776568	603150	60559.2	68216	0.0149631	82027.3	0.00690237	0.00238925	46617.1	138336	3795.75	35299.6	12941.7	140335	168368	201363	14418.1	87346.1	27825.9	29170.5	247894	192602	213113	33499.6	0.00738786	496745	1.08318e+06
Exstd5_1019_2	31078.4	335217	719547	65983.7	197283	417505	0.017788	9472.61	65984.8	23502.7	24538.6	103722	4137.92	43812.1	149508	8609.63	71976.1	94006.8	109314	56773.1	635833	1407.36	0.00867556	377526	31692.1	38222.1	0.0192793	43781.3	1392.9	0.00516202	29174.6	74763.3	3140.52	32227	8817.58	94047	93821.9	124061	9963.87	48250.4	18909.4	5897.72	136745	87678.7	4964.38	22014.5	0.0138634	152238	694881
Exstd5.1019	5931.31	54581.5	156708	18363.9	35358.9	68676.8	0.000153179	1543.97	8868.15	740.36	1040.21	22504.9	21219.2	9103.75	29353.3	854.28	13404.6	19779.9	18940.1	11188.7	120537	0.004031	0.00574929	65320.9	5909.57	10875.9	0.00804125	9926.12	0.0147487	0.0126346	6943.5	18389.1	0.00484507	1934.77	783.066	13832.9	29129.7	23030.1	1877.87	11572.9	4682.62	3062.96	28839.2	8118.84	2178.18	812.335	0.0054277	34219.3	179894
Exstd5.1219_1	52617.3	1.01937e+06	1.11884e+06	240353	388967	778899	0.00432363	18050.4	134740	36300.9	28099.2	203316	226662	68140	280221	19313.9	162362	166899	244802	104778	1.96591e+06	1007.39	0.0175821	684828	67835.2	76588.5	0.00626035	18942.8	0.00120106	0.0195735	55294.5	185609	2815.66	45432	18521.5	167903	176992	237971	20311	99634.6	29524.1	25690.8	279599	209469	198864	36315.5	0.00340225	513782	1.12318e+06
Exstd5_1219_2	0.00112238	385537	0.00977623	71127.4	68550.1	0.0133593	0.00020282	10851.4	73198.5	26562.5	24162.9	13181.7	61805	41742.8	163421	9529.6	80064	99698.4	117540	6849.6	668446	758.905	0.0143356	431097	34888	43204.3	0.000613234	48936	1450.19	1340.8	33557.6	80888.7	4956.53	31012.9	11111	89984	101324	152965	12646.5	59450.5	21549.8	6519.84	152290	93792.4	43926.7	15806.2	0.0142778	157287	716184
Exstd5.1219	0.00294647	107847	0.016143	33438.6	59244.7	0.0127672	0.012862	5417.54	23488.2	5717.31	6167.42	37576.7	33260.6	22484.7	49156.8	4539.23	29055.4	32726.4	35110.1	20326.6	218465	173.425	0.00326128	153935	13115	17962.9	0.0160059	15732.4	0.0145287	0.0114182	2473.88	36363	387.037	10152.2	1090.79	26704.9	46116.4	47429.7	4821.22	20078.7	7379.95	5030.98	49157.5	30328.4	31910.9	6008.18	0.0126485	57476.5	281030
Isooctane.1	0.0186872	7717	0.015973	28663.2	0.0175463	0.00689955	0.000657344	10655.9	60900	25970.3	45597.8	85775.7	31641	33389.7	128139	9834.08	53758.7	73832.8	90959.4	49357.1	10212.2	369.965	211.245	354271	27094.6	32426.8	0.0154545	39779.6	391.639	364.177	24421.1	58896.7	2068.93	21019.9	13333	66983.1	42393.7	143852	7582.12	41253.2	16609.6	867.175	118201	75308.5	23013.9	2973.67	0.0169177	14312.4	531318
Isooctane.3	0.0021399	335837	0.00295265	0.00600303	0.0114194	0.00308578	210.466	8996.9	60322.5	25376.5	22192.5	119053	41318.4	38488.7	187842	10731.7	74851.9	99020.8	130667	65594.8	530005	420.256	0.0194419	337619	39121.8	33773.1	0.00913552	52467.5	0.00297599	0.00662319	28417.8	57135.9	2541.21	42872.4	15362.1	66147.2	78552.4	139778	7924.4	27856.1	18058.4	1061.57	166864	101971	27866.4	23734.5	0.0099517	107102	620855
Mblank_LLE.1_1	55672.8	943957	1.25298e+06	221100	389458	0.0174733	0.0149776	21016.2	144614	45399.1	787259	199164	198129	80198.6	288254	18536.1	163527	168387	228989	106763	1.80106e+06	151338	0.00805204	706100	68757	65814.1	0.0108513	6530.94	0.0183199	0.0174975	51914.5	180417	7734.92	176714	21076.8	177097	141330	232657	19803.7	97516.5	35803.1	39096.2	284177	204005	113667	41840.9	0.00822822	612522	1.74829e+06
Mblank_LLE.2_1	29883.3	408778	734990	128728	193060	499032	0.0141127	1921.46	52613.5	4314.22	14604.5	111331	142122	44451.5	151709	11236.1	76251.1	93609.6	117332	60565.9	901290	1054.67	0.0124333	457673	35281.7	48046.3	0.00157879	44765.7	0.00731681	0.012222	32243.3	102285	2174.9	35914	10086.1	73169.2	126383	118093	13485.5	21896	23999.9	18420.6	154730	110987	138043	17028	0.0194221	295085	954100
NIST1957_LLE.1_1	47338.5	559716	1.26862e+06	162210	249580	669698	0.00960365	15073.2	164546	31505.2	1.85188e+06	134412	104064	150179	208453	27391.5	113629	112046	157480	68701.1	1.08759e+06	8673.98	0.0139414	569199	47777.4	65929.4	6271.91	58827.8	6934.15	2866.44	42166.1	72750.2	18388.6	349739	45935.3	167559	452026	147723	5770.49	70342.9	36111.9	50965.6	186031	104634	53611.5	16982.6	0.0102611	40996	3.10307e+06
NIST1957_LLE.1_2	42917.9	506921	1.13318e+06	146699	232163	0.00140548	0.0115575	16017.5	158285	28013.3	1.35924e+06	131299	86848.6	142383	209696	26233.5	105293	110052	24848.7	66248.9	999378	11198.2	0.0103941	539792	41839.8	58531.9	5253.44	54523.5	6757.34	5390.15	47499.3	63789.4	17015.5	1.43351e+06	45739.2	164088	180493	121834	23452.4	62818.9	31018	33122.5	180023	3908.37	131059	21800.3	0.00558241	512077	2.94747e+06
NIST1957_LLE.2_1	39147.3	448159	917379	123449	216549	588699	0.00318364	14396.9	108710	31430.6	992317	13247.2	110221	81879.6	169041	12599.4	94035.9	105437	128974	67221	858327	5633.96	0.0164478	511520	38351.4	50097.1	2138.67	52526.9	2944.59	1023.32	35951.9	10236.2	10609.6	203323	21717.9	124662	132613	137909	14840.9	7850.41	23442.8	24802.6	160976	35118	99798	23831.1	0.0155777	244381	1.75199e+06
NIST1957_LLE.2_2	36028.3	426400	902865	107110	214208	0.00589951	0.0124355	14196.9	115767	27454.8	1.06043e+06	118531	90796.7	60777.7	229862	10764.7	88739.9	102943	126402	65005.1	819325	4856.61	0.0015447	506640	38479.3	48640.7	3728.17	49643.8	0.00046018	0.0183614	35353.4	42567.4	9687.48	215984	24303.6	126577	277344	143869	8893.61	55942	22520.4	20759.3	159720	114252	92517.9	22427.5	0.00813429	240790	3.20934e+06
NIST1958_LLE.1_1	34706.6	404984	853285	99354.8	210283	542442	0.015772	12273.6	111342	29637	405569	113431	88042.9	71344.2	103484	11291.7	85632.9	95019.8	124652	60373.1	759945	2926.46	0.0197263	485387	37050.1	47699.9	1766.84	46238.5	2201.07	782.259	34176	97691	5878.23	103590	11641.3	122060	202556	135668	2008.74	56606	20107.6	25610.6	158673	105385	80200	15337.5	0.0129135	216046	1.718e+06
NIST1958_LLE.1_2	37046.1	405710	844475	95305	203860	505047	0.00563637	12350	104807	26747.9	498047	116116	43395	65245.6	158702	13500.5	83635.5	90999.2	119712	58930.1	757239	5013.3	0.00739458	445424	37107.1	43694.4	1652.88	47497	0.0112511	0.00525639	32985.6	98057.6	5618.93	122436	6897.95	114185	183252	130632	84516.2	56200.8	23071.1	21756.3	153226	14451.8	77428	23279.8	0.00306233	218040	1.6099e+06
NIST1958_LLE.2_1	33655.6	386098	878996	87242.3	196904	0.0191592	0.00299043	10647.3	112460	26735.3	545783	110421	80118	68843.3	150452	13287.4	81012.1	90448.9	112511	57535.7	708954	4604.8	0.0162042	421627	36370.8	43298.1	3485.16	47201.9	0.011369	0.0039189	33073.4	7494.72	6647.53	146960	16359.4	114344	232598	120326	3159.58	58758.1	21493	25713.8	150336	21932.2	73618.2	24013.6	0.0180994	223848	1.97331e+06
NIST1958_LLE.2_2	33959.2	349794	857220	84909.4	194943	0.0177088	0.0150961	11986.2	114661	27678.1	739260	16335	54669.2	84768.7	90593.9	11409.9	78455.4	93741.4	109948	58059.5	677108	5456.96	0.006772	414604	36725.7	43195.5	2672.43	46266.5	710.321	709.195	31047.3	6696.28	7224.4	162604	14262.2	111222	312679	132862	103231	5040.5	21675.6	23557.4	150377	22572.1	66467.3	18574.5	0.00520288	215345	1.87148e+06
[truncated: 1,175 more columns]

## Sheet: Output_featclus
	x		#Note: the first column is features in the order presented in "msdata_order" file
1	56		#The second column is the cluster number.
2	0
3	56
4	56
5	0
6	0
7	0
8	0
9	0
10	0
11	0
12	0
13	61
14	61
15	61
16	0
17	0
18	0
19	0
20	0
21	0
22	0
23	0
24	0
25	0
26	0
27	0
28	0
29	0
30	0
31	0
32	0
33	0
34	0
35	0
36	0
37	0
38	0
39	0
40	0
41	0
42	0
43	0
44	0
45	0
46	0
47	0
48	0
49	0
50	0
51	0
52	0
53	0
54	0
55	0
56	0
57	0
58	0
59	31
60	31
61	31
62	0
63	0
64	31
65	0
66	0
67	0
68	10
69	10
70	0
71	10
72	10
73	10
74	10
75	0
76	0
77	0
78	0
79	32
80	0
81	32
82	32
83	32
84	0
85	0
86	0
87	0
88	0
89	0
90	0
91	0
92	0
93	0
94	0
95	0
96	0
97	0
98	0
99	59
100	9
101	59
102	60
103	60
104	0
105	59
106	9
107	9
108	9
109	60
110	9
111	9
112	0
113	0
114	0
115	0
116	0
117	0
118	0
119	0
120	0
121	0
122	58
123	58
124	58
125	0
126	0
127	0
128	0
129	0
130	0
131	0
132	0
133	0
134	0
135	0
136	0
137	0
138	2
139	2
140	2
141	2
142	2
143	2
144	2
145	0
146	0
147	0
148	0
149	0
150	0
151	0
152	0
153	0
154	0
155	57
156	57
157	57
158	0
159	0
160	15
161	15
162	0
163	15
164	15
165	15
166	0
167	0
168	0
169	0
170	0
171	0
172	0
173	0
174	0
175	0
176	0
177	0
178	16
179	16
180	0
181	16
182	0
183	16
184	16
185	0
186	8
187	8
188	0
189	8
190	8
191	8
192	8
193	0
194	0
195	0
196	0
197	7
198	7
199	7
200	7
201	7
202	7
203	30
204	30
205	30
206	0
207	30
208	0
209	0
210	0
211	0
212	0
213	0
214	0
215	0
216	0
217	0
218	0
219	29
220	29
221	29
222	0
223	29
224	0
225	28
226	0
227	28
228	28
229	28
230	0
231	0
232	0
233	0
234	0
235	0
236	0
237	0
238	0
239	0
240	0
241	0
242	0
243	0
244	0
245	0
246	0
247	0
248	55
249	0
250	55
251	55
252	0
253	0
254	0
255	54
256	54
257	0
258	0
259	54
260	0
261	0
262	0
263	0
264	0
265	0
266	0
267	0
268	0
269	0
270	0
271	0
272	0
273	0
274	87
275	47
276	87
277	47
278	87
279	47
280	0
281	0
282	47
283	0
284	0
285	48
286	48
287	0
288	48
289	48
290	0
291	0
292	0
293	14
294	14
295	14
296	14
297	0
298	14
299	0
300	0
301	14
302	0
303	0
304	0
305	0
306	0
307	0
308	0
309	0
310	0
311	0
312	0
313	0
314	0
315	0
316	0
317	0
318	0
319	0
320	0
321	0
322	0
323	0
324	0
325	0
326	0
327	0
328	0
329	0
330	46
331	46
332	0
333	46
334	46
335	0
336	0
337	0
338	0
339	0
340	0
341	0
342	0
343	0
344	13
345	0
346	13
347	0
348	13
349	13
350	13
351	13
352	0
353	0
354	0
355	0
356	86
357	0
358	86
359	86
360	0
361	0
362	0
363	0
364	0
365	0
366	0
367	0
368	0
369	0
370	0
371	85
372	85
373	85
374	0
375	0
376	0
377	0
378	0
379	0
380	0
381	0
382	0
383	23
384	23
385	23
386	23
387	23
388	24
389	0
390	45
391	45
392	24
393	24
394	24
395	24
396	0
397	45
398	45
399	0
400	0
401	0
402	0
403	0
404	0
405	0
406	0
407	82
408	82
409	82
410	0
411	0
412	83
413	0
414	83
415	83
416	0
417	0
418	84
419	84
420	84
421	0
422	0
423	0
424	0
425	0
426	0
427	0
428	0
429	0
430	0
431	0
432	81
433	81
434	81
435	0
436	0
437	0
438	0
439	0
440	12
441	12
442	12
443	12
444	12
445	12
446	0
447	0
448	22
449	22
450	22
451	22
452	22
453	0
454	0
455	0
456	0
457	0
458	0
459	44
460	0
461	44
462	44
463	44
464	0
465	0
466	0
467	0
468	0
469	0
470	0
471	0
472	80
473	80
474	80
475	0
476	21
477	21
478	21
479	0
480	43
481	43
482	43
483	21
484	43
485	21
486	0
487	0
488	0
489	0
490	0
491	0
492	0
493	0
494	0
495	0
496	0
497	0
498	0
499	0
500	0
501	0
502	0
503	79
504	79
505	79
506	0
507	0
508	0
509	0
510	0
511	0
512	0
513	0
514	0
515	0
516	0
517	0
518	0
519	0
520	0
521	0
522	0
523	0
524	0
525	0
526	0
527	0
528	0
529	0
530	0
531	0
532	0
533	0
534	0
535	0
536	0
537	0
538	0
539	0
540	0
541	0
542	5
543	5
544	5
545	5
546	5
547	5
548	5
549	0
550	0
551	0
552	0
553	0
554	0
555	0
556	0
557	0
558	0
559	74
560	74
561	74
562	73
563	73
564	73
565	0
566	0
567	0
568	0
569	38
570	38
571	0
572	38
573	38
574	0
575	76
576	76
577	76
578	0
579	77
580	77
581	77
582	0
583	0
584	0
585	0
586	75
587	75
588	0
589	75
590	0
591	0
592	0
593	0
594	0
595	0
596	0
597	0
598	0
599	0
600	39
601	39
602	39
603	39
604	0
605	0
606	0
607	0
608	0
609	0
610	0
611	0
612	0
613	0
614	0
615	0
616	0
617	0
618	0
619	0
620	3
621	3
622	3
623	3
624	3
625	3
626	0
627	3
628	0
629	0
630	0
631	0
632	0
633	0
634	0
635	0
636	0
637	0
638	0
639	0
640	0
641	0
642	0
643	0
644	0
645	0
646	0
647	0
648	0
649	0
650	0
651	0
652	0
653	0
654	0
655	0
656	0
657	0
658	0
659	0
660	0
661	0
662	0
663	42
664	42
665	42
666	0
667	42
668	0
669	0
670	0
671	0
672	0
673	0
674	20
675	20
676	20
677	0
678	20
679	20
680	0
681	0
682	0
683	0
684	0
685	0
686	0
687	0
688	0
689	0
690	0
691	0
692	19
693	19
694	19
695	19
696	19
697	0
698	0
699	0
700	40
701	40
702	40
703	40
704	0
705	0
706	0
707	4
708	4
709	4
710	4
711	4
712	4
713	4
714	0
715	0
716	0
717	0
718	0
719	0
720	0
721	0
722	0
723	0
724	0
725	0
726	0
727	0
728	41
729	41
730	41
731	41
732	0
733	78
734	78
735	78
736	0
737	0
738	0
739	0
740	0
741	0
742	0
743	0
744	0
745	0
746	0
747	0
748	0
749	0
750	0
751	17
752	0
753	17
754	0
755	0
756	17
757	17
758	17
759	0
760	0
761	0
762	0
763	0
764	62
765	62
766	62
767	0
768	0
769	0
770	0
771	0
772	34
773	34
774	34
775	34
776	0
777	0
778	63
779	0
780	63
781	0
782	63
783	0
784	0
785	0
786	0
787	0
788	35
789	35
790	35
791	35
792	0
793	0
794	0
795	0
796	0
797	0
798	0
799	0
800	0
801	0
802	0
803	0
804	0
805	0
806	0
807	0
808	0
809	0
810	0
811	0
812	0
813	0
814	37
815	37
816	37
817	37
818	0
819	0
820	0
821	0
822	0
823	0
824	0
825	0
826	36
827	36
828	36
829	36
830	0
831	0
832	0
833	0
834	0
835	0
836	0
837	0
838	0
839	0
840	0
841	0
842	0
843	0
844	0
845	0
846	0
847	0
848	0
849	0
850	0
851	0
852	0
853	70
854	70
855	70
856	0
857	0
858	67
859	67
860	0
861	0
862	67
863	0
864	0
865	0
866	69
867	69
868	68
869	69
870	0
871	68
872	68
873	0
874	0
875	0
876	0
877	0
878	0
879	0
880	0
881	71
882	71
883	0
884	71
885	72
886	72
887	72
888	0
889	0
890	0
891	0
892	0
893	0
894	0
895	0
896	0
897	0
898	0
899	0
900	0
901	0
902	0
903	0
904	0
905	1
906	1
907	1
908	1
909	1
910	1
911	1
912	1
913	0
914	1
915	0
916	0
917	65
918	65
919	65
920	0
921	0
922	0
923	0
924	0
925	0
926	66
927	18
928	11
929	66
930	11
931	18
932	0
933	11
934	11
935	18
936	66
937	0
938	18
939	18
940	11
941	0
942	11
943	0
944	0
945	0
946	0
947	0
948	0
949	0
950	0
951	0
952	0
953	0
954	0
955	64
956	0
957	64
958	0
959	64
960	0
961	0
962	0
963	0
964	0
965	0
966	0
967	0
968	0
969	0
970	0
971	0
972	0
973	0
974	0
975	0
976	33
977	33
978	33
979	33
980	0
981	0
982	0
983	0
984	0
985	0
986	0
987	0
988	0
989	0
990	0
991	0
992	0
993	0
994	0
995	0
996	0
997	0
998	0
999	0
1000	0
1001	0
1002	0
1003	0
1004	0
1005	27
1006	27
1007	27
1008	0
1009	27
1010	0
1011	0
1012	0
1013	0
1014	0
1015	0
1016	0
1017	0
1018	0
1019	0
1020	0
1021	0
1022	0
1023	0
1024	0
1025	52
1026	52
1027	52
1028	0
1029	0
1030	0
1031	53
1032	53
1033	53
1034	26
1035	26
1036	26
1037	26
1038	0
1039	0
1040	0
1041	0
1042	0
1043	51
1044	51
1045	51
1046	0
1047	0
1048	0
1049	0
1050	0
1051	0
1052	0
1053	0
1054	0
1055	0
1056	0
1057	0
1058	0
1059	0
1060	0
1061	0
1062	0
1063	0
1064	0
1065	0
1066	25
1067	25
1068	25
1069	25
1070	0
1071	0
1072	0
1073	0
1074	0
1075	0
1076	0
1077	0
1078	0
1079	0
1080	0
1081	0
1082	50
1083	50
1084	6
1085	6
1086	50
1087	6
1088	6
1089	6
1090	6
1091	0
1092	0
1093	0
1094	0
1095	0
1096	0
1097	0
1098	0
1099	0
1100	0
1101	0
1102	0
1103	0
1104	0
1105	0
1106	0
1107	0
1108	0
1109	49
1110	49
1111	49
1112	0
1113	0
1114	0
1115	0
1116	0
1117	0
1118	0
1119	0
1120	0
1121	0
1122	0
1123	0
1124	0
1125	0
1126	0
1127	0
1128	0
1129	0
1130	0
1131	0
1132	0
1133	0
1134	0
1135	0
1136	0
1137	0
1138	0
1139	0
1140	0
1141	0
1142	0
1143	0
1144	0
1145	0
1146	0
1147	0
1148	0
1149	0
1150	0
1151	0
1152	0
1153	0
1154	0
1155	0
1156	0
1157	0
1158	0
1159	0
1160	0
1161	0
1162	0
1163	0
1164	0
1165	0
1166	0
1167	0
1168	0
1169	0
1170	0
1171	0
1172	0
1173	0
1174	0
1175	0
1176	0
1177	0
1178	0
1179	0
1180	0
1181	0
1182	0
1183	0
1184	0
1185	0
1186	0
1187	0
1188	0
1189	0
1190	0
1191	0
1192	0
1193	0
1194	0
1195	0
1196	0
1197	0
1198	0
1199	0
1200	0
1201	0
1202	0
1203	0
1204	0
1205	0
1206	0
1207	0
1208	0
1209	0
1210	0
1211	0
1212	0
1213	0
1214	0
1215	0
1216	0
1217	0
1218	0
1219	0
1220	0
1221	0
1222	0
1223	0
1224	0
