# Supplementary material for: A scalable workflow to characterize the human exposome
Source: Nat Commun. 2021 Sep 22;12:5575. doi: 10.1038/s41467-021-25840-9 (PMC8458492; doi:10.1038/s41467-021-25840-9)
Supplement: Supplementary file 14 — Dataset 11 [file 41467_2021_25840_MOESM14_ESM.zip › XCMS_output_example.xlsx]

## Sheet: XCMS_output
mz	mzmin	mzmax	rt	rtmin	rtmax	npeaks	batch8	BL_200220_M393_559	BL_200220_M393_560	BL_200220_M393_561	BL_200220_M393_562	BL_200220_M393_563	BL_200220_M393_564	BL_200220_M393_565	BL_200220_M393_566	BL_200220_M393_567	BL_200220_M393_568	BL_200220_M393_569	BL_200220_M393_570	BL_200220_M393_571	BL_200220_M393_572	BL_200220_M393_573	BL_200220_M393_574	BL_200220_M393_575	BL_200220_M393_576	BL_200220_M393_577	BL_200220_M393_578	BL_200220_M393_579	BL_200220_M393_580	BL_200220_M393_581	BL_200220_M393_582	BL_200220_M393_583	BL_200220_M393_584	BL_200220_M393_585	BL_200220_M393_586	BL_200220_M393_587	BL_200220_M393_588	BL_200220_M393_589	BL_200220_M393_590	BL_200220_M393_591	BL_200220_M393_592	BL_200220_M393_593	BL_200220_M393_594	BL_200220_M393_595	BL_200220_M393_596	BL_200220_M393_597	BL_200220_M393_598	BL_200220_M393_599	BL_200220_M393_600
85.0158	85.0157	85.0158	281.207	277.362	282.886	46	21	62961.3	73014.8	69828.9	33393	25275.9	32560.1	92077.6	92390.7	92570.2	61252.3	52426	51781.9	22219.9	10375.2	12051.9	33185.5	18920.8	19130.2	96708	100122	85426.2	207498	244530	300924	82134.9	57789	53484.2	103817	117921	131342	148314	152526	160769	62273.9	70088.3	67653.4	25277.5	25147.5	18724.7	54987	284765	16302.2
85.0158	85.0158	85.0159	251.477	250.985	254.365	36	20	407417	337172	294195	551943	545093	528689	8.56595e+06	8.57199e+06	8.79591e+06	198283	196588	210142	171193	151400	168011	212976	174120	165592	256247	232679	225248	65905.4	146990	234774	420144	333892	335564	504955	55807.7	55557.7	283212	288860	286648	280061	233383	242607	12393	325832	331508	98253.4	77591.8	169186
85.0072	85.0071	85.0073	338.16	337.957	338.372	18	11	23591.7	13479.3	13582.8	27804.6	18872.4	9779.2	22921.9	21823.6	26732.9	34102	32029	45880.6	9296.13	0	0	0	0	0	35620.9	38039.1	29069.9	35138.4	13849.2	23205.3	15936.5	36085.6	15674.7	13009.6	25020	21396.3	19159.9	19214.6	36536.9	5608.44	0	8816.99	26556.2	16912.4	23137.9	21279.6	12012.1	19919.9
85.0072	85.0072	85.0106	213.104	206.508	213.482	12	4	39213.5	34572.4	35686.7	22381.3	29048.4	41844	39296.6	41079.6	46077.2	33683.9	32451.9	35940.1	5316.47	5010.38	3807.73	13587.4	7257.71	4247.42	21140.5	23088.4	26128.4	14217.3	18536	12606.5	13656.8	14095.6	16059.3	23417	18902.3	19070.6	22831	22849.3	28158.4	21082.3	21693.5	25925.7	21632.4	21443	24243.5	19219.3	14713.4	16249.6
85.0072	85.0072	85.0072	364.543	364.408	364.74	5	3	11273.8	0	4896.77	2823.08	0	0	0	0	0	7331.94	0	2945.83	1216.42	0	0	0	0	0	53874.6	36093	24169.5	79047.3	86478	87383.7	5691.77	30345	24660.4	9405.31	25277.6	32803.8	14919.5	7816.47	24171.8	5933.39	3649.02	1604.33	48289.2	38388.5	32073.5	16776.5	10499.3	12860.8
85.0072	85.0072	85.0072	346.246	346.111	346.38	3	1	43436.9	17473.1	23693.9	12344.6	17246.4	24855.9	28141.8	26507.7	31742.5	36348.3	40322.1	42716.2	16538.7	12889.1	14206	20693.3	20496.4	7368.93	59866.6	49086.6	39905.3	69313.1	58106.5	59833.3	65378.4	86768.9	97659.2	54446.3	57806	52188.6	46447.7	43645.8	40561.7	39722.7	38637.5	39355.5	98547.5	108793	137386	60792.9	60731.9	70619.8
85.0072	85.0072	85.0075	561.757	561.629	562.033	3	2	0	0	0	0	0	0	0	0	0	0	0	0	0	954.676	0	0	0	0	0	0	0	0	0	0	0	0	0	0	0	0	0	0	0	0	0	0	0	0	2615.7	2643.1	2668.3	2854.79
85.0283	85.0281	85.0284	219.029	209.7	220.357	163	66	530170	298410	277435	256154	351630	243515	272071	212785	247798	201479	247690	220600	225374	145869	237290	210349	224960	148851	288833	322402	248365	198065	220662	274597	582286	442958	482297	240618	310531	279080	172512	175390	277266	195459	239628	243173	311718	339927	248410	226102	341755	226998
85.024	85.0235	85.0286	667.875	664.12	675.611	111	28	0	0	0	0	0	0	4.38028e+06	113302550	4.37476e+06	3.70381e+06	830602	4.18932e+06	0	0	0	0	0	0	1.94154e+06	1.74673e+06	1.64324e+06	493645	0	0	0	0	0	9.42978e+07	9.06261e+07	3.17824e+06	5.06786e+06	5.49975e+06	5.53714e+06	0	0	0	0	0	0	0	0	0
85.0284	85.0283	85.0285	443.774	443.538	444.281	90	66	248709	225143	198845	194395	181569	171105	154301	160160	178085	154720	182204	177191	71714.8	63637.2	64733	75192.6	67601.4	56500.3	214422	198930	86232.2	216343	214529	209697	267889	225323	224101	175306	137320	179070	147266	145952	156090	160765	131772	122481	167444	176185	184264	176240	186836	190313
85.0284	85.0283	85.0284	709.431	708.951	710.004	87	40	242472	243413	213167	62207	248186	193438	249620	161571	175783	174912	194039	188354	97929.6	57670.3	60269.8	69542.2	59491.3	29243.1	184980	195771	181686	221552	228804	189959	164650	213253	203313	126711	135472	134256	155370	192884	211487	139391	134245	78811.2	185441	164707	163853	127313	30137.4	104716
85.0284	85.0282	85.0284	185.047	181.45	193.862	109	63	211501	210042	137985	175367	189671	175404	138818	105166	95623.8	118305	141954	166864	106457	135597	78687	57793.2	73673.8	86552.1	135676	182036	165907	138561	120642	203630	142129	143362	119886	121350	131499	110368	170478	123554	106569	71283.3	98929.5	71106.2	95013.5	110890	251215	130129	152269	126802
85.0283	85.024	85.0284	345.042	339.564	345.545	92	66	205846	137222	129894	116842	118618	144455	141250	162831	207799	191654	204288	246674	85219.5	80145.4	82810	128287	97118.1	89465.4	341556	252088	248150	377766	404041	376877	610107	576103	574264	490691	405852	417099	278600	247699	226437	358542	285153	243141	536144	718460	756367	563584	649844	562325
85.0284	85.0282	85.0284	394.268	385.013	398.542	88	65	188264	165889	168378	146928	141330	135060	164098	165684	176463	160333	161558	170064	68719	65303.7	67532.6	83138.5	68814.5	65644.8	211645	199979	180722	206110	202575	48891.2	226152	234122	248483	159902	311330	247951	177506	160099	151250	133691	121868	120513	207875	85166.3	421163	228385	344591	234373
85.0283	85.0283	85.0284	352.906	352.57	364.364	99	66	986539	637099	631544	615553	654596	706633	824706	846922	1.64085e+06	884507	1.01982e+06	1.09022e+06	385538	384363	378226	502507	358632	472697	1.53016e+06	1.22752e+06	1.18599e+06	1.95482e+06	2.15265e+06	2.19567e+06	2.45735e+06	3.42767e+06	2.53965e+06	2.07749e+06	1.85581e+06	1.8319e+06	850329	746497	781504	2.15879e+06	1.1882e+06	1.11183e+06	2.94204e+06	4.25262e+06	5.1324e+06	1.91838e+06	2.0526e+06	1.99873e+06
85.0284	85.0283	85.0284	317.865	316.968	318.072	66	62	158141	146665	133011	114210	110031	103995	127544	137410	144726	131005	141758	148242	60863	59072.9	52356	74356.3	61323.7	51525.8	189529	183348	172149	189065	159815	157592	139495	173121	167957	135907	203829	186936	123091	112361	121641	123622	102506	107908	148069	161237	228094	164461	161990	156871
85.0283	85.0283	85.0284	323.049	322.855	324.349	41	38	159518	134217	102833	61251.8	49622.2	46715.4	4.18723e+06	3.93527e+06	3.52513e+06	4.80936e+06	5.3763e+06	6.88826e+06	18365.3	18277	18305	25961	20314.2	21278.8	1.35453e+07	1.03678e+07	8.52518e+06	192877	73852.1	78557.8	36452.8	36687.5	40658.4	5.50243e+06	4.01241e+06	4.0451e+06	2.59093e+07	2.5106e+07	2.50828e+07	76650.7	70294.7	75446.7	34559.6	37103.3	46846	39625.9	47111.7	49519.6
85.0284	85.0283	85.0284	405.966	402.061	411.033	54	28	2603.5	2579.95	4892.04	0	0	0	8664.46	6516.08	9417.79	4004.46	10432.9	7837.36	6828.52	5786.49	3616.52	33187.1	3138.66	32341.3	11037.2	11472.1	13852.4	37502.3	23745.9	32866.3	143702	51393	60168.5	70851.4	35939.4	40106.7	25322.3	10327.2	9566.56	47199	34186.7	36183.3	50243	56237.8	71170.9	146553	172826	154989
85.0284	85.0283	85.0285	268.221	267.367	272.939	33	25	72242.1	50403.3	67321.8	57909.6	66132.7	58448.9	113682	119005	126146	74258	88007.6	86866.4	36549.9	30554.6	22642.5	44104.1	26085	25137.8	141843	245179	112130	78980.8	66268.5	63932.8	67407.4	78555.5	82259.6	60332.5	91667.7	86894	96808	91895.5	103067	43808.9	43944	43925.4	82593.5	74578.3	84614.3	54731.2	51620	42248.9
85.0284	85.0282	85.0284	335.32	334.941	336.563	14	13	77864.5	70362	84853.8	108391	232373	110155	78131	70821.5	70565.8	81659.9	82016.6	64469.6	12914.9	10317.5	10744.4	50423.2	34864.3	41840.6	51289.5	45547.7	49424.1	35286.5	36834.4	44224.4	52197.9	44687	38735.1	49075	44711.9	45693.8	40463.2	44783	43011.8	25387.6	17265.7	19894.5	40164.6	38586.7	44355.8	43487.7	51784.6	47078.9
85.0283	85.0281	85.0284	548.247	547.471	554.547	20	9	0	0	0	0	0	0	0	3879.58	0	8845.5	5660.34	7841.67	1107.35	0	0	0	0	0	53904.2	35034.3	18672.2	51551.4	59483.8	53451.8	0	72179.5	116486	4089.16	74104.6	329411	3591.03	11045.8	55729.9	0	0	0	386982	420892	83721.5	0	0	0
85.0283	85.0283	85.0284	450.639	450.342	451.012	9	9	11748.2	48630.8	38986.1	0	6974.19	0	18707	17062	33145.2	18128.8	22624.6	21292.2	29928.2	20696.7	22244	17006.2	19790.8	15018.4	14171.8	31447.5	25875.9	51721.8	36002.5	28795.4	52955	29123.1	55850	36186.9	31312.2	37882.9	38570.1	33796.5	41059	24631	18624.3	27854.1	45224.7	28063.6	40374.3	31015.5	25720.9	36933.2
85.0283	85.0283	85.0284	497.924	497.577	501.224	9	8	0	0	0	0	0	0	0	0	0	31114.1	40655.2	0	0	0	0	0	0	0	0	0	0	39992.1	5682.82	0	0	5750.56	0	0	0	16121.5	0	0	6280.03	0	0	4835.82	0	0	0	17478.5	21017.7	0
85.0284	85.0282	85.0302	566.124	559.221	577.815	126	66	365108	684117	630048	523497	567559	166993	586242	625015	631262	766058	763321	760513	243346	162239	159392	229419	187702	161074	560066	619443	616904	648155	562774	541788	440364	540701	543166	202642	463550	455253	456807	533417	596436	337080	329823	197957	477785	463114	492241	197380	375304	419390
85.0283	85.0282	85.0284	286.137	282.033	286.537	95	65	311015	292524	189345	142090	182530	107390	159968	153158	306663	152776	159375	169484	101017	84874.1	97875.4	48606.7	84740.3	72419.3	262193	185166	304618	462258	296235	400580	465146	417990	460639	320626	288783	420875	361297	172728	171264	288158	235179	220270	353004	415437	447505	365318	386646	391712
85.0283	85.0283	85.0284	252.233	251.936	259.58	75	66	669261	559097	545285	467707	450417	380985	1.08356e+07	1.07031e+07	1.1115e+07	209065	385443	354743	183153	226725	167456	211059	179988	164209	256261	236429	322074	330368	475410	302136	442686	596869	356231	526665	464864	410272	414389	304038	448718	299740	252547	257571	332346	338162	446201	392431	411469	398591
85.0283	85.0283	85.0284	247.589	246.711	248.261	59	59	190326	164609	163690	101670	102865	100659	255363	229345	271020	111765	98144.6	109676	57150.8	62954.3	53574.3	25041.1	23634.4	22266.6	148532	109090	129827	117940	125595	133167	189132	191840	193070	162886	174826	149149	138517	113848	146432	476515	422178	425445	172523	165716	176739	184844	213608	195612
85.0396	85.0395	85.0397	418.76	411.404	422.221	25	8	8033.85	9164.05	10169.2	0	0	0	4491.23	4127.56	6168.91	18825.8	13730.5	20808.8	15632.3	5494.22	8113	44028.1	13770.1	9805.99	7339.29	4439.13	1913.21	15657	8723.34	8276.85	20852	10966.4	11252.3	10677	11135.8	12450	3405.77	3614.43	0	27129.1	13575.8	15660.8	5923.98	4777.5	8721.52	12643	10369.9	19021.2
85.0396	85.0396	85.0396	425.413	425.338	425.607	15	3	14053.2	9269.19	9599.32	4208.24	9666.01	2341.73	12148.8	3096.67	20885.6	16477.5	21757.3	24001	8109.99	2705.65	2117.38	11202.7	10515.1	2038.48	20069.1	22007.2	15867.1	38608.1	24558.3	25472.8	37229.9	26485.5	25129.6	52930.7	14020.3	18530.8	152447	142610	135554	48797.8	37453.6	26259.7	17025.6	23093.9	37526.1	7634.39	21260.1	15959.8
85.0302	85.0302	85.0302	668.11	668.11	668.11	1	1	0	0	0	0	0	0	1.07686e+08	1.1259e+08	1.0949e+08	8.50059e+07	8.91881e+07	9.26417e+07	0	0	0	0	0	0	114851646	1.06071e+08	9.80821e+07	886312	0	0	0	0	0	8.9838e+07	9.00428e+07	8.65283e+07	1.36287e+08	1.33425e+08	1.39283e+08	0	0	0	0	0	0	0	0	0
85.0521	85.0521	85.0521	714.446	709.062	719.667	25	17	1.78071e+06	2.24803e+06	2.3112e+06	2.14229e+06	2.13121e+06	1.90549e+06	2.83526e+06	4.79762e+06	1.42988e+06	548743	533955	579815	116950	114830	123493	123715	116493	106547	1.07241e+06	1.16649e+06	1.18111e+06	570439	563968	873948	360978	322934	336841	796680	624879	642308	1.18494e+06	2.14598e+06	1.50791e+06	562432	480734	476710	357585	354957	374095	310808	331157	325384
85.0521	85.0521	85.0521	204.876	204.467	205.098	8	4	76806.6	57278.9	35842.6	55619.2	39449.4	36916.1	3149.02	53448.8	55165.1	50419.5	55413	57783.1	37371.1	40480.2	44170	56494.1	48723.1	51409.2	77632.3	63616	61278.7	131489	118618	111255	73766.3	75897.2	78124.2	69017.6	74743.5	75008.1	66638.9	62770.2	64871.8	42506.6	40214.7	40037.6	78838.3	81934.8	88934.8	81501.6	78890	74899.1
85.0521	85.0521	85.0521	216.601	215.991	217.27	8	5	36876.1	25961.1	25002.4	18699.2	26820	26398.4	23829.2	19564.6	25980.7	27712.8	26923.3	27664.7	13496.8	18138.6	19985.4	17725.1	21807	21843.4	42591.9	29405.7	21356.8	24913.2	26249.3	27536.5	4471.1	35528.1	27407.7	4280.19	27178.4	34845.9	28465.4	27026.7	26412	16434.9	18233.8	18871.1	31451.4	27150.1	41276.5	38414.8	34111.2	33240.7
85.0466	85.0466	85.0467	357.324	357.201	357.446	6	3	46020.9	33051.2	32228.4	48233.5	51333.8	49956	26947.4	31560.9	33233.4	27308.4	30849.2	33971	9793.31	7581.17	2746.81	11866.7	6851.05	7185.2	69744.4	53219.6	46885.3	91189.8	94307.5	94136.3	70284.3	65722.4	71473.5	47409.1	74238.8	67694.2	48089.7	39499.3	46201.5	38295.2	26693.4	25038.5	91779.3	105993	103603	57903.6	71732.4	57288.1
85.0467	85.0467	85.0467	231.036	230.901	231.156	5	3	52550.4	50295.9	19657	11831.6	38266.3	37172.8	0	31688.5	20700.3	20118	27458.9	7922.68	32967.5	78641.8	48976.4	54912.7	0	0	21754.5	7859.8	31343.4	21239.2	13764.4	15387	16355.1	25138.1	14859.1	40576.3	21010.6	15392.6	20883.9	24040.4	11324.1	19972.3	8639.76	30722.4	25713.4	28491	17110	25487	6144.96	5450.73
85.0466	85.0465	85.0468	196.634	196.475	196.756	5	5	24906.3	14749.2	56721.4	1.40246e+06	1.42004e+06	1.33818e+06	16796.5	21094.5	16386	16084.4	11123.8	19730	22648.6	4218.5	0	0	3697.25	1866.87	24494.2	23535	18675.4	55317.1	38841	31768.6	13217.2	51493.6	53600.5	4350.21	66928.1	67847.4	45772.3	42945.8	32577.7	5190.99	9617.93	9417.88	50580.4	56871.2	49865.7	26776.6	28195.3	29927.1
85.0467	85.0467	85.0477	253.915	253.758	256.854	6	4	69405.5	66048	73144.2	453287	433921	435191	5.66784e+06	4.88682e+06	4.122e+06	52314.1	43687.8	39967	22944.6	12145.8	22132.7	35977.7	24568.1	21649	14171.4	29974.7	38670.4	69800.7	8021.84	85429	83275.2	73086.7	62916.8	96842.3	77928.4	95761.7	41224.8	38508.9	37210.9	51960.5	43207.1	42860.7	58280.8	54801.5	60935.7	78920.1	80659.4	73029.7
85.0521	85.052	85.054	734.947	734.413	735.62	137	65	7.38425e+06	9.62729e+06	1.0032e+07	9.65898e+06	9.567e+06	8.69386e+06	8.30138e+06	7.23698e+06	8.18136e+06	2.27206e+06	2278363	2.35334e+06	8406.02	155619	5270.05	41112.9	70331.7	57539.2	4.01445e+06	4.55823e+06	4.51139e+06	2.99253e+06	1.37798e+06	1.12578e+06	356150	843402	835784	1.5141e+06	3.06172e+06	3.08181e+06	6.42269e+06	7.63325e+06	8.34585e+06	3.53332e+06	1.3479e+06	1.12051e+06	1.1756e+06	527608	1.19947e+06	1.31162e+06	690803	603586
85.0522	85.0519	85.054	593.057	592.464	593.877	103	46	1.37097e+07	1.76013e+07	1.867e+07	1.71457e+07	1.73908e+07	1.57808e+07	1.4357e+07	1.49718e+07	1.46168e+07	3.41562e+06	3.85261e+06	3.72924e+06	211329	186672	223223	241905	193891	84770.4	3.20102e+06	8.32362e+06	7.61899e+06	3.77516e+06	3.8584e+06	3.58157e+06	3.19822e+06	3.03987e+06	3.55707e+06	4.61686e+06	5.09106e+06	5.11493e+06	8.30181e+06	1.01885e+07	1.10521e+07	4.08644e+06	2.83287e+06	2.85584e+06	2.78315e+06	2.40502e+06	2.26352e+06	967688	4.03787e+06	3.66179e+06
85.0522	85.0521	85.054	869.761	869.282	870.353	99	51	179540	184873	159698	146748	190577	169203	160510	194958	198418	91983.3	87162.4	99547.5	91190.1	93608.3	104954	101699	82140.7	85382	178572	136792	138532	87710.2	18958.7	91076.7	23338.6	46675.4	52921.7	60510.6	99993.5	107670	139977	166303	155714	112987	75890	67343.6	72804.5	70416.1	67748.2	64049	72744.9	35370.3
85.0521	85.0519	85.054	1025.86	1025.35	1027.04	85	30	389992	118902	288546	139245	40699.9	158347	201398	218013	210428	106967	70547.9	88294.2	176314	159244	170930	190077	175033	168478	53996.6	126996	204182	58261.2	50567.7	250855	316944	267072	312541	247928	5412.76	228288	36488.4	184718	220586	178352	28663	173117	60837	40359	264867	257041	297908	291333
85.0522	85.0521	85.054	822.399	821.736	822.814	81	48	165357	503046	572024	522621	527350	484177	634077	612347	603717	137192	150676	161920	171405	170667	192349	161745	136236	127763	261597	306341	301133	92929.6	128445	147864	338218	18889.8	24961.2	69972.7	90942	110313	685731	287850	639652	120283	86708.1	80243	29325.9	224718	16689.2	32555.9	30388.3	30150.3
85.0522	85.0521	85.0522	467.29	467.084	467.508	59	36	163624	237760	247566	234865	241107	224161	87606.3	84188	92177.7	39888.5	50574.3	51228.9	76823.9	87504.3	79801	97691.7	86989.9	79252.1	82684.3	100665	108715	60253	50200	45941.8	193751	144609	158440	154218	17048.7	37951.4	63423.3	90484.9	109279	52578.5	34220.2	37549	147813	16287.8	161333	172841	169904	188773
85.0521	85.0521	85.054	1119.6	1119.38	1120.01	42	19	459748	43576.5	96455	73516.3	111528	160149	196480	155635	44901.1	101926	78394	65361.1	206632	183224	196564	210435	176591	182181	348042	99203.5	84336.1	284059	297277	280092	334377	292460	304021	274380	272443	267269	80723.1	290081	95094.3	208775	188812	197493	314879	280016	316193	318991	360860	344745
85.0522	85.0521	85.054	1015.77	1015.15	1016.26	41	23	198664	104385	189264	199681	100339	185629	187068	125604	145313	21776.3	36983.7	191638	115904	105926	112676	110787	91570.6	86036.6	38143	75999	171591	30094	168165	168081	215898	200586	201466	146784	43044.7	46196.5	142514	146058	116448	121115	116114	115671	175430	181683	201666	234459	238264	212998
85.0522	85.0521	85.0523	960.921	960.601	961.099	14	9	394706	40640.6	59840.1	9745.24	75500	50586.2	238175	249144	257554	263467	272560	280663	197600	186917	189805	190341	165586	160694	323484	285544	279117	244439	259058	266490	340708	295346	316948	262061	239195	243218	64316.6	293540	279326	200579	187152	185940	290591	280201	285305	309045	334490	324553
85.0522	85.0521	85.0522	1001.78	1001.44	1001.83	9	7	237465	199433	201011	190957	196173	181637	185805	187014	184758	170398	161604	180018	113836	113744	112562	113941	99495	95984.4	198955	178029	155803	155376	61031.8	59493.4	210130	180191	181487	154078	134553	147206	171789	143714	171873	131467	120188	123345	173601	159853	153386	184460	206329	191613
85.0522	85.0522	85.0522	273.084	272.974	273.354	8	4	37784.2	30788.3	25169.6	27670.4	32158	25034.3	23326.7	24169.2	25376	21866.4	22531.6	27424.1	26160.1	30292.7	33275.5	31299.1	30634.2	29731.5	31529.5	27375.4	26314.9	24506.1	21632.2	25409.1	59377.4	25718.2	27582.4	84018.3	25485.4	28807.8	38869.6	41395.9	37435	71596.4	46909.8	40474.9	26117.2	24128.6	28682.5	32655.7	36085.6	33958.9
85.0521	85.0521	85.0522	527.587	527.533	527.691	8	3	232859	191958	174797	89973.7	94730.8	33846.7	150168	132369	135199	110198	108989	118408	62194.8	64976.9	63371.9	66067.9	60861.5	58991.8	203612	164040	165513	137952	157061	149397	162504	149712	131389	170724	155956	146773	143538	150562	147637	105551	102956	93065	141587	122726	131348	138066	169635	175058
85.0522	85.0521	85.0522	662.829	662.708	663.576	7	4	301678	220102	178046	207264	193768	200738	149200	165623	178691	24986.4	33696.7	156614	109434	98605.5	102413	110570	103343	93983.7	219606	179109	30662.5	160003	176392	179959	198326	173760	173653	160258	152767	139988	202818	200179	188019	127371	104606	114738	164176	174657	171626	187543	207014	202401
85.0647	85.0522	85.0648	217.09	212.573	221.794	137	61	55000.9	47797.6	199850	119987	28967.7	113542	9437.67	326291	21634.2	133852	131929	201442	13174.5	9459.1	12993.6	198596	62575.4	189824	330250	188916	194707	176042	209356	198548	263750	337623	246597	318470	465720	366634	245116	535325	236848	151142	100360	92054.1	121305	279313	464359	453417	337383	373341
85.0648	85.0646	85.0666	700.341	696.863	705.214	143	63	344139	346936	317194	348868	386421	239593	319241	80764.7	377478	89049.9	48686.7	87507.5	38049.5	41454.6	37528.6	18040.5	59372.8	41734.1	108835	204094	131917	70586	116298	66818.6	81906.1	78640.6	333336	389612	366755	178275	30028.1	241204	316196	108963	10508.3	95138.1	63375.6	46250	41214.3	261715	149408	260881
85.0647	85.0646	85.0648	322.609	321.903	325.712	112	66	465128	293529	287043	310064	314581	305073	354259	328366	341126	305110	315496	320267	226410	197876	220459	138036	209651	108858	339013	349388	329928	301710	350939	346736	289377	267308	245725	290679	266003	277906	355839	312652	296959	264377	230830	248851	294804	279001	292699	228255	250762	247498
85.0647	85.0602	85.0649	249.486	247.759	251.532	88	53	611059	28020.7	193994	142519	152502	139149	156734	164523	192489	381970	19449.3	97882.7	379739	383951	427336	526332	469013	451140	124970	93534.2	163501	64140.3	211529	209188	296033	29923.9	224633	233846	222857	17985.4	198114	210860	13264.8	384767	103992	405300	156798	177864	5115.95	122508	264983	496920
85.0647	85.0644	85.0648	449.594	443.83	452.031	102	66	249303	204547	114978	234899	222038	185367	164325	240430	132277	116596	107467	140002	186682	182314	116049	120565	90630.1	72755.1	83694.5	157105	163127	134595	142383	167122	175069	216311	286915	244632	162242	134343	151965	156288	140770	201322	171303	162313	132063	131312	110083	151193	303996	180152
85.0647	85.0647	85.0648	267.593	266.747	271.926	81	66	592941	475800	433556	408865	416261	388330	657588	356092	324263	297908	335801	373875	501412	297138	544539	547548	477687	269591	972722	479324	462932	240299	307817	317004	515095	416202	420803	126175	337881	352826	288914	294910	303773	84878	78583.5	78558	527432	497631	523967	229246	294265	282291
85.0648	85.0646	85.0649	408.881	408.514	409.463	75	66	639623	444851	496604	566820	538161	491734	610570	681457	454558	202764	308565	444055	228476	176504	440364	83418.6	178115	68653.8	300273	280115	267251	261451	290579	298840	1.13155e+06	348983	340988	413071	406768	391544	338067	382531	364029	238470	251494	254198	400119	419979	430285	552965	387016	391463
85.0647	85.0646	85.0648	352.801	347.882	353.69	82	58	259106	187967	161301	243921	244726	231930	183434	126413	143594	112539	108079	92160.9	45332.8	53657.9	55285.6	62861.2	17412.7	16893.4	190113	87383.2	122975	150150	144010	177048	170649	174789	184530	159647	143733	158729	476737	156452	155892	117315	110854	96450.2	188307	195358	215187	155322	180731	259067
85.0647	85.0645	85.0648	232.287	224.59	233.592	94	65	288338	193277	99627.7	261242	171203	236045	108218	175971	138464	114975	72430	134885	153365	57728.7	49047	78623	58395.2	540259	198659	185525	177287	86227.9	124299	142728	151961	161492	340801	113878	188720	404731	155838	144462	298708	11596	96327.2	203395	148775	140976	181221	502164	283163	239253
85.0648	85.0647	85.0648	262.933	259.548	263.189	67	66	186906	161747	136315	144192	137506	130847	109300	106482	110360	124585	113133	123031	120589	118330	102318	120066	115667	110811	162618	140842	119153	125814	135897	137834	231906	123191	125502	140502	141402	153486	170597	143381	141710	109583	101366	104472	131561	131390	160205	160849	170104	201624
85.0647	85.0646	85.0648	282.359	281.974	287.615	95	66	156769	121861	90949.1	121492	80849.6	77498.5	88643.7	81169.6	78199.4	98315.4	99856.8	87679.8	86637.9	90271.8	80536.5	95339.5	88671.1	66542.7	113699	126864	126425	77733.2	88277.2	109666	149183	94695.7	102028	113163	102403	111512	131631	131820	155482	86594.5	90863.3	93542.1	113577	122587	137705	145223	131565	129555
85.0647	85.0646	85.0665	517.634	512.629	517.93	72	64	197615	270169	250971	271130	314737	276387	205985	148433	196828	170840	14397.2	165447	118850	116877	113139	47862.2	42210.7	34193.8	77278.4	137022	109669	137412	96408.3	165709	157102	153784	171866	168751	195537	176366	196400	227719	218380	135977	61876.9	135950	224626	224758	315699	208410	205450	191935
85.0647	85.0645	85.0648	328.991	328.59	333.359	67	61	121776	78037.8	44303.1	75015.1	207362	131293	108647	132415	133035	110393	108428	105269	84563.6	95185.6	86361.4	88313.3	74879.6	77527.1	147591	136783	131901	110403	135772	134173	143064	119225	126523	118830	136080	132903	158714	105185	170338	90180.4	91316.6	89520.6	141360	134120	138299	143259	146560	149577
85.0647	85.0647	85.067	419.882	415.709	426.781	78	66	310517	246220	201922	152850	191953	269317	154455	262210	167466	134438	131312	131942	93180	97683.8	104706	60047.7	79229.7	77028.5	195875	168827	153998	160097	155473	152652	185348	132240	124738	157621	100012	87469.1	150553	162255	155308	141201	143885	132136	113133	111609	224920	272646	112918	238530
85.0647	85.0647	85.0648	400.72	399.761	401.388	67	65	126749	128348	131132	99615	110919	107134	101382	111990	96825.8	82587.9	92015.3	92050.1	100355	163322	154781	50155	33483.6	27559.8	97980.6	100607	89261	80061.7	93456.9	100465	374273	119867	106153	1.37042e+06	70866.4	91566.5	148183	137525	142981	78379.3	89576.7	142728	118880	64246.4	88246.1	133025	55989.1	109125
85.0647	85.0647	85.0648	317.611	317.323	317.867	60	60	1.87009e+06	1.34998e+06	112989	144164	116736	159392	98016.8	87469.9	115440	86033.1	114040	98875	87486.6	85354.8	65652.1	97029.6	75617.2	84488.4	119917	107493	126444	95925	128700	126587	154862	114950	140330	108963	118449	117543	1.17986e+06	137910	1.20469e+06	105166	73388.4	101625	122379	126043	134191	128431	159762	135653
85.0647	85.0647	85.0648	255.472	254.277	258.993	72	55	115125	100232	165948	171950	254801	172574	190975	183713	140928	195440	213006	237832	71494.6	98637.2	81459.2	118901	88369.3	89429.2	111927	104598	74613	82332.9	96800.5	101078	112856	274952	156282	194673	175717	311758	147770	133521	114896	120827	118280	126156	111623	124282	86721.8	203159	217633	179588
85.0648	85.0647	85.0648	359.078	358.622	362.199	62	58	1.71509e+06	1.6296e+06	1.19389e+06	145784	146028	102110	103192	113363	113178	87355.5	122697	123258	116719	72067.4	52897.3	41036.2	59065.1	59547.8	126579	140750	107400	94718	154563	270213	1.74816e+06	131095	127882	113839	125590	1.64076e+06	109814	136253	148119	36013.8	95200.2	112783	121521	137032	90189.5	1.54489e+06	1.44789e+06	1.82797e+06
85.0648	85.0646	85.0648	294.404	289.84	298.14	77	51	164144	102910	97443.4	813236	77926.4	852720	53757.1	894221	838221	737652	725515	788671	43953.2	44212.7	50257	68447.3	46828.9	56786.2	1.01041e+06	899183	901528	111378	72167.4	88876.7	92498	821306	86873.4	94856.5	83746.1	15145.5	84648.2	87296.7	78224	79155.9	67536	69589.3	719124	726019	90728.6	89077.4	99825.5	74618.2
85.0522	85.0521	85.0666	713.228	707.902	722.99	90	48	1.70955e+06	3.83072e+06	2.30078e+06	301679	2.11976e+06	1.90549e+06	133705	4.79078e+06	2.87278e+06	515114	502907	536213	56057.3	10040.8	52840.9	22985.9	16517.8	103381	1.08748e+06	1.17815e+06	1.19696e+06	55110.1	873897	536813	261033	250996	260376	755314	593290	607336	1.16264e+06	269594	293303	548862	476481	441512	287475	279655	284922	140761	159052	136867
85.0647	85.0647	85.0648	437.486	430.742	438.329	48	35	178784	128278	153739	178900	186545	179719	131315	110989	135858	110009	81540.3	51543.1	83446	51919.5	81551.5	39578.3	35047.6	38509.8	110075	111423	110883	116823	36926.7	217051	266107	222164	215126	326227	225327	96662.4	179603	77626.1	87500	70078.2	118433	130164	182250	174231	189974	254651	275311	264997
85.0647	85.0647	85.0648	343.701	340.163	347.714	49	40	304465	143052	216047	308017	281060	248045	87766	213701	231860	236957	177433	264751	85594.4	41972	39145.2	55268.5	105671	30572.4	368722	165809	210826	143464	76743.7	63162.5	223629	415912	597769	168843	1.02222e+06	959122	1.60041e+06	1.69989e+06	848782	98268.8	98816.5	99156.8	331387	813484	805338	664199	703647	610530
85.0647	85.0522	85.0648	210.065	204.675	210.968	37	34	160951	114077	103862	33354.9	107811	106997	104165	16520.2	103194	132234	100271	177083	77623.2	14975.2	70588	23556.6	102713	101163	160413	97546.8	101235	90809.8	114093	89212.9	158641	265526	157923	141408	151061	151755	224512	215797	135235	85523	75947.9	79844.5	151162	164175	178432	172193	172339	162369
85.0646	85.0645	85.0648	836.151	834.69	839.363	40	29	520597	320226	266601	69762.5	154689	129413	23918.6	208324	193117	201440	197598	193679	22318.6	111778	115626	141488	124531	130924	244799	206445	30179.8	50109.8	34699.4	66007.5	31341.9	46763.2	33080.8	209394	170908	88421.1	145615	130970	137582	181548	177529	167717	47506.1	186488	55457.4	54594.1	44190.1	212091
85.0647	85.0644	85.0648	336.767	333.514	339.995	50	33	1.21759e+06	860135	867379	1.40831e+06	1.49793e+06	1.42167e+06	1.04097e+06	1.004e+06	993380	1.60484e+06	1.68828e+06	1.72026e+06	51245.9	47709.1	46051.7	50934.2	32901.3	33280.8	1.11289e+06	1.04625e+06	960140	354570	402406	421756	126541	1.18861e+06	1.12415e+06	77523.9	7938.05	91714.2	83729.1	195984	1.58902e+06	65322.1	61625.9	64247.7	605220	159632	97188.7	91150.8	107407	114772
85.0647	85.0644	85.0648	389.237	383.99	394.075	44	20	1.85563e+06	46435.2	1.20319e+06	1.23652e+06	1.24669e+06	1.19282e+06	1.16942e+06	1.26387e+06	88366.5	1.15906e+06	62797.5	50768.5	79357	127930	219817	62411.7	62650.5	39138.3	1.82713e+06	1.54612e+06	1.41842e+06	1.00448e+06	1.23591e+06	1.28147e+06	220950	1.42341e+06	1.39742e+06	1.49729e+06	1.39461e+06	1.35839e+06	1.23024e+06	1.29518e+06	1.25538e+06	872025	771336	113081	57177.9	42820.1	1.3639e+06	1.52939e+06	1.75172e+06	1.71215e+06
85.0647	85.0645	85.0648	192.652	192.027	199.438	36	25	184399	135536	105394	92413.9	103893	143190	102617	110955	103404	96550.1	119755	119643	133556	120551	120192	205338	181343	92310.4	185826	140915	130653	123555	213667	131380	168156	20224.7	207735	162954	161920	158761	154839	166745	161297	119991	99060.4	108713	196096	206321	208204	158854	178987	167927
85.0648	85.0647	85.0648	374.465	371.655	374.874	20	17	1.21364e+06	1.0515e+06	915510	807618	847346	865263	1.06568e+06	951638	911669	851055	814338	876632	116843	618998	687247	68433.5	637092	557608	131570	135456	136258	759742	1.05134e+06	1.04477e+06	116455	964772	960348	66628.5	83550.1	1.11387e+06	153918	145154	139321	673667	566919	538178	891325	906070	889987	1094458	1.22977e+06	1.15975e+06
85.0647	85.0647	85.0648	378.833	378.379	381.161	18	15	2.23277e+06	1.27844e+06	1.2664e+06	1.41088e+06	1.37098e+06	1.2883e+06	1.38113e+06	1.26385e+06	1.25949e+06	1.23777e+06	1.42692e+06	1.46698e+06	44309.7	63903.2	878047	1.04053e+06	939107	1.00866e+06	1.72049e+06	1.60631e+06	1.3831e+06	45379.1	1.41608e+06	1.52844e+06	157382	1.46709e+06	65142.8	1.35229e+06	1.36005e+06	1.2344e+06	1.29904e+06	1.32759e+06	1.23437e+06	808261	708851	777775	1.51923e+06	1.41798e+06	1.52438e+06	1.51501e+06	1.7381e+06	160401
85.0648	85.0647	85.0648	776.324	775.764	776.789	18	18	2.03321e+06	1.56592e+06	1.25104e+06	116273	111729	152482	639602	639723	596291	688717	669621	722274	979975	13179.9	20471.2	566679	486308	447859	844306	649593	638458	622633	667792	693392	98092.5	45742.9	725730	683883	525557	539346	628640	669806	663675	483456	440511	460700	729477	749771	728517	64152.9	72631.3	37417.1
85.0647	85.0647	85.0649	182.516	180.424	186.235	21	15	146380	100799	89634.3	90406.9	84955	85721.4	82651.8	78313.2	77651.5	79216.5	89042.2	98186.4	64114.7	129655	119662	0	0	0	145242	103353	70449.2	233993	0	109360	101498	176077	159036	0	107867	106739	106847	121912	144234	0	234313	0	140321	148241	312595	97372.4	112300	112634
85.0647	85.0647	85.0648	457.85	455.904	459.738	18	17	1.19304e+06	817397	860805	750251	809219	726365	710534	752885	785988	734548	833973	743364	603330	476845	19384.1	528693	452955	430191	1.00244e+06	832173	648734	516064	599254	676706	942893	63348.5	34147.8	777842	678430	691409	726591	743021	770928	457339	103262	31910.2	749879	813992	713163	55286.1	49438.8	878462
85.0647	85.0647	85.0648	308.648	307.949	309.968	14	14	2.44607e+06	1.57493e+06	1.56325e+06	1.48036e+06	1.44974e+06	1.42634e+06	1.50841e+06	1.51788e+06	1.4482e+06	1.43111e+06	1.53614e+06	1.59572e+06	1.03205e+06	1.02133e+06	1.10587e+06	1.367e+06	1.07974e+06	1.06983e+06	73884.7	66203	65289.6	1.13423e+06	1.41086e+06	1.4539e+06	2.12399e+06	1.58978e+06	1.53803e+06	133245	119900	109829	1.50096e+06	1.38896e+06	1.5645e+06	87706.4	926918	971059	1.48715e+06	1.61312e+06	1.56022e+06	1.72957e+06	46314.9	1.90029e+06
85.0648	85.0647	85.0648	650.972	650.434	651.739	13	10	842688	645293	611580	605878	595861	579231	495804	42305.7	513577	512955	520480	524699	307206	284194	309364	318820	272888	277255	611969	542620	488339	465731	500020	508588	603786	480975	486303	500965	428102	90624.1	547644	583471	578556	358324	339911	345544	497505	520936	529087	509062	550781	546297
85.0647	85.0647	85.0648	503.728	503.182	506.686	16	10	864553	768104	622452	571671	551775	614230	529120	464629	488221	582479	561107	614926	63962.3	42668.2	41096.5	27146.7	453064	407104	944457	671939	656714	546663	645821	673372	58915.2	773228	94759	793394	591369	581857	670726	628349	588214	506371	473552	454984	622386	611217	652066	646326	772182	747767
85.0647	85.0647	85.0647	242.278	241.975	242.469	8	8	4.40453e+06	3.02036e+06	2.73317e+06	2.63176e+06	2.7905e+06	2.57875e+06	2.87788e+06	2.76287e+06	2.74751e+06	2.64361e+06	2.81178e+06	2.87473e+06	1.87072e+06	1.71326e+06	1.9785e+06	2.227e+06	2.05914e+06	59944	4.04779e+06	3.26454e+06	3.04403e+06	83378.2	2.87996e+06	2.90875e+06	4.23914e+06	3.08834e+06	3.23431e+06	119705	2.78498e+06	2.95943e+06	2.82943e+06	2.75373e+06	2.88783e+06	1.77368e+06	1.63577e+06	1.79766e+06	2.89092e+06	3.10639e+06	3.12906e+06	3.21469e+06	3.6788e+06	3.66852e+06
85.0648	85.0647	85.0648	366.24	366.18	366.365	6	6	1.10943e+06	757336	721022	705812	785341	678418	681790	706784	666482	666612	684850	712130	495571	486982	516520	554789	492813	503324	988952	778196	732968	571439	670158	684871	1.02276e+06	760411	752948	732971	658160	657269	700124	676998	742724	82097.4	62131.2	79063.1	732844	726548	770108	774407	913365	864514
85.0647	85.0647	85.0666	731.716	725.178	734.303	122	64	625298	654956	262353	493807	193855	38056.5	405097	289427	244641	140205	104562	86241.8	60525.1	469657	16105.5	53062.3	45429.6	19303.8	150968	150405	245828	361705	298337	239159	42479.5	20056.7	1.22957e+06	716656	182667	121270	147675	120263	28539.4	234513	164441	16581.4	138275	84150.6	96835.9	86937.6	288249	95512.5
85.0648	85.0644	85.0666	591.654	585.089	605.532	173	65	1.41778e+07	1.14236e+07	9.3742e+06	6.33162e+06	5.25151e+06	4.02648e+06	1.61539e+07	4.66881e+06	1.67266e+07	2.07687e+06	1.21049e+06	1.15728e+06	288505	314925	805983	44910.2	32000.1	142408	3.81446e+06	6.9676e+06	8.75801e+06	7.1007e+06	1.82992e+06	6.34229e+06	3.86457e+06	1.09064e+07	5.15564e+06	1.51339e+07	1.25058e+07	1.47193e+07	1.1252e+06	7.95532e+06	6.90584e+06	5.67261e+06	1.9665e+06	5.02215e+06	3.73118e+06	4.14162e+06	4.08098e+06	5.12757e+06	6.09975e+06	1.46781e+07
85.0648	85.0647	85.0648	276.174	272.141	276.446	65	62	161629	112872	101883	101398	114668	92988.1	83974.4	110881	82215.1	142066	94184.1	96573.1	99269.5	75822.6	87837.9	93096	85405.9	85264.7	115641	111306	95748.8	117565	113929	93756.1	169518	71040.1	78581.8	136907	77916.5	85743.9	166319	89176	82511.9	105564	96921.1	82168.1	98261.4	97649	108047	116442	101140	117386
85.0647	85.0647	85.0648	469.606	468.953	473.045	8	7	572207	1.13826e+06	707228	387229	496094	284710	700685	488574	365188	600996	578017	722928	114489	460831	497672	572384	504922	464881	1.3581e+06	1.00631e+06	1.0269e+06	473725	539989	598158	809588	492987	1.06055e+06	792154	959363	1.18674e+06	88532.3	727381	696527	620978	485389	88514.1	680350	748006	623405	258335	1.31871e+06	890098
85.0647	85.0647	85.0648	565.57	560.606	569.127	8	5	1.05496e+06	655487	502026	542560	579000	507484	226787	241391	242002	176487	164606	173536	111697	112253	119134	178147	5874.59	88445.1	464500	324595	282548	238491	241230	267328	255159	217015	204462	274897	216945	228682	381362	364470	330819	186521	222381	199570	181968	182177	185073	225638	243960	246376
85.0759	85.0758	85.076	201.766	194.909	206.251	57	17	95298.3	71467.3	69675.6	62773.1	66616.9	68062.7	36673	29204.7	24559.2	20029.6	30614.7	14934.8	46693.4	56113.8	61119.3	83563.6	74987.4	74839.4	87896.5	73598.3	70456.1	284806	279269	216680	121586	109484	66644.7	94666	95744.4	91105	79786.2	84634.8	74556.9	63230.8	59860	54430.8	107501	104167	21127	105872	96174.2	99174.6
85.076	85.0759	85.076	212.062	206.451	218.111	68	22	259260	180425	167561	172245	40147.6	50495.8	173299	176438	171630	170220	188270	194875	119125	129723	142908	172222	156972	159214	69432.9	221914	36682.5	207774	89818.6	172032	268170	225063	245218	228311	232373	183614	74009	42244.5	22441.8	134320	129356	22270.4	220694	225313	241532	11877	269922	262526
85.0759	85.0759	85.076	227.429	224.696	227.429	7	2	1.17097e+06	108282	29670.7	687630	699556	698907	750206	773440	746605	731756	785678	795958	575605	440796	516460	626594	528047	539646	1.07639e+06	872913	677969	575527	704137	701482	1.15386e+06	811936	777540	881993	755829	729716	650876	734260	720039	460812	430011	474681	784002	777629	748594	853488	874295	936465
85.0759	85.0759	85.0759	233.449	233.18	233.449	5	1	94223.4	167303	135043	149205	154255	155234	148455	152810	143486	149422	159854	156991	95864.6	100420	120705	137124	118619	123691	194091	172033	161534	130180	129843	159860	239392	159658	171089	196879	149828	150519	148839	151625	157136	122691	123464	112287	147148	166389	150037	181945	194689	193548
85.0841	85.0841	85.0842	290.069	289.881	290.222	5	3	120117	53155.2	49489.4	31352	34837.9	80150.2	69933.7	65660	101158	56813.4	66566.7	64232.1	35481.1	26708.6	29544.4	32699.8	29334	33237.8	55780.8	79927.9	56822	44388.4	49138	58688.7	66167.1	35193.2	38778.3	66394.1	139217	85538.1	41898.3	17024.2	90133	36652.7	2719.03	31488	37706.8	55289.5	63243.8	83197.1	54581	41279.2
85.0885	85.0885	85.0885	248.058	248.058	248.058	1	1	408542	280269	254914	253522	271158	253992	263825	270083	271777	247534	273206	284485	186870	151183	161326	214168	206069	191057	382020	315070	289855	221539	281503	281226	402839	296827	311273	316387	279377	281391	30417.6	255036	269550	161866	159161	179933	278671	307227	297312	327782	366536	356093
85.1011	85.1011	85.1011	296.144	292.033	297.25	190	66	1.73504e+06	1.23599e+06	1.11038e+06	1.16909e+06	1.15436e+06	1.08997e+06	1.13409e+06	1.15147e+06	1.15339e+06	1.00478e+06	1.05242e+06	1.10007e+06	705175	692360	754174	832047	764495	739526	1.45565e+06	1.19264e+06	1.15019e+06	856565	1.05759e+06	1.05196e+06	1.47727e+06	1.21009e+06	1.00892e+06	1.22634e+06	991262	978793	1.01546e+06	1.00291e+06	1.00562e+06	660983	637847	701183	1.04916e+06	1.03808e+06	1.25111e+06	1.12594e+06	1.16401e+06	1.1291e+06
85.1011	85.101	85.1012	312.089	305.661	318.75	348	66	2.60809e+06	1.74348e+06	1.54903e+06	1.69053e+06	1.65583e+06	1.59987e+06	2.85378e+06	2.90061e+06	1.4976e+06	2.7413e+06	2.88865e+06	1.73305e+06	1.02938e+06	1.88408e+06	1.18025e+06	1.35913e+06	1244125	2.03316e+06	2.60778e+06	1.81584e+06	1.78943e+06	1.331e+06	1.68519e+06	1.6279e+06	2.53121e+06	1.79644e+06	1.9986e+06	1.8521e+06	1.49693e+06	1.41446e+06	1.64071e+06	1.54395e+06	1.67585e+06	1.39128e+06	1.62526e+06	1.47943e+06	1.86897e+06	1.92388e+06	2.02606e+06	1.86338e+06	2.2547e+06	2.05526e+06
85.1011	85.1009	85.1012	242.656	238.458	255.15	274	66	2.04665e+06	1.45171e+06	1.31535e+06	1.28617e+06	1.30025e+06	1.2422e+06	1.35488e+06	1.4184e+06	1.33351e+06	1.28582e+06	1.37974e+06	1.47596e+06	964802	899873	937084	1.16162e+06	1.0138e+06	959351	2.03914e+06	1.57423e+06	1.41796e+06	1.04597e+06	1.29822e+06	1.36172e+06	2.08274e+06	1.43884e+06	1.46047e+06	1.59156e+06	1.35908e+06	1.34423e+06	1.17746e+06	1.31204e+06	1.3515e+06	837128	827107	864060	1.47722e+06	1.42099e+06	1.50398e+06	1.53266e+06	1.74481e+06	1.68187e+06
85.1011	85.1008	85.1011	390.985	388.949	394.586	178	66	1.22607e+06	515160	1.57441e+06	437203	1.13096e+06	688560	1.08718e+06	721864	166338	597860	827884	728054	89785.9	372085	1.12257e+06	547302	467587	552184	656781	973897	1.05721e+06	553352	1.51631e+06	857879	1.63889e+06	842504	398237	2.17187e+06	1.98929e+06	768593	589367	1.09239e+06	1.52576e+06	666975	110776	722033	1.29383e+06	1.81274e+06	1.33148e+06	1.54479e+06	1.65201e+06	2.26996e+06
85.1011	85.1009	85.1012	459.208	458.827	462.165	113	64	1.30031e+06	928718	861628	905324	971067	920109	1.22148e+06	953051	912720	843880	910809	918115	640194	525731	144280	644629	529448	517151	1.15605e+06	985178	892604	692495	826289	867655	1.14482e+06	947675	954037	202724	898998	879580	933777	934469	970148	586442	556296	558376	915983	931741	948883	1.02348e+06	1.15679e+06	1.1497e+06
85.1011	85.1009	85.1029	608.411	607.395	614.811	164	66	8.81537e+06	6.05907e+06	5.67484e+06	6.39422e+06	5.43255e+06	5.29634e+06	5.54299e+06	5.47819e+06	5.39531e+06	8.12726e+06	6.91268e+06	7.41993e+06	5.79949e+06	5.70212e+06	6.10076e+06	6.56167e+06	5.58302e+06	5.2924e+06	7.52954e+06	6.40553e+06	5.48611e+06	5.76623e+06	6.53328e+06	6.69731e+06	1.21246e+07	9.54072e+06	9.31277e+06	6.13424e+06	3.70359e+06	3.96352e+06	6.20761e+06	6.56773e+06	6.55217e+06	4.02692e+06	3.72002e+06	5.07115e+06	7.31481e+06	7.82665e+06	8.41461e+06	1.10126e+07	1.245e+07	7.71032e+06
85.1011	85.1009	85.1012	381.135	376.774	385.365	211	66	3.04566e+06	2.16778e+06	1.83997e+06	1.88835e+06	1.98131e+06	1.81201e+06	1.97113e+06	1.99346e+06	1.97815e+06	1.92123e+06	2.10252e+06	2.20935e+06	1.46399e+06	1.28144e+06	1.37509e+06	1.57606e+06	1.47074e+06	1.43073e+06	2.77982e+06	2.18822e+06	1.98987e+06	1.49324e+06	1.89592e+06	1.99003e+06	3.38145e+06	2.31325e+06	2.40871e+06	2.13267e+06	2.10338e+06	2.04398e+06	1.94847e+06	2.21065e+06	2.21862e+06	1.31245e+06	1.36541e+06	1.2238e+06	2.21939e+06	2.16658e+06	2.27673e+06	2.38978e+06	2.59519e+06	2.52563e+06
85.1011	85.101	85.103	586.55	584.379	596.249	120	61	1.47429e+06	142720	2.08646e+06	419470	1.03084e+06	1.16567e+06	627092	1.09571e+06	456162	155973	536039	377334	32342.9	706415	699856	764641	646642	649992	176917	674601	441825	729441	1.03036e+06	729199	1.02277e+06	901848	870213	1.06086e+06	983022	552061	463452	1.46125e+06	963081	687898	2.03008e+06	619141	1.09737e+06	382887	758541	2.23885e+06	986281	935752
85.1011	85.101	85.1012	1061.65	1056.8	1066.43	174	65	1.73596e+06	1.32782e+06	1.31212e+06	1.29632e+06	1.30752e+06	1.14742e+06	1.19183e+06	1.22226e+06	1.24361e+06	1.27244e+06	558202	1.3351e+06	926991	853842	897298	1.09593e+06	748775	830892	1.45456e+06	1.32424e+06	1.18101e+06	1.00023e+06	1.14428e+06	1.24797e+06	1.63076e+06	1.26466e+06	1.37531e+06	1.17715e+06	1.07338e+06	1.09062e+06	1.14239e+06	1.22784e+06	1.38961e+06	839205	120323	747655	1.33694e+06	1.31056e+06	1.32182e+06	1.29761e+06	1.4885e+06	1.39188e+06
85.1011	85.1008	85.1029	493.214	489.97	496.373	125	63	3.143e+06	2.15933e+06	1.92665e+06	2.17139e+06	2.21696e+06	2.1919e+06	2.21681e+06	2.22783e+06	2.1449e+06	1.24289e+06	1.25815e+06	1.30988e+06	759536	759428	866219	922230	774464	743630	2.63099e+06	1.37663e+06	2.19221e+06	2.72718e+06	2.81548e+06	2.7968e+06	1.95651e+06	1.50579e+06	1.5037e+06	2.53321e+06	1.75735e+06	1.68706e+06	2.78494e+06	2.99805e+06	2.84082e+06	2.70047e+06	1.10608e+06	1.18287e+06	1.45125e+06	1.50479e+06	1.52035e+06	1.6331e+06	3.41097e+06	3.61111e+06
85.1011	85.1011	85.1012	405.139	401.013	414.232	208	66	1.12557e+06	801431	741553	782341	785445	744308	705992	692250	705149	676196	676095	727932	429905	462512	513249	522606	454481	432062	1.00812e+06	801823	742604	551586	678421	706510	986935	714366	727241	777545	706323	694328	726985	737876	744064	463106	408601	432897	720588	721937	735092	772826	861191	843394
85.1011	85.1009	85.1013	1080.67	1079.61	1086.36	96	58	2.62795e+06	3.92099e+06	1.02476e+06	1.73326e+06	1.26908e+06	1.71171e+06	1.07671e+06	2.28774e+06	2.93376e+06	1.61033e+06	1.15853e+06	1.2429e+06	1.27817e+06	1.15759e+06	992068	1.28405e+06	59854.6	1.0189e+06	1.982e+06	1.76094e+06	1.70051e+06	1.64195e+06	1.09354e+06	1.19349e+06	1.50241e+06	3.09165e+06	320990	1.77257e+06	1.08831e+06	36347.5	1.20287e+06	1.13135e+06	1.57126e+06	901224	655126	1.64406e+06	2.10734e+06	2.54308e+06	2.74636e+06	2.06882e+06	779991	2.54557e+06
85.1011	85.1011	85.1012	363.897	359.799	365.994	142	66	1.19599e+06	778343	794227	795169	717435	716090	688893	685110	700966	633899	688516	708797	759079	484185	522328	576971	486697	503371	974641	768130	747441	582164	647524	684520	1.08633e+06	780026	730843	804195	711945	708769	691359	649277	769968	421090	415994	441401	763435	722977	743484	808883	909500	861930
85.1011	85.101	85.1012	477.672	473.56	481.753	91	66	1.3702e+07	1.01222e+07	9.03965e+06	9.07086e+06	9.22244e+06	8.72293e+06	9.2572e+06	9.73201e+06	9.73654e+06	9.81791e+06	1.04889e+07	1.04741e+07	7.26972e+06	7.18163e+06	7.75261e+06	8.56896e+06	7.52698e+06	7.02121e+06	1.2892e+07	1.07848e+07	1.08786e+07	8.16526e+06	9.62653e+06	9.30112e+06	1.40639e+07	1.0678e+07	9.95567e+06	1.07889e+07	1.09764e+07	9.68421e+06	1.01034e+07	9.98989e+06	1.02531e+07	6.41304e+06	6.58306e+06	6.44662e+06	1.01997e+07	9.8127e+06	1.08754e+07	1.07489e+07	1.07102e+07	1.19915e+07
85.1011	85.1011	85.103	624.853	623.96	628.503	118	64	1.87335e+06	1.37724e+06	1.16698e+06	967698	1.12998e+06	1.1539e+06	1.04044e+06	1.0078e+06	907119	1.02072e+06	1.03489e+06	1.15577e+06	698556	655474	751506	739815	633006	600873	1.57188e+06	1.22293e+06	1.05428e+06	948173	1.0601e+06	1.12672e+06	1.46358e+06	1.04965e+06	1.07019e+06	1.30131e+06	614262	458007	1.87362e+06	1.21653e+06	1.30734e+06	805909	787539	770094	1.08037e+06	1.14601e+06	1.13848e+06	1.13851e+06	1.23337e+06	1.25529e+06
85.1011	85.1009	85.103	1167.96	1157.82	1174.8	170	52	3.42978e+07	60454668	3.35534e+07	2.14018e+07	1.49123e+07	6.82779e+06	1.74157e+07	1.53601e+07	1.42203e+07	6.68008e+06	2.05824e+07	1.13462e+07	589141	858959	597430	498388	858422	500401	1.30272e+07	1.41219e+07	1.0138e+07	1.27222e+07	1.30444e+07	2.16143e+06	998415	1.26928e+06	1.18224e+07	892476	688832	1.16044e+07	5.99034e+06	4.37169e+06	5.54e+06	682081	621007	596864	7.00063e+06	7.62145e+06	1.58296e+07	3.41924e+06	7.87505e+06	4.45166e+06
85.1011	85.1009	85.1012	1048.92	1044.89	1054.14	159	65	1.33871e+06	983360	877548	928244	976669	973480	959809	880725	928492	924678	906006	1.01491e+06	1.02747e+06	668873	649185	708730	611215	518964	1.1541e+06	996300	913146	837534	876347	893505	1.24649e+06	908680	1.09478e+06	915751	680200	819952	908259	967000	987641	616466	611550	637046	1.11106e+06	1.12582e+06	1.30238e+06	1.08322e+06	1.10763e+06	1.13672e+06
85.101	85.1009	85.1011	932.827	932.034	933.952	77	63	1.31323e+06	977432	689091	957162	969520	694724	885264	710424	743423	885127	767473	757721	616391	694515	701362	671078	493817	427695	1.04246e+06	929296	811238	656614	798304	847992	1.30373e+06	1.00479e+06	684366	743719	799288	778836	651484	748072	893704	601128	403075	685606	977354	953838	986760	925141	1.10707e+06	1.12437e+06
85.1011	85.1011	85.1029	619.35	618.807	620.085	73	64	4.18521e+06	2.83475e+06	2.38977e+06	2.69772e+06	1.66845e+06	2.2516e+06	1.99004e+06	1.95679e+06	2.1222e+06	1.68522e+06	1.56127e+06	1.72506e+06	1.22564e+06	1.22371e+06	1.25291e+06	1.44526e+06	1.22707e+06	1.1496e+06	2.58395e+06	2.41705e+06	2.00814e+06	1.5505e+06	1.66342e+06	1.84713e+06	2.44071e+06	1.80387e+06	1.85157e+06	2.9406e+06	1.70382e+06	1.77242e+06	2.97327e+06	1.83398e+06	2.40073e+06	1.38429e+06	1.4254e+06	1.3381e+06	1.98479e+06	3.38756e+06	1.88292e+06	3.43394e+06	2.01377e+06	2.05104e+06
85.1011	85.1011	85.1011	454.442	454.111	454.714	68	66	6.60921e+06	4.83047e+06	4.20439e+06	4.58913e+06	4.65035e+06	4.34713e+06	4.625e+06	4.67302e+06	4.71976e+06	4.41255e+06	4.56891e+06	6.89402e+06	3.01208e+06	3.1583e+06	3.39907e+06	3.72141e+06	3.23153e+06	4.29232e+06	6.27249e+06	5.23209e+06	5.03623e+06	4.33802e+06	4.57415e+06	5.13424e+06	6.66762e+06	5.02757e+06	5.13637e+06	8.20643e+06	4.52175e+06	4.60443e+06	4.59606e+06	4.63377e+06	4.35684e+06	3.10774e+06	2.86383e+06	2.70706e+06	4.77643e+06	4.65196e+06	5.00304e+06	4.9268e+06	5.55608e+06	5.42831e+06
85.1011	85.101	85.1012	230.682	227.66	231.26	79	66	1.28286e+06	1.62011e+06	1.31351e+06	1.30844e+06	890889	1.25e+06	910712	1.39042e+06	1.35572e+06	1.20486e+06	1.30416e+06	957429	625332	911835	942092	1.23871e+06	643406	1.0782e+06	1.9452e+06	1.08707e+06	809501	1.14398e+06	909568	1.41157e+06	1.18481e+06	1.02913e+06	1.03252e+06	1.14832e+06	937705	923239	965220	1.43858e+06	912157	878261	846479	937179	1.3609e+06	974743	1.49051e+06	1.56053e+06	1.68906e+06	865725
85.1011	85.1011	85.1029	765.886	765.339	766.213	68	66	1.94623e+06	1.4341e+06	1.23502e+06	1.36415e+06	1.28738e+06	1.18949e+06	1.3071e+06	1.1085e+06	1.11124e+06	1.21459e+06	1.29077e+06	1.33255e+06	879182	810049	998137	975295	832483	782340	1.40779e+06	1.13336e+06	1.16154e+06	1.09352e+06	1.1396e+06	1.21417e+06	1.63526e+06	1.34755e+06	1.35112e+06	1.23093e+06	1.04583e+06	1.04045e+06	1.20903e+06	1.22657e+06	1.33983e+06	851281	756157	763432	1.32882e+06	1.31484e+06	1.39096e+06	1.39564e+06	1.42251e+06	1.50601e+06
85.1011	85.101	85.103	579.59	573.159	580.013	71	66	4.17936e+06	3.20798e+06	2.73563e+06	2.7846e+06	2.8173e+06	2.58723e+06	2.81811e+06	2.86413e+06	2.86172e+06	2.85594e+06	2.80964e+06	2.97926e+06	1.9427e+06	1.97319e+06	2.12301e+06	2.37491e+06	1.94547e+06	1.80358e+06	3.79325e+06	3.14775e+06	4.71436e+06	2.39822e+06	4.61771e+06	2.84433e+06	3.95058e+06	3.02304e+06	3.09757e+06	3.09981e+06	2.71204e+06	2.70524e+06	5.23359e+06	2.95691e+06	3.04574e+06	1.8172e+06	1.71831e+06	1.78694e+06	2.98037e+06	3.20169e+06	3.1044e+06	3.16013e+06	3.46543e+06	3.47072e+06
85.1011	85.1011	85.1029	770.784	770.25	774.67	72	66	1.22543e+06	1.29067e+06	1.15299e+06	872036	872778	831933	737503	777121	769179	835632	801526	837688	645355	521682	569394	587232	538555	481405	897273	773631	707475	696480	737522	763736	1.04471e+06	796303	784087	712062	607282	647456	780673	790569	809103	494957	528122	482149	782261	813215	830420	849095	900250	893151
85.1011	85.1011	85.1029	633.328	632.701	636.676	73	66	5.44935e+06	3.70354e+06	2.78641e+06	1.40437e+06	1.45046e+06	1.38483e+06	1.25757e+06	1.26647e+06	1.25894e+06	2.39007e+06	1.39899e+06	1.48251e+06	1.02807e+06	949747	1.04277e+06	1.20967e+06	948608	949026	1.89513e+06	1.43681e+06	1.2862e+06	1.27895e+06	1.32957e+06	2.59675e+06	2.24066e+06	1.71434e+06	1.66853e+06	1.48902e+06	1.14507e+06	1.13277e+06	1.40639e+06	1.4782e+06	1.43944e+06	997302	894687	914765	2.0734e+06	1.54626e+06	1.60185e+06	1.52206e+06	1.57178e+06	1.63201e+06
85.1011	85.101	85.1029	1179.33	1174.9	1187.63	108	52	3.699e+06	1.59579e+06	1.57035e+06	1.8085e+06	1.94573e+06	2.07362e+06	1.72979e+06	1.65447e+06	2.35309e+06	3.59615e+06	1.97012e+06	2.10744e+06	784959	586950	883766	904928	800758	763293	1.40611e+06	5.81057e+06	2.82141e+06	2.84771e+06	4.18652e+06	1.47326e+06	2.64753e+06	3.52578e+06	1.27835e+06	5.88987e+06	2.80323e+06	3.95066e+06	1.76382e+06	3.42584e+06	2.9618e+06	4.37576e+06	2.17909e+06	2.56873e+06	3.16999e+06	3.69532e+06	4.21587e+06	3.43075e+06	5.27641e+06	3.22679e+06
85.1011	85.101	85.1029	505.7	505.239	506.03	65	64	2.59041e+06	1.81616e+06	4.84802e+06	1.41882e+06	1.27922e+06	1.35933e+06	4.61587e+06	1.37663e+06	4.79061e+06	1.38017e+06	1.48582e+06	1.34223e+06	916870	890375	987598	1.01003e+06	913661	2.78815e+06	2.1011e+06	1.48649e+06	1.40714e+06	1.17506e+06	1.38783e+06	1.41246e+06	2.20561e+06	6.07278e+06	6.12365e+06	1.56431e+06	1.38946e+06	4.80951e+06	1.36229e+06	1.38619e+06	1.46511e+06	1.19733e+06	916688	3.84105e+06	5.37821e+06	1.44341e+06	5.58819e+06	1.73311e+06	6.72952e+06	1.88279e+06
85.1011	85.1011	85.103	759.495	759.122	759.779	66	66	2.18076e+06	1.61423e+06	1.49892e+06	1.64772e+06	1.66624e+06	1.50324e+06	1.3603e+06	1.38808e+06	1.4477e+06	1.45096e+06	1.51796e+06	1.6208e+06	1.24013e+06	1.07707e+06	1.10998e+06	1.15076e+06	989859	954996	1.77855e+06	1.59102e+06	1.35646e+06	1.30204e+06	1.45509e+06	1.44874e+06	2.04107e+06	1.62697e+06	1.6808e+06	1.46287e+06	1.22365e+06	1.25231e+06	1.46147e+06	1.46239e+06	1.50926e+06	1.04979e+06	959315	1.00426e+06	1.56883e+06	1.57322e+06	1.64127e+06	1.63914e+06	1.8726e+06	1.78303e+06
85.1011	85.1011	85.1011	909.008	908.597	909.261	65	65	1.39692e+06	1.15716e+06	1.03777e+06	1.05832e+06	1.11424e+06	996728	977315	1.077e+06	1.08048e+06	1.12114e+06	1.07722e+06	1.16814e+06	788871	702805	726916	761953	669602	622056	1.27022e+06	1.0684e+06	1.0166e+06	907158	992965	1.03802e+06	1.45752e+06	1.18053e+06	1.21798e+06	965577	908929	961712	1.01794e+06	1.01573e+06	1.07235e+06	696342	634377	658190	1.12411e+06	1.12421e+06	1.13962e+06	1.14128e+06	1.31275e+06	1.31842e+06
85.1011	85.1011	85.103	754.194	753.77	754.531	66	66	5.46624e+06	3.95607e+06	3.56427e+06	3.66455e+06	3.71617e+06	3.47528e+06	3.61837e+06	3.58435e+06	3.54229e+06	4.01513e+06	4.42286e+06	4.20944e+06	2.97063e+06	2.91621e+06	3.1296e+06	3.46655e+06	3.13358e+06	2.75657e+06	4.61001e+06	3.82206e+06	3.61423e+06	3.235e+06	3.74989e+06	3.80083e+06	5.80088e+06	4.14499e+06	4.14187e+06	3.69785e+06	3.22616e+06	3.26057e+06	3.64826e+06	3.70635e+06	3.77073e+06	2.4391e+06	2.2804e+06	2.32621e+06	4.10758e+06	4.92934e+06	4.27324e+06	4.18834e+06	4.56429e+06	4.69976e+06
85.1011	85.1008	85.1028	500.81	500.241	501.052	62	61	2.48075e+06	1.92967e+06	1.58769e+06	1.54462e+06	1.64509e+06	1.49655e+06	1.3071e+06	1.36462e+06	1.35728e+06	1.43403e+06	1.47825e+06	1.53663e+06	1.0077e+06	936757	1.02372e+06	1.08018e+06	959110	906827	2.24627e+06	1.75275e+06	1.28359e+06	1.35146e+06	1.54872e+06	1.58859e+06	2.047e+06	1.6592e+06	1.68789e+06	1.89966e+06	1.39963e+06	1.54348e+06	1.57096e+06	1.50235e+06	1.64893e+06	1.12061e+06	1.0424e+06	1.05389e+06	1.5296e+06	1.52037e+06	1.5806e+06	1.68541e+06	1.99011e+06	1.90816e+06
85.1011	85.1011	85.1011	903.941	903.528	904.2	65	65	3.43655e+06	2.25218e+06	2.08136e+06	2.19728e+06	2.2052e+06	2.0895e+06	2.10745e+06	2.0839e+06	2.22819e+06	2.18816e+06	2.23411e+06	2.34782e+06	1.93967e+06	1.59763e+06	1.73212e+06	1.86109e+06	1.55512e+06	1.5095e+06	4.14355e+06	2.28936e+06	2.12174e+06	1.8683e+06	2.12211e+06	2.18203e+06	3.10656e+06	2.42263e+06	2.75005e+06	2.14985e+06	1.91965e+06	1.96182e+06	2.10097e+06	2.14151e+06	2.21076e+06	1.41936e+06	1.28498e+06	1.3436e+06	2.38037e+06	2.37245e+06	2.46894e+06	2.46285e+06	2.71834e+06	2.67245e+06
85.1011	85.1011	85.1011	915.355	914.927	915.788	65	65	1.54834e+06	1.14788e+06	926141	1.03853e+06	1.04967e+06	918445	890202	932708	965699	944721	970893	1.03322e+06	704409	644080	692739	680817	590287	539690	1.07557e+06	945501	853986	805876	912800	952359	1.21786e+06	943643	976156	901310	825798	848841	938924	959961	922550	638747	603176	615280	1.01779e+06	994257	1.01491e+06	1.02156e+06	1.10975e+06	1.13745e+06
85.1011	85.1011	85.1029	724.055	723.653	724.417	66	66	2.06816e+06	2.02609e+06	1.36552e+06	1.98952e+06	1.39213e+06	1.3085e+06	1.51896e+06	1.55022e+06	1.25362e+06	2.99095e+06	1.37144e+06	1.48907e+06	1.0303e+06	978639	1.03708e+06	1.14528e+06	957856	920972	3.80737e+06	1.37576e+06	1.28873e+06	1.19365e+06	1.32566e+06	1.39405e+06	1.97646e+06	1.5139e+06	1.52555e+06	3.09856e+06	1.16801e+06	2.65638e+06	1.3576e+06	1.92387e+06	1.38657e+06	943196	2.14065e+06	879195	1.46746e+06	1.47188e+06	1.55243e+06	1.50989e+06	1.67071e+06	1.64179e+06
85.1011	85.101	85.1011	927.007	924.502	927.455	67	63	1.87873e+06	1.39217e+06	1.32795e+06	1.46743e+06	1.62693e+06	1.4383e+06	1.25914e+06	1.52695e+06	1.47296e+06	1.52766e+06	1.40891e+06	1.23657e+06	1.19634e+06	1.19874e+06	1.13917e+06	1.0404e+06	838925	1.63791e+06	1.55945e+06	1.46712e+06	2.5592e+06	1.01668e+06	1.363e+06	1.16451e+06	2.14768e+06	4.3395e+06	1.78744e+06	1.22857e+06	3.54265e+06	1.14137e+06	1.44778e+06	4.13255e+06	3.02961e+06	838867	1.34302e+06	962397	2.98139e+06	1.26554e+06	1.82673e+06	1.89861e+06	2.04617e+06	2.01283e+06
85.1011	85.101	85.1011	222.79	222.433	223.308	66	66	4.7694e+06	3.35918e+06	3.03125e+06	2.97216e+06	3.00672e+06	2.83982e+06	3.0419e+06	4.88728e+06	5.18872e+06	2.95206e+06	3.08852e+06	3.33651e+06	2.19458e+06	2.08843e+06	2.15016e+06	2.72411e+06	2.33575e+06	3.77666e+06	4.53143e+06	3.5973e+06	3.31304e+06	2.37749e+06	3.07236e+06	3.23451e+06	4.65883e+06	5.73864e+06	3.5001e+06	3.60938e+06	3.21175e+06	3.13073e+06	2.96832e+06	5.07409e+06	3.09384e+06	1.91735e+06	3.15384e+06	1.9404e+06	3.15571e+06	3.30765e+06	3.39896e+06	3.47551e+06	3.89058e+06	3.80653e+06
85.1011	85.1011	85.1029	778.946	777.854	779.353	66	66	3.53109e+06	2.62702e+06	2.57016e+06	1.81186e+06	1.86874e+06	1.3205e+06	4.49734e+06	1.30498e+06	1.63365e+06	1.28529e+06	3.09217e+06	1.85595e+06	2.02654e+06	1.08015e+06	2.28108e+06	1.09915e+06	1.06599e+06	975185	2.05003e+06	1.28801e+06	1.54637e+06	1.12924e+06	1.65365e+06	1.33391e+06	2.03875e+06	1.96922e+06	1.59137e+06	1.66611e+06	1.38452e+06	1.11024e+06	1.42703e+06	1.76804e+06	4.68791e+06	1.17715e+06	1.16322e+06	1.9973e+06	1.8428e+06	1.3821e+06	1.40236e+06	1.66476e+06	2.3677e+06	1.73178e+06
85.1011	85.1011	85.1011	874.009	873.615	879.525	72	65	1.10507e+06	1.30667e+06	1.07733e+06	751341	821978	1.04318e+06	748781	754103	779856	772196	766446	2.04093e+06	555022	544631	651685	700753	495102	594294	1.00469e+06	777312	937212	683528	744176	778310	1.05054e+06	859930	902637	1.05291e+06	660591	1.71264e+06	740751	792104	776309	541359	491148	596074	1.00963e+06	825740	1.10091e+06	864352	958733	936169
85.1011	85.1009	85.1025	486.07	481.826	489.566	96	63	4.12862e+07	3.58653e+07	3.6491e+07	2.39138e+07	2.60153e+07	2.41743e+07	2.36751e+07	2.3803e+07	2.40792e+07	1.34306e+07	1.41608e+07	1.47409e+07	1.95685e+06	1.78108e+06	1.96656e+06	2.25414e+06	1.69283e+06	1.75225e+06	5.34326e+07	2.44888e+07	4.02021e+07	1.82155e+07	2.88009e+07	2.28908e+07	2.3889e+07	2.11823e+07	2.07436e+07	3.49395e+07	3.74793e+07	4.27567e+07	1.95958e+07	2.91038e+07	2.9399e+07	2.60924e+07	2.31778e+07	2.32064e+07	2.19106e+07	2.29882e+07	2.33031e+07	2.65329e+07	2.5731e+07	2.87876e+07
85.1011	85.1011	85.103	785.233	784.652	785.645	66	66	1.54601e+06	1.17743e+06	1.13065e+06	1.0383e+06	1.03284e+06	975768	905760	930096	859857	932980	925936	992763	682841	578380	652423	696553	630236	566309	1.08477e+06	906558	846740	831453	884940	914404	1.17099e+06	985212	1.00591e+06	871832	720082	774708	916006	974765	911228	658711	615196	564205	940885	945831	996392	949426	1.08074e+06	988770
85.1011	85.1011	85.1012	371.005	370.656	371.196	65	64	1.54394e+06	976737	857818	875498	943830	1.13824e+06	1.06451e+06	1.10001e+06	1.06625e+06	986889	1.02917e+06	1.07823e+06	693694	630429	789988	685339	637017	600661	1.45772e+06	1.20799e+06	1.17243e+06	926915	964803	1.10421e+06	1.60869e+06	1.21751e+06	1.22246e+06	1.23586e+06	1.05521e+06	1.14302e+06	929262	1.07466e+06	1.08142e+06	714319	660361	753320	1.1757e+06	980707	1.2517e+06	1.32729e+06	1.43384e+06	1.4441e+06
85.1011	85.1011	85.103	747.478	746.912	747.839	66	66	1.5275e+06	1.17603e+06	1.10654e+06	1.079e+06	1.12532e+06	997599	873818	968539	943697	929849	946174	982064	718357	670885	713472	705476	621863	584447	1.18521e+06	992873	916576	876264	921208	980989	1.33006e+06	1.03381e+06	1.07052e+06	908414	826470	821644	1.01347e+06	1.01154e+06	1.00545e+06	684727	660299	679551	978757	1.02716e+06	1.04048e+06	1.06985e+06	1.18837e+06	1.23816e+06
85.1011	85.101	85.103	531.561	531.261	535.237	67	65	1.62689e+06	695158	648867	885668	649387	605119	749261	586749	747772	669660	534851	560669	445225	331233	452304	476191	434519	397858	1.09469e+06	616878	592477	620658	978895	979996	799307	789730	809289	599138	527184	538302	573174	587992	1.35759e+06	550920	1.03643e+06	505675	752140	895820	971293	795000	735253	932068
85.1011	85.1011	85.103	658.313	657.42	670.743	110	62	1.4903e+06	924445	1.05358e+06	1.09497e+06	1.12227e+06	1.06105e+06	607318	810476	741219	662035	889552	997438	501848	479030	498039	1.04531e+06	541959	443671	1.29498e+06	1.00091e+06	1.28789e+06	887401	722140	1.34844e+06	951601	1.38223e+06	819456	847484	623011	824279	1.15481e+06	882932	878943	973768	600344	553748	814861	842823	1.02349e+06	941997	1.59443e+06	1.02351e+06
85.1011	85.1011	85.1011	326.259	325.896	326.567	64	64	819225	590469	558251	694620	732234	676449	592906	598788	604065	551424	608698	615496	262953	229777	322608	646527	572641	543055	730563	686255	520296	616617	721946	758913	1.04478e+06	796059	766891	871463	861241	873683	523838	521689	563169	465828	397964	409010	686393	748321	734321	964477	1.00849e+06	1.04184e+06
85.1011	85.1011	85.1011	896.611	896.357	896.953	64	64	1.36869e+06	1.1701e+06	1.0323e+06	1.06143e+06	1.13575e+06	1.10257e+06	962507	962773	937922	987811	974897	1.03618e+06	716512	620089	658164	687734	573151	572478	1.14172e+06	980449	947694	850137	923227	992920	1.24413e+06	1.01642e+06	1.03834e+06	900411	837240	830733	995039	1.00557e+06	1.10728e+06	650212	579536	589822	957171	994093	1.04164e+06	1.07158e+06	1.16004e+06	1.14623e+06
85.1011	85.1011	85.1011	1039.2	1034.16	1039.55	67	62	1.29367e+06	1.02665e+06	925156	853886	965255	856272	871615	829824	875402	871449	835936	907924	682524	643932	637843	620849	543108	512773	979210	907523	849411	781855	824535	865398	1.14497e+06	969428	918733	827589	802244	757574	875558	907621	948842	603267	552538	541642	982403	873355	927273	1.00569e+06	1.11866e+06	997691
85.1011	85.101	85.103	524.683	524.408	524.915	62	62	1.08356e+06	739059	778830	874159	836469	696322	561342	712282	738622	625014	660217	532103	307843	311512	393641	345654	280729	279363	823707	646976	665239	662769	777276	680664	728867	595629	630777	642114	577104	661952	739175	672212	857937	444647	521024	522120	772798	728871	745177	693842	945104	701172
85.1011	85.101	85.103	1204.74	1200.76	1211.09	83	38	1.15844e+06	1.11498e+06	1.07705e+06	1.17004e+06	1.48603e+06	1.34794e+06	4.33451e+06	2.92702e+06	1.29576e+06	1.6557e+06	1.47076e+06	1.44697e+06	1.31482e+06	3.47554e+06	4.09488e+06	794059	1.07536e+06	825064	1.20123e+06	183883	3.25446e+06	1.07666e+06	1.15319e+06	9.51767e+06	5.27029e+06	3.32216e+06	1.42797e+06	2.91059e+06	980485	1.08632e+06	888060	1.10143e+06	143336	3.90973e+06	705840	224629	1.56576e+06	2.06081e+06	1.40696e+06	1.47154e+06	1.86891e+06	2.49699e+06
85.1011	85.101	85.1029	518.139	517.56	519.108	58	57	1.28229e+06	970968	1.78689e+06	793902	904550	773563	635034	586359	626994	611594	672343	494854	410875	269323	273982	329171	275812	280785	922128	872024	818052	643743	729603	714945	977062	738660	713054	1.01631e+06	1.61846e+06	756292	739137	897586	1.76326e+06	647966	493973	497245	644059	1.6277e+06	666011	792152	891295	948685
85.1011	85.1011	85.103	729.454	728.933	732.828	63	53	871150	685158	581941	628245	596147	629113	546753	569668	517172	501780	470202	510541	370024	351287	363708	360630	327892	295092	626927	546603	496798	476571	498811	557394	713164	574014	554849	551869	447884	479558	555105	544435	576686	386766	369576	350298	516016	566409	553940	585935	680904	666871
85.1011	85.1011	85.1012	264.963	264.623	270.066	71	58	684722	411835	376338	488794	481489	467418	401458	420857	474754	394379	407202	448203	196584	189071	249345	555566	482815	471963	548143	432111	404968	438735	548699	569162	817879	541112	550259	757906	601385	594555	366907	368663	399156	313190	320597	330667	514947	511274	548798	637767	718947	701699
85.1011	85.1011	85.103	825.57	824.638	826.128	59	59	2.05787e+06	786144	963314	852105	746679	692453	562081	662913	628457	630669	537040	574267	432504	392621	432291	539727	423625	352957	630366	58839.4	511114	538050	586015	553364	2.34372e+06	639524	670933	732252	460429	540961	858585	1.98909e+06	663273	1.79804e+06	635612	1.26536e+06	621180	571601	568780	771540	835701	815320
85.1011	85.101	85.103	541.508	540.346	542	54	52	834143	605643	535200	525716	545749	523001	430014	420042	619749	240406	234519	312950	181654	182336	168838	114061	105332	98134.3	548165	465094	435304	495842	478912	521084	450220	369034	389032	443582	495322	509829	468435	441640	485237	292725	234016	258891	357666	349625	464470	466052	506108	518021
85.1011	85.1011	85.103	645.377	644.619	650.434	82	53	1.05852e+06	753268	603626	1.70038e+06	1.79507e+06	667323	602091	865237	1.36663e+06	608815	530806	579541	395060	394456	396045	403496	352280	404920	814401	615763	550632	1.43627e+06	1.4941e+06	651827	791875	565579	628057	669129	531416	498483	684528	704191	678403	463704	432348	438538	621805	655847	603075	616141	679599	752925
85.1011	85.101	85.1012	1071.2	1070.38	1071.82	51	45	1.94435e+06	1.59739e+06	1.43434e+06	1.45243e+06	1.49177e+06	1.51719e+06	1.36446e+06	384081	1.3642e+06	1.39266e+06	1.37815e+06	1.66083e+06	1.18862e+06	1.04969e+06	1.00182e+06	1.24895e+06	778224	772039	1.67593e+06	1.50786e+06	1.34207e+06	1.31151e+06	1.44595e+06	1.39912e+06	1.96598e+06	929145	1.68668e+06	1.97851e+06	432286	1.36676e+06	1.4351e+06	1.34118e+06	1.45917e+06	1.37885e+06	878069	783008	1.6212e+06	1.49729e+06	1.79118e+06	1.77784e+06	1.87129e+06	1.97431e+06
85.1011	85.1011	85.1011	920.275	919.717	921.594	47	47	2.1124e+06	1.68635e+06	2.98186e+06	737653	821270	779494	976486	836190	781184	716440	867522	709848	1.42467e+06	480067	557420	528224	701214	544419	854566	782221	676171	613877	714909	773836	941102	734272	783054	718736	543521	755665	937608	764139	874865	663234	483358	453898	781280	814850	1.11793e+06	822677	910482	885142
85.1011	85.101	85.103	639.11	636.872	639.641	46	45	2.8589e+06	2.12869e+06	1.9664e+06	1.16548e+06	1.05238e+06	1.14175e+06	1.00573e+06	975834	1.12385e+06	1.09635e+06	933005	1.07384e+06	778281	625621	769720	656557	568807	594506	1.32454e+06	1.16933e+06	1.14366e+06	837247	1.00922e+06	929343	1.58964e+06	1.23757e+06	1.19046e+06	1.05371e+06	845579	923951	1.20749e+06	1.20974e+06	1.24839e+06	831571	750974	768967	1.08485e+06	1.12216e+06	1.13073e+06	1.28021e+06	809895	1.41619e+06
85.1011	85.101	85.103	1194.64	1188.68	1200.08	90	38	1.5492e+06	1.32601e+06	1.4113e+06	1.62745e+06	1.58898e+06	2.76089e+06	1.34901e+06	1.77456e+06	1.69845e+06	4.09459e+06	1.79347e+06	1.71247e+06	1.38119e+06	2.41157e+06	1.1838e+06	2.61801e+06	1.02555e+06	945612	1.00166e+06	1.23664e+06	1.40242e+06	1.38577e+06	1.38056e+06	1.42001e+06	6.48951e+06	1.73025e+06	1.93859e+06	1.06341e+06	1.35466e+06	1.26862e+06	1.18932e+06	1.4216e+06	350043	909958	2.08059e+06	345257	1.73519e+06	4.34164e+06	1.69683e+06	671507	2.53008e+06	2.69505e+06
85.1011	85.1011	85.1029	513.294	509.908	514.037	47	32	1.02779e+06	740456	662757	696788	711023	670655	615002	494571	612608	605410	625334	516050	316688	574163	613184	727042	611212	582704	842676	611346	654949	524478	673657	628820	744673	630693	1.05938e+06	612291	576875	605408	616490	706160	645064	374662	391481	394597	845241	575102	560301	678218	635661	709866
85.1011	85.101	85.1012	468.279	465.133	472.088	64	40	260318	253035	250039	250206	268679	242736	169067	203135	184110	391139	410039	454468	855072	456329	393959	465396	431100	758605	257575	208954	196310	164082	708826	207591	242940	225393	182920	197277	1.48465e+06	181616	1.0454e+06	219394	510409	694216	572912	1.30416e+06	983582	183886	191654	259369	276799	247285
85.1011	85.1011	85.1011	856.838	856.494	857.213	38	38	742245	491987	544586	475442	468411	474904	399298	398334	577998	412046	371970	404203	273977	252254	260459	267881	267400	226783	591091	408366	380365	373140	469150	388230	517342	435968	570611	395667	336272	356343	380332	416699	410763	294889	270157	307513	404050	368421	420034	424504	452627	474019
85.1011	85.1011	85.1012	602.337	598.395	602.968	38	31	409155	122631	409002	427316	179885	538081	1.79117e+06	175310	453918	926792	909126	930723	659395	602935	659399	726832	629144	593372	1.11445e+06	999025	2.34456e+06	927108	957528	874468	1.51971e+06	1.10031e+06	1.0435e+06	5.77224e+06	7.65945e+06	8.35818e+06	945679	875124	1.03627e+06	657226	740487	638884	1.12863e+06	1.0079e+06	1.07063e+06	1.14229e+06	1.07582e+06	1.17421e+06
85.1011	85.1011	85.1011	849.448	848.699	849.991	35	35	1.59079e+06	1.20598e+06	1.22839e+06	640553	643796	542972	495681	634671	531226	456911	503449	510079	1.08401e+06	313008	338266	386895	367923	294465	695318	502079	471033	523870	508114	488373	640110	539945	573156	507522	420162	443070	496160	545842	543207	371103	377253	372762	491050	1.47008e+06	601843	540812	637354	579360
85.1011	85.1011	85.1011	992.173	991.772	992.726	35	35	1.30837e+06	1.34197e+06	972683	620666	712734	657440	655042	627035	649151	578652	569491	618850	1.21436e+06	1.23158e+06	630658	445235	387272	373422	672350	613053	572739	525256	551583	576074	712078	623214	1.96878e+06	560456	824724	788197	579275	536524	613844	379696	405565	523780	681053	811541	579805	583501	628183	999693
85.1011	85.101	85.1011	1021.42	1020.88	1025.86	33	32	1.62714e+06	2.55779e+06	827521	895934	1.43886e+06	1.52713e+06	859997	1.32162e+06	1.188e+06	771080	799263	869262	773132	809010	729908	788345	688793	656061	917848	1.17446e+06	907745	970964	774212	1.09971e+06	1.33719e+06	717637	1.32332e+06	1.05002e+06	1.30208e+06	641199	1.08153e+06	723109	1.51321e+06	758418	700569	714488	901202	1.05712e+06	1.394e+06	896479	1.34959e+06	1.25469e+06
85.1011	85.1011	85.1011	1142.13	1137.88	1145.41	38	22	1.74268e+06	1.60657e+06	3.97971e+06	1.34371e+06	1.38485e+06	1.34819e+06	1.34201e+06	2.23563e+06	1.40519e+06	1.47656e+06	1.31407e+06	1.35773e+06	1.09353e+06	938155	994518	134585	809580	717532	1.66284e+06	1.30827e+06	1.16077e+06	1.07035e+06	1.18007e+06	3.06655e+06	1.52154e+06	1.28119e+06	1.32026e+06	1.20327e+06	1.05048e+06	1.0632e+06	1.16153e+06	1.23637e+06	1.48422e+06	872656	787865	820132	1.26145e+06	1.3275e+06	1.29303e+06	1.35155e+06	1.54868e+06	1.44502e+06
85.1011	85.1011	85.1011	1128.61	1121.92	1134.61	57	24	1.74879e+06	1.11259e+06	1.1351e+06	1.28809e+06	1.35703e+06	1.13821e+06	1.29485e+06	1.26401e+06	1.32027e+06	2.7398e+06	1.24627e+06	1.49237e+06	865126	760681	799462	748552	752496	647964	1.26189e+06	1.21716e+06	1.1558e+06	1.03481e+06	1.13033e+06	1.1375e+06	1.30304e+06	1.18377e+06	1.21464e+06	1.02962e+06	992196	1.06151e+06	1.24379e+06	1.18719e+06	1.4604e+06	809417	684115	725936	1.19002e+06	1.20924e+06	1.258e+06	1.24945e+06	1.431e+06	1.37106e+06
85.1011	85.1011	85.103	700.577	699.79	705.822	31	28	846733	2.33127e+06	490438	693265	639949	637284	334553	365269	584278	311506	258115	357033	251999	199958	262043	199171	175247	166138	474158	368270	78110	362260	400947	390333	482602	403602	398970	371295	47916.5	276281	468859	505651	524204	329498	299653	310958	366930	381840	317834	443443	540136	480858
85.1011	85.1011	85.1029	688.148	687.228	688.67	24	24	897728	671169	598058	598325	596392	576208	441114	436854	440306	447051	449281	469082	313475	295488	452475	310930	269039	425404	588306	427413	458235	553598	550150	567486	896986	511543	485679	485370	402316	423073	622490	605489	614536	545798	390046	426284	471856	796148	451391	495015	608046	526779
85.1011	85.1011	85.1012	349.879	349.724	352.684	22	21	471003	325891	304515	320198	304492	291317	266265	260786	261689	234798	293960	269071	150812	214806	245274	215925	198260	185963	345452	307529	277931	170734	198595	196184	323915	218879	233842	310673	244129	266687	279648	278189	280370	149323	143550	181420	244780	226636	254368	296778	386566	323787
85.1011	85.1011	85.103	1218.55	1211.54	1234.9	61	18	816108	658457	638710	684816	680891	715973	656944	767194	791413	863064	881383	935744	899552	873961	638898	605153	527359	437246	700693	677762	628535	668695	730998	881439	2.44824e+06	796730	840421	2.0851e+06	584670	651764	646762	635125	652407	3.04079e+06	2.07474e+06	306382	792124	806935	829739	913142	933888	927269
85.1011	85.1011	85.1012	427.887	427.424	432.254	26	21	438529	306733	309151	320128	310822	336236	217421	246463	237828	144242	140780	133061	116238	125217	137596	84016.8	69280.6	73708	348893	306384	302729	245537	261944	258137	673849	292789	279557	297354	321464	320819	224938	216792	236414	192960	178492	180940	227825	217225	213912	408923	446850	443523
85.1011	85.101	85.1012	1013.18	1012.16	1013.96	20	16	639170	517354	490616	501253	490662	480871	488031	502822	554186	485295	545148	413998	344557	294024	305991	283231	251435	237189	696778	580280	522874	472475	455956	476920	581749	648934	580853	421425	450880	384461	505745	494647	512079	330740	322557	311035	607592	684337	710769	668664	664915	621692
85.1011	85.1011	85.1012	1284.72	1279.25	1290.03	28	16	1.40302e+06	1.24628e+06	1.27836e+06	1.40308e+06	1.36718e+06	1.39419e+06	1.57545e+06	1.77069e+06	1.74809e+06	1.96992e+06	1.96776e+06	2.28412e+06	1.42491e+06	3.03666e+06	1.33438e+06	2.64403e+06	534160	2.61052e+06	1.65909e+06	1.5608e+06	999518	1.52398e+06	1.51262e+06	2.15801e+06	2.61535e+06	1.88491e+06	1.83884e+06	1.33115e+06	1.32607e+06	1.36528e+06	1.43418e+06	1.43202e+06	1.46493e+06	1.80263e+06	1.64401e+06	869561	1.71481e+06	1.75368e+06	1.69233e+06	1.8794e+06	1.93218e+06	1.92164e+06
85.1011	85.1011	85.1011	1111.95	1104.47	1112.52	26	17	1.06247e+06	894828	1.03703e+06	765770	877313	822462	802153	829940	954527	1.06564e+06	755584	816927	536960	489814	542033	591784	460458	429560	765215	781995	639599	702310	722903	696851	922021	815220	806573	698043	660933	679169	719997	748415	795269	520604	482970	499199	736813	743743	760635	842953	916184	877487
85.1011	85.1011	85.103	558.874	558.601	559.121	16	16	713688	480309	410037	531144	515245	512812	357796	367121	364748	303004	311633	330483	218717	199951	200448	206650	195776	178412	453377	647649	357778	340895	358364	370964	485669	383912	388419	386949	328946	345779	456110	435536	457945	315708	278720	273179	379504	335036	366522	410259	425904	423275
85.1011	85.101	85.1012	212.689	212.341	213.225	16	16	331086	233439	217447	263821	265984	273734	233068	229450	169118	220155	242294	255840	148866	120950	122963	225497	206064	203276	344970	338158	261335	140902	246782	247520	353422	294067	317080	288984	266376	264254	255767	256200	255923	175353	160044	164909	241003	295527	314819	315582	347287	383249
85.1011	85.1011	85.1012	1268.22	1261.62	1270.65	18	8	700642	610857	558667	642127	709294	711367	709119	821866	800776	866982	1.03746e+06	1.05736e+06	3.09984e+06	656664	703341	723393	685485	1.1727e+06	788738	735441	679258	696204	766282	733860	1.36905e+06	926667	892474	1.18411e+06	645219	672862	668388	665792	688954	1.01059e+06	1.97733e+06	627793	829502	828888	828001	885182	939592	906074
85.101	85.1009	85.1011	284.383	284.067	284.692	12	10	465546	353406	324389	304269	314669	296901	298983	306950	295791	281745	289306	301778	209013	232088	231374	266719	262355	250633	427490	359768	335606	284347	327977	329593	481075	485320	345224	395283	315186	317676	330132	321276	332956	223675	221600	235085	331919	353279	346993	358747	398237	114031
85.1009	85.1008	85.1009	334.148	333.913	334.699	12	11	194632	81469.3	134190	111057	111825	63166.5	93377	83350.7	96400.8	70332.5	83358.8	85611.9	52618.4	64622.1	68716.4	73003.8	56994	48136.1	110828	103618	107469	59068.7	86818.3	95788.5	120997	100819	100360	102919	89501.5	92851.3	95617	96513	89606.8	77805.6	70480.9	44115.9	83907.3	86325.2	84832.7	97625.5	101949	116144
85.1011	85.1011	85.1012	417.543	417.281	417.869	9	9	376143	287575	254384	278171	274330	268139	217034	222889	206546	181929	184289	206099	134183	137187	145427	137547	124859	130718	287049	236141	220911	186080	212555	222804	286814	222396	218555	257364	387762	218244	219198	224967	236327	171298	169004	163676	204785	169085	199651	247874	265871	266033
85.1011	85.1011	85.1011	1098.38	1093.39	1101.41	17	8	2.82474e+06	1.96797e+06	1.00215e+06	1.02704e+06	1.02902e+06	971385	857658	918915	939821	1.40274e+06	760601	864176	717988	527084	562561	318459	475544	465010	916968	875122	774630	781457	801986	832569	1.10263e+06	958987	950998	750859	708470	721565	813788	847301	880585	576025	504161	528780	843431	788460	854145	889644	996264	992835
85.1011	85.1011	85.103	817.473	817.057	817.613	11	11	1.09303e+06	871258	824370	817256	830742	767999	718444	711978	708143	609036	613677	652196	411925	401855	398658	412444	399558	358057	824294	624092	644021	582992	604530	631002	771567	654613	655951	580956	508661	537144	765384	775006	806062	471021	438417	447489	629206	637301	682784	649674	713720	698560
85.1011	85.1011	85.1012	1274.68	1272.91	1278.76	15	8	525596	494739	446716	530747	542578	551048	602865	671850	708566	795231	751592	850774	657688	534491	578119	592091	548341	420981	650790	572241	557674	555125	581672	603573	1.14726e+06	713497	704423	593045	508443	512181	553019	554497	557954	815068	758948	583152	600241	677803	633913	751824	787756	754663
85.1011	85.1011	85.1012	344.232	343.83	344.469	10	10	261366	197431	175112	195501	195891	207118	162608	163854	158292	156714	148332	164983	86819.9	102382	107328	113459	98889.4	111194	213081	185417	170521	136939	147949	148504	230208	206027	249989	162134	331842	422043	670306	424768	153155	96899	95930.1	98443.5	200365	218799	326347	347265	417260	209742
85.1011	85.101	85.1012	1297.45	1292.31	1308.58	23	6	574574	532394	497711	596583	595996	578481	650255	696545	675823	831614	819417	1.06876e+06	1.4531e+06	364819	554213	519643	482344	335004	688646	635258	542325	615535	641413	627576	1.0242e+06	739479	772364	912236	563984	582051	565311	582096	609883	711663	665349	688121	709957	726107	697697	802898	783838	789226
85.1011	85.101	85.1012	549.512	548.147	551.726	11	9	677293	499538	445560	466037	497852	471195	333630	317479	330914	261693	258706	272797	139451	155898	162637	167719	132958	105830	468820	391469	347719	420832	433294	453941	411584	323356	336512	391687	335354	359026	617889	525970	526464	308449	347820	335605	284438	292785	301692	338930	378582	387954
85.1011	85.101	85.1012	1345.48	1336.73	1355.35	17	10	618823	315141	352456	320116	317867	353054	311874	479630	786803	737928	698625	892850	359328	271180	335838	244841	234238	235298	446685	394384	331018	285707	368281	225088	420492	441961	477306	388034	347335	349065	369688	334952	383656	368821	297527	235983	501953	566856	509301	695771	544337	541742
85.1011	85.1011	85.1011	1117.97	1117.3	1119.68	9	8	1.42357e+06	1.15293e+06	1.87708e+06	1.1038e+06	1.05328e+06	1.08505e+06	1.00942e+06	1.05568e+06	1.04382e+06	1.15229e+06	933316	1.03421e+06	656567	686787	613005	572780	588401	572667	1.10371e+06	1.00123e+06	924741	851068	905528	954700	1.07921e+06	986664	978795	862925	860896	870930	938438	970608	908814	645578	573924	609152	975887	924813	997413	1.02196e+06	1.15499e+06	1.10274e+06
85.1011	85.1011	85.1011	1151.71	1149	1154.55	13	7	1.66874e+06	1.40656e+06	1.39168e+06	1.40516e+06	1.37412e+06	1.35787e+06	1.32935e+06	1.27174e+06	1.33126e+06	1.46165e+06	1.43964e+06	1.5229e+06	894209	886516	840459	469446	776890	699509	1.49332e+06	1.36098e+06	1.261e+06	1.25939e+06	1.35882e+06	1.39554e+06	1.46202e+06	1.39092e+06	1.4776e+06	1.15783e+06	1.0208e+06	1.16748e+06	1.14637e+06	1.2494e+06	1.632e+06	834235	756996	829491	1.38302e+06	1.2715e+06	1.32861e+06	1.37437e+06	1.52998e+06	1.52948e+06
85.1011	85.1011	85.1011	438.714	438.246	443.479	10	10	855217	388786	512466	444786	447465	374816	307925	288973	322391	242940	255972	251943	203420	217160	200104	222830	209097	203222	388633	342839	296521	190471	218764	237113	275979	263526	252065	231174	270441	255264	305081	338077	328208	140929	128505	161261	212102	196443	191681	371657	381021	394438
85.1011	85.1011	85.103	792.173	791.735	794.255	8	7	1.06842e+06	855788	771223	812073	838548	779996	712805	710058	678623	711696	732919	770015	496366	570633	501386	532190	435251	422180	811105	499070	686238	680977	710929	729846	846656	747985	733945	682719	574931	588085	686712	718874	723068	492484	460638	479935	756992	930205	730078	733249	715444	799211
85.1011	85.1011	85.1011	1089.66	1089.44	1090.68	6	6	1.61159e+06	1.26369e+06	896858	1.20483e+06	1.23881e+06	1.12073e+06	1.11688e+06	1.20445e+06	1.18208e+06	1.29256e+06	1.10014e+06	1.18202e+06	829384	913905	807556	529760	703761	694206	1.2496e+06	1.13403e+06	1.06409e+06	993232	1.03182e+06	1.12513e+06	1.44745e+06	1.20988e+06	1.20083e+06	1.12779e+06	955876	990167	1.04637e+06	1.0904e+06	1.11057e+06	811948	745844	763816	1.1185e+06	1.07814e+06	1.11838e+06	1.2232e+06	1.37686e+06	1.3682e+06
86.0058	86.0058	86.0059	197.616	196.637	198.694	10	3	35646.8	31996.5	29140.5	16024.1	21474.4	16864.6	0	1176.21	1230.08	15392.7	13966.3	12342.6	798.429	0	0	4111.23	0	0	21729.7	18847.3	21473.5	32373.8	26323.2	28151.3	9930.69	23301.8	28286.3	0	24814.1	26495.8	46352.7	6258.96	29980.9	1663.33	0	2709.2	25118.8	26009.8	24422.6	19794.8	17883.3	21204.1
86.015	86.0149	86.0151	338.143	337.86	338.487	106	59	101075	95295.8	95831.5	61831.6	92323.5	55327.5	84110	62275.9	39653.4	73004.9	87457.2	98771.4	52543.3	17141.8	28410.6	27302	23222.1	18102.2	100518	100442	91958	54827.4	85387.7	93032.4	96621.3	82808.3	89151.3	94147.8	74182.7	77345.2	76359.7	88780.3	88440.2	66249.3	26176.7	59689.9	60938.9	95627.5	77346.2	102140	110281	108661
86.015	86.0148	86.0151	213.453	212.442	215.979	70	30	15562.2	24536.5	22292.5	0	0	0	39828.2	58617.3	38412.2	0	1705.06	1380.3	15461.8	10028.6	2263.14	0	0	1241.55	5886.28	15176	10823.7	24746.8	53389.2	56956.7	23376.5	58170.5	16301.6	1656.2	2875.96	4222.38	0	5033.1	11490.1	17977.2	7368.25	5143.32	6125.81	6202.71	7186.23	8191.94	17341.3	17247.8
86.015	86.0058	86.0151	277.768	273.616	279.167	45	18	31462.2	42875.4	47718.1	1740.7	3896.76	6336.82	2703.83	0	0	25221.3	25685.3	33621.2	7823.46	3397.48	5232.82	8293.59	3240.36	3415.13	3504.78	7536.89	5282.26	28360	10073.6	11096.8	39651.3	11479.6	18713.4	24661.7	22111.9	50517.1	40979.7	13272.8	16555	17432.4	25648.9	29662	16291	21743.1	31482.4	25871.7	9223.83	37964.3
86.015	86.015	86.0151	398.726	398.465	398.894	28	19	19658.1	32562.4	31129.2	15854	15875.4	11112.9	20519.1	34809.7	17567.5	19274.5	26432	32352.6	0	0	0	0	0	0	31474.1	29932.3	29659	5875.03	5716.14	13816.9	3604.72	2558.19	6287.37	7170.95	10216.4	15713.5	21974.7	37067.5	28949.3	8717.38	12428.7	4854.2	9738.39	12693.3	15295.2	9688.11	12484.1	3876.72
86.015	86.0149	86.0153	563.131	561.713	568.584	28	11	33631.4	78864.8	115995	89530.7	104386	77969.6	0	0	0	0	0	0	95766	51197.7	16461.3	6262.35	3198.54	0	0	0	0	0	0	0	0	0	0	0	0	0	0	0	0	0	0	0	0	0	0	0	0	0
86.015	86.015	86.0151	507.926	507.283	508.134	22	6	0	0	0	0	0	0	0	0	0	401181	393747	415962	0	0	0	0	0	0	0	0	0	0	0	0	0	31438.7	10540.6	0	0	0	0	0	0	0	0	0	0	0	0	0	0	0
86.015	86.015	86.015	432.908	432.78	433	12	6	0	0	0	0	0	0	16817.5	5517.43	9839.6	3176.62	0	0	863.58	0	936.334	29878.7	14009.8	13471.9	38563	30233.4	36689.3	0	0	0	0	0	0	3161.59	7937.84	10317.6	0	0	0	0	0	0	0	0	0	0	0	0
86.015	86.015	86.0151	346.534	346.232	346.623	8	5	0	0	0	0	0	0	0	0	0	19715.2	24919.6	22156.7	0	0	0	0	0	0	0	0	0	0	0	0	35553.2	15987.9	16196	0	0	0	0	0	0	12190.2	5828.43	3057.49	0	0	0	0	0	0
86.015	86.0149	86.015	452.567	452.304	452.573	7	3	0	0	0	0	0	0	0	0	0	0	0	1861.47	2998.33	0	0	0	0	1068.78	0	0	0	0	0	0	0	0	0	0	0	0	0	0	0	0	0	0	0	0	0	0	0	0
86.0317	86.0316	86.0318	352.834	352.57	353.286	89	51	12952.1	5002.3	0	0	0	0	4463.82	14328	17521.1	25456.5	27909	34742.7	14935.1	11027.3	7597.22	15038.9	11335.7	6467.37	34955.1	35788.3	25251.6	48214.4	77033.6	61919.1	94306.1	93150.4	94006.3	73821.4	67355.4	68170.6	19226.7	16288.6	17260.6	66343.3	49985.2	41977.4	113781	124800	140746	74351.6	79736.6	84813.9
86.0317	86.0314	86.0321	667.428	666.003	668.539	32	13	0	0	0	0	0	0	2.9632e+06	915189	7.21225e+06	7.34337e+06	2.16263e+06	8.11015e+06	0	0	0	0	0	0	1.83311e+06	7.85512e+06	2.85461e+06	95434.4	0	0	0	0	0	1.18406e+06	641963	6.77878e+06	7.79009e+06	2.82887e+06	8.07123e+06	0	0	0	0	0	0	0	0	0
86.0317	86.0317	86.0318	323.103	322.97	323.198	22	20	9768.97	16582.6	11784.7	8982.36	16983.9	15679.6	91231	94668	74877.9	124595	123580	192773	0	0	0	0	0	0	365398	276844	225814	0	0	0	0	0	0	125327	99942.1	93355.6	769853	747652	759216	0	0	0	0	0	0	0	0	0
86.0317	86.0316	86.0317	345.149	345.029	345.38	7	7	4226.7	3071.65	0	0	0	0	0	0	0	0	0	0	0	1118.91	0	2724.78	0	0	0	0	0	2168.37	0	6780.57	12980.1	14264.8	22603.8	8161.16	2341.36	2516.1	0	0	0	5030.23	4757.53	1328.99	6397.98	20431.8	16329.1	9483.62	13076.4	7873.08
86.0362	86.0317	86.0363	249.821	248.987	253.688	79	53	69341.4	75220.8	59371.1	36480.9	28304.3	18995.4	378709	344481	386612	23130	6441.27	14891.9	11092.3	5454.58	1293.77	5107.67	0	0	34567.6	10580.8	31377.4	60387.9	36849	55416.2	37736.4	29041.2	56327.7	25452	59502.9	48807	55621.4	61866.7	66655.6	28716.9	12410.5	16316.3	44913.9	54597	31820.5	63794.4	66795.8	29447.6
86.0362	86.0361	86.038	793.711	793.267	793.989	48	24	0	60529	103224	108022	146530	134765	120177	107975	113946	118841	112692	109941	0	0	0	0	0	0	11961.4	76798.7	83135.2	90605.8	90065.2	77736.5	0	66712.9	36895.3	0	6910.22	0	0	43278.4	74034.2	0	0	0	93003.1	60509.6	32149.4	10242.3	2286.58	0
86.0362	86.0361	86.0362	648.848	648.454	649.206	36	28	49637.6	295961	334878	357071	387908	389212	378972	303147	297800	305066	312919	268908	11512.5	10935.5	8157.59	15695.8	21583.1	14680	95127.9	221501	241573	294711	270844	251805	0	190903	143280	0	73352.8	58682.3	75119.2	127258	187914	10098.9	21999.9	22127.9	189545	138866	117214	52118.9	30094.4	0
86.0362	86.0361	86.0381	855.059	854.868	855.437	18	7	0	12867.6	23184.7	46716.3	34097.9	21889.8	23489.6	29784.6	14863.1	2489.26	7515.44	1681.26	0	0	0	0	0	0	10209	16702.7	9619.87	13735.1	25582.7	23448.1	0	2079.99	0	0	0	0	0	0	4623.05	0	1905.55	3845.5	0	0	0	0	0	0
86.0362	86.0362	86.0362	704.056	703.891	704.41	14	5	0	68662.5	40851.2	75656.9	73128.9	42695.2	67527.1	66198.2	50775.6	37475.1	42636.1	33131.9	2433.86	0	0	2236.13	0	0	44177.4	61763.6	53763.8	57227.8	72801.8	79184.7	0	13513.6	2720.87	0	3279.25	0	0	7425.38	18104	0	9537.27	9219.81	0	2224.06	0	0	0	0
86.0362	86.0361	86.0362	694.379	694.243	694.496	10	3	1.10817e+06	239532	69490.9	3689.44	0	0	0	0	0	0	0	0	0	0	0	0	1744.98	0	3890.19	0	0	0	0	3228.48	0	0	0	0	0	0	0	3640.47	0	12881.3	12421.4	11025.3	0	0	0	0	0	0
86.0362	86.0361	86.0362	282.431	280.896	282.657	10	6	11165.5	8122.56	18625.5	0	0	0	0	4379.21	2347.61	0	0	0	0	0	0	0	0	1036.72	0	4152.27	2287.31	57407.9	11744.7	9584.51	2294.95	0	5496.6	15180.8	4666.47	8878.88	0	2247.89	1568.2	19213.4	8696.04	8434.39	1865.53	5836.88	6947.52	6476.26	6493.87	10478.3
86.0362	86.036	86.0362	839.631	839.256	840.273	8	3	334949	48833.6	3432.19	0	0	0	0	0	0	0	0	0	0	0	907.108	0	0	1104.15	0	0	0	0	0	0	0	0	0	0	0	0	0	6219.8	0	4159.79	11159.4	10456.2	0	0	0	0	0	0
86.0361	86.036	86.0462	198.372	196.475	199.762	69	46	37897.6	28848	33594.1	35696.3	23135.6	36195.8	0	1175.98	1229.35	15391.7	20206.9	13965.5	9585.88	0	0	4110.41	0	0	30082.1	7721.91	25333.5	34734.7	36434.8	50629.9	7163.88	24828.4	29620.8	0	34033.9	31181.8	20322.9	44277.8	23053.1	1662.55	10189.5	4387.65	23516	18189.9	26017.6	21747	25881.6	35760.9
86.0362	86.0359	86.0381	667.863	664.647	668.655	53	27	0	0	0	0	0	0	1.23962e+07	1.2132e+07	1.30066e+07	8.4988e+06	1.03952e+07	9.81332e+06	0	0	0	0	0	0	1.40045e+07	1.16246e+07	1.1677e+07	105528	0	0	0	0	0	1.14437e+07	1.02659e+07	9.57911e+06	6.75686e+06	1.61925e+07	1.55567e+07	0	0	0	0	0	0	0	0	0
86.0362	86.0361	86.0363	323.026	319.628	330.085	67	50	18714	24042.4	30861	105926	117161	112852	665727	638159	548580	795520	883926	1.18915e+06	0	0	0	0	0	0	2.3515e+06	1.91161e+06	1.4909e+06	2511.11	29426.6	31337.6	25128.4	26719.1	28093.5	917225	658517	653532	4.85604e+06	4.76681e+06	4.81414e+06	25983	6151.84	12490.3	17451.9	86018.6	72403.4	23855.6	17335.2	0
86.0362	86.036	86.0363	337.237	331.654	347.944	33	13	23561.4	134432	137880	91055.1	72127.4	72197.4	47114.7	44891	54349.6	35269	42936.2	42815.9	15960.2	9341.79	12388.4	8854.77	11078.5	8758.99	50878.3	49742.5	46357.8	30584.9	11831.6	53075.2	38984.8	37014.6	50847.9	43532.4	72194.4	51956.1	45102.1	40746.6	48640.2	31511.8	28316.8	27904.4	75353.4	10245.9	63198.9	58742.5	64235.5	48575.1
86.0362	86.0362	86.0362	274.241	274.186	274.33	4	3	29802.4	31085.2	25875.6	30297.6	28928.6	29367.8	2575.39	0	0	1350.33	1288.49	1489.62	0	973.509	0	1074.18	1343.6	1093.23	1570.11	0	4698.84	0	3031.22	2998.29	1467	0	3097.04	3219.15	4002	2850.48	36697.2	34847.6	31085.1	2087.86	1111.98	2529.3	1465.76	0	0	1593.34	1587.75	1874.54
86.06	86.0599	86.0619	1034.47	1034.1	1039.85	176	66	847998	2.07706e+06	1.8575e+06	1.15308e+06	1.16077e+06	1.00918e+06	957548	921325	893273	1.18865e+06	525181	1.14313e+06	1.31705e+06	558739	1.21857e+06	268510	428597	386951	901480	1.68117e+06	1.54644e+06	1.98078e+06	2.43086e+06	1.28981e+06	1.16963e+06	1.07642e+06	2.1403e+06	856410	655437	670581	1.18882e+06	1.22874e+06	1.27076e+06	1.47532e+06	1.15847e+06	603110	1.05837e+06	2.19725e+06	1.08357e+06	1.41515e+06	1.62667e+06	1.51331e+06
86.06	86.0599	86.0618	889.958	889.034	894.805	131	57	0	0	13561.9	0	2980.63	6431.44	35856.3	83357.1	48845.9	81239.2	98512.1	94120.4	40706.2	48608.9	46371.4	4916.46	5753.74	6993.29	175169	179255	68443.6	131880	125174	561962	48881	44285.3	45786.1	26742.3	86029.6	88341.9	113748	124819	143222	93961.4	75347.7	77675.1	244217	104699	100900	85397.5	182996	181616
86.0555	86.0555	86.06	734.98	734.352	736.019	97	47	276887	368589	401093	389510	381969	350504	340073	326234	324912	85880.6	86956.8	83062.6	0	0	0	0	0	0	143132	172485	162237	90916.9	108452	101147	6148.11	17037.9	33813.7	55321.6	112455	95699.3	230717	297659	335263	137123	53543.6	93868.2	30993.2	35085.6	9071.81	20834.2	35150.6	39307.4
86.06	86.0599	86.0618	618.298	615.111	621.436	94	54	310619	205084	159113	171105	118816	130314	213152	144468	269763	181551	190660	176435	25220	30428.7	33128.3	40333.3	22876	27431.3	367911	301555	224860	227763	134851	130184	0	27984.2	14617.7	0	0	0	151566	145465	184454	165820	139399	112943	51368.8	68864.5	27785.3	27406.2	52865.3	55862.6
86.06	86.0599	86.0619	759.225	757.358	761.662	85	41	31369.1	434148	160785	190491	637776	612487	166850	238615	191534	132460	131700	137590	63587	52713.1	49747.4	52461.8	42584.3	49260.8	105918	155093	145162	70164	91230.4	63175.7	68931.4	60656.8	85754.7	10885.4	150889	158899	326008	384738	395227	79897.9	67289.5	76242	217194	61365.3	123822	86763.1	102699	15295
86.06	86.0598	86.0619	740.856	739.76	745.284	58	30	40011.6	72644.6	85202.2	71167.7	75680.1	72472.3	60665.6	59722.9	55855.4	50628.1	47488.9	51671.3	71571.5	70297.1	38274.9	6790.22	6257.07	0	175923	122966	97512.7	112588	116264	117004	19377.5	57290.5	38624.9	56709.2	71321.3	74897.5	49151.4	82734.1	86905.4	50646.4	54879.1	44303.2	95573.9	133274	135185	98437.2	76994	94631.9
86.0599	86.0599	86.06	1137.57	1135.51	1137.75	21	9	0	0	0	0	37739.9	83626.7	105239	117852	136541	178371	113177	90654.8	0	0	2993.93	0	0	0	27746.4	53913.8	37489.8	21650.7	0	0	0	0	0	0	0	0	15875.7	31444.9	37111.4	5163.32	0	0	7058.95	12487.8	0	0	0	0
86.06	86.0599	86.06	247.946	247.701	248.397	19	14	19997.3	8120.07	9947.35	10620.8	8257.03	8613.03	9183.25	6884.4	6062.57	10954.2	16533.6	13060	11784.1	7789.21	7278.65	8932.84	3396.52	9979.66	240701	58313.5	28774.3	45008.1	121457	126277	10606	11758.4	9945.52	5085.51	5004.37	15974.4	510262	282880	188158	0	0	2128.94	11449.7	6981.16	15390	9121.26	19332.2	17661.9
86.0599	86.0598	86.0618	835.973	835.625	836.359	14	10	0	0	0	0	0	3984.2	5437.69	14239.7	22333.2	0	7794.83	2491.24	0	0	0	0	0	0	3592.57	57570.9	31170.9	2195.07	23337.6	12249.3	0	0	0	0	0	0	101323	93203.6	181583	0	0	0	0	0	0	0	0	0
86.06	86.06	86.06	806.704	806.542	810.622	9	4	158475	0	0	0	0	0	0	0	0	0	0	0	0	0	0	0	0	0	0	0	0	0	0	0	0	0	0	0	0	0	0	0	0	0	0	0	0	0	0	0	0	0
86.06	86.06	86.0601	822.696	822.4	822.939	8	3	0	0	2651.51	3315.79	5338.34	9513.32	27277.1	20181.7	10708	0	0	0	0	0	0	0	0	0	0	1972.55	0	0	0	1904.68	0	0	0	0	0	0	23347.3	28042.2	31572.5	0	0	0	0	0	0	0	0	0
86.0599	86.0599	86.06	875.698	874.972	875.698	8	2	0	11456.5	24968	13404.1	6462.77	2747.4	2332.08	0	4688.24	2003.95	8009.92	2184	2613.32	2809.22	1036.78	0	1014.95	875.421	0	13248.3	23502.2	0	2231.8	0	0	1874.42	0	0	2300.91	0	2633.97	16711.7	22790	0	0	0	2378.8	0	0	0	2546.45	0
86.06	86.06	86.06	687.286	686.495	691.953	9	5	151266	0	0	0	0	0	3345.93	18519	15911.1	14276.2	4623.16	19894.6	0	0	0	0	0	0	0	39490.5	35568.9	0	0	0	0	0	0	0	0	0	60810.5	113868	150832	0	0	0	0	0	0	0	0	0
86.0599	86.0597	86.0599	641.142	640.845	641.919	7	6	0	0	0	0	0	0	0	0	4039.61	58257.7	59860.3	41538.7	21151.9	0	0	0	0	0	0	0	0	32648.9	13395.1	0	0	3051.48	0	0	0	0	0	0	14878.4	0	0	0	26854.1	3781.97	0	0	0	0
86.06	86.0599	86.0618	714.303	713.417	714.823	26	24	153930	232679	242716	191897	201860	195315	330190	321424	323087	62010.9	54127.8	63451.7	0	0	0	0	0	0	106702	118294	131301	25630.7	50534.1	47233	7943.85	2260.28	7314.39	64459	52265.5	50744.6	124017	139153	166584	37950	36252.8	27791.1	5202.31	4643.4	8220.34	0	0	0
86.0681	86.068	86.0681	336.865	336.385	341.291	28	13	0	6317.04	5374.94	35173	32321.7	36140.8	22493.9	32277.1	28102.6	53161.6	50971	64735.9	3640.75	2178.44	5238.54	1093.81	1112.56	923.341	6960.39	7923.57	7075.93	0	0	0	0	28966.3	30491.7	0	0	0	25753.1	31356	36249.6	0	0	0	0	0	0	0	0	0
86.0725	86.0725	86.0725	213.803	213.635	213.928	8	3	0	0	0	29393.5	25911.5	19362	0	0	0	0	0	0	0	0	0	0	0	0	2124.14	0	0	0	1733.04	5412.04	0	0	0	0	0	0	5365.87	1510.58	1217.37	1426.28	1016.06	0	0	0	0	0	0	0
86.0726	86.0725	86.0726	352.933	352.819	353.04	6	4	0	0	0	0	0	0	0	0	0	0	0	0	0	0	0	0	0	0	0	0	0	0	0	0	0	2791.58	2424.69	0	0	0	0	0	0	0	0	0	2923.21	8980.41	12568.4	0	0	0
86.0837	86.0837	86.0837	201.351	201.351	201.351	2	1	0	0	0	0	0	0	15839.8	0	4357.15	0	0	0	0	0	0	0	0	0	0	0	0	34529.2	19347.4	28692.3	0	1388.73	5731.81	0	0	0	0	0	3871.96	24899.4	14187	14123.1	0	1857.39	11963.4	23031.5	23863.9	21278.4
86.0963	86.0962	86.0964	202.025	196.978	215.158	64	28	0	0	14632.8	0	16136.5	0	18154.4	19987.5	20963.6	0	0	15011	0	0	0	0	0	0	0	0	23048.1	20584.9	18417.9	29037.9	0	0	32041.8	0	0	19873	13148.4	0	18725.6	12357.9	21120.3	13884.3	0	24851.3	33983.2	26721	21495.5	14244.3
86.0963	86.0962	86.0964	192.84	192.054	193.932	11	4	0	0	0	0	0	0	0	4368.38	3817.92	4589.42	0	0	0	0	0	0	0	0	0	0	0	0	0	0	77901.8	0	0	0	0	0	1612.92	0	1758.32	0	0	0	0	0	0	0	0	0
86.1044	86.1043	86.1047	239.162	238.458	245.363	224	66	79846.8	259476	103845	242812	234886	232765	238121	232290	244176	211715	103227	259510	129568	168887	157024	188373	166015	234669	320904	274261	256907	47752.5	225123	252819	319609	275453	250922	281776	234383	232261	229868	231551	218890	169035	155590	140481	233982	250232	260370	268887	138529	534417
86.1045	86.1044	86.1046	477.759	477.445	478.146	109	64	619445	461679	350103	434713	156461	422637	435134	496042	486818	469680	501865	508782	388523	364436	418510	452333	386360	367964	590803	409847	117116	370899	449135	424707	686710	258654	214573	490211	130628	438263	291209	477616	502960	317076	277243	313660	554491	460309	554390	537924	547394	601593
86.1045	86.1044	86.1045	305.949	305.602	312.211	98	66	592626	429879	410243	419087	419635	379023	412457	406796	440459	385921	273352	417829	279158	267647	329490	307077	243367	274067	564802	476895	464152	308921	380825	451359	547435	424660	406310	509077	421302	465689	407330	441485	417409	294551	246230	266531	411971	440692	489529	448518	482555	489578
86.1045	86.1044	86.1063	754.194	753.635	759.876	99	66	171821	149963	118676	161028	152176	129982	174736	157619	159910	199274	207256	204804	169354	164840	169251	176942	175726	147403	207792	169045	148599	152060	89212	169510	262653	208404	217079	169827	148407	145727	165494	169400	156077	50346.6	90178.8	45684.9	211972	232406	213532	219247	228269	227544
86.1045	86.1044	86.1064	904.13	903.111	908.707	90	54	59652.2	44413.1	39631.4	53969.6	45543.4	35195.7	65580.9	83196	92833.2	111431	108152	101839	92374.6	109641	121981	95819.4	89263.7	89848	108231	37659.6	58147.7	38568.8	59424.9	81520.3	142673	101190	120130	92327.4	28442.7	65541	23328.4	43007.3	51509.7	41477.2	11312.6	34675.2	118499	115452	108080	117744	105814	105176
86.1045	86.1044	86.1063	579.629	579.259	580.116	87	50	148769	105537	89204.7	76277.1	86141.1	66805.7	83675.4	80479.6	66494.6	102102	124613	147634	99524.1	102992	98733	126413	93980.1	91980.9	142172	103049	50434.4	26167.7	53575.8	62004.4	157418	125130	138752	121098	79908.4	73702.3	28790.1	84205.7	67232.3	54851.6	15243.4	65285.6	123618	138958	152183	77583.4	160529	149346
86.1045	86.1044	86.1045	377.03	376.719	381.327	77	66	700516	505805	481423	404451	411169	408189	446879	452044	451330	432926	439091	506290	357620	319132	342738	390173	330384	328241	568353	537677	425682	346905	446043	457100	600421	447748	492614	471595	465397	422420	462176	466676	465882	265647	250985	273065	501321	521882	467205	466102	513374	522573
86.1045	86.1044	86.1045	292.328	292.033	292.564	66	66	359942	256461	244962	211403	219933	210332	246048	256085	244840	251335	253078	252703	180226	166527	175289	231656	184029	171865	367002	303560	305059	186729	249852	288085	395131	249777	267835	299441	251957	292991	260043	250501	291144	163067	143886	169007	271572	259460	310597	272578	323412	313231
86.1044	86.1043	86.1045	222.79	222.433	223.622	64	62	223542	198974	142054	122227	142459	97341.5	46072.6	68331.9	137293	125163	110480	158407	136632	103892	116767	136610	111417	117257	218195	176007	161602	75493.2	123826	115697	224378	153288	93901.9	193624	203135	171679	148420	79054.2	135237	77564.9	84031	96959.7	155712	145464	202904	174566	157951	162967
86.1045	86.1044	86.1045	360.106	359.799	360.677	63	63	5456.44	7067.73	4098.67	141003	224586	246388	246967	260873	256871	251637	244563	283498	174406	209234	235429	224606	201597	187133	362873	285890	296909	203194	272424	280682	396223	278213	266620	309896	238668	249392	262608	265953	242608	172854	164614	175932	270560	264212	275336	270971	327527	307223
86.1045	86.1044	86.1045	454.41	454.145	454.674	62	44	315143	255219	208737	221692	201038	209583	239584	236960	241286	216499	244416	246638	168518	157263	89674.4	205347	177859	162796	306774	268134	266202	193928	229254	230825	348808	260174	272120	264779	229690	231461	230236	225480	232205	167967	157372	142962	236501	245891	264834	274353	288290	287204
86.1045	86.1044	86.1045	385.156	384.957	385.365	9	9	76124.8	33480	43828	33316.7	54991.9	28699.1	45093.4	59810.8	65770.1	69328.6	66004.8	61570.3	80138.6	69170.1	76728.1	91704.8	73140.8	81075.9	12829.5	0	8923.87	26401.4	38303.5	36544.2	108641	92232.7	83815.2	0	0	0	74858.4	64047.7	55830.2	0	12629.5	6425.17	88397.3	62312.8	74021.1	57067.2	68298.1	36238.9
86.1045	86.1044	86.1045	607.718	607.305	607.981	7	7	0	0	0	0	0	0	35095.9	22116.1	0	0	0	0	95448.1	163739	177520	248317	92373	196957	0	0	0	0	0	0	166859	16363.8	49793.6	0	0	0	41060.3	36649.4	21181.1	0	0	0	0	0	0	76350.4	62059.2	181924
86.8437	86.8437	86.8437	484.872	484.872	484.872	1	1	193311	956195	205962	185583	0	0	0	0	0	0	0	0	0	0	0	0	0	0	0	0	0	0	0	0	0	656907	2.99292e+06	0	0	0	0	0	0	0	0	0	0	0	0	0	0	0
87.0076	87.0073	87.0095	667.935	664.458	670.685	51	28	7.63757e+06	6.26311e+06	5.50299e+06	4.6274e+06	4.34589e+06	4.21989e+06	1.15763e+08	1.14816e+08	5.81676e+07	9.04752e+07	8.99245e+07	9.28635e+07	586739	563474	593981	760638	614765	569920	119142779	1.09664e+08	1.00655e+08	989777	3.75689e+06	3.79653e+06	2.75074e+06	2.33427e+06	2.38841e+06	9.33319e+07	9.28392e+07	9.30934e+07	1.38966e+08	1.38632e+08	1.41133e+08	3.7933e+06	3.60287e+06	3.44492e+06	3.25912e+06	3.14409e+06	3.29905e+06	2.94705e+06	3.22232e+06	3.10462e+06
87.0076	87.0075	87.0078	620.892	620.215	621.633	17	10	3.62901e+07	2.70114e+07	2.48912e+07	1.98765e+07	2.03364e+07	1.8823e+07	2.64856e+06	1.71695e+07	1.74117e+07	3.18012e+06	2.46177e+06	3.46167e+06	2.19858e+06	1.60962e+06	1.70372e+06	2.09007e+06	1.64646e+06	1.56697e+06	3.13674e+07	2.62546e+07	24356182	1.35924e+07	1.4833e+07	1.59015e+07	1.03806e+07	8.73682e+06	8.55848e+06	2.88867e+07	2.5346e+06	2.23326e+07	4.53438e+06	1.70326e+07	3.24264e+06	1.39297e+07	1.28853e+07	13384448	1.28442e+07	1.23517e+07	1.27442e+07	1.11827e+07	1.22976e+07	1.18227e+07
87.0076	87.0076	87.0077	342.528	342.465	342.826	9	6	350545	298501	284628	302030	274086	308377	254577	258703	262416	246196	226148	261808	60321.8	78061.2	98598	116189	94764.4	99020.2	384613	366422	400267	374383	336483	331380	38155.5	89063.9	83104.8	388175	782681	880473	907512	705157	560584	320878	253494	247059	367335	465189	551977	525128	503043	443836
87.0077	87.0076	87.0077	567.233	567.027	567.34	8	3	1.31547e+07	7.6139e+06	6.44883e+06	8.51191e+06	8.66828e+06	8.02482e+06	4.93294e+06	4.88299e+06	5.14969e+06	119113	121369	119884	599373	495836	512193	780792	600223	534947	8.62198e+06	6.87281e+06	6.35156e+06	4.91624e+06	5.24262e+06	5.29021e+06	2.51613e+06	2.75418e+06	2.67837e+06	5.68057e+06	6.05759e+06	6.35833e+06	6.66889e+06	5.94501e+06	5.98498e+06	4.36755e+06	3.82432e+06	3.74633e+06	3.55653e+06	3.30219e+06	3.50847e+06	3.75466e+06	4.1423e+06	4.00879e+06
87.0229	87.0229	87.0231	398.674	398.414	399.149	70	64	152596	139804	138244	140776	144919	145270	137055	70656.6	134139	117617	120051	130519	39022.2	65015.9	36885	25856.4	346649	30045.4	109792	133020	129640	85416.6	94088.2	94376.7	91957.4	118224	90845.6	113588	122612	107840	120520	117529	127936	81879.9	68925.3	67649.1	101560	102577	101410	85811.4	100720	112972
87.0229	87.0227	87.0231	563.163	559.679	573.785	42	18	113134	77761.5	89981.5	115690	106625	171492	2.60564e+06	2.75427e+06	2.67265e+06	1.58196e+06	1.45054e+06	1.49979e+06	37525	28801.1	9006.17	2915.9	5376.98	14748.3	3.8979e+06	3.5514e+06	3.58992e+06	2.75653e+06	2.95e+06	2.79871e+06	29194.9	1.70186e+06	1.67972e+06	3.28414e+06	3.51113e+06	3.6498e+06	3.15792e+06	2.98552e+06	3.06417e+06	2.41291e+06	2.05041e+06	2.00211e+06	2.06664e+06	2.16089e+06	2.1553e+06	2.45701e+06	2.71782e+06	2.61288e+06
87.0229	87.0228	87.0229	432.915	432.67	433.184	23	16	3.14691e+06	2.66546e+06	2.52826e+06	2.15783e+06	2.23731e+06	2.28616e+06	1.82823e+06	77765.3	1.89438e+06	1.39069e+06	1.33089e+06	1.30668e+06	190775	226489	270065	58168.8	60349.8	66842	70963.8	144168	41185.6	2.3079e+06	2.47151e+06	2.57261e+06	1.20932e+06	1.42147e+06	1.41286e+06	55970.5	48633.8	67755.6	1.80387e+06	1.76943e+06	1.80419e+06	1.79402e+06	1.55994e+06	1.47063e+06	1.91843e+06	1.86693e+06	1.83488e+06	2.58979e+06	2.88886e+06	2.80994e+06
87.0228	87.0227	87.0229	463.446	459.251	464.64	11	4	2.83206e+06	1.51453e+06	1.55563e+06	2.35043e+06	2.67577e+06	2.31307e+06	1.57766e+06	1.50504e+06	1.52278e+06	881212	785876	804367	104116	119011	118654	283469	202605	173052	1.51992e+06	1.76742e+06	1.80336e+06	1.55028e+06	1.86105e+06	1.79516e+06	496589	935516	841550	1.17381e+06	1.69276e+06	1.79315e+06	1.73723e+06	1.72208e+06	1.55731e+06	877078	769955	738518	1.0771e+06	1.04488e+06	1.03857e+06	1.37753e+06	1.50539e+06	1.45665e+06
87.0229	87.0229	87.0229	364.543	364.471	364.961	5	4	552555	532368	527234	551444	558844	575407	559307	564338	529458	494866	429963	455039	9448.17	143665	180124	240437	188594	179014	504857	577154	638630	728572	735917	748638	369046	490168	470756	571798	782724	816199	642352	595556	638466	536581	444270	449356	606148	565080	568613	680138	764810	712982
87.026	87.0228	87.0261	206.366	203.482	211.229	90	54	16438.4	36478	14891.1	5908.35	13121.4	10281.8	53758.8	10895.8	64304.1	7348.65	54966.5	53885.3	22893.9	169202	14076.6	213583	56401.8	130580	24730.8	298272	295151	142951	69632.9	68928.4	306221	58652.6	77667.9	94847.5	57883.2	8365.24	56501.5	47413.1	61706.4	8427.45	6543.11	6722.24	15207.7	11805.4	128159	331336	10893	16410.4
87.0229	87.0226	87.0261	338.096	328.001	340.888	114	65	118468	136012	54645.3	65827	72828.7	38699.4	73864.3	76272.9	70485.8	77116.3	78039.8	77183.2	42203.4	30218.3	28166.9	23056.1	28357.4	23733.7	95617.4	92300.7	195032	59673.8	73462.2	54798.9	92048.2	82045.5	66518.9	68032.2	91490.2	81282.3	65403.8	79230.4	72632.1	55647.5	77572.6	60638.2	69778.1	66397.7	100957	66191.2	90776.2	58552.2
87.0229	87.0228	87.026	1087.93	1078.34	1089.46	49	21	1.15297e+06	966655	885366	770167	737598	791584	706078	691336	724109	80021.6	63048.8	92892.7	137470	156745	153123	470530	161953	70837.9	626734	601600	631212	82774.3	167698	176469	528570	428634	444696	61556	95021.9	109353	692873	642697	41169.7	584384	553466	579578	565648	550325	570322	574198	587185	589789
87.026	87.026	87.0261	267.671	261.395	271.777	39	29	608581	561036	562820	523453	537428	539410	511834	4541.17	485351	24606.4	472625	487084	164685	242165	260402	315405	263173	249215	173820	566572	97666.1	11549.1	78015.5	84031.4	554897	550587	529702	74378.7	637906	643166	592724	12348.6	38186.4	41382.5	29075.4	429751	612219	613434	46862.8	74095.4	11263.5	102971
87.026	87.0228	87.0261	232.618	224.612	240.375	48	23	266389	252092	277055	240924	265342	270821	265988	250806	261944	244638	256064	245538	112917	167098	183236	202361	23525	191706	13434.9	51762.7	86979.1	279510	39261.4	276421	21708	305011	315865	87414.6	243112	260662	282994	249724	52251.9	56143.7	32747	16670.7	299701	16822.7	289243	269082	28508	53282.2
87.0229	87.0227	87.026	507.703	507.16	508.465	23	10	1.71324e+07	1.34938e+07	1.28586e+07	1.05073e+07	1.08586e+07	1.01518e+07	1.05869e+07	1.03879e+07	1.09976e+07	572482	239570	480866	1.34134e+06	1.21418e+06	1.24097e+06	1.72628e+06	32550.4	38971.5	1.80548e+07	1.61922e+07	1.51898e+07	9.75492e+06	1.05579e+07	1.05126e+07	8.05959e+06	54984.5	79802.3	1.46464e+07	1.4431e+07	1.5104e+07	9.99045e+06	9.98406e+06	1.01024e+07	9.22902e+06	8.55275e+06	8.56217e+06	8.05032e+06	7.99751e+06	8.13478e+06	9.26949e+06	1.01251e+07	1.00159e+07
87.026	87.0228	87.0261	277.883	275.905	282.673	27	18	446706	54142.3	401839	385136	372830	381644	354712	372016	364927	36705.9	34335.2	44587.3	101899	162239	178699	222444	188836	181057	357500	79624.6	389867	6339.84	62036	437291	408211	394289	418886	386172	430474	27950.3	446300	446066	441946	328030	24571.2	278757	427612	35320.1	410121	9938.71	28276.8	9504.29
87.026	87.0228	87.0261	324.016	315.311	325.82	28	13	1.13873e+06	776917	747931	619485	635064	645347	10178.3	46392.3	46386.1	37021.4	516682	510135	20369.7	229451	256102	48365.3	28723.1	48689.1	186059	106252	92014.4	781714	933251	933738	622195	570703	591285	1.4486e+06	1.60196e+06	1.63002e+06	703089	672764	713364	1.04095e+06	835379	840939	885452	817649	844547	915302	937161	960303
87.026	87.0228	87.026	214.886	212.127	221.327	27	17	432657	427940	425108	389585	405013	430879	461100	461767	464771	430205	440253	479285	46554.8	302400	326194	337387	318648	84101.3	96392.4	67945.3	468276	64332	528802	534674	112526	457780	449992	432469	379210	390265	437711	434558	440968	391112	10857.1	16086.1	421525	385732	388112	23003.5	449153	458863
87.026	87.0228	87.0261	298.951	294.113	310.538	36	24	129820	123241	111452	412857	43246.8	439281	421952	419669	390674	365833	347291	335941	13181.6	141763	155349	91384.7	12607.9	32672.2	395848	13939.5	100119	12334.2	21574.3	535741	346659	424665	399905	37378.9	436807	494539	442777	391450	411629	19722.6	277558	275707	466482	441908	425675	457666	28391.5	477103
87.0229	87.0228	87.0261	346.646	343.993	347.901	16	11	942143	880131	960055	893085	871567	866827	786812	830278	54717.4	723501	670410	33594.8	152455	233260	258227	357308	268459	254350	87568.2	73703.1	1.01977e+06	1.08803e+06	1.00033e+06	987688	49410.1	839151	30930.3	1.26315e+06	1.36788e+06	1.45794e+06	1.06346e+06	957029	997064	25234.2	17322.4	697255	970824	902394	1.02685e+06	1.17694e+06	1.33499e+06	1.35862e+06
87.0229	87.0228	87.0261	353.765	350.501	354.218	18	12	745047	656012	654729	581411	624735	616604	592678	602584	606755	532424	507413	507964	23934.1	23295.5	17625.6	269862	22873.8	17587.4	671722	58701.9	100702	805244	117121	808697	77314.5	604951	608517	773826	928842	980937	707416	674552	659543	601196	501907	69261.2	735880	726199	725945	769969	844786	814649
87.026	87.0259	87.026	1173.95	1170.66	1176.92	17	7	1.693e+06	1.59856e+06	1.65172e+06	1.77313e+06	1.83307e+06	2.0158e+06	1.96259e+06	1.85917e+06	1.92786e+06	1.75075e+06	1.84413e+06	1.61357e+06	672748	671551	652784	347011	181249	216121	708341	1.04156e+06	1.03478e+06	1.62277e+06	1.35336e+06	1.4203e+06	267593	1.26817e+06	702067	1.29715e+06	466987	576391	481603	816442	735641	227676	61658.5	1.77056e+06	1.18979e+06	1.08055e+06	251297	1.06943e+06	214655	96833
87.0261	87.026	87.0261	254.815	254.161	257.203	13	10	3.14713e+06	2.59764e+06	2.39384e+06	1.9054e+06	1.98587e+06	1.76381e+06	1.18531e+06	1.26353e+06	16117.8	1.11727e+06	1.06067e+06	1.14534e+06	377038	509900	516474	730061	537372	543537	2.03348e+06	1.96439e+06	88096.8	1.51878e+06	1.73562e+06	1.75898e+06	1.86238e+06	1.95981e+06	1.86224e+06	41005	2.96323e+06	2.7877e+06	2.3532e+06	2.48992e+06	2.37228e+06	1.26428e+06	1.20605e+06	1.05974e+06	29854.4	22444.9	2.60011e+06	2.29115e+06	2.47021e+06	14416.8
87.0229	87.0228	87.0261	372.701	367.828	373.202	15	7	465300	438412	415220	426828	417188	470151	489134	435775	467689	381467	373924	334234	67422.1	12128.8	124522	193535	26774.1	19911.9	398977	533471	524543	614492	73583.2	623661	77053.9	447590	443709	491004	700567	716687	638933	614439	553616	388528	347508	65942.6	525559	494383	487907	611079	598859	652357
87.0229	87.0228	87.026	452.358	451.031	452.702	12	8	19579.5	1.15454e+06	1.18253e+06	1.3209e+06	1.4436e+06	1.38265e+06	1.12019e+06	1.16103e+06	1.17668e+06	802655	31289.5	747355	12809.1	157515	162453	304708	29281	209544	1.12721e+06	1.23804e+06	1.32841e+06	1.35798e+06	1.46086e+06	1.44159e+06	44398	829869	800255	1.13333e+06	1.46639e+06	1.55408e+06	1.22205e+06	1.19801e+06	1.19215e+06	942052	761407	678998	1.03872e+06	960238	974283	1.31265e+06	1.47791e+06	1.41199e+06
87.026	87.026	87.026	1156.54	1148.35	1161.05	22	7	2.71703e+06	2.0469e+06	1.94215e+06	1.73768e+06	1.79425e+06	1.87962e+06	1.6769e+06	1.66494e+06	1.63772e+06	1.30938e+06	1.26791e+06	1.1281e+06	312549	314018	331532	120537	346108	322370	1.11715e+06	1.22094e+06	1.16766e+06	1.06677e+06	1.16364e+06	1.20858e+06	649413	892605	838740	154650	1.15753e+06	1.28837e+06	1.26957e+06	1.21656e+06	1.30763e+06	76826	876508	101892	1.08567e+06	1.15014e+06	1.15524e+06	1.08513e+06	1.03885e+06	1.04134e+06
87.026	87.0228	87.0261	249.671	243.748	250.787	13	7	1.43581e+06	1.36676e+06	1.25422e+06	982618	951726	1.16183e+06	864427	768127	790271	995413	1.24683e+06	1.15369e+06	13044.1	1.25628e+06	1.60564e+06	859303	1.14327e+06	1.06437e+06	1.58679e+06	125347	1.22144e+06	954178	904030	919837	2.76357e+06	1.15536e+06	1.40312e+06	5.24476e+06	1.76257e+06	1.97994e+06	1.43967e+06	1.27129e+06	1.38899e+06	2.63535e+06	2.09979e+06	2.70185e+06	1.18505e+06	1.71532e+06	1.3873e+06	1.36312e+06	1.28688e+06	1.25378e+06
87.026	87.0259	87.026	288.369	284.882	290.61	11	9	765023	667050	673816	637917	644682	646273	603367	609576	623521	559460	542819	531950	198683	282741	314758	50557.5	322931	315745	587150	54362.7	46813.2	704011	648887	661560	226127	680146	707984	12502.3	703272	706347	703342	686804	699720	536324	463140	461721	637344	679378	671166	687350	693517	66760.6
87.026	87.026	87.0261	183.957	181.6	187.175	10	10	3.71786e+06	3.06521e+06	2.78626e+06	2.40342e+06	2.41586e+06	2.2076e+06	1.95216e+06	1.95226e+06	1.92154e+06	2.12365e+06	2.28042e+06	2.3542e+06	1.27585e+06	1.17745e+06	1.34789e+06	94494.1	48891.3	5927.89	3.11543e+06	2.6431e+06	2.39168e+06	2.08681e+06	2.29636e+06	44238.5	3.12408e+06	2.43836e+06	2.48556e+06	2.91381e+06	2.54498e+06	2.53316e+06	28558.3	23787.2	37170.3	1.83231e+06	1.6253e+06	1.60882e+06	2.41242e+06	2.36745e+06	2.49558e+06	2.29306e+06	219552	2.499e+06
87.026	87.0259	87.026	1181.24	1180.54	1185.58	8	6	1.52675e+06	1.63155e+06	1.64334e+06	2.15555e+06	2.14795e+06	2.1367e+06	2.10281e+06	2.30093e+06	2.01354e+06	2.22895e+06	2.11366e+06	1.81814e+06	734933	742113	781471	238946	800174	326286	1.28774e+06	1.2687e+06	1.54221e+06	1.43308e+06	1.516e+06	1.63614e+06	264017	1.51105e+06	1.57321e+06	104351	1.16509e+06	1.26495e+06	1.30374e+06	1.55372e+06	1.4804e+06	1.65421e+06	1.73584e+06	1.79436e+06	1.92571e+06	1.66093e+06	1.33556e+06	1.63071e+06	1.0692e+06	878020
87.026	87.026	87.026	1166.42	1164.68	1166.42	7	3	234560	0	0	0	0	0	0	0	0	0	0	0	648451	650012	636626	764122	707015	629115	194496	106499	0	171923	137373	293402	560145	147985	214448	1.84279e+06	523543	955054	837219	649131	399751	179844	59387.9	1.70977e+06	241122	400809	556009	829379	823269	999637
87.026	87.026	87.0261	443.141	441.283	444.113	7	4	993336	918068	897311	905397	843760	879495	848211	891988	846921	593558	542409	555088	91877.7	125320	137144	215722	165715	44349.3	941886	1.08741e+06	1.11113e+06	1.02983e+06	1.12641e+06	1.11394e+06	78460.7	631652	618085	22523.9	1.24565e+06	1.41927e+06	913577	886380	905665	882027	686011	668152	867099	796878	854175	1.19084e+06	1.23592e+06	1.18287e+06
87.0229	87.0228	87.026	193.055	192.332	193.27	6	6	231447	222499	217330	198130	203388	203475	201871	6414.21	201389	200744	198108	31956.7	13916.9	8599.45	147154	169512	151987	128628	210772	205094	198645	256214	278110	271424	204271	224745	238801	200382	195650	209049	230113	216085	6264.4	185795	164435	151188	222923	222673	243747	246105	297151	287596
87.026	87.0259	87.026	1398.26	1393.69	1400.02	8	3	1.92283e+06	2.10021e+06	2.31584e+06	2.48336e+06	2.66034e+06	2.73285e+06	2.74945e+06	2.73605e+06	2.57501e+06	2.72348e+06	2.45522e+06	2.39599e+06	1.00881e+06	1.0137e+06	1.00522e+06	144190	914600	140139	1.61551e+06	1.68724e+06	1.77669e+06	1.93916e+06	1.94984e+06	2.00153e+06	1.15521e+06	1.88993e+06	1.71732e+06	1.27513e+06	1.77249e+06	1.80751e+06	1.86256e+06	1.95409e+06	2.07531e+06	1.39551e+06	1.44163e+06	1.46136e+06	2.20216e+06	2.22138e+06	2.05883e+06	2.04736e+06	1.98846e+06	1.90428e+06
87.026	87.0259	87.026	1456.47	1456.31	1463.13	7	4	1.49219e+06	1.66174e+06	1.8258e+06	1.93957e+06	2.20929e+06	2.34836e+06	2.2892e+06	2.12396e+06	2.12307e+06	2.08063e+06	1.98702e+06	1.72372e+06	772398	799422	802285	821243	202972	715724	1.20815e+06	1.31243e+06	1.40199e+06	1.46864e+06	1.58005e+06	1.56404e+06	537087	1.4575e+06	1.35921e+06	982613	1.38313e+06	1.43364e+06	1.46019e+06	1.55273e+06	1.62027e+06	1.06695e+06	129605	1.16996e+06	1.72925e+06	1.73177e+06	1.67887e+06	1.53632e+06	1.49159e+06	1.51376e+06
87.026	87.026	87.026	1095.78	1095.14	1096.1	5	4	370340	303626	321088	291806	247587	294231	267140	269498	229593	161543	155160	200806	53803.3	44514.6	53783.8	78039.3	71861.5	61779.8	210328	199424	217430	194776	218734	263152	42254.4	180232	155633	36830	234020	265118	207193	261711	256202	19207.4	183849	216985	230665	188210	189509	172470	211313	180506
87.026	87.0259	87.026	1451.48	1450.21	1453.09	5	3	1.14354e+06	1.27721e+06	1.43949e+06	1.52155e+06	1.67132e+06	1.72443e+06	1.81828e+06	1.73265e+06	1.62205e+06	1.57817e+06	1.46029e+06	1.3279e+06	592747	600902	615683	584193	25077	220199	931439	1.01461e+06	1.13508e+06	1.15971e+06	1.21661e+06	1.21765e+06	227739	1.12751e+06	1.04849e+06	800215	1.11461e+06	1.09019e+06	1.09613e+06	1.15275e+06	1.24327e+06	825118	877701	922848	1.3963e+06	1.35966e+06	1.30433e+06	1.23117e+06	1.17264e+06	1.10655e+06
87.0261	87.0261	87.0262	897.498	896.48	898.253	5	5	1.73725e+06	1.53454e+06	1.36875e+06	1.46223e+06	1.48147e+06	1.47202e+06	1.13865e+06	1.29943e+06	1.29607e+06	858744	818308	779035	167173	160239	171030	250618	210476	34209.7	1.10239e+06	1.17744e+06	1.24383e+06	930876	892711	871997	615359	593963	579776	1.03704e+06	1.05804e+06	1.0903e+06	1.46846e+06	1.54971e+06	1.59703e+06	903977	847300	852388	853706	801757	790228	766854	848547	799575
87.0259	87.0258	87.026	934.374	931.728	936.31	6	3	1.6034e+06	1.3466e+06	1.28984e+06	1.17537e+06	1.17174e+06	1.1901e+06	1.02205e+06	1.00852e+06	1.0017e+06	727106	674592	675524	200475	212356	221502	290060	41325.7	17487.5	1.03112e+06	1.07236e+06	1.10129e+06	865346	921466	894229	103729	662076	677551	1.10315e+06	1.08983e+06	1.1867e+06	1.0991e+06	1.08365e+06	1.07923e+06	998469	932679	920488	880065	896589	891914	876676	888737	884662
87.026	87.0259	87.026	1368.68	1366.95	1371	6	4	1.55348e+06	1.74022e+06	1.79257e+06	2.02652e+06	2.12562e+06	2.17402e+06	2.18139e+06	2.56992e+06	2.65148e+06	3.34216e+06	2.66997e+06	2.65816e+06	853301	837874	843516	307819	759710	404595	1.27246e+06	1.34608e+06	1.48798e+06	1.64599e+06	1.60978e+06	1.56525e+06	912685	1.55247e+06	1.40946e+06	78983.9	1.33117e+06	1.49242e+06	1.40887e+06	1.55829e+06	1.6836e+06	1.10016e+06	1.22499e+06	1.19496e+06	1.84013e+06	1.83212e+06	1.7429e+06	1.76246e+06	1.60454e+06	1.54127e+06
87.0259	87.0258	87.026	838.352	836.044	839.431	5	3	2.36714e+06	1.73641e+06	1.53354e+06	1.39656e+06	1.37726e+06	1.27335e+06	1.09875e+06	1.04022e+06	1.06898e+06	740661	706572	705855	174458	185120	191205	64489.9	26231.6	8111.79	1.21078e+06	1.14054e+06	1.20908e+06	924012	979149	990822	658926	658081	698477	1.22398e+06	1.30232e+06	1.41668e+06	1.22614e+06	1.2122e+06	1.18544e+06	1.08474e+06	1.02218e+06	972332	883090	880030	890033	872396	816149	828718
87.0261	87.026	87.0261	428.36	421.886	431.552	8	4	2.28714e+07	2.10437e+07	2.0046e+07	1.5096e+07	1.5369e+07	1.48012e+07	1.1349e+07	1.13464e+07	1.14979e+07	6.89136e+06	6.86276e+06	7.02452e+06	841115	869183	935666	42759.9	91318.6	47169.6	2.13539e+07	2.04447e+07	1.89709e+07	1.53275e+07	1.51743e+07	1.63379e+07	7.25975e+06	7.82661e+06	8.02933e+06	38674.9	2.2421e+07	2.35831e+07	1.03616e+07	1.01446e+07	1.06957e+07	9.86833e+06	8.39382e+06	8.38217e+06	1.24239e+07	1.19218e+07	1.25685e+07	2.02939e+07	2.23332e+07	2.14044e+07
87.0439	87.0437	87.044	283.59	278.188	291.446	95	66	2.73151e+06	2.11931e+06	870502	1.58133e+06	1.17243e+06	798363	935686	907667	4.0205e+06	764231	701078	793216	430867	369877	377066	590376	484876	439386	1.76052e+06	1.11084e+06	4.25508e+06	983491	2.28387e+06	1.83799e+06	1.50298e+06	1.38303e+06	1.60602e+06	1.01333e+06	1.41758e+06	1.3839e+06	1.06629e+06	1.01487e+06	1.1178e+06	1.98201e+06	1.61067e+06	728424	2.01408e+06	1.3609e+06	1.38393e+06	1.51959e+06	2.86868e+06	2.77785e+06
87.044	87.0439	87.0441	410.871	401.156	420.684	178	62	4.94305e+06	4.16702e+06	4.01562e+06	3.6382e+06	3.82597e+06	3.64353e+06	2.8502e+06	2.84426e+06	3.26902e+06	2.40277e+06	2.33861e+06	2.43651e+06	487675	1.03873e+06	1.18206e+06	868931	686452	648287	4.7862e+06	4.60469e+06	4.43758e+06	3.71523e+06	4.01385e+06	4.0269e+06	2.38868e+06	2.27107e+06	2.24814e+06	4.77146e+06	4.95152e+06	5.16841e+06	3.01117e+06	2.9092e+06	2.97825e+06	3.24657e+06	2.36877e+06	2.66972e+06	3.31663e+06	3.17441e+06	3.32761e+06	4.04115e+06	4.3692e+06	4.23155e+06
87.044	87.0437	87.0443	588.228	583.809	593.685	125	61	6.60259e+07	9.20707e+07	9.93427e+07	4.77868e+07	5.16656e+07	2.02375e+07	1.19227e+07	5.53518e+07	1.51497e+07	1.31865e+07	2.34161e+07	2.39195e+07	2.99657e+06	6.70666e+06	7.23011e+06	8.02098e+06	6.06408e+06	5.62106e+06	5.57372e+07	5.13774e+07	6.90415e+07	3.42788e+07	5.00848e+07	5.03081e+07	4.34288e+07	4.26134e+07	3.44865e+07	1.11723e+08	2.65088e+06	4.89449e+07	4.24471e+07	4.51983e+07	4.9189e+07	4.29687e+07	4.87023e+07	5.24547e+07	3.38018e+07	3.91843e+07	3.98593e+07	5.0673e+07	5.19979e+07	4.06887e+07
87.044	87.0438	87.0441	383.34	378.063	384.969	93	66	1.62945e+08	1.3769e+08	1.657e+08	1.26771e+08	9.85328e+07	1.09967e+08	8.88288e+07	8.89833e+07	7.95404e+07	6.53636e+07	6.0279e+07	6.48003e+07	8.40556e+06	8.33317e+06	8.87728e+06	1.31619e+07	9.43465e+06	8.35566e+06	2.66017e+08	2.49406e+08	2.23954e+08	1.13588e+08	1.26935e+08	1.30862e+08	8.99318e+07	7.80804e+07	8.33735e+07	2.07535e+08	3.04918e+08	2.97828e+08	9.07488e+07	6.061e+07	8.19708e+07	7.12193e+07	7.17192e+07	9.76352e+07	9.59394e+07	1.04195e+08	1.16101e+08	153665987	1.9149e+08	1.88192e+08
87.044	87.0325	87.044	332.4	322.907	339.793	164	62	956179	732710	1.48168e+06	4.04799e+06	870381	597690	608594	490403	666798	450683	604107	397348	138029	186559	468650	188574	162958	154527	1.05813e+07	917116	8.68243e+06	2.1724e+06	1.4709e+06	190998	477725	1.7682e+06	1.7703e+06	983800	2.28508e+06	4.60654e+06	2.39745e+06	133353	398225	659954	820126	785734	1.00223e+06	883780	329335	1.86486e+06	790115	683839
87.044	87.0439	87.0442	313.588	313.266	314.561	74	66	4.49338e+07	3.82707e+07	3.59903e+07	2.46769e+07	2.43781e+07	2.31386e+07	1.22182e+07	1.20752e+07	1.27364e+07	1.17526e+07	1.20576e+07	1.26494e+07	6.79555e+06	5.98084e+06	6.40733e+06	6.47016e+06	4.96391e+06	4.50304e+06	5.69267e+07	5.12538e+07	4.85426e+07	2.89604e+07	3.06776e+07	3.20941e+07	2.87256e+07	2.70629e+07	2.60014e+07	9.31198e+07	1.09546e+08	1.11228e+08	2.31193e+07	1.96441e+07	2.2735e+07	5.53771e+07	4.80668e+07	4.97987e+07	4.27498e+07	4.24544e+07	4.41744e+07	4.97074e+07	4.65516e+07	5.30574e+07
87.044	87.0439	87.0441	427.897	427.413	428.768	70	65	2.10666e+07	1.93517e+07	1.83311e+07	1.41643e+07	6.83306e+07	1.40863e+07	1.07489e+07	1.0662e+07	1.08987e+07	6.45509e+06	6.47547e+06	6.55458e+06	752547	815272	894477	8.75944e+06	6.49353e+06	1.01746e+06	1.99614e+07	1.8925e+07	1.82117e+07	1.38419e+07	1.43434e+07	1.40389e+07	6.78631e+06	7.04897e+06	7.14989e+06	1.73065e+07	2.1141e+07	2.13015e+07	9.34833e+06	9.41337e+06	9.75371e+06	9.21525e+06	7.81229e+06	8.30576e+06	1.12335e+07	1.097e+07	1.12888e+07	1.84354e+07	20521326	1.9633e+07
87.044	87.0439	87.0459	541.358	540.613	545.353	69	65	3.52936e+07	3.16122e+07	2.56921e+07	2.37118e+07	2.44078e+07	2.37421e+07	2.16202e+07	2.24785e+07	2.28367e+07	9.17839e+06	8.55187e+06	8.87456e+06	1.45794e+06	1.23621e+06	1.52194e+06	1.63935e+06	1.2354e+06	1.10499e+06	2.68727e+07	2.5031e+07	2.38964e+07	2.34956e+07	2.64034e+07	2.7356e+07	9.04156e+06	9.69526e+06	9.57508e+06	2.20206e+07	2.88637e+07	2.92682e+07	1.84379e+07	1.8609e+07	1.9039e+07	1.30882e+07	1.16989e+07	1.17805e+07	1.50234e+07	1.50279e+07	1.52053e+07	1.57078e+07	1.70379e+07	1.65736e+07
87.044	87.0439	87.0441	219.718	213.015	220.223	68	66	1.9629e+07	1.64283e+07	1.51939e+07	1.42655e+07	1.40534e+07	1.34969e+07	1.28544e+07	1.29441e+07	1.29238e+07	1.25004e+07	1.3169e+07	1.39837e+07	8.97001e+06	8.18459e+06	3.50047e+06	1.1479e+07	9.86444e+06	9.31067e+06	1.90992e+07	2.08055e+07	1.44579e+07	1.23625e+07	1.3984e+07	1.43955e+07	2.76283e+07	2.3545e+07	2.44634e+07	1.85353e+07	1.72966e+07	1.29332e+07	1.09923e+07	1.11594e+07	1.10868e+07	9.46605e+06	8.2968e+06	8.4989e+06	1.78995e+07	1.34337e+07	1.38031e+07	1.28653e+07	1.40044e+07	1.41103e+07
87.044	87.0439	87.0441	252.656	251.936	252.976	66	66	1.70119e+07	1.42446e+07	1.34997e+07	1.06873e+07	1.07841e+07	1.02339e+07	5.70006e+06	5.67463e+06	5.61881e+06	6.11129e+06	6.33545e+06	6.71042e+06	3.02327e+06	2.85658e+06	3.21054e+06	3.41661e+06	2.76047e+06	2.55813e+06	1.23718e+07	1.07427e+07	1.00777e+07	6.69081e+06	7.73841e+06	7.95355e+06	1.20821e+07	1.05559e+07	1.06359e+07	1.86332e+07	1.7843e+07	1.79283e+07	1.3915e+07	1.39619e+07	1.40989e+07	8.52083e+06	7.4257e+06	7.60373e+06	1.43969e+07	1.45344e+07	1.505e+07	1.22667e+07	1.34537e+07	1.32094e+07
87.044	87.0439	87.0459	518.634	518.141	519.243	62	62	2.17636e+07	1.76793e+07	1.98013e+07	1.46789e+07	1.46499e+07	1.41462e+07	1.17489e+07	1.16278e+07	1.18419e+07	7.52743e+06	7.61694e+06	8.05083e+06	1.68348e+06	1.46936e+06	1.67056e+06	2.12246e+06	2.17156e+06	1.56482e+06	1.94019e+07	1.73897e+07	1.82495e+07	1.24774e+07	1.40985e+07	1.68855e+07	9.16075e+06	8.20464e+06	8.36113e+06	1.80098e+07	1.70375e+07	1.72405e+07	1.22916e+07	1.21854e+07	1.23555e+07	1.18541e+07	9.95709e+06	1.01312e+07	1.06257e+07	1.03603e+07	1.08469e+07	1.18923e+07	1.26523e+07	1.24548e+07
87.044	87.0439	87.0459	524.206	522.813	531.801	99	53	1.7918e+07	1.42112e+07	1.4171e+07	1.18065e+07	1.17239e+07	1.14363e+07	9.61057e+06	9.46355e+06	9.86511e+06	6.20823e+06	6.29031e+06	6.37332e+06	1.17713e+06	1.08061e+06	1.04314e+06	1.44878e+06	1.15116e+06	1.04705e+06	1.597e+07	1.33239e+07	1.41418e+07	1.02669e+07	1.13194e+07	1.1486e+07	6.88427e+06	6.28423e+06	6.05022e+06	1.30507e+07	1.35727e+07	1.35254e+07	1.00329e+07	1.03066e+07	1.06909e+07	8.21955e+06	7.50361e+06	7.33723e+06	8.5502e+06	8.47967e+06	8.51938e+06	9.31864e+06	9.92128e+06	1.03911e+07
87.044	87.044	87.044	184.744	181.838	191.614	69	66	3.66835e+06	3.09188e+06	2.89458e+06	2.40486e+06	2.40004e+06	2.22174e+06	1.92129e+06	1.98876e+06	1.94372e+06	2.20179e+06	2.26534e+06	2.30165e+06	1.41204e+06	1.24846e+06	1.34262e+06	1.92193e+06	1.47264e+06	1.38012e+06	3.19961e+06	2.5993e+06	2.35272e+06	2.12457e+06	2.40295e+06	2.53461e+06	3.07022e+06	2.55091e+06	2.57795e+06	2.90223e+06	2.61357e+06	2.52658e+06	2.49999e+06	2.47764e+06	2.44726e+06	1.8263e+06	1.51819e+06	1.52303e+06	2.42053e+06	2.40273e+06	2.53253e+06	2.45704e+06	2.82307e+06	2.73984e+06
87.0439	87.0439	87.044	243.412	235.965	243.614	63	62	1.51788e+06	1.38886e+06	699703	655668	671293	1.30004e+06	678381	1.34974e+06	1.33558e+06	1.23116e+06	673388	1.22635e+06	262494	290185	726551	1.00169e+06	803935	285557	831868	782819	699070	699111	701358	1.51915e+06	1.80552e+06	1.73364e+06	1.71415e+06	1.26869e+06	1.37703e+06	1.18504e+06	673942	1.45266e+06	683629	986824	960171	463176	750590	751628	701895	803882	1.63843e+06	1.54454e+06
87.044	87.0439	87.0442	470.723	469.501	473.161	66	54	8.90298e+07	2.21231e+07	2.21953e+07	1.86601e+07	1.75871e+07	1.74131e+07	1.93768e+07	1.80931e+07	2.1011e+07	7.40277e+06	7.07448e+06	6.87848e+06	882834	847353	912701	6.36799e+06	1.40277e+06	1.46684e+06	37666481	4.14184e+07	3.97793e+07	1.46897e+07	5.27327e+07	7.49375e+07	1.36313e+07	2.52649e+07	2.74307e+07	2.23889e+07	2.92611e+07	1.80543e+07	1.40715e+07	1.39328e+07	1.40842e+07	1.43248e+07	1.12018e+07	2.64037e+07	1.19125e+07	1.27549e+07	1.3013e+07	2.09448e+07	4.1768e+07	2.43197e+07
87.0439	87.0438	87.044	461.915	456.572	462.297	61	59	2.89011e+07	1.30992e+07	9.09394e+06	2.0908e+07	2.10987e+07	1.97321e+07	9.45365e+06	6.45091e+06	6.34931e+06	3.96158e+06	3.3439e+06	5.68139e+06	528068	774167	580099	970489	766252	512944	1.30857e+07	9.32686e+06	8.06151e+06	7.70645e+06	8.52767e+06	8.63959e+06	2.05763e+06	3.2452e+06	2.45557e+06	6.89919e+06	8.29137e+06	8.28856e+06	1.02113e+07	8.83345e+06	8.26353e+06	6.91969e+06	5.65509e+06	5.49434e+06	4.69839e+06	4.3147e+06	4.96122e+06	5.4328e+06	6.28528e+06	4.63429e+06
87.044	87.044	87.044	344.96	340.28	345.2	59	53	1.98903e+06	1.79059e+06	1.66146e+06	1.51951e+06	1.51573e+06	1.50767e+06	1.29083e+06	1.2645e+06	1.27316e+06	1.2079e+06	1.16947e+06	1.20393e+06	280979	370817	384639	581671	451130	394976	1.92195e+06	1.84113e+06	1.8858e+06	5.77173e+06	7.47149e+06	1.71614e+06	1.49827e+06	9.50938e+06	9.49908e+06	2.16487e+06	6.25973e+06	3.00762e+06	2.62683e+06	2.28121e+06	1.80781e+06	1.39967e+06	1.20053e+06	1.19425e+06	1.83227e+06	1.80808e+06	2.01381e+06	2.56418e+06	2.76214e+06	2.71753e+06
87.044	87.0439	87.0459	700.359	699.53	701.583	56	46	1.29542e+07	1.01866e+07	1.07786e+07	7.72535e+06	6.97835e+06	4.42663e+06	4.64609e+06	8.02961e+06	4.44534e+06	2.78708e+06	2.72683e+06	2.80519e+06	587255	543065	574023	758045	625292	578213	7.63843e+06	5.98616e+06	6.19466e+06	4.98317e+06	5.92595e+06	5.9227e+06	2.94814e+06	3.18628e+06	2.75043e+06	5.31655e+06	7.03099e+06	5.95378e+06	7.96555e+06	7.43615e+06	6.12423e+06	3.73964e+06	5.67576e+06	8.19499e+06	3.78791e+06	3.58197e+06	6.51151e+06	3.58694e+06	7.5812e+06	3.78246e+06
87.044	87.0436	87.0458	485.989	481.14	494.765	101	66	2811314285	2426022885	3134674044	2271530655	2319821737	2195685864	1908081029	1878472323	2194333142	8.79735e+08	8.83857e+08	8.7389e+08	1.61014e+08	107079332	1.3938e+08	1.22437e+08	1.16215e+08	107400826	4459729897	1793538040	2703452009	1699076189	1882775868	1929406861	1392670582	1301547336	1276120789	3507495498	2725795264	2981641684	1836458340	1903078040	1935493589	1686247691	1509800391	1544153185	1450378467	1444026809	1485964612	1777589996	2094793026	2015726489
87.044	87.0438	87.0458	610.522	606.754	616.678	84	66	9.08899e+08	8.19542e+08	7.9446e+08	6.59365e+08	6.47507e+08	6.28913e+08	5.61262e+08	5.05182e+08	4.76608e+08	2.18835e+08	1.73396e+08	2.04283e+08	4.94921e+07	3.09699e+07	3.29768e+07	3.13742e+07	2.63442e+07	2.44185e+07	8.67598e+08	8.31261e+08	778677522	4.60521e+08	4.95433e+08	4.41072e+08	1.83941e+08	2.02135e+08	1.906e+08	717249730	5.92923e+08	1.01626e+08	4.74732e+08	5.62046e+08	6.8081e+08	3.002e+08	3.13453e+08	3.50855e+08	3.5409e+08	3.4329e+08	3.5201e+08	2.79892e+08	3.04054e+08	2.88671e+08
87.044	87.0437	87.044	392.881	388.953	398.2	78	39	3.97295e+06	1.89882e+06	3.17683e+06	3.35316e+06	3.62585e+06	3.52852e+06	2.87208e+06	3.7313e+06	3.40181e+06	1.45246e+06	2.60323e+06	2.67244e+06	429699	522054	547578	598668	1.76059e+06	693182	7.67907e+06	1.0239e+07	6.62499e+06	3.72378e+06	3.56787e+06	6.43671e+06	3.16247e+06	2.76324e+06	2.89952e+06	8.10642e+06	7.41637e+06	7.53667e+06	1.87123e+06	8.88718e+06	3.56882e+06	3.86695e+06	1.7689e+06	3.44834e+06	3.76333e+06	3.82744e+06	3.88267e+06	5.16517e+06	5.60722e+06	2.49053e+06
87.044	87.0439	87.0442	566.173	563.614	573.698	85	45	1.57042e+07	2.0909e+07	8.22442e+06	9.15132e+06	1.0877e+07	1.1309e+07	5.4588e+06	6.26851e+06	5.47769e+06	3.28961e+06	3.05234e+06	3.06843e+06	1.42527e+06	869592	3.13684e+06	982576	756474	679147	1.08909e+07	8.97796e+06	8.47238e+06	5.47573e+06	1.54815e+07	6.08454e+06	3.88775e+06	3.37862e+06	4.11219e+06	7.14701e+06	6.89407e+06	7.04864e+06	4.22296e+07	3.06616e+07	7.04921e+06	5.5317e+06	1.99096e+07	2.59412e+07	1.47867e+07	4.2525e+06	4.4526e+06	3.74691e+06	5.44957e+06	5.12024e+06
87.044	87.044	87.044	368.277	362.142	368.785	48	46	2.54546e+06	1.95095e+06	1.77075e+06	2.63694e+06	2.67856e+06	2.56017e+06	1.47217e+06	1.36032e+06	1.41699e+06	3.39752e+06	1.10256e+06	1.04884e+06	267762	267393	283087	439535	342032	313455	5.76827e+06	1.76378e+06	1.63226e+06	5.19923e+06	1.76648e+06	5.68714e+06	818200	997044	1.42534e+06	1.72201e+06	2.15436e+06	2.3126e+06	5.72168e+06	1.6057e+06	1.6555e+06	1.19603e+06	977043	923848	1.70317e+06	1.60609e+06	1.66594e+06	5.42467e+06	1.97045e+06	1.88249e+06
87.0439	87.0438	87.0441	548.153	545.427	553.369	61	47	1.70002e+07	1.47267e+07	1.40669e+07	1.12554e+07	7.53931e+06	1.12086e+07	1.18198e+07	1.14618e+07	1.1984e+07	5.67937e+06	5.25926e+06	5.49678e+06	742000	674040	374879	1.48431e+06	673659	612560	1.47715e+07	1.37493e+07	1.29869e+07	5.66846e+06	1.45511e+07	6.93338e+06	4.06111e+06	3.6106e+06	4.00467e+06	1.65528e+07	1.47471e+07	1.72181e+07	1.05094e+07	6.61032e+06	4.90896e+06	9.86968e+06	5.31257e+06	9.19028e+06	8.77633e+06	8.17665e+06	9.03326e+06	1.06105e+07	1.01124e+07	7.16763e+06
87.044	87.0439	87.044	559.446	553.658	562.411	69	35	8.88834e+06	7.45064e+06	6.95115e+06	5.89044e+06	6.29288e+06	6.13126e+06	6.7702e+06	5.41996e+06	5.2661e+06	3.12952e+06	2.9348e+06	2.96119e+06	667527	32396.8	296674	1.00235e+06	766469	685732	7.30491e+06	6.97533e+06	6.41414e+06	5.44862e+06	5.66544e+06	5.83488e+06	3.82841e+06	3.57607e+06	2.59432e+06	6.70793e+06	7.06912e+06	7.47545e+06	5.98225e+06	5.62152e+06	5.74664e+06	4.47083e+06	4.17519e+06	3.55417e+06	5.11854e+06	6.24776e+06	4.99845e+06	5.33118e+06	5.22089e+06	5.20101e+06
87.044	87.0437	87.0457	505.225	495.698	508.909	76	44	2.46722e+07	2.33604e+07	1.8233e+07	1.27726e+07	8.34551e+06	1.33493e+07	1.2688e+07	1.27362e+07	1.33054e+07	1.99073e+07	1.10038e+07	1.03819e+07	1.5059e+06	979687	1.71051e+06	2.05616e+06	1.67912e+06	1.54344e+06	7.08419e+07	3.20872e+07	1.50347e+07	1.02411e+07	1.25538e+07	1.00622e+07	9.74126e+06	9.91352e+06	1.17991e+07	1.81759e+07	2.04532e+07	1.57766e+07	1.23851e+07	1.00195e+07	1.22007e+07	1.239e+07	1.16857e+07	1.02666e+07	1.26616e+07	9.57158e+06	1.05036e+07	1.23671e+07	1.28628e+07	1.36323e+07
87.044	87.0437	87.0459	597.586	594.301	604.105	63	51	1.54067e+08	1.42935e+08	1.30995e+08	1.05865e+08	1.04747e+08	9.96284e+07	1.53715e+08	5.56241e+07	1.62904e+08	3.66217e+07	2.74824e+07	3.01967e+07	3.47534e+06	2.65535e+06	2.82071e+06	3.72404e+06	2.95356e+06	2.73193e+06	1.72272e+08	1.57603e+08	147863163	7.92626e+07	8.55594e+07	8.89232e+07	9.98948e+07	8.21573e+07	8.4111e+07	1.9259e+08	1.91671e+08	9.08725e+07	1.11993e+08	8.03778e+07	1.17016e+08	1.01231e+08	9.40049e+07	9.7333e+07	7.65514e+07	8.00749e+07	8.71155e+07	1.03566e+08	1.10926e+08	1.0988e+08
87.044	87.0439	87.044	622.597	618.872	626.992	52	42	1.09008e+08	7.99496e+07	2.53993e+07	8.52238e+06	2.61107e+07	2.14601e+07	1.35e+07	2.23254e+07	2.24746e+07	5.3244e+06	1.03193e+07	1.05448e+07	2.79594e+06	1.96546e+06	9.53227e+06	2.69244e+06	2.15531e+06	2.11804e+06	3.99583e+07	3.36474e+07	2.09957e+07	1.76971e+07	5.7332e+07	5.71745e+07	1.33315e+07	8.45636e+06	1.02656e+07	1.01009e+08	2.90822e+07	1.33097e+07	1.28645e+07	1.29156e+07	1.65182e+07	1.7105e+07	6.12962e+07	1.70644e+07	1.61806e+07	1.45688e+07	5.47644e+07	1.62292e+07	1.37274e+07	1.28432e+07
87.044	87.044	87.044	649.97	645.522	654.741	41	39	1.07483e+07	1.7451e+07	2.42949e+07	6.46693e+06	6.69788e+06	6.15146e+06	5.82073e+06	5.78768e+06	5.90233e+06	3.43636e+06	3.34303e+06	3.42228e+06	1.04561e+06	807421	867799	1.08166e+06	937771	834200	8.84906e+06	7.71921e+06	7.49199e+06	5.59335e+06	5.81962e+06	5.56845e+06	4.33573e+06	4.12754e+06	3.61252e+06	7.41109e+06	4.76405e+07	7.20395e+06	6.51146e+06	6.50876e+06	6.43426e+06	5.93943e+06	5.23341e+06	5.44954e+06	5.18161e+06	5.38886e+06	5.31033e+06	4.82415e+06	9.3799e+06	5.0514e+06
87.044	87.044	87.044	511.778	510.434	512.431	34	31	2.11133e+07	1.79833e+07	1.72857e+07	1.54195e+07	14632444	1.44946e+07	1.41251e+07	1.44278e+07	1.45713e+07	1.00774e+07	1.02897e+07	1.06153e+07	2.77714e+06	2.03733e+06	2.3368e+06	2.42941e+06	1.97067e+06	1.84375e+06	2.39955e+07	2.12078e+07	2.0002e+07	1.27933e+07	1.41732e+07	1.45365e+07	1.04602e+07	1.03324e+07	1.04257e+07	1.9414e+07	1.93911e+07	2.54926e+07	1.40524e+07	1.38166e+07	1.39948e+07	1.21678e+07	5.44006e+06	1.12053e+07	1.09669e+07	1.08649e+07	6.6789e+06	1.48118e+07	1.44244e+07	1.51552e+07
87.044	87.0439	87.044	637.571	632.513	644.628	62	31	1.9898e+07	6.94315e+06	1.7739e+07	5.00987e+06	1.46015e+07	1.38531e+07	1.32918e+07	1.35648e+07	1.36293e+07	2.65202e+06	7.04806e+06	6.98485e+06	1.91138e+06	602853	1.05785e+06	1.07331e+07	7.83511e+06	7.99e+06	2.09991e+07	1.78306e+07	1.6609e+07	4.34896e+07	6.07942e+07	8.05301e+06	4.31304e+06	7.21562e+06	3.36574e+07	8.32472e+06	2.45381e+07	1.39785e+07	7.78734e+06	1.38995e+07	1.39197e+07	1.17941e+07	1.18926e+07	4.06034e+07	9.95191e+06	9.8991e+06	1.02704e+07	9.29047e+06	9.94441e+06	2.04534e+07
87.044	87.044	87.044	577.092	574.22	579.101	36	32	1.71533e+07	1.20654e+07	1.35055e+07	1.19117e+07	1.17399e+07	1.14778e+07	8.76572e+06	1.11319e+07	7.78155e+06	6.69584e+06	5.88531e+06	5.82078e+06	1.47201e+06	1.13033e+06	953876	1.94419e+06	1.4439e+06	1.2596e+06	1.33422e+07	1.38131e+07	4.55253e+06	1.11982e+07	1.05455e+07	1.1677e+07	6.38967e+06	7.12524e+06	8.02297e+06	1.90595e+07	1.42191e+07	2.13787e+07	1.29378e+07	1.21093e+07	1.22714e+07	6.80099e+06	7.78746e+06	6.47865e+06	1.15268e+07	9.82076e+06	1.05699e+07	1.14219e+07	1.07279e+07	1.04922e+07
87.044	87.044	87.044	630.126	627.85	632.274	24	20	1.82051e+07	9.40679e+06	2.16896e+07	6.33155e+06	1.02108e+07	1.33891e+07	9.68153e+06	9.74522e+06	9.87068e+06	4.58094e+06	4.83581e+06	4.9561e+06	1.35256e+06	1.31414e+06	1.713e+06	1.40391e+06	1.10468e+06	1.07489e+06	1.53308e+07	1.27474e+07	1.21917e+07	7.65475e+06	8.4676e+06	6.0025e+06	5.96817e+06	5.0314e+06	4.862e+06	1.44261e+07	1.05512e+07	1.50691e+07	9.93188e+06	9.79417e+06	9.8404e+06	8.42638e+06	1.02517e+07	7.75846e+06	6.90674e+06	6.70994e+06	6.97059e+06	6.40237e+06	6.74028e+06	6.70338e+06
87.044	87.044	87.0459	749.005	748.73	749.409	24	24	5.54767e+06	5.19915e+06	4.86078e+06	4.99713e+06	4.58817e+06	4.49371e+06	4.42066e+06	3.70784e+06	4.22956e+06	2.06347e+06	1.973e+06	1.95582e+06	466434	421123	454551	583964	482078	431808	4.11294e+06	5.47097e+06	4.14022e+06	2.81081e+06	3.41162e+06	2.77253e+06	1.92327e+06	1.81517e+06	1.74024e+06	3.48151e+06	5.61994e+06	3.70527e+06	4.59192e+06	4.46488e+06	5.57815e+06	2.60914e+06	2.48472e+06	2.46751e+06	2.40269e+06	2.43316e+06	2.50516e+06	2.28419e+06	2.44812e+06	2.33852e+06
87.044	87.044	87.044	448.118	440.849	456.173	58	18	1.64707e+06	1.3048e+06	1.64948e+06	1.63157e+06	2.14429e+06	2.31883e+06	2.56288e+06	1.63252e+06	1.58858e+06	1.13258e+06	1.01875e+06	995885	171530	167109	236757	379683	304954	257066	1.50981e+06	1.77841e+06	1.91433e+06	1.83765e+06	3.06475e+06	9.62568e+06	885730	1.11946e+06	1.11092e+06	1.86823e+06	3.19188e+06	2.36808e+06	1.7341e+06	1.56027e+06	1.6461e+06	733475	1.14094e+06	1.12597e+06	1.51995e+06	1.41227e+06	1.45951e+06	1.98804e+06	2.19793e+06	2.13044e+06
87.044	87.0439	87.044	434.922	434.185	437.755	25	21	7.16493e+06	6.49212e+06	6.32576e+06	5.36109e+06	5.34835e+06	5.30927e+06	4.5073e+06	4.77246e+06	4.81586e+06	3.34425e+06	3.19135e+06	3.20143e+06	479280	466177	633110	944106	759348	707640	7.32144e+06	7.1187e+06	6.89174e+06	5.87359e+06	5.90216e+06	6.50334e+06	2.99444e+06	3.50915e+06	3.58231e+06	7.26656e+06	4.51982e+06	8.3e+06	4.68708e+06	4.48908e+06	4.57035e+06	3.95239e+06	3.703e+06	3.70075e+06	4.87561e+06	4.6344e+06	4.82055e+06	6.80106e+06	7.63609e+06	7.145e+06
87.044	87.0439	87.0443	667.08	663.556	673.064	33	21	5.50986e+06	4.29855e+06	6.6176e+06	9.51054e+06	3.41794e+06	7.74922e+06	3.98169e+06	3.09062e+06	9.40004e+07	1.3844e+06	8.71598e+07	8.98108e+07	448029	445482	454962	582571	495563	448379	3.50252e+06	9.65113e+07	9.14513e+07	2.58549e+06	2.95563e+06	2.98538e+06	2.10879e+06	1.9033e+06	1.89261e+06	3.21661e+06	1.17792e+06	3.47275e+06	1.12453e+08	4.15995e+06	2.39934e+06	3.0944e+06	2.75777e+06	2.79636e+06	2.48956e+06	2.45829e+06	2.51155e+06	2.39471e+06	2.56899e+06	2.43573e+06
87.044	87.0439	87.044	534.4	532.659	535.671	20	18	1.56833e+07	1.27208e+07	1.20298e+07	4.72471e+06	1.03558e+07	1.00447e+07	9.82316e+06	1.02457e+07	1.04895e+07	5.74446e+06	5.6859e+06	5.69307e+06	1.24649e+06	788343	1.31427e+06	1.70929e+06	1.34128e+06	1.23732e+06	1.57396e+07	1.4274e+07	1.55866e+07	9.30192e+06	1.02069e+07	1.03275e+07	6.92384e+06	6.63068e+06	6.77862e+06	1.32194e+07	1.65215e+07	9.62665e+06	1.02877e+07	9.79999e+06	9.96838e+06	8.69795e+06	7.01205e+06	7.63565e+06	7.8618e+06	7.91548e+06	5.75481e+06	1.19415e+07	9.84711e+06	9.77309e+06
87.044	87.044	87.044	374.515	374.377	374.698	17	17	1.18257e+06	1.11792e+06	1.66728e+06	1.12595e+06	1.18092e+06	1.21464e+06	1.23316e+06	1.21995e+06	1.51101e+06	926776	885276	899458	220652	261527	266853	475924	341737	285731	1.3914e+06	1.65395e+06	2.12896e+06	1.46466e+06	1.55754e+06	1.49259e+06	951466	1.20234e+06	1.213e+06	1.27845e+06	1.7939e+06	1.85515e+06	1.78688e+06	1.67472e+06	1.8061e+06	1.02239e+06	885395	837731	1.31354e+06	1.23257e+06	1.26475e+06	1.53881e+06	1.68563e+06	1.6685e+06
87.044	87.0439	87.044	1333.67	1327.89	1339.79	36	9	754465	813019	878508	921300	999729	978344	1.107e+06	1.45723e+06	1.24417e+06	1.17895e+06	1.11261e+06	739216	188310	168356	541321	389490	503091	699666	668743	617737	725485	781362	770214	770209	457538	920057	833391	508462	774525	766318	784187	795620	818482	541040	591175	580907	980780	1.0271e+06	1.0242e+06	988027	844336	825256
87.044	87.0439	87.044	1321.93	1316.84	1326.39	29	8	895278	962555	1.06936e+06	1.19671e+06	1.21363e+06	1.26227e+06	1.25986e+06	1.46563e+06	1.25043e+06	1.32355e+06	1.19299e+06	1.1174e+06	141534	126902	686778	442626	606613	817745	782745	801964	874096	901280	976575	916535	526360	1.03748e+06	952494	643023	876244	956085	918268	914565	1.02666e+06	623666	707557	731270	1.13558e+06	1.09088e+06	1.04595e+06	1.05579e+06	991350	966710
87.044	87.044	87.044	1294.21	1288.32	1301.61	36	8	1.53408e+06	1.64614e+06	1.82292e+06	1.96488e+06	1.94328e+06	2.06969e+06	2.07205e+06	1.98003e+06	1.96548e+06	1.99673e+06	1.87013e+06	1.70484e+06	509187	650941	1.29621e+06	749997	706530	709650	1.21933e+06	1.29403e+06	1.4222e+06	1.52131e+06	1.52186e+06	1.57668e+06	944075	1.47437e+06	1.29706e+06	1.12031e+06	1.34349e+06	1.44858e+06	1.41392e+06	1.49426e+06	1.50901e+06	1.14932e+06	1.18182e+06	1.16907e+06	1.66123e+06	1.64513e+06	1.48459e+06	1.55379e+06	1.46002e+06	1.45379e+06
87.044	87.0439	87.044	1344.4	1340.31	1352.32	26	9	855956	976203	1.03937e+06	1.13286e+06	1.14326e+06	1.18547e+06	1.17764e+06	1.81454e+06	1.57682e+06	1.61601e+06	1.48048e+06	1.5153e+06	411732	1.18993e+06	3.22691e+06	170281	1.05957e+06	673645	805780	798829	918878	820907	954468	964519	520449	973483	913994	577981	880050	820026	919716	900577	1.01652e+06	668788	661801	696657	1.17517e+06	1.21999e+06	1.2146e+06	1.22845e+06	1.03881e+06	1.0235e+06
87.044	87.044	87.0441	1159.31	1154.71	1163.55	19	18	432134	8.06007e+06	981606	5.98159e+06	6.46349e+06	6.77866e+06	3.90806e+06	1.12512e+07	3.96935e+06	4.94789e+06	5.77411e+06	3.82019e+06	1.05527e+06	1.07244e+06	1.09929e+06	1.33935e+06	1.15521e+06	1.08662e+06	3.96486e+06	4.06219e+06	4.03882e+06	1.51186e+06	3.92134e+06	3.90148e+06	2.20393e+06	3.02678e+06	2.95069e+06	3.35323e+06	3.98329e+06	4.21524e+06	4.32543e+06	4.18981e+06	4.41116e+06	3.13558e+06	2.92721e+06	3.09086e+06	3.88484e+06	3.98628e+06	4.03237e+06	3.61094e+06	3.65502e+06	3.49922e+06
87.0439	87.0439	87.044	1438.03	1434.17	1444.02	21	6	1.10727e+06	1.21567e+06	1.36708e+06	1.46773e+06	1.58541e+06	1.68209e+06	1.61414e+06	1.52534e+06	1.46154e+06	1.52326e+06	1.48049e+06	1.50549e+06	682883	591332	835298	602434	558250	547995	959196	962635	1.11205e+06	1.15164e+06	1.17726e+06	1.18741e+06	675803	1.06856e+06	965269	786252	1.02363e+06	1.08322e+06	1.07172e+06	1.10666e+06	1.1802e+06	765555	864512	883441	1.31702e+06	1.31087e+06	1.22562e+06	1.13309e+06	1.07709e+06	1.1247e+06
87.044	87.0439	87.044	1313.3	1310.59	1315.93	14	8	1.28847e+06	1.39524e+06	1.56318e+06	1.61928e+06	1.69481e+06	1.72103e+06	1.80557e+06	1.7343e+06	1.71444e+06	1.71614e+06	1.65214e+06	1.51633e+06	875972	665566	689285	601535	578585	611418	1.02777e+06	1.11689e+06	1.22243e+06	1.35065e+06	1.37977e+06	1.30221e+06	766046	1.27723e+06	1.22866e+06	915146	1.17184e+06	1.24773e+06	1.27191e+06	1.29818e+06	1.3556e+06	978149	982912	1.04461e+06	1.52502e+06	1.47561e+06	1.39842e+06	1.34459e+06	1.34093e+06	1.32259e+06
87.044	87.0439	87.0459	711.68	711.114	711.798	12	12	7.38895e+06	6.5927e+06	6.26964e+06	5.75857e+06	6.17294e+06	5.59622e+06	3.40919e+06	3.35743e+06	3.24383e+06	2.10245e+06	2.05616e+06	2.04976e+06	475188	441450	478612	606833	507031	467471	4.83874e+06	5.31753e+06	4.99782e+06	3.30914e+06	4.16742e+06	3.47926e+06	2.1898e+06	2.04959e+06	2.00646e+06	4.35909e+06	4.06623e+06	4.2052e+06	3.9528e+06	3.92337e+06	4.056e+06	3.31311e+06	3.17019e+06	3.31503e+06	2.78921e+06	2.77275e+06	2.82677e+06	2.75573e+06	2.97726e+06	2.87456e+06
87.044	87.044	87.044	1306.6	1303.34	1309.55	18	8	1.42345e+06	1.53357e+06	1.69754e+06	1.83932e+06	1.936e+06	1.95655e+06	1.99029e+06	1.89221e+06	1.8523e+06	1.8967e+06	1.84147e+06	1.68205e+06	804813	1.06957e+06	890034	752564	511016	641884	1.12319e+06	1.21072e+06	1.34659e+06	1.40514e+06	1.50204e+06	1.40821e+06	882874	1.37146e+06	1.29544e+06	939140	1.27389e+06	1.34965e+06	1.3095e+06	1.38197e+06	1.50316e+06	1.07443e+06	1.14974e+06	1.20781e+06	1.65076e+06	1.6039e+06	1.51625e+06	1.55851e+06	1.40388e+06	1.40491e+06
87.044	87.0439	87.044	1358.89	1353.11	1364.89	23	6	831341	961798	1.01683e+06	960069	1.17513e+06	1.25442e+06	1.33788e+06	1.80717e+06	1.81507e+06	1.90835e+06	1.70472e+06	447260	669415	709170	759714	413246	429640	407940	752617	778956	825006	880516	855080	890079	508650	910909	874304	622501	802496	794101	857435	918513	957164	632446	681579	684998	1.04462e+06	1.10796e+06	1.05024e+06	1.02912e+06	928258	915847
87.044	87.0439	87.044	1430.62	1427.39	1433.76	16	6	1.26031e+06	1.3321e+06	1.50287e+06	1.61593e+06	1.76453e+06	1.78716e+06	1.80295e+06	1.75109e+06	1.6246e+06	1.64483e+06	1.59975e+06	1.3421e+06	635404	511903	1.09329e+06	655916	603170	585444	1.00241e+06	1.09285e+06	1.27186e+06	1.2772e+06	1.28448e+06	1.3054e+06	734818	1.21066e+06	1.09213e+06	779861	1.0886e+06	1.16847e+06	1.16112e+06	1.25144e+06	1.34864e+06	925428	897434	994571	1.41468e+06	1.37312e+06	1.2954e+06	1.3019e+06	1.26222e+06	1.18267e+06
87.044	87.0439	87.044	1381	1375.55	1387.05	23	6	857325	989301	1.05391e+06	1.15515e+06	1.22086e+06	1.21371e+06	1.23675e+06	1.29939e+06	1.20942e+06	1.31219e+06	1.3182e+06	1.3641e+06	803458	584360	774749	447865	421995	406210	751396	780562	895272	913357	919960	924822	549044	865031	789198	595516	822025	821138	918345	916519	979312	624717	718431	719469	1.07217e+06	1.04906e+06	957967	967823	899079	921497
87.044	87.044	87.044	1285.02	1281.93	1287.31	14	7	1.04318e+06	1.01494e+06	1.07609e+06	1.22053e+06	1.25168e+06	1.37849e+06	1.23998e+06	1.28545e+06	1.17135e+06	1.23846e+06	1.14312e+06	1.17201e+06	478344	449572	793182	497943	690983	1.29865e+06	765902	824674	909073	939485	980473	1.00616e+06	588509	886271	848856	672407	832830	877438	888158	921362	1.0166e+06	709523	776152	765998	1.09841e+06	988220	983020	1.02137e+06	933304	949585
87.044	87.0439	87.044	1422.77	1418.14	1425.51	18	6	1.67954e+06	1.73876e+06	1.96315e+06	2.20526e+06	2.2263e+06	2.41008e+06	2.34508e+06	2.40158e+06	2.21404e+06	2.22939e+06	2.13455e+06	1.73377e+06	804900	1.56569e+06	434680	856990	809016	783032	1.33836e+06	1.4856e+06	1.59906e+06	1.65335e+06	1.72141e+06	1.68162e+06	997207	1.59438e+06	1.55426e+06	1.11719e+06	1.49885e+06	1.57713e+06	1.56619e+06	1.72267e+06	1.8315e+06	1.2175e+06	1.25329e+06	1.29864e+06	1.98191e+06	1.81492e+06	1.75391e+06	1.78145e+06	1.67062e+06	1.61918e+06
87.044	87.044	87.044	1277.05	1272.13	1280	18	6	1.26811e+06	1.26735e+06	1.29618e+06	1.44092e+06	1.434e+06	1.62645e+06	1.61746e+06	1.50858e+06	1.47652e+06	1.48297e+06	1.42631e+06	1.33422e+06	532771	1.38912e+06	489534	585463	673153	517897	881573	966034	1.09765e+06	1.10925e+06	1.11386e+06	1.17503e+06	773957	1.10141e+06	967160	817533	1.00988e+06	1.01889e+06	1.02428e+06	1.12419e+06	1.13313e+06	983081	927435	903365	1.25967e+06	1.29506e+06	1.24897e+06	1.14481e+06	1.13505e+06	1.12028e+06
87.044	87.0439	87.044	1397.98	1396.99	1400.33	10	6	1.16732e+06	1.21311e+06	1.32545e+06	1.46048e+06	1.55844e+06	1.65634e+06	1.68677e+06	1.62813e+06	1.55807e+06	1.679e+06	1.44771e+06	3.15977e+06	916273	789636	394983	595873	558545	547848	947825	990656	1.0736e+06	1.14712e+06	1.17803e+06	1.15811e+06	691219	1.14633e+06	1.01686e+06	748225	1.12025e+06	1.08556e+06	1.14229e+06	1.13211e+06	1.23353e+06	820782	872423	900179	1.32636e+06	1.32419e+06	1.2517e+06	1.25832e+06	1.18467e+06	1.12799e+06
87.044	87.0439	87.044	1405.33	1401.37	1410.12	18	6	999043	1.06594e+06	1.19715e+06	1.31562e+06	1.37098e+06	1.40297e+06	1.46933e+06	1.36343e+06	1.31908e+06	1.36275e+06	1.28121e+06	1.33688e+06	929011	506851	590972	512557	502205	482929	841849	855889	971089	998660	1.05624e+06	1.02957e+06	600690	1.01958e+06	880294	684457	925812	930699	926874	1.05236e+06	1.13262e+06	724720	753555	787912	1.16259e+06	1.13564e+06	1.06495e+06	1.10856e+06	1.04855e+06	1.00286e+06
87.044	87.0439	87.044	1460.03	1458.33	1463.05	11	6	1.19575e+06	1.32096e+06	1.44691e+06	1.57671e+06	1.7317e+06	1.83536e+06	0	0	0	0	1.57641e+06	1.85564e+06	688325	709013	587011	624394	613615	555808	1.02504e+06	1.06185e+06	1.16048e+06	1.21133e+06	1.23553e+06	1.32562e+06	724962	1.16258e+06	1.08292e+06	823147	1.10891e+06	1.14017e+06	1.15967e+06	1.24455e+06	1.31254e+06	854714	928325	950605	1.4352e+06	1.43242e+06	1.33801e+06	1.27598e+06	1.21108e+06	1.19403e+06
87.044	87.0439	87.044	1449.87	1445.67	1455.84	19	6	1.14736e+06	1.1712e+06	1.3447e+06	1.51592e+06	1.67311e+06	1.72428e+06	1.66018e+06	1.6229e+06	1.5709e+06	1.43636e+06	1.39494e+06	2.17423e+06	517797	467216	496024	585760	562224	533127	909245	1.00287e+06	1.06432e+06	1.10656e+06	1.13139e+06	1.15257e+06	646071	1.13323e+06	1.03125e+06	716143	1.01883e+06	1.04675e+06	1.07366e+06	1.15677e+06	1.24635e+06	811977	836973	881553	1.37586e+06	1.24307e+06	1.20854e+06	1.23207e+06	1.1621e+06	1.06527e+06
87.044	87.0439	87.044	1413.88	1410.94	1417.06	12	6	990952	1.01265e+06	1.14724e+06	1.31572e+06	1.36916e+06	1.42567e+06	1.42365e+06	1.44045e+06	1.36076e+06	1.32425e+06	1.28971e+06	1.97171e+06	597458	818667	415002	483507	488138	471911	780321	881000	890011	936579	989550	966875	547250	951599	891110	686057	912620	917859	970615	991114	1.09528e+06	722810	749275	735519	1.1465e+06	1.1191e+06	1.06866e+06	1.07174e+06	994853	965263
87.044	87.044	87.044	658.573	657.667	661.168	10	6	9.31323e+06	9.51482e+06	1.05886e+07	6.1416e+06	6.93663e+06	5.66566e+06	6.02045e+06	6.06157e+06	6.0663e+06	3.52417e+06	3.39863e+06	3.46941e+06	954820	843267	876256	1.12216e+06	916702	854127	8.91112e+06	7.94425e+06	7.55003e+06	5.56097e+06	6.04224e+06	5.93452e+06	4.168e+06	3.64129e+06	3.65317e+06	8.47274e+06	7.08228e+06	7.47707e+06	6.78191e+06	6.67071e+06	6.72173e+06	5.59289e+06	5.51266e+06	5.34962e+06	5.09213e+06	5.05809e+06	5.24532e+06	4.61631e+06	5.05389e+06	4.90771e+06
87.044	87.044	87.044	1367.39	1366.05	1368.38	7	6	1.41879e+06	1.5807e+06	1.75057e+06	1.79105e+06	1.93239e+06	2.0276e+06	1.97957e+06	2.41621e+06	2.46223e+06	3.17927e+06	2.51781e+06	539941	909146	812195	641656	754680	681490	688836	1.1927e+06	1.25556e+06	1.38174e+06	1.49428e+06	1.50772e+06	1.45812e+06	844746	1.45059e+06	1.31429e+06	966153	1.30172e+06	1.41579e+06	1.36645e+06	1.44122e+06	1.58018e+06	1.02546e+06	1.11418e+06	1.1335e+06	1.70096e+06	1.69305e+06	1.6309e+06	1.61979e+06	1.57146e+06	1.48121e+06
87.044	87.0439	87.044	1371.76	1370.16	1373.97	8	6	1.06671e+06	1.1903e+06	1.31379e+06	1.38439e+06	1.4483e+06	1.53877e+06	1.53289e+06	1.67582e+06	1.71585e+06	2.02766e+06	1.7423e+06	1.99457e+06	508326	104094	903492	581110	502124	481918	943378	963814	1.09663e+06	1.10919e+06	1.15344e+06	1.18369e+06	631226	1.10141e+06	970145	744167	963992	1.01316e+06	989589	1.09643e+06	1.1289e+06	838077	800890	857379	1.25613e+06	1.2772e+06	1.1287e+06	1.24479e+06	1.16644e+06	1.0783e+06
87.044	87.0439	87.044	1391.82	1388.59	1394.03	12	6	1.37555e+06	1.44264e+06	1.55377e+06	1.78806e+06	1.7874e+06	1.93424e+06	1.94658e+06	1.87295e+06	1.89021e+06	1.93697e+06	1.75903e+06	1.29013e+06	1.03764e+06	1.00673e+06	822217	697706	649208	625508	1.04155e+06	1.18783e+06	1.26239e+06	1.32184e+06	1.35632e+06	1.35223e+06	810455	1.33065e+06	1.22694e+06	917775	1.23182e+06	1.24868e+06	1.30477e+06	1.37321e+06	1.44532e+06	1.02824e+06	994499	1.01598e+06	1.5516e+06	1.51763e+06	1.46303e+06	1.4837e+06	1.40423e+06	1.36114e+06
87.044	87.044	87.044	677.438	676.928	677.562	8	8	6.79008e+06	6.52079e+06	6.61835e+06	7.3407e+06	4.96415e+06	4.3387e+06	4.30833e+06	4.301e+06	4.28187e+06	2.46631e+06	2.33752e+06	2.41855e+06	629372	598067	624149	814036	663260	613880	5.60601e+06	5.25151e+06	5.00599e+06	3.8561e+06	4.38941e+06	4.14075e+06	2.82717e+06	2.5933e+06	2.5523e+06	5.16863e+06	1.7952e+07	5.0121e+06	4.58321e+06	4.53166e+06	4.6033e+06	4.02859e+06	3.65328e+06	3.72015e+06	3.54604e+06	3.42183e+06	3.4869e+06	3.107e+06	3.45675e+06	3.43209e+06
87.044	87.044	87.0459	729.766	729.434	730.065	8	8	1.10359e+07	9.58088e+06	8.51183e+06	7.14927e+06	7.08079e+06	6.7858e+06	6.6471e+06	6.56066e+06	9.52518e+06	3.45812e+06	3.30783e+06	3.34596e+06	885211	821314	861387	1.15701e+06	932938	860027	8.03155e+06	4.35247e+06	7.68495e+06	5.19276e+06	5.4805e+06	5.51838e+06	4.04631e+06	3.70818e+06	3.60815e+06	8.0074e+06	1.13489e+07	7.79757e+06	6.73437e+06	6.73955e+06	6.71528e+06	5.79234e+06	5.43607e+06	5.50726e+06	4.85335e+06	4.76096e+06	4.92731e+06	4.71958e+06	5.07475e+06	4.99826e+06
87.044	87.044	87.044	269.838	269.7	275.359	9	7	469222	451740	428777	397189	405184	416561	381820	377892	368667	370541	357709	363248	122324	174329	193553	238826	194705	185476	488515	458502	456631	464446	496017	495062	422215	426593	417177	437457	489602	475855	457403	442397	463649	357774	333468	317250	552995	531584	556451	442430	483855	474225
87.044	87.044	87.044	1267.63	1263.78	1269.85	10	5	1.78881e+06	1.76033e+06	1.86427e+06	2.11539e+06	2.22008e+06	2.31245e+06	2.28969e+06	2.22971e+06	2.07123e+06	2.10225e+06	2.06867e+06	1.98926e+06	818134	1.04594e+06	532805	849767	797289	777995	1.3049e+06	1.44038e+06	1.56451e+06	1.72102e+06	1.7402e+06	1.75368e+06	1.04782e+06	1.58125e+06	1.40107e+06	1.26063e+06	1.50732e+06	1.5518e+06	1.54766e+06	1.59885e+06	1.70519e+06	1.35993e+06	1.38069e+06	1.45516e+06	1.83951e+06	1.81146e+06	1.73057e+06	1.78652e+06	1.70443e+06	1.66603e+06
87.044	87.0439	87.0441	1180.1	1174.66	1182.56	10	9	884335	1.13113e+06	1.13868e+06	1.49755e+06	1.53511e+06	1.65832e+06	1.59427e+06	1.4589e+06	1.1954e+06	1.73752e+06	1.52436e+06	1.28633e+06	616544	608156	612716	657102	665412	643029	728569	825064	973769	212607	1.35434e+06	1.22139e+06	851515	977523	2.00419e+06	0	578452	1.39086e+06	696417	958238	1.19966e+06	284771	1.08129e+06	1.23573e+06	967773	1.36718e+06	854029	861937	305672	461141
87.044	87.044	87.044	690.705	690.137	693.184	7	6	1.12577e+07	3.20961e+06	3.87161e+06	4.24335e+06	3.54629e+06	3.87417e+06	2.88069e+06	2.76467e+06	2.76514e+06	1.82203e+06	1.75805e+06	1.74822e+06	510316	452681	496770	635413	509078	480878	3.83466e+06	3.65876e+06	3.5089e+06	2.68593e+06	2.87976e+06	2.86645e+06	2.12185e+06	1.9471e+06	1.86515e+06	3.84711e+06	3.43519e+06	3.50783e+06	3.2333e+06	3.16151e+06	3.14464e+06	3.08871e+06	2.83456e+06	2.76264e+06	2.51862e+06	2.58885e+06	2.65315e+06	2.39675e+06	2.41763e+06	2.4547e+06
87.0438	87.0438	87.0439	934.884	933.137	936.236	7	3	1.76289e+06	1.47483e+06	1.41064e+06	1.28651e+06	1.28819e+06	1.29695e+06	1.11514e+06	1.10948e+06	1.09832e+06	802511	741400	737587	218791	232091	235457	320381	264026	186005	1.12865e+06	1.17347e+06	1.2092e+06	139127	997378	979996	753510	724959	709968	1.21104e+06	1.18953e+06	1.29642e+06	1.20775e+06	1.1891e+06	1.18253e+06	1.09995e+06	1.01947e+06	1.00726e+06	966996	976826	978973	956439	974424	970836
87.044	87.044	87.044	682.906	682.571	686.693	7	6	5.52753e+06	6.80013e+06	5.3102e+06	4.51017e+06	4.4582e+06	3.56536e+06	3.82817e+06	3.78695e+06	3.76194e+06	2.2349e+06	2.16127e+06	2.1948e+06	573746	572270	604248	776808	644547	598606	5.13097e+06	4.57448e+06	4.6578e+06	3.46011e+06	3.72976e+06	3.72556e+06	2.67286e+06	2.38517e+06	2.35277e+06	5.10278e+06	4.40157e+06	4.70816e+06	4.23334e+06	4.24655e+06	4.2763e+06	3.74776e+06	3.513e+06	3.4574e+06	3.22424e+06	3.27247e+06	3.36591e+06	2.98962e+06	3.20648e+06	3.05983e+06
87.044	87.044	87.044	1244.61	1235.75	1252.69	19	4	1.48919e+06	1.45596e+06	1.60816e+06	1.71068e+06	1.71348e+06	1.81527e+06	1.8072e+06	1.71998e+06	1.66987e+06	1.85852e+06	1.78293e+06	1.64312e+06	639383	653659	495673	722461	646667	584834	1.14689e+06	1.14572e+06	1.24692e+06	1.38004e+06	1.43228e+06	1.45267e+06	1.02777e+06	1.24439e+06	1.12983e+06	941856	1.24636e+06	1.23837e+06	1.26722e+06	1.29495e+06	1.30976e+06	1.17811e+06	1.09956e+06	1.26425e+06	1.46196e+06	1.39892e+06	1.39973e+06	1.39887e+06	1.41868e+06	1.31052e+06
87.044	87.044	87.0441	1186.34	1184.73	1190.35	7	4	388370	335352	311940	383195	373273	372926	447380	412476	406199	429601	364792	371363	139391	110437	136343	156647	144970	135863	256013	275432	293701	291249	343733	339883	642528	208952	270612	0	302792	288818	284496	303857	264692	194560	170142	249497	367355	339923	307467	364354	382744	216292
87.044	87.044	87.044	352.802	352.087	358.42	7	5	854697	727549	710092	671458	700533	708891	675628	687363	692370	614725	581969	588647	159296	217740	250670	295382	250018	237549	796320	813480	829105	879990	969598	909807	585202	697490	705402	887335	1.09232e+06	1.16417e+06	827320	773726	756772	667879	625493	605558	828692	833637	831639	886915	990288	941115
87.044	87.044	87.044	297.853	297.733	297.879	5	5	477139	481250	440872	464853	467542	501989	454830	474467	449331	420874	391614	385023	108566	167143	185716	232276	200353	181502	457277	488927	491800	561788	592856	602100	425627	493933	450184	435151	564869	567307	475071	449104	473482	371730	330755	320868	540901	489908	501269	570942	568461	546884
87.044	87.0439	87.044	1197.31	1192.66	1201.5	9	7	1.99441e+06	1.6123e+06	1.6596e+06	1.82303e+06	1.95447e+06	2.1155e+06	1.99881e+06	2.12203e+06	1.89118e+06	1.96963e+06	2.00227e+06	1.64992e+06	693306	765369	656515	743919	668809	1.07868e+06	1.18868e+06	1.21115e+06	1.34322e+06	1.50128e+06	1.55695e+06	1.62782e+06	305202	1.32075e+06	1.30792e+06	501689	1.37223e+06	1.40819e+06	1.41271e+06	1.35689e+06	1.45791e+06	984992	661985	696240	1.59436e+06	1.54088e+06	314143	1.64245e+06	261462	1.56566e+06
87.044	87.044	87.044	895.017	894.908	900.639	6	5	2.78653e+06	2.63748e+06	2.54974e+06	2.70798e+06	2.69912e+06	2.73241e+06	2.55856e+06	2.23372e+06	2.33659e+06	1.47335e+06	1.3793e+06	1.38824e+06	277936	288456	293349	393177	317325	304113	1.88983e+06	2.13382e+06	2.30784e+06	1.58423e+06	1.55473e+06	1.52872e+06	1.00137e+06	1.01074e+06	954736	1.61059e+06	1.68809e+06	1.77015e+06	2.64927e+06	2.93394e+06	3.17272e+06	1.45946e+06	1.32878e+06	1.37745e+06	1.35975e+06	1.33316e+06	1.31311e+06	1.23553e+06	1.3733e+06	1.31659e+06
87.0439	87.0437	87.044	196.154	195.058	196.744	5	4	350471	352019	348302	77853.4	262574	377496	365479	357282	361665	353932	364957	368328	209330	221974	277379	305218	265995	251808	389363	393679	381384	412407	399992	416818	370802	411651	401189	351977	348626	355543	391705	375072	409317	323308	314473	283188	433545	404904	425492	409126	422122	423288
87.0678	87.0677	87.0679	336.47	334.571	336.661	103	61	21227.1	24572.9	22681	10774.2	39892.4	24613.3	23011.8	24050.7	23364.9	24499.5	29335.2	22545.6	14281.9	11945.5	12753.7	4932.75	2792.87	2917.67	39158.4	34429.1	34015.1	19816.3	19692.2	19722.9	23013.3	21368.5	18114.3	26582.8	9830.18	10581.5	12033.2	27913.4	29129.3	19143.3	12801.3	14893.3	25355	25309.2	21308.7	22914.5	21281.3	23725.4
87.0678	87.0678	87.0679	917.729	917.396	918.339	39	19	906482	169865	27140.7	2334.66	0	0	0	0	0	0	0	0	0	0	0	0	0	0	74016	0	0	31934.5	57950.6	58303.1	0	0	0	3471.21	0	1504.19	130531	60982.1	29688.5	116955	44884.3	38533.5	0	0	0	0	0	0
87.0678	87.0678	87.0679	667.889	667.449	668.537	23	14	0	0	9729.52	16934.1	38140.5	73164	95629.5	0	0	0	0	0	0	0	0	0	0	0	0	0	0	112226	90874.6	73406.1	0	23408.2	16159.4	0	0	0	0	0	205168	4304.02	0	0	4773.99	1959.96	4647.64	19251.1	17230	15637.9
87.0678	87.0678	87.0679	692.21	691.915	694.071	20	9	676528	167555	32836.6	0	0	0	0	0	0	0	0	0	0	0	0	0	0	0	12181.6	0	0	6637.72	12116.2	15200.8	0	0	0	0	0	0	0	0	0	74974.3	38123.4	31444.8	0	0	0	0	0	0
87.0678	87.0678	87.0678	324.31	324.303	324.405	7	3	0	0	0	0	0	0	0	0	0	0	0	0	0	0	0	0	0	0	0	0	0	6343.94	2900.33	4659.39	34327.9	31450.4	33390.1	0	0	0	0	0	0	0	0	0	0	0	0	0	0	0
87.0678	87.0678	87.0678	883.136	882.544	883.389	6	4	2300.21	0	0	0	0	0	0	0	0	0	0	0	0	0	0	0	0	0	0	0	0	0	0	0	0	0	0	0	0	0	0	0	0	0	0	0	0	0	0	0	0	0
87.0678	87.0678	87.0697	811.162	810.175	815.809	109	42	3.89833e+06	342175	221379	82832	30587.9	20702.5	28823.5	57624.3	64951	44869.7	47974.5	47075.4	0	0	0	0	0	0	123351	30300.6	71229.3	173589	83772.9	198215	0	0	0	88525.8	49953.8	57271.2	187273	110666	54377.2	366011	114384	166637	0	0	0	0	0	0
87.0804	87.0803	87.0822	722.557	722.343	727.064	11	6	3959.87	0	2874.53	2859.88	15554.9	2559.48	10023	4518.44	5554.83	20913.8	15981	12139.1	5023.15	0	0	0	0	0	13312.1	13260.6	8690.56	0	5339.68	18930.7	0	12705.5	14581.9	0	0	0	2723.55	0	2443.9	0	0	0	13080.8	12059.8	6001.9	0	4480.02	0
87.0804	87.0804	87.0804	201.11	200.923	201.245	3	2	0	0	0	0	0	0	0	0	0	0	0	0	0	0	0	2955.4	3103.79	1243.47	0	0	0	0	0	0	0	0	0	1367.52	0	0	0	0	0	0	0	0	0	0	0	0	0	0
87.0802	87.0802	87.0802	461.844	461.709	462.297	3	2	41910.1	0	0	122717	70641	34793.9	0	0	0	0	0	0	0	0	0	0	0	0	21821.9	5742.72	0	0	7687.5	0	0	0	0	0	0	0	20884.3	5595.52	4716.31	27297.1	18593	18002.9	0	0	0	0	0	0
87.2448	87.2448	87.2448	383.205	383.137	383.272	2	1	0	48624.7	0	0	0	0	0	0	0	0	0	0	0	0	0	0	0	0	0	0	0	0	0	0	0	0	68801.7	0	0	0	0	0	0	0	0	0	0	0	0	0	0	0
87.2448	87.2448	87.2448	484.602	484.602	484.602	1	1	305808	351082	0	0	0	0	0	0	0	0	0	0	0	0	0	0	0	0	0	0	0	0	0	0	0	155564	2.63377e+06	0	0	0	0	0	0	0	0	0	0	0	0	0	0	0
88.0028	88.0027	88.0029	222.374	221.542	222.553	50	25	61094.6	64225.7	59461.1	46367	47907.6	48306.2	46794.1	47876.5	43750.8	47035.8	52145.6	42899.9	8852.34	18507.9	16727	67116.4	39077.1	31989.5	54390.6	44066.9	45940.6	50763.2	52623.8	43279.2	60664.3	71332.4	73341.2	29852.7	41333.8	34994.1	31692.2	35634.3	38310.2	29763	21644.7	18109.5	72496.5	95023.7	114160	73937.8	37768.4	71875.8
88.0074	88.0073	88.0074	465.055	464.988	465.231	8	6	26744.7	38434.9	39914.2	25178.8	33642.5	28565.2	48973.9	50420.5	51615.2	11653.4	10675.9	6906.19	3855.31	3315.6	5274.04	2582.37	1105.21	954.095	12672.9	29746.9	44785.8	144544	159977	125051	0	2675.48	3197.85	97317	145516	112210	33938.5	40364.6	43069.8	171933	196529	117229	15496.1	14452	6709.04	11387	19294.5	9604.47
88.0109	88.0109	88.0109	666.857	666.857	666.857	1	1	109862	65209.9	34236.1	46306.2	35319.2	55500.7	311317	620008	355154	469840	734012	795258	0	771.621	864.537	0	0	4817.21	804321	758185	828888	14608.8	39234	46010.5	37029.9	15379.6	22655.8	1.15348e+06	495516	591591	526381	551595	536464	55426.8	46739.9	49553.5	49180.2	47273.6	48495.5	49232.7	45804.5	45146
88.0307	88.0306	88.0308	1088	1087.53	1088.47	92	38	33518.6	50575.4	50828.4	16599.6	17552.1	10406.8	0	0	0	167327	178642	83041.5	0	0	2256.16	7313.76	4282.61	5424.52	0	0	0	281676	348647	105658	79562.4	63235	81658.8	184015	204476	108342	91500.8	28943.8	121872	47581.3	26658.9	23462.9	81832.4	31764.8	35046.4	82521.4	107980	99557.2
88.0307	88.0307	88.0308	398.68	398.38	399.317	67	63	233407	220580	194397	228356	224811	205957	180924	196850	194090	177030	176824	181132	46868.9	32068.6	49808.8	40652.7	39565.2	32174.3	251065	214251	193349	61302.2	135745	148271	155588	126870	129482	176320	184939	176702	182015	192123	195446	114357	108306	98012.6	147859	155444	147456	150342	170154	156182
88.0307	88.0305	88.0309	562.943	559.866	572.327	36	15	160989	57048.2	173607	214222	100308	188087	124752	125834	129919	78136.1	74447.8	75766.7	227267	27714.3	26029.9	58706.2	17892.6	22404	178875	165036	161353	134914	140832	136655	90264.7	81911.4	88611.1	162497	162786	168057	148175	139197	152342	128234	100655	95178.6	102659	95866.1	100735	113016	120963	114875
88.0307	88.0307	88.0307	432.887	432.67	433.055	20	18	103824	95252.1	86377.3	43082.7	53713.9	62633.2	181031	173758	164751	23914.7	21476.6	34078	12944.5	7076.55	13036.3	217925	180564	147987	403305	172969	323263	74089.4	95343.2	101262	22265	22006.1	34050.8	165372	164441	168374	57734.5	48698.5	63707.5	62608.4	52500.5	51034.8	63792.5	46616.7	68861.8	102571	117150	102059
88.0307	88.0307	88.0308	542.998	541.759	543.115	15	11	326983	281737	292213	210247	215323	210866	197609	221773	244916	79376.9	70972.7	67782	13334.1	15132.8	13559.6	17081.9	27918.9	12367.2	252880	267031	217862	179364	215777	213869	37903.3	76325.4	72983.9	278382	277004	297069	31228.6	36753.4	168700	140333	112602	107839	16801.1	19523.2	21026.7	128699	26846.1	138247
88.0307	88.0307	88.0308	452.646	452.573	452.862	12	7	65519.6	24338.7	22136.5	10512.2	13290.5	9603.52	7970.07	20360.3	19978.4	7931.47	3508.95	3726.18	19021.1	16368.8	8645.13	9470.06	12882.3	9764.25	5232.41	21058.6	21365.2	37048.2	34452.9	24543.2	1721.59	5446.64	10172.6	29231.3	39219.6	45128.6	19571.9	23396.4	35510	22003.1	9718.43	15594.8	20704.7	17731.4	22997.9	29215.4	37532.8	38380.9
88.0307	88.0306	88.0307	303.214	302.75	307.868	8	7	65377.3	113508	53593.3	0	3350.42	1933.99	0	0	0	0	0	0	0	3028.66	0	1358.33	0	1014.5	1553.05	2116.99	0	0	0	10787.3	1466.4	1687.28	0	2421.02	1694.63	0	0	0	0	1352.09	0	0	1111.91	1343.64	1957.27	0	0	0
88.0307	88.0306	88.0307	507.595	507.298	507.747	7	4	349756	280787	261102	219602	230203	213285	214443	216657	246058	243533	178215	209070	28754.3	26071.9	22286.3	39297.4	31376.2	26361.9	385798	343857	323890	192260	227194	229747	171480	187885	195340	342153	303082	310536	202455	212347	214154	194683	186778	171015	168337	165837	172411	196253	211000	218997
88.0307	88.0305	88.0308	346.534	346.367	346.65	5	3	63352.1	83021.1	56125.2	83020.2	92974.4	73342.1	69398.8	67426.4	69118.9	103784	92517.9	100074	22177.9	24521.7	27317.2	19491.9	14539.5	25032.6	119239	121756	95992.7	53581.9	65405.8	71444.8	58152.5	96703.5	97252.9	85340.2	175104	173335	132324	129172	115731	53042.5	47651.9	44659	89510.7	97289.8	82014.2	100041	120097	84907.9
88.0307	88.0307	88.0307	370.519	368.241	372.839	7	4	8147.98	0	0	0	1909.92	4585.62	1489.14	1546.42	1539.55	0	3050.49	1723.15	5940.04	17756.6	13793.2	7163.14	15228.8	18847.6	2195.6	4209.49	3558.75	18004.7	85736.6	3315.81	4260.35	3167.15	1916.19	5718.16	11408.6	10889.9	7105.78	3547.62	5087.46	8544.62	13996.5	75019.6	7176.94	8863.88	3271.65	0	1962.16	1943.9
88.0517	88.047	88.052	485.445	480.696	492.271	301	66	9.68846e+06	1.31972e+07	4.79187e+06	3.52636e+06	7.33529e+06	3.55069e+06	5.84207e+06	4.08977e+06	3.32677e+06	114190	2.8805e+06	3.22171e+06	470866	363403	427501	413047	346074	263779	7.32356e+06	2.87825e+06	4.88773e+06	3.02615e+06	6.55758e+06	6.74292e+06	5.83679e+06	4.03935e+07	3.95828e+07	4.11845e+06	4.93267e+06	1.07815e+07	1.69529e+06	6.34969e+06	7.53787e+06	5.34842e+07	5.39223e+06	3.65044e+06	3.7794e+06	3.89188e+06	5.37613e+06	2.81275e+07	7.51016e+06	4.2004e+06
88.0474	88.0472	88.0519	219.059	217.588	220.223	135	66	41163.4	68054	47329.3	35335.4	26349.4	392380	25192.8	25295.3	28522.8	33081.1	383208	22191.4	239330	124513	248931	323971	270652	253232	540307	437682	416223	23040.1	30844.3	35110	811618	28266.5	31320.2	419206	354098	363655	27497.3	36051.8	32779.9	264692	252512	241794	381907	26950	27805.3	38435.9	44076	386659
88.0473	88.047	88.0474	383.423	382.506	397.464	108	66	4.82165e+06	4.45126e+06	5.20278e+06	3.91387e+06	2.71977e+06	3.45636e+06	2.68161e+06	2.3098e+06	2.05208e+06	1.95079e+06	1.92913e+06	1.96713e+06	257311	226857	119026	358041	264127	238466	8.00808e+06	7.86692e+06	6.90958e+06	3.42989e+06	3.85937e+06	4.00889e+06	2.77654e+06	2.3348e+06	2.53798e+06	8.8292e+06	9.7492e+06	8.21969e+06	2.71014e+06	2.26019e+06	2.9975e+06	2.88938e+06	2.54172e+06	3.15781e+06	3.29288e+06	3.50601e+06	3.67839e+06	4.83423e+06	6.43626e+06	3.6329e+06
88.0474	88.0472	88.0518	427.864	422.29	436.636	91	58	616089	577930	533163	445838	345851	551802	322091	294568	316229	184884	452779	192974	14264.7	14245.4	10418.1	41108.8	18864	10783.8	515794	560567	504800	401748	414132	334573	174972	186818	207601	489652	619997	532359	274204	249119	799456	264870	216005	246289	305378	338291	348517	471920	590190	624823
88.0518	88.0517	88.0519	209.166	205.471	210.349	92	57	173987	63535.3	160389	20202.5	105051	95196.1	56344.8	58276.1	100659	94471.7	39094.3	58013.6	38583.1	22371.9	20305.4	41023.9	28611.1	17658	126549	103224	106742	41101.6	34214.3	60689.8	48520.6	68491.1	78590.7	88366.3	69945.1	47279.9	68551.3	93989.3	95750.5	41296.7	46086.4	67215	60588.4	57254.1	78236.5	64330.9	90825.1	89530.3
88.0474	88.0471	88.0493	587.809	584.188	591.25	92	53	559657	1.03337e+06	771987	1.41249e+06	604522	368650	537302	541863	518225	266046	226214	183006	60970.3	34871.2	35272.9	23441.3	34789.7	8941.07	193588	884949	751267	639676	253938	966697	948467	280309	325943	169008	959587	137913	411397	1.1261e+06	462872	539639	507604	1.01052e+06	301754	699705	595182	403031	862312	328273
88.0473	88.0472	88.0474	313.568	313.21	314.561	75	66	1.32372e+06	1.15905e+06	1.06645e+06	739878	734551	686698	347073	347741	366619	333804	325376	353733	202176	174499	176432	184035	129182	122391	1.64397e+06	1.55115e+06	1.4453e+06	823339	914016	928835	845725	813262	746875	2.86558e+06	2.55827e+06	3.49074e+06	638779	572091	636972	1.70767e+06	1.50415e+06	1.56041e+06	1.33096e+06	1.27279e+06	1.36902e+06	1.57407e+06	1.00172e+06	1.67502e+06
88.0473	88.0473	88.0519	252.573	251.256	252.98	76	61	479111	408137	380022	309386	303220	278519	153023	130549	126328	159210	172356	182366	70178.6	72585.8	80349.4	91191.7	64680.1	63877.9	335752	305206	283285	175996	214188	211480	338517	299327	297373	550512	517148	525400	389339	368845	412577	231233	218166	223921	426810	422835	439125	353791	342489	384620
88.0518	88.0516	88.0519	196.212	195.109	196.959	67	51	82610.1	52536.3	67175	63131.1	76002.5	90747.6	90485.8	97399.4	89711.9	125331	129859	140569	59973.1	32920.3	40658.6	31288.1	16226.4	17189.8	119220	163469	139649	47585	71205.5	77184.8	71831.1	129170	118602	51835	78443	71098.8	78504.3	98159.9	106880	64234	53964	48142.9	130655	127999	123069	78922.2	40134.7	77441
88.0473	88.0471	88.0492	541.414	540.613	548.155	69	64	994857	872687	998808	668621	678339	653850	597690	764848	615446	253870	278896	234435	43425.1	33052.9	27144	43591.8	36041.9	37263.3	750956	713003	670270	669190	753510	770471	259666	273402	379667	680265	783671	844980	490390	532741	536716	372122	328782	324373	427572	416908	419513	446833	493437	481324
88.0473	88.0472	88.0492	701.238	698.488	707.314	78	40	209282	342992	106310	125344	193980	186669	98393.2	74534.3	102673	24106.8	30795.2	28702.3	13686.6	8595.12	7699.41	7135.7	9226.52	7958.26	70166.1	209941	101793	57616.3	176851	86457.6	47437.3	39433.2	13718.2	94425.3	115142	10983	83947.8	116116	153551	48417	141890	156114	50287.4	8122.51	69846.7	84059.8	153367	81564.5
88.0473	88.0473	88.0474	413.662	401.733	418.742	89	45	190826	125078	117656	113476	200860	247856	69686.5	78827.1	77340.7	134856	74244.5	73716.1	13353.2	14178.1	16668.6	18804.8	13694.6	16247.4	154047	138822	139046	127335	133204	119462	66256.7	68449.3	70025.3	148729	158808	313378	114988	102033	165317	82240.6	73018.3	72072.7	131037	194779	127286	249782	158040	264213
88.0473	88.0472	88.0492	518.677	513.662	519.377	56	53	604169	651998	598642	378505	402548	395634	308003	318438	339538	217068	219671	232193	35425.1	28735.4	35568.2	59427.4	51760.2	45727.4	874355	479286	528030	339606	387409	358659	248882	208691	246737	537948	463514	485923	339243	351678	340803	392275	282533	273369	354634	281520	304808	336445	353095	363151
88.0473	88.0471	88.0517	610.507	606.754	616.544	86	66	3.17733e+07	2.51639e+07	2.47038e+07	2.02082e+07	1.94534e+07	1.90123e+07	1.69174e+07	1.53658e+07	1.23384e+07	6.44112e+06	4.87008e+06	5.91003e+06	1.53997e+06	906671	980017	879964	790736	689800	2.55574e+07	2.51686e+07	2.56565e+07	1.29976e+07	1.24393e+07	13300758	6.30958e+06	6.59537e+06	5.7529e+06	2.00486e+07	1.7488e+07	1.0865e+06	1.56931e+07	1.94144e+07	1.83121e+07	8.97055e+06	9.80318e+06	1.09934e+07	1.10262e+07	1.24526e+07	1.10261e+07	8.62801e+06	9.29208e+06	1.00755e+07
88.0473	88.0473	88.0493	524.004	523.307	533.663	57	42	506700	394832	375247	325189	333013	321251	262060	259153	250556	164084	166844	182010	34326.1	30494.3	33729.5	44443.6	36590.5	28798.7	444778	449336	374188	270107	300312	313235	187961	164955	172713	386096	362828	377473	315978	283909	277190	228653	198212	195371	232089	239887	246858	255419	289871	280758
88.0473	88.0473	88.0474	749.004	743.74	756.293	41	27	123647	19162.4	137406	13713	18003.4	134978	14165.5	89376	211072	34570.9	28286.5	38309.6	5318.68	7674.99	6120.82	4062	6938.71	5600.27	83287.5	102028	191271	64732.8	11734.6	51696.2	19122.9	22307.6	22366.7	77286.6	84003.6	79345.1	112279	59322.8	149961	59634.8	55117.3	53046.2	4699.77	49449.2	58279.7	43826	48087.8	38929.6
88.0473	88.0473	88.0492	499.539	494.705	504.184	49	28	1.87133e+06	1.51639e+06	620933	599007	1.10351e+06	2.14372e+06	2.16128e+06	1.9475e+06	2.3458e+06	595239	219661	607421	141397	113547	487307	169135	145049	132828	2.01554e+06	800017	1.72962e+06	914996	972711	357538	382742	755840	383104	1.82205e+06	3.03857e+06	450199	229818	962622	994592	590019	861550	870505	1.80364e+06	1.97907e+06	838783	991767	1.10183e+06	1.08103e+06
88.0474	88.0472	88.0475	711.663	708.514	718.861	29	21	181873	175830	161621	126660	133813	10641.5	8945.59	65743.4	18870.2	41424.3	47695.9	40582.3	12110.1	11198.4	11637	9819.84	6423.44	8435.86	114092	122290	119864	82787.1	81308.5	83415	35297.3	33162.6	40878.7	106816	98926.4	95368.5	97351	98360.4	80105.4	76804.8	75549.3	38949.7	61236.3	68836.9	69437	64125.2	75514	64769.6
88.0473	88.0473	88.0493	622.751	619.432	627.781	29	25	1.0316e+06	2.27146e+06	692663	562365	573180	647123	483837	367006	480516	109631	230372	208264	61928.4	45541.5	42010.6	54670	43778.5	46315	618727	1.79579e+06	660448	365112	411068	398215	291545	228897	260695	724704	602441	381569	247418	501432	470688	386165	359380	265204	262373	340526	350418	317426	343821	329092
88.0473	88.0473	88.0474	507.929	504.642	513.41	32	20	630282	498881	471820	393796	407583	392743	392132	395152	337020	349959	288889	395925	43653.4	31801.7	31597.4	63467.6	51334.3	40446.4	408494	608654	588511	359639	2.40896e+06	409064	304368	269794	313500	590798	344050	480956	281225	373947	383960	2.57437e+06	2.19293e+06	311377	311843	305565	363490	410399	391751	402753
88.0474	88.0473	88.0492	729.882	726.087	732.531	18	14	73019.1	54071.2	52609.7	41835.6	41979.1	21256.6	19810.9	31671.9	18207.2	11525.8	15743.8	14841.7	3263.89	7227.84	3574.53	994.787	4643.6	4304.37	41373.8	34669.8	37324.6	23710.6	29255.4	30109.9	10757.6	5770.48	16185.1	39313.1	37773	47334.8	33915.5	37224.6	33037.3	88479.3	45558.2	55436.9	32933.6	43791.7	77890.8	26271.4	36289.7	34500.9
88.0473	88.0473	88.0474	845.049	837.829	848.75	24	10	18587.9	13159.6	5554.44	7861.67	3044.96	0	6596.67	7263.98	2499.15	0	1813.32	1679.86	6683.77	4168.06	4067.62	2042.47	3800.57	2598.5	11178.7	24316.7	24899.7	5627.85	9433.85	7947.19	1551.8	3278.45	0	24545.1	33167.3	19151.8	11249	13214.5	10866.3	18437.2	9635.15	4882.45	7903.97	7668.32	8897.05	10327.2	23923.3	11033.8
88.0712	88.0712	88.0712	810.352	810.352	810.487	3	1	95471.8	318337	78667.5	20153.9	2909.37	0	1858.36	0	0	0	0	0	0	0	0	0	0	0	99774.7	2108.56	0	57154.8	94212.9	90568.2	0	0	0	39375	17646.4	19780.2	77703.2	46335.7	19137.6	154302	99364.2	73792.4	0	0	0	0	0	0
88.0756	88.0756	88.0757	692.626	691.915	693.936	61	32	1.63547e+06	721478	200412	92307.2	42366.8	17535.6	2013.18	3729.91	0	1612.83	0	1482.04	0	0	0	0	0	0	217872	26617	0	86293.7	130633	118777	0	0	0	58752.8	14469.4	7929.52	114940	64868.1	32834.8	283811	83722.8	140384	0	0	0	0	0	0
88.0756	88.0756	88.0756	917.821	917.37	918.153	30	15	572365	99652	5340.84	0	0	0	0	0	0	0	0	0	0	0	0	0	0	0	33483	0	0	7139.45	36482.2	32060.3	0	0	0	0	0	0	78383.4	32083.5	8686.75	65686.6	33824.8	13079	0	0	0	0	0	0
88.0756	88.0755	88.0757	209.55	198.495	221.44	53	19	144149	122109	19229.9	53928.4	93101.6	36708.9	58563.1	6280.68	76159	82653.5	81073	85883	39523.1	30656.4	25961	45149.9	33253.3	24964.8	116486	81620	12521.5	43732.6	124840	57716.4	73549.1	83295.3	80157.1	75208.4	28351.9	61975	297867	109137	64709.9	65046.8	44983.7	43441.4	71442	72219.2	74853.5	95816.9	112829	105904
88.0755	88.0754	88.0756	836.971	836.418	837.654	27	17	1.57682e+06	385559	114178	49763.3	7342.24	0	0	0	0	0	2074.97	0	0	0	0	0	0	0	97165.2	0	0	26963	56136.8	46138.1	0	0	0	16754.5	0	0	53249.1	22245.4	12150	172858	106563	91167.1	0	0	0	0	0	0
88.0756	88.0755	88.0757	184.364	180.758	192.915	49	22	122016	86174.1	63563	64241.8	53018.8	29659.7	13469.1	12460.9	5733.21	0	1139.73	2842.09	0	0	0	0	0	0	39140.6	76502	47358	37337	47189	65323.8	0	0	0	33291	45773.9	43716.4	81478.4	77432.3	49421.6	80067.5	205694	297509	5815.95	2818.77	0	13645.6	11289.3	7090.68
88.0756	88.0755	88.0756	227.549	225.408	228.989	6	5	0	0	0	0	0	0	0	0	0	0	0	0	0	0	0	0	0	0	11188.2	31630.7	37408.9	0	0	0	0	0	0	0	0	0	14998.5	33060	61166.7	0	24292.7	30433	0	0	0	0	0	0
88.0756	88.0755	88.0756	241.705	240.618	243.636	4	4	25679.7	0	0	0	0	0	47300.1	28137	34067.1	0	0	0	0	0	0	0	0	0	0	0	0	0	0	0	0	0	0	0	0	0	0	0	0	924.436	2023.68	0	0	0	0	0	0	0
88.0756	88.0756	88.0757	324.663	324.528	325.092	3	2	52579.9	31282.9	3313.01	0	0	0	1967.49	0	0	0	0	0	0	0	0	0	0	0	0	0	0	0	0	0	0	0	0	0	0	0	0	0	0	0	0	0	0	0	0	0	0	0
88.0756	88.0756	88.0757	810.76	810.144	815.752	46	27	2.18761e+06	449498	112839	22909.3	2909.49	0	1857.84	0	0	0	0	0	0	0	0	0	0	0	135866	2108.65	0	73370.5	124921	115495	0	0	0	56510.7	20708.5	23158.3	98880.5	53701.3	16801.7	89311	124061	117126	0	0	0	0	0	0
88.5324	88.5323	88.5324	432.939	432.647	433.065	27	11	0	0	0	0	0	0	7570.68	1793.76	7308.82	0	0	0	0	0	0	22795.2	14597.5	10720.7	44129.3	43641.6	37324.3	0	0	0	0	0	0	6124.53	6741.17	9773.68	0	0	0	0	0	0	0	0	0	0	0	0
88.5324	88.5324	88.5324	398.688	398.671	398.839	4	2	14504	13502.8	19173.9	13152	13254.2	7137.87	7203.97	14088.4	21712.3	4285.87	8612.79	9687.02	0	0	0	0	0	0	13975.2	12509.5	5931.86	4417.76	2052.25	2032.63	0	0	2173.93	2790.37	7806.56	6904.56	8533.12	9677.13	11691.6	3185.5	1714.32	2737.99	4981.58	8740.53	2180.92	1960.07	5249.61	0
88.9508	88.9508	88.9509	1453.05	1442.23	1458.62	15	12	926147	1.2229e+06	1.35076e+06	18583.9	1.31154e+06	1.39974e+06	1.27116e+06	1.20288e+06	1.17181e+06	1.17141e+06	1.11569e+06	1.11143e+06	2.38224e+06	2.48094e+06	159866	2.61908e+06	2.52169e+06	2.43612e+06	100648	906411	1.00381e+06	1.03675e+06	1.08569e+06	1.16158e+06	2.26009e+06	1.22577e+06	1.2201e+06	99018.4	313353	1.30756e+06	1.6115e+06	89028.5	1.82394e+06	2.05861e+06	182905	142831	77797	1.82566e+06	58146.8	1.73384e+06	1.72836e+06	1.79442e+06
88.9508	88.9508	88.9509	1367.04	1361.04	1373.97	11	8	685254	872567	978109	130624	1.0086e+06	962889	897010	888873	802412	929978	824883	764503	120654	1.71473e+06	1.69307e+06	1.88986e+06	1.68502e+06	1.65657e+06	646860	664377	731042	109374	824179	887754	1.60925e+06	939656	888148	1.34607e+06	853009	958695	1.12977e+06	1.25042e+06	1.32234e+06	1.49397e+06	1.52737e+06	1.63497e+06	1.35382e+06	1.32262e+06	1.26837e+06	89970.4	1.2484e+06	1.23191e+06
88.9508	88.9508	88.9509	1407.51	1402.47	1410.54	7	7	205050	732184	232503	808870	808664	843319	725302	741313	682579	719360	697157	638582	1.39648e+06	1.41767e+06	1.41768e+06	1.51004e+06	1.47712e+06	1.43724e+06	519879	562499	584050	609954	632557	655703	212445	748413	715965	1.10696e+06	691576	75850.5	921306	1.08678e+06	1.11747e+06	1.21539e+06	1.26122e+06	1.36358e+06	1.11815e+06	1.07044e+06	1.01254e+06	1.05218e+06	1.0532e+06	1.04299e+06
88.9508	88.9508	88.9509	1353.1	1346.56	1357.65	8	8	174392	108020	979262	1.0052e+06	1.0114e+06	967534	940907	873271	830808	932731	826685	781426	1.63299e+06	142530	1.60446e+06	129456	1.6378e+06	1.66127e+06	188963	673551	719077	806596	821513	882450	1.56292e+06	949590	916958	1.2923e+06	84925.3	971775	1.14936e+06	1.30626e+06	1.40465e+06	1.43047e+06	1.52352e+06	1.55659e+06	1.32523e+06	1.30905e+06	70228.8	1.25965e+06	1.26312e+06	1.23866e+06
88.9508	88.9508	88.9509	1431.22	1427.31	1437.26	6	5	486013	637972	705868	104844	687460	706369	665622	637040	630301	631645	568962	561620	1.25051e+06	1.28102e+06	1.28673e+06	1.35907e+06	1.29632e+06	1.27949e+06	460381	472593	537061	558731	584310	634441	1.21712e+06	645138	143943	101898	657760	670847	865461	906574	984225	1.10718e+06	1.14793e+06	1.25208e+06	986674	102519	915886	917354	884453	909609
88.9508	88.9508	88.9509	1393.93	1392.76	1397	4	4	470239	587114	698174	705364	24033.8	648531	622736	597902	587750	553769	554197	527194	1.17077e+06	1.15927e+06	1.16012e+06	1.25736e+06	1.15202e+06	1.14399e+06	421202	447662	523045	534323	538228	595322	1.08268e+06	609979	641330	881446	591346	664684	790484	829803	920055	971707	1.02389e+06	1.13619e+06	896777	891219	830195	93370	866365	163613
88.9508	88.9508	88.9509	1423.27	1420.82	1424.72	3	3	467377	572343	655741	645925	635186	655277	628962	588311	569634	614386	557334	520479	1.11972e+06	1.18098e+06	1.18742e+06	1.26531e+06	1.16855e+06	1.19712e+06	395781	433725	515134	507767	522091	555500	1.11597e+06	590196	575029	67204.9	614309	630727	781572	859528	867200	959761	1.09186e+06	97049.4	847282	874857	825819	802608	838853	150364
88.9508	88.9508	88.9509	1170.15	1168.51	1175.45	4	3	1.89483e+06	1.33568e+06	653307	975653	442311	563202	507883	440877	334575	462546	299069	552114	725779	718372	95619.5	57437.4	855040	30979.7	765875	902671	1.1794e+06	607722	949437	845337	905525	894058	567087	855557	1.09567e+06	833070	1.88751e+06	726987	977291	813278	861340	877057	1.06553e+06	457306	923135	1.17093e+06	820303	745861
88.9508	88.9508	88.9508	1203.69	1203.59	1203.79	2	2	956806	1.15805e+06	1.31536e+06	1.28582e+06	1.34401e+06	1.22237e+06	1.16203e+06	1.13003e+06	1.08861e+06	1.16894e+06	1.07584e+06	1.05401e+06	1.66616e+06	1.66708e+06	95315.3	1.99856e+06	76713.8	1.7569e+06	846600	904209	949955	1.0495e+06	1.11437e+06	1.1755e+06	1.51712e+06	1.18675e+06	1.17535e+06	1.48919e+06	1.09273e+06	1.19956e+06	1.39411e+06	1.61078e+06	1.66911e+06	1.28395e+06	1.37902e+06	1.5242e+06	1.58425e+06	1.54148e+06	1.38968e+06	1.55254e+06	1.56362e+06	1.57787e+06
88.9509	88.9508	88.9509	1318.32	1317.73	1318.91	2	2	557939	715005	804328	761838	783667	817467	728263	703294	690452	694998	701175	701688	1.29342e+06	1.33052e+06	1.27782e+06	1.39733e+06	1.32479e+06	1.22614e+06	502185	563464	625342	670172	657501	683640	1.20358e+06	775089	722364	1.04567e+06	713354	753414	923162	1.04948e+06	1.08131e+06	1.14639e+06	1.12101e+06	43779.8	1.03976e+06	1.07163e+06	983982	955289	1.00717e+06	988114
88.9508	88.9508	88.9509	1183.84	1182.29	1188.07	3	2	1.53805e+06	1.83526e+06	1.98725e+06	1.95803e+06	1.94302e+06	1.92255e+06	1.72693e+06	1.63e+06	1.64401e+06	1.66677e+06	1.6734e+06	1.63976e+06	2.35826e+06	121964	2.36478e+06	183159	2.54993e+06	2.50068e+06	1.37645e+06	1.25729e+06	1.42564e+06	2.47133e+06	1.54736e+06	1.75785e+06	2.85531e+06	1.88838e+06	1.79003e+06	2.72081e+06	1.67651e+06	1.96064e+06	2.316e+06	2.52556e+06	2.72785e+06	1.85518e+06	2.62353e+06	3.01441e+06	2.44658e+06	2.48989e+06	2.2338e+06	2.31383e+06	2.1462e+06	2.06997e+06
88.9508	88.9508	88.9508	1326.27	1325.18	1327.37	2	2	70812.6	80525.1	109705	147768	109028	101415	128077	79739.3	106392	120508	102729	94063.4	172046	24431.1	216186	180700	179660	217306	30303.1	73892.7	82964.2	84472.3	83576.4	86930.6	181524	100103	98195	137901	98058.6	93885.7	115082	130847	144676	144591	198773	173161	146171	139902	126665	126597	129171	137796
88.9508	88.9508	88.9508	1337.81	1336.7	1338.92	2	2	552307	733367	799200	792119	812400	792503	711096	666609	671304	733448	684441	643485	1.33871e+06	1.34131e+06	1.41544e+06	119075	1.42463e+06	1.30856e+06	523228	535129	619283	641861	665185	66749.3	1.22486e+06	790820	767732	1.11109e+06	709329	792257	912367	1.07801e+06	1.07874e+06	1.12123e+06	1.24082e+06	1.28933e+06	1.06338e+06	1.04901e+06	975112	1.02125e+06	1.05583e+06	1.09576e+06
88.9508	88.9508	88.9508	1415.51	1413.98	1417.05	2	2	633912	793186	870470	886072	923084	896676	826732	826295	758266	766583	733469	720388	1.57833e+06	1.65687e+06	1.63014e+06	1.67303e+06	1.61174e+06	1.58257e+06	556296	641620	684683	731657	736002	780170	1.43933e+06	154153	788662	1.24477e+06	816884	915844	1.02891e+06	1.15765e+06	1.22938e+06	1.39151e+06	1.42314e+06	1.53677e+06	1.22164e+06	1.18653e+06	1.11592e+06	1.1497e+06	1.14177e+06	1.1773e+06
88.9508	88.9508	88.9508	1379.88	1379.88	1379.88	1	1	718984	909179	994037	1.02818e+06	978759	1.02743e+06	909135	886012	852672	872604	869050	772391	1.73506e+06	1.75704e+06	1.77056e+06	1.8562e+06	1.75517e+06	1.77075e+06	654842	701781	795134	770061	815874	837528	133269	946727	894744	1.39854e+06	877668	1.01202e+06	1.18801e+06	1.3274e+06	1.4006e+06	1.49784e+06	1.56175e+06	1.72612e+06	1.37551e+06	1.2662e+06	1.30571e+06	1.28617e+06	1.29056e+06	1.3185e+06
88.9509	88.9509	88.9509	1291.59	1291.59	1291.59	1	1	959744	113962	1.40108e+06	1.41394e+06	1.46034e+06	1.40415e+06	1.34798e+06	1.25896e+06	1.27038e+06	1.28225e+06	1.24722e+06	1.23401e+06	2.1784e+06	2.17434e+06	2.178e+06	2.47629e+06	2.33512e+06	2.28348e+06	887780	1.00223e+06	1.08013e+06	1.13003e+06	1.20381e+06	1.23024e+06	2.2577e+06	1.35198e+06	1.30976e+06	1.87693e+06	1.24055e+06	1.35715e+06	1.57501e+06	1.79408e+06	1.8558e+06	2.0052e+06	2.10279e+06	2.29816e+06	1.87779e+06	1.81504e+06	1.68615e+06	1.74758e+06	1.70919e+06	1.80192e+06
88.9509	88.9509	88.9509	269.202	269.202	269.202	1	1	235290	212408	205535	167423	174095	166218	24461.5	165782	165790	156655	174424	166849	120921	148826	137126	192858	186181	183359	178217	160975	152727	157217	154503	168146	205714	171480	185105	178447	160543	168411	151370	141152	143825	155756	159473	149664	164693	162886	180805	166808	174867	168133
88.9508	88.9508	88.9508	1245.46	1245.46	1245.46	1	1	1.65065e+06	1.9616e+06	2.10823e+06	2.32607e+06	2.24251e+06	2.31015e+06	2.03051e+06	1.95398e+06	1.89617e+06	1.92526e+06	1.90936e+06	1.93949e+06	3.25895e+06	3.30553e+06	3.2594e+06	3.7185e+06	3.50348e+06	85266.2	1.48976e+06	1.50313e+06	1.71157e+06	1.79467e+06	1.86382e+06	2.0322e+06	3.63144e+06	2.12124e+06	1.97037e+06	2.92471e+06	1.95177e+06	2.18795e+06	2.55954e+06	2.89692e+06	2.99244e+06	3.08311e+06	3.44869e+06	3.40603e+06	2.81648e+06	2.77135e+06	2.67438e+06	2.7055e+06	2.72273e+06	2.81269e+06
88.9508	88.9508	88.9508	1195.22	1195.22	1195.22	1	1	2.04351e+06	2.46467e+06	2.80238e+06	2.81481e+06	2.8512e+06	2.81222e+06	2.51804e+06	2.44126e+06	2.37398e+06	2.43025e+06	2.45021e+06	2.28584e+06	3.52877e+06	3.53559e+06	3.39452e+06	249521	3.82902e+06	3.6319e+06	1.75572e+06	1.87614e+06	2.0497e+06	2.21562e+06	2.28949e+06	2.46978e+06	3.02998e+06	2.54443e+06	2.50568e+06	3.34412e+06	2.35266e+06	2.62423e+06	3.19055e+06	3.40285e+06	3.6338e+06	2.70118e+06	3.03965e+06	3.40255e+06	3.3331e+06	3.35028e+06	3.26447e+06	3.40745e+06	3.46678e+06	3.33281e+06
88.9788	88.9787	88.9788	194.62	194.215	198.947	46	20	146412	126477	121877	126575	124737	125064	115669	112844	122335	125865	132746	140090	80808.2	113649	110638	167887	74514.1	66694.7	158298	135797	126605	120773	129929	130871	70424.2	120920	119487	14107.8	110708	120666	119481	119986	119545	117936	108023	107411	118518	118905	125532	103209	149486	127158
89.0053	89.0051	89.0054	304.098	303.786	304.37	58	31	70251.8	13526.8	70460.9	14125.7	16071.3	51265.2	19085.1	24026.6	12483	19128.9	17581.8	21857.1	36861.7	40856.6	41793.3	40684.9	32034.4	41141.7	20295.9	18654.6	5907.63	10501.9	13954	6096.22	67210.9	41848.6	42801.2	56906.9	52824.4	15596.2	4717.44	47696.6	6226.67	55490.9	51173.9	42514.4	10295.6	37956.4	11843.8	24637.3	6992.92	10414.6
89.0151	89.0151	89.0152	194.568	194.215	196.973	28	19	199592	180410	172892	173590	162589	172548	157231	155583	165571	173983	180162	183715	101839	154356	150343	164931	127441	132516	212183	177965	165214	162618	168594	170604	77554.1	166634	163904	177392	144184	158497	160441	158946	161057	155247	139909	140470	160928	158799	177705	85073.9	103210	84672.6
89.015	89.015	89.0151	462.79	462.635	463.105	11	6	1.16964e+06	432222	413624	183465	201241	179607	124494	125567	137745	115626	115706	128978	66556.4	71895.1	74830	80364.7	78469.4	71430	90012.3	106796	112469	102955	91479.7	98562.3	114721	105181	103484	86432.1	119586	109817	84531.4	98007.3	100880	118056	110838	102816	94934.8	102632	102577	105803	102904	112200
89.0152	89.0151	89.0152	234.478	234.18	234.719	10	9	280779	223181	232802	193105	204821	207106	209925	206076	219129	202894	200810	199262	138935	185028	188741	112682	85723	92046.4	259292	225377	210874	228963	220686	216519	420112	175699	192430	574368	179197	183069	227253	217607	228714	429379	368473	346824	185076	194101	193006	197423	195163	196502
89.0152	89.0152	89.0152	268.432	268.42	268.652	10	3	52576.2	32407.5	20213	68535.4	70241	64409.2	71231.6	70411.6	66892.6	74753.1	82624.9	74280	51748	63254.3	63142.6	98994.5	87423	90882.2	74598.2	66808.8	66000	70257.1	64489.6	64930.6	86299.2	72303.5	79053.8	80856.1	68441.8	76527.7	68627.2	54779.8	64549	66339.8	67635.7	64019	66082.7	71803.2	73623.3	65747.6	71048.8	73768.6
89.0151	89.0151	89.0152	243.77	243.534	243.861	9	8	141273	125591	125924	122930	134193	129946	145311	150391	150690	178309	189200	194928	121503	133824	137282	51480.3	36389.4	37083.6	185881	172053	161295	130999	138371	138553	168098	173666	172552	108114	102623	110400	88274.7	80044.4	90544.3	135297	124057	113916	110132	116360	113912	106857	110961	115450
89.0151	89.0151	89.0151	203.942	203.845	204.028	4	4	465134	392815	379073	180610	175604	177802	172816	177495	192630	187237	193604	200607	118803	168232	174144	48908.8	177029	195045	254779	220977	200735	190858	193958	197225	195191	189167	190178	198044	190615	187271	179841	188315	182788	173634	177765	179714	188616	195061	209713	208697	223890	228389
89.0232	89.0232	89.0233	423.127	422.894	423.398	87	57	42879	30686.3	29956.6	23157.5	16357.2	18118.6	65208.9	60937.7	64164.4	52790.9	48712.8	55060.5	26605.6	11296.9	27399.3	66646.3	60895.6	65628.8	68663.3	56938.9	26359.4	40962.1	51269.2	48679.6	16258.2	18878.2	20033.2	22635.6	19491.9	16754.9	54634.4	51813.8	53895.7	15244.7	29138.9	13244.8	24602.3	26226.9	26518.7	76856.2	89788.9	91689
89.0232	89.0232	89.0233	319.183	318.872	319.399	74	56	65599.4	59231.2	53714.6	37706.7	39285.4	13651.5	51228.1	53499.9	59732	46761.5	48092.6	49795.7	56295.9	48515.1	51034.5	64352.9	53310.7	44657.3	199408	19514.5	17523.2	42283.1	49279.5	58422.3	56529	42183.9	43007	12205.3	21212.3	22776.5	38132.5	39373.8	37229	14395.3	24382.8	23970.5	11601.5	14575.6	252387	21127.1	71178.8	67596.2
89.0233	89.0232	89.0233	358.523	358.364	358.73	10	9	14605.6	49265	19102.6	58375.1	60101.5	69930.8	13631.7	37473	10560.3	7699.08	41830.9	36447.9	26771.4	36671.8	35379.2	29926.9	35746.7	36344.5	47292.6	8848.22	10869.8	36209	43128.7	47975.4	46793	37898.1	45761.3	41110.3	43138.6	39155.7	39554.6	40689.1	37652	41193.1	36243.7	36794.1	36338.6	36383	41056.5	42257.1	45085.4	35417.9
89.0232	89.0232	89.0233	180.973	180.783	181.567	6	3	103914	0	99103.2	97184.2	0	112924	114167	0	108863	106167	108181	118320	78414.3	0	0	0	0	0	0	116565	0	0	0	0	0	113528	0	0	100583	108668	0	0	99641.3	0	0	0	0	106402	0	117706	0	121049
89.0416	89.0383	89.0416	1342.86	1331.16	1351.85	386	66	929363	889771	696436	986529	744945	123222	774927	617486	825432	1.06352e+06	109629	878787	1.03386e+06	1.69094e+06	241995	549967	557821	75782	1.12417e+06	1.35197e+06	558991	731917	790088	243974	805719	364084	1.17139e+06	183411	471983	822685	1.23937e+06	1.80155e+06	763906	149600	451030	977864	814114	550852	625939	847297	1.31322e+06	848872
89.0385	89.0383	89.0416	1070.86	1067.1	1075.24	162	65	1.1003e+06	490370	593523	665722	554085	912486	651610	330550	643261	1.05673e+06	1.02564e+06	750279	400960	362576	442095	1.16045e+06	1.05371e+06	732483	1.12091e+06	1.10293e+06	968438	774591	538306	787471	1.59042e+06	868840	975968	1.45962e+06	612470	1.09432e+06	1.02652e+06	567801	927902	835267	980173	1.10686e+06	878537	1.24404e+06	1.27403e+06	299927	1.25468e+06	1.33017e+06
89.0385	89.0382	89.0417	1080.41	1075.88	1084.81	147	64	950225	535545	260885	272011	782043	743475	410774	444027	905004	826312	953148	829983	553834	137937	269276	229675	400859	300566	393276	1.3875e+06	1.21845e+06	712656	549610	725364	863148	529407	914688	853809	1.01179e+06	896208	327175	698190	733112	460005	392216	454692	496686	1.16513e+06	1.73329e+06	1.02353e+06	1.32036e+06	667260
89.0385	89.0383	89.0417	700.177	694.256	704.04	128	47	965408	327038	462930	723707	188107	393245	121818	382961	129396	313605	221429	60468.5	149062	161157	158103	182291	162237	159237	239754	356701	492641	522677	353073	163364	227769	95362.3	234252	180203	372836	177845	350018	377719	380446	438740	215693	277934	230249	227338	226390	220856	297696	411400
89.0385	89.0382	89.0416	332.411	325.281	336.009	131	63	1.12519e+06	857867	830218	1.50592e+06	1.31883e+06	1.22251e+06	193385	161084	150463	141308	164798	156614	148009	163830	182243	172712	191747	496986	416490	84093.3	151368	206594	220649	181690	210355	211133	144096	237163	323928	215017	169857	144414	196723	234704	643753	173841	344017	285504	232621	379441	518644	327311
89.0385	89.0382	89.0417	450.515	444.639	455.758	130	66	1.53864e+06	360114	382723	573865	632278	421449	894174	351649	531602	417134	498811	1.11454e+06	227402	234918	235646	464189	218550	426481	112784	815719	556792	589121	404053	639707	425240	386052	350742	398007	916672	528319	258974	440192	847363	634381	293746	284855	336969	390771	348147	894801	394891	392565
89.0385	89.0384	89.0417	587.132	581.364	598.495	152	56	382767	475456	292927	491404	213569	278366	316589	463308	208127	212521	268485	357538	40739.2	98171.8	83297.3	92241.8	156997	65802.3	353494	24725.5	439294	332597	357329	256218	328846	293514	285762	383637	367114	77913.4	212192	43347.7	93518.6	180988	31579.8	391510	133580	103724	488652	297539	56426.8	701519
89.0385	89.0382	89.0416	386.271	385.512	393.742	143	66	858294	721413	693218	792079	741148	748887	684334	670989	674482	709419	820545	719018	250819	421296	262602	36647.8	209341	232338	794909	653431	628629	533848	617015	608826	704747	639818	1.01695e+06	598244	573218	586538	708051	540899	711868	499657	444501	422927	608861	585238	598024	639071	625077	660231
89.0385	89.0383	89.0417	298.143	291.629	301.424	107	62	1.622e+06	1.73771e+06	1.76764e+06	902549	572029	563384	729824	492331	491996	429559	431163	777681	155343	456985	192186	204996	219025	175902	457357	515009	500776	333861	602356	386064	400329	350946	359958	553259	468573	383556	410727	432723	1.18862e+06	267263	289341	365991	340459	347826	331893	462244	521970	1.27361e+06
89.0385	89.0384	89.0417	304.993	302.75	312.209	126	64	788077	747172	695045	212615	359882	325409	338353	344964	200038	293274	339206	387188	197085	235346	222590	209534	223810	204842	372003	207479	322734	424640	963713	1.10531e+06	245336	200923	193065	276210	222883	371426	335540	334823	331402	250711	178869	213918	164425	186140	197127	197969	225144	220015
89.0385	89.0384	89.0416	1013.1	1003.47	1018.89	91	47	620846	771598	193982	727542	328759	317884	312771	508516	274444	502477	636158	419803	211820	508572	494702	767183	579089	561078	378871	242606	521240	289599	553697	305579	733392	585326	364112	664860	818093	121812	268197	545766	212568	602408	600640	682068	378059	366994	325513	678094	269612	373820
89.0385	89.0384	89.0417	434.809	429.782	438.044	97	58	830620	888946	821064	922267	860792	866489	793448	772067	1.8242e+06	670901	693371	740151	190218	203270	203848	419365	659216	204755	1.10998e+06	1.07408e+06	1.13743e+06	691134	693798	779259	31824.7	593248	660873	228757	1.37531e+06	738846	575865	773873	687497	230343	235913	35610.5	1.31473e+06	731956	599172	799370	857458	931523
89.0416	89.0384	89.0417	1242.85	1238.16	1247.51	132	45	191603	1.23855e+06	898148	936721	851078	196551	706877	590824	813295	620757	731945	1.33198e+06	916443	71255.1	239988	1.37544e+06	107871	1.24477e+06	671957	613680	710686	615700	765791	811864	1.20618e+06	671275	770866	1.16857e+06	759214	1.02026e+06	1.42302e+06	1098890	2.30732e+06	1.16782e+06	1.59367e+06	1.50309e+06	1.17528e+06	1.92649e+06	1.02872e+06	246254	1.27487e+06	1.10895e+06
89.0384	89.0382	89.0416	284.924	282.561	289.233	90	59	367884	327716	324870	341036	237742	170859	241904	169754	216496	283457	179657	193784	112685	215128	139359	136703	42670.4	83990.5	377985	596599	225307	222824	270537	161342	92270.4	237218	191737	112952	352195	340246	310365	161166	392192	185163	197029	252066	360242	372304	377988	325803	416736	400137
89.0385	89.0385	89.0417	319.359	314.845	324.733	91	66	1.10565e+06	1.2274e+06	929692	659221	664640	607283	306500	326266	310102	369185	361264	399964	859945	55491.6	936672	1.17969e+06	879433	814590	445448	364160	432637	414409	513359	546004	1.63434e+06	827169	792263	615845	429868	427728	738111	740054	729113	662728	666825	611005	550792	522261	543959	621307	692288	790440
89.0385	89.0384	89.0417	338.159	337.185	341.361	72	59	722502	638827	623544	373124	673975	352109	241306	223638	220791	502753	478964	381087	23393.6	168677	41368.1	56635	169871	58732.8	276661	366642	233221	232041	238469	243361	254737	245771	231011	242956	203629	203497	215365	221630	459945	483847	195840	204762	253210	242219	339796	279194	277894	283367
89.0416	89.0384	89.0417	1257.2	1247.67	1266.82	264	48	688302	617370	927220	1.04507e+06	799620	946715	615609	972266	957661	1.19608e+06	1.82527e+06	799419	2.17905e+06	1.25451e+06	1.68701e+06	1.5747e+06	1.47898e+06	138599	539367	671244	148615	837242	828360	882630	3.02832e+06	470257	875028	975605	819805	778491	1.10103e+06	156932	2.98861e+06	1.29042e+06	1.95283e+06	1.56934e+06	546196	1.65565e+06	1.09877e+06	881566	3.31851e+06	898429
89.0416	89.0384	89.0417	1282.16	1278.92	1285.25	90	46	618932	712134	855659	1.5495e+06	1.17963e+06	1.47559e+06	761108	726935	1.43667e+06	755030	1.44019e+06	753513	242676	3.08764e+06	1.39396e+06	1.50678e+06	1.41072e+06	1.36014e+06	533308	615768	681714	1.27415e+06	725497	812031	1.17173e+06	970656	819107	951163	766032	1.32048e+06	625107	1.1195e+06	1.07472e+06	887464	1.08743e+06	1.31575e+06	1.81997e+06	1.37726e+06	1.02915e+06	720512	993510	1.44359e+06
89.0416	89.0384	89.0416	1302.11	1297.26	1306.97	132	44	494667	607405	703662	825749	746389	983559	181860	625633	1.39838e+06	538616	792987	553266	1.27055e+06	1.15225e+06	781327	1.16058e+06	1.07336e+06	1.04804e+06	121340	451419	497757	656116	571490	629002	1.38944e+06	1.50212e+06	563130	974359	587031	1.31492e+06	800819	843479	342382	227692	1.13855e+06	352936	1.34482e+06	139824	846869	998277	277693	999355
89.0385	89.0384	89.0416	230.397	226.378	238.539	105	66	1.64721e+06	1.30521e+06	1.23363e+06	1.03566e+06	1.09869e+06	1.03854e+06	3.74264e+06	2.36023e+06	1.0848e+06	1.01538e+06	935816	968495	235041	186581	239871	333603	119625	477962	1.34293e+06	1.16592e+06	1.06567e+06	3.58479e+06	1.17818e+06	2.63984e+06	696602	791487	788959	387631	840524	2.76226e+06	1.14133e+06	3.1478e+06	1.10272e+06	1.07495e+06	581769	84584.7	782685	1.50134e+06	854499	829628	929440	1.53558e+06
89.0385	89.0384	89.0416	277.988	274.392	280.823	77	64	913917	843560	802494	557350	936690	414280	749041	431074	501612	643684	615655	674053	458866	377890	272487	573678	554389	598362	741663	357016	408013	672986	823877	673691	820846	587947	943890	792239	813697	803188	429050	802122	394605	517212	582864	554959	615797	1.43261e+06	633450	1.30541e+06	958817	1.41217e+06
89.0385	89.0384	89.0417	1065.04	1059.66	1066.46	73	53	788155	990713	1.02997e+06	925395	117508	197587	263588	301083	373966	621786	379432	476343	303626	216108	236093	1.14615e+06	933513	886642	521095	509487	400520	657684	324831	372935	271157	463123	242403	261074	253847	403256	331575	294979	390266	129716	990738	301794	174720	447373	416426	556966	177565	444056
89.0416	89.0384	89.0416	1326.87	1323.21	1331.04	99	47	691708	673887	923633	1.26736e+06	809896	1.02281e+06	1.02988e+06	845878	623477	841288	789219	855732	717360	1.20984e+06	2.0774e+06	1.67898e+06	1.64804e+06	216879	395539	427485	373608	1.04282e+06	789151	831853	1.09596e+06	1.34687e+06	121807	878944	851851	490026	967345	1.221e+06	1.17417e+06	1.64878e+06	1.69729e+06	233971	1.61571e+06	282950	1.24797e+06	1.43045e+06	1.2576e+06	1.18471e+06
89.0416	89.0384	89.0417	1275.96	1273.07	1278.8	79	44	631203	953617	771390	851592	1.47144e+06	793889	715591	1.00782e+06	951600	849335	673041	1.12842e+06	1.67021e+06	1.22408e+06	226718	1.37078e+06	1.3106e+06	1.27279e+06	412287	552013	183489	199003	672826	729882	2.40639e+06	1.81019e+06	782042	1.96143e+06	718693	935566	974293	1.04386e+06	2.57918e+06	226606	1.14142e+06	1.00669e+06	1.14623e+06	1.04236e+06	948791	865810	1.21939e+06	141197
89.0416	89.0384	89.0416	1448.21	1442.19	1454.64	167	46	461946	655016	739840	853485	222902	2.30261e+06	1.09272e+06	629711	639143	565911	773514	584593	893928	1.21393e+06	1.27178e+06	1.33514e+06	1.26797e+06	1.22432e+06	354357	164178	1.24897e+06	472764	440197	577739	1.59928e+06	696678	652843	955271	599660	164818	811836	907116	1.38249e+06	820929	1.92627e+06	1.54e+06	167326	164509	1.14492e+06	1.06801e+06	1.40339e+06	814057
89.0416	89.0384	89.0417	1287.78	1285.52	1290.54	67	45	626164	1.06758e+06	933873	1.13564e+06	1.22968e+06	1.00425e+06	1.04646e+06	818832	2.17121e+06	945502	801693	917584	1.73315e+06	675413	1.87833e+06	1.50912e+06	1.4201e+06	1.42611e+06	441146	625539	639297	658265	717935	817066	1.43576e+06	1.00199e+06	807560	1.81926e+06	778649	931318	894387	33598.2	766605	1.40387e+06	1.3477e+06	183329	118428	820105	1.09608e+06	1.14314e+06	1.08073e+06	1.24274e+06
89.0385	89.0384	89.0417	353.3	345.475	358.657	127	61	2.4856e+06	2.72497e+06	4.23174e+06	318029	301813	289528	185639	210254	820943	265554	194342	279288	722996	5856.87	534312	185013	199777	186046	265534	251790	184957	272796	544638	934105	303688	454986	558220	758205	277066	297075	676490	196801	217869	456008	201419	403677	227517	204027	217287	229291	1.02004e+06	243157
89.0416	89.0384	89.0417	1319.74	1315.92	1323.12	98	44	572724	959747	877575	1.07005e+06	1.96986e+06	621995	985153	760548	764008	718273	916069	721234	1.02604e+06	1.29502e+06	1.06743e+06	1.46914e+06	1.41991e+06	1.36355e+06	767010	583649	1.10458e+06	977856	672299	745754	1.59067e+06	75847.6	790296	238591	750134	887331	960077	1.10178e+06	1.47613e+06	855637	1.39985e+06	1.81327e+06	1.28549e+06	1.14946e+06	1.05148e+06	765420	1.0445e+06	981225
89.0416	89.0384	89.0416	1270.06	1266.96	1272.68	85	44	755403	1.01021e+06	1.01629e+06	619198	439972	628466	1.09257e+06	1.09987e+06	825641	557798	1.11078e+06	1.01572e+06	1.49375e+06	1.35343e+06	1.84879e+06	1.71974e+06	1.59759e+06	1.61263e+06	684006	714686	684728	667576	869441	42478	2.61386e+06	858774	957062	941679	881078	1.27792e+06	1.36871e+06	1.24701e+06	1.91812e+06	1435691	1.57657e+06	1.52145e+06	1.23524e+06	186948	1.22944e+06	1.50498e+06	1.57379e+06	2.85867e+06
89.0416	89.0384	89.0417	1229.11	1218.25	1238.01	240	45	121413	1.38748e+06	1.07209e+06	613091	136631	1.12782e+06	714964	985475	868396	955910	1.30659e+06	1.37567e+06	330078	248994	1.37643e+06	51566.8	1.45958e+06	1.44576e+06	265410	291826	581949	515772	867563	961917	1.50025e+06	1.32163e+06	938088	1.2751e+06	241279	1.33579e+06	1.81261e+06	1.25e+06	268812	1.36692e+06	796568	1.61575e+06	1.11013e+06	1.11827e+06	1.18823e+06	757770	1.41147e+06	3.33673e+06
89.0416	89.0385	89.0416	1311.04	1307.06	1315.85	119	45	568930	93001.7	822920	873763	1.17783e+06	823407	1.02243e+06	703223	697611	139133	162406	714394	1.08797e+06	2.15307e+06	790508	1.36314e+06	1.31479e+06	1.29106e+06	438506	531841	528115	707687	626151	727523	899576	1.11239e+06	731208	2.03747e+06	709120	855927	839846	1.03274e+06	850347	1.74461e+06	273462	3.33857e+06	845708	1.46464e+06	1.03117e+06	1.11816e+06	893986	1.22884e+06
89.0416	89.0384	89.0417	1293.7	1290.64	1297.16	92	44	624465	167056	924105	1.21057e+06	827629	1.23687e+06	1.14173e+06	797243	743278	519518	1.14048e+06	817107	1.70458e+06	1.42853e+06	172950	1.58615e+06	1.47404e+06	1.4516e+06	807521	649852	715482	85438.7	783606	800973	1.41685e+06	1.10267e+06	849093	1.12839e+06	801889	941451	1.0531e+06	1.15595e+06	2.50037e+06	2.33712e+06	344520	1.4893e+06	1.10562e+06	961911	1.10929e+06	1.0452e+06	134023	1.34786e+06
89.0385	89.0383	89.0386	213.137	212.279	213.941	66	60	555772	1.0383e+06	475068	368165	353915	939195	680860	1.37184e+06	1.35885e+06	292132	486387	276877	371106	392399	337817	244763	225600	231362	1.34213e+06	476033	489381	580258	1.34487e+06	1.43082e+06	799738	741255	783607	332360	817967	270665	903654	362528	456576	555622	445154	489193	498035	310222	887256	994251	1.04628e+06	411107
89.0385	89.0383	89.0416	1087.99	1085.29	1092.37	68	55	911109	788163	164144	609789	501007	93746.2	663828	645013	689102	1.48767e+06	1.26983e+06	1.33249e+06	727255	774980	735988	261732	866933	858362	2.23379e+06	600770	633439	1.80143e+06	2.22621e+06	2.18633e+06	778137	849995	742450	1.36117e+06	1.45058e+06	1.45492e+06	826144	1.05297e+06	920087	606536	493852	547818	791810	731426	916755	795440	663327	841676
89.0385	89.0385	89.0417	398.687	395.24	398.974	59	54	541377	516756	455860	521385	462654	527398	326434	360990	303063	598372	314112	656782	146521	164475	168515	171842	163225	160616	384946	640212	319551	347906	274076	295277	318503	267195	287928	299805	318730	315904	312551	673959	311412	231600	527199	240390	286033	280404	597018	282676	291851	304411
89.0416	89.0384	89.0417	1159.79	1152.42	1170.85	122	53	2.69207e+06	3.46725e+06	1.60672e+06	1.88302e+06	983299	1.1534e+06	1.71619e+06	6.01038e+06	951354	1.18329e+06	2.04508e+06	781663	1.73196e+06	1.78116e+06	1.68246e+06	2.70082e+06	1.96828e+06	1.9238e+06	2.08283e+06	1.10354e+06	712944	875271	536172	1.90486e+06	2.18637e+06	2.37869e+06	122024	2.0262e+06	4.2424e+06	3.37552e+06	4.0079e+06	2.063e+06	3.34727e+06	2.81732e+06	2.03139e+06	2.22668e+06	5.06357e+06	1.30882e+06	1.33395e+06	2.45902e+06	1.48836e+06	4.64772e+06
89.0385	89.0385	89.0417	725.97	720.134	733.756	63	50	373384	489404	257848	366105	403970	651062	514526	237036	273604	605239	250289	226845	177160	181877	183278	215321	177744	173943	244294	469215	261021	521540	523092	235092	455702	476732	727081	25239.4	234604	327961	232075	564621	416641	223443	187280	196991	222527	228533	216401	213639	495272	515828
89.0385	89.0382	89.0417	494.819	488.55	500.893	89	44	195484	206290	177271	720469	380622	350863	25620.1	532455	555257	220580	249580	257374	143653	12937.4	138538	173932	11911	172586	115610	156735	206383	211849	233556	231352	309365	209946	217311	183895	192529	92994.7	423780	220372	282510	325363	509052	285396	132329	500257	212824	169597	206648	159087
89.0416	89.0385	89.0417	576.998	572.884	580.766	63	28	218109	193540	173919	220686	220966	207804	140547	142445	147672	166004	161312	175172	141806	130033	128971	13355.7	122734	117918	167917	149715	156148	153529	160509	144510	181075	54998.2	155953	181452	12531.9	22400.6	44526.9	154074	41899.4	20797.8	41014.1	34749.1	37098.7	67027.2	90476.7	39537.3	38133.5	148684
89.0385	89.0383	89.0417	567.493	560.748	572.18	87	52	271496	833870	804223	214426	278471	179791	224189	215229	232501	253281	270659	284644	632355	592927	474755	374961	253427	311700	144414	357516	220706	228059	17139.9	11254.2	790589	756189	748941	474117	338845	407361	45611.6	205308	206592	298233	232879	257751	18770.7	225902	103145	386277	390341	451788
89.0385	89.0384	89.0416	408.827	405.159	414.559	57	39	917113	533372	1.06641e+06	220064	233761	416792	236765	231266	240052	558322	406093	332146	189831	198488	201327	218905	208478	201573	694262	589489	557538	628639	422256	549892	352630	334785	557937	233767	242235	249335	1.0359e+06	1.12307e+06	1.07387e+06	274822	262587	246275	445244	501294	1.32793e+06	274839	258043	264970
89.0385	89.0385	89.0416	370.754	367.433	375.737	62	35	807531	697796	1.57748e+06	409711	414872	195296	259909	253219	123826	273357	268946	283986	713099	175145	777646	171730	872261	171491	386908	854449	111105	1.05631e+06	752168	219688	1.10129e+06	221351	361529	211851	310458	319844	917163	323551	206185	318917	308715	526088	939595	896814	193862	822354	250814	296904
89.0416	89.0383	89.0417	1178.3	1171.64	1183.1	71	40	2.16332e+06	480256	860862	1.85662e+06	1.65887e+06	801253	976881	724531	899826	117750	1.02442e+06	438143	1.29458e+06	33398.1	169580	47805.3	1.43828e+06	350214	669147	960800	1.00738e+06	497593	1.24292e+06	599927	2.25531e+06	950341	1.6482e+06	2.02437e+06	2.20466e+06	2.3382e+06	719271	1.49671e+06	623657	3.36226e+06	2.22974e+06	1.99894e+06	842804	720541	1.21657e+06	681770	794158	1.25952e+06
89.0416	89.0384	89.0417	1208.99	1204.87	1211.48	57	27	602933	704713	846624	1.76222e+06	346757	1.23389e+06	1.64486e+06	669652	665714	944308	703262	619709	141373	1.11052e+06	1.08684e+06	1.24476e+06	1.14257e+06	1.14356e+06	848213	569292	560102	672201	705086	728197	1.09675e+06	195603	721813	930138	667132	715888	1.27906e+06	972142	1.51679e+06	973015	1.0318e+06	1.14622e+06	1.46355e+06	163063	962082	1.72301e+06	798819	204125
89.0385	89.0385	89.0417	380.517	378.675	381.39	42	28	247373	214352	207504	242845	236271	217635	39076.9	110646	145883	147595	162017	160804	130139	11304.7	49546.6	12588.9	11199.9	125578	182105	168878	151542	150110	170275	179324	321923	281550	269201	259872	209091	231105	170972	166576	165420	271324	144092	150598	159446	163204	33050.1	198626	205479	209402
89.0385	89.0385	89.0417	442.259	441.335	444.171	34	28	325791	278465	268049	309794	296371	304597	215736	217435	238823	222963	235732	245373	136229	179729	179556	179195	172212	168082	284631	249173	239061	247571	256206	279277	465775	429097	240925	723893	284881	270206	212149	211235	219289	600929	18420.8	280085	217574	216962	209665	238426	260857	247042
89.0384	89.0383	89.0385	243.486	242.939	248.995	42	38	474517	324292	302861	264682	248189	237016	271084	267064	270871	283360	320420	329993	274638	277422	256633	179670	175509	181370	383820	315647	270528	257111	257601	287372	345346	268741	302082	233620	207495	212340	187105	177795	184872	267104	258181	219867	194148	222543	225561	222780	228878	230052
89.0416	89.0384	89.0418	1199.55	1194.85	1204.85	76	32	795911	954907	1.1098e+06	1.0858e+06	1.1233e+06	809939	982414	946650	909007	262470	916959	1.19383e+06	422111	1.37587e+06	1.29647e+06	1.57242e+06	1.44848e+06	1.43553e+06	688096	688575	631992	906212	901553	978387	1.27074e+06	1.43624e+06	942984	1.19094e+06	915801	597360	772537	1.38361e+06	1.32155e+06	1.38517e+06	776485	1.20574e+06	1.90928e+06	1.27228e+06	1.27002e+06	1.33443e+06	969641	404928
89.0385	89.0384	89.0404	508.182	503.879	516.16	67	42	328125	194496	199952	328770	312539	424821	188536	304843	259579	1.79285e+06	2.27349e+06	2.56018e+06	151579	170106	174009	179770	171752	168496	224208	134408	15933.2	184214	203805	206580	1.19175e+06	811145	551064	249239	270997	90863.2	153359	142581	153863	514987	224260	293302	216460	120037	198932	97683.3	207547	131282
89.0385	89.0383	89.0417	462.37	456.445	468.331	64	27	1.25593e+06	190496	942362	246121	518137	548421	282340	96000.5	284085	232330	228710	225016	135167	161021	159065	10581.9	173182	158756	22389.3	214796	210123	210634	204077	219553	243032	215763	212084	233241	241907	237311	188973	40545.7	23293.6	126375	208040	152740	209448	211746	226908	210903	223408	225334
89.0416	89.0416	89.0417	1149.27	1146.04	1151.98	41	20	1.0136e+06	1.14124e+06	1.2588e+06	922130	1.17876e+06	880995	1.01938e+06	2.57268e+06	973843	222988	752190	799835	1.08731e+06	1.89495e+06	1.0513e+06	990716	1.15495e+06	1.1268e+06	797898	780151	894753	868840	1.09793e+06	989977	1.30995e+06	927389	922260	1.28773e+06	921911	1.59843e+06	1.34999e+06	2.1375e+06	1.53682e+06	1.20007e+06	1.27209e+06	1.33407e+06	1.17606e+06	1.21648e+06	1.2067e+06	1.14062e+06	1.19152e+06	1.22435e+06
89.0416	89.0384	89.0416	1126.76	1122.45	1130.82	48	18	1.17664e+06	931599	955748	611643	925982	880858	263880	1.01611e+06	831645	430790	147294	639545	796449	812003	786721	1.6157e+06	930113	874591	644597	617867	652483	640826	682655	748102	1.04172e+06	780911	687812	996878	655009	886050	1.06073e+06	1.34572e+06	1.31663e+06	952298	958465	1.05628e+06	949099	945758	1.35697e+06	929750	889002	903144
89.0416	89.0416	89.0416	1117.37	1110.94	1122.03	58	17	728800	776808	878413	1.01914e+06	808000	787772	623213	966787	592092	613722	521412	550569	685271	710575	688869	1.03687e+06	812916	781823	480123	547872	563906	555194	580350	666354	967309	635312	622740	879384	494350	745093	943311	1.19332e+06	1.09642e+06	828397	838108	949773	839106	813619	797653	776697	773679	814402
89.0385	89.0384	89.0416	428.056	425.315	429.46	25	24	351440	334664	358209	467510	457227	375920	222978	311183	293600	295806	317286	312084	275751	209249	391498	249971	238364	227147	326797	285260	293442	285204	317298	304462	244047	300659	284101	347412	154834	265514	331166	317472	364420	688798	411420	248554	287913	297128	308531	277122	307888	311937
89.0416	89.0416	89.0416	1106.09	1102.17	1110.73	39	18	289985	310977	350201	321422	342167	313372	280987	98075.6	147620	915037	472966	218646	291894	335081	272614	195854	339212	319277	234865	241035	241411	263617	271039	276593	408121	272228	247111	362401	620402	329286	362592	344628	468131	369882	380962	371331	328642	100666	91846.6	321748	320911	333781
89.0416	89.0384	89.0416	1097.81	1093.81	1101.53	43	23	111039	403268	413659	373874	389702	365889	315733	323524	641673	100419	78666.3	230982	82052.2	338875	320126	108773	407414	397220	245155	260128	93583.4	267957	286903	375531	467117	118194	91632.2	446614	788578	380137	451518	1.59627e+06	539063	130088	414203	465370	93563.9	394541	356750	146133	94947	386550
89.0385	89.0383	89.0417	1051.32	1046.91	1056.03	27	13	723272	855297	938775	814197	840413	790080	629249	619588	593111	510693	490002	498839	688066	660324	663152	960881	788469	773253	534845	550592	571576	561355	583154	641038	1.00642e+06	631328	623295	883083	675582	796675	967621	1.1039e+06	1.1574e+06	805122	803499	928933	603878	286131	768247	745925	802791	193716
89.04	89.0385	89.0417	268.512	267.428	269.068	20	18	366608	297276	587086	254237	261681	256120	34338.5	38210.6	24266.3	43570.3	48579.4	35649.7	170462	206000	188372	430827	403319	401372	277556	245841	7324.29	229708	238725	236734	276881	255089	257130	252268	238474	247936	222926	219652	220000	224668	219972	207383	252520	248050	258265	245766	254055	267733
89.0385	89.0384	89.0416	620.035	614.033	625.907	34	22	32520	80830.9	80798	251635	199726	245254	156165	46409.1	55465.2	158713	180906	182554	147458	154945	155149	158961	156404	149537	28319.4	24892.2	99055.8	26531.2	372070	269617	537032	722777	151094	7285.91	93909.8	40282.5	343493	95954.1	88060.9	153504	180437	167481	105230	172340	202697	190462	22054.2	137063
89.0385	89.0384	89.0386	221.286	218.924	221.576	19	17	243897	256956	234606	185754	142560	202607	186512	216523	203956	185997	197119	200555	113658	156676	173629	154608	164359	151089	220976	265501	459009	202940	219837	229091	168513	402927	232573	309279	197417	196111	181215	206878	161449	194174	192394	182331	166688	162192	178175	193500	218752	210881
89.0385	89.0385	89.0417	603.548	598.934	606.219	27	18	0	0	0	0	0	0	0	0	0	187197	198828	75844.1	261609	126251	265777	348234	214646	265162	0	0	0	39051.7	9613	31063.9	27075.9	63355.3	46252.1	0	0	0	0	10655.6	16914.7	75171.9	101936	99493.9	44634.6	41312.9	109246	6958.54	0	0
89.0385	89.0385	89.0416	522.461	520.799	530.483	24	16	489594	231508	238848	285469	290403	283480	219294	218384	222740	332488	354296	369782	148783	168371	167212	179910	168527	169494	260368	194245	206023	220014	238077	239668	117489	228476	232647	222023	185797	322210	78298.4	231588	222507	223192	208610	62449.9	199878	191609	202079	201546	202836	209328
89.0416	89.0385	89.0417	772.04	764.68	777.972	32	10	99106.9	197757	192650	151821	141003	20192.6	127405	115001	64980.8	128632	108978	120873	108610	123400	117424	167136	123695	116048	209881	104078	115847	114629	116127	121012	162651	117224	109136	133652	107155	139070	194164	236670	207295	121549	115350	123161	131408	125242	115851	114638	122381	122836
89.0385	89.0385	89.0417	363.614	359.865	364.691	20	17	208932	194163	503528	422230	411849	664347	216775	211300	220971	230606	233383	246551	173837	207658	210982	217607	202286	200545	269300	229998	221315	234012	260736	239202	297593	265482	274196	269463	253317	257015	246654	248585	249390	241253	221330	236874	238534	242030	248158	243749	257274	235994
89.0385	89.0385	89.0417	476.034	470.848	479.613	26	13	44361.3	43415.6	32962.1	188627	163608	183774	133404	112302	168762	128613	122791	132547	38382.3	137966	126083	104374	103287	105323	0	0	0	113688	109836	120572	101107	100557	117582	34938.9	35006.3	15132.4	109323	99306.2	110832	111674	123067	121459	126401	130263	251256	71414.4	42108.7	76719.9
89.0385	89.0385	89.0417	486.161	483.736	487.006	15	10	0	0	0	200215	0	470961	510678	568492	494861	223079	255082	167225	114719	119478	170429	84313.8	129348	126928	428251	221567	0	237364	0	216137	0	0	0	748960	843111	750837	0	497814	220188	0	0	248620	7011.74	8173.79	206617	802326	238114	499007
89.0385	89.0385	89.0417	609.769	609.195	613.268	14	11	0	0	0	0	0	0	0	0	0	61770.9	66372.3	160016	141802	198450	143695	157182	103431	150538	0	0	0	0	0	0	0	6616.18	0	0	0	0	0	0	0	0	0	0	0	0	0	0	0	0
89.0414	89.0382	89.0417	547.634	533.83	555.185	31	23	180894	152583	143752	188330	195978	184406	142539	145031	149575	178637	183253	189780	110896	118543	119102	526817	60185.3	25007	160452	144436	132855	138028	136745	140996	153605	1.14523e+06	72014.3	360051	139701	137402	202647	149935	79002.4	141390	21947.4	50040	129798	32374.7	132232	146103	145947	138702
89.0385	89.0385	89.0417	862.821	855.348	872.503	22	9	1.87059e+06	103138	409325	28833.3	313526	111409	153470	138692	141177	119077	119845	116740	138318	142956	138423	214720	157013	150883	141289	164940	184629	164113	159958	180461	202811	200617	159713	173964	163721	198335	144929	317479	310929	154306	149682	165543	183509	166934	155242	137803	153761	175564
89.0416	89.0385	89.0417	682.748	673.888	688.48	22	13	228615	308486	378745	233062	294681	423722	201018	202003	12543.2	17166.3	206044	217675	151905	172063	164540	192333	180379	163837	369213	182471	179748	198340	205705	8789.45	209003	115084	198330	203912	178990	186461	187049	195642	197295	193233	185023	178659	184125	185335	196973	179949	190986	187093
89.0385	89.0385	89.0417	630.973	626.543	633.77	18	13	101607	141399	176502	211412	214182	229895	188112	188365	185741	197363	204964	202589	160504	164833	162894	178857	165946	158942	180232	154383	154602	173620	179686	191128	217227	204325	207278	93520.6	171093	133658	156437	262515	182181	192875	184385	173914	407300	252501	25083.2	194739	204507	189984
89.0386	89.0385	89.0417	651.549	647.602	655.213	14	12	120611	104377	88851.1	105155	108373	112313	97633.7	105562	96978.4	111081	114663	107743	79673.7	87872	79684.3	92584.3	84505.7	84407.2	106335	100888	86878.5	93011.1	94954.7	99887.6	107821	99502.3	58611.4	360689	94408.1	90152.4	95719.3	19479.1	98171.4	96478.9	87380	95069.4	99995.5	98559.6	66026.2	96454.5	94740.1	106137
89.0416	89.0385	89.0436	1435.59	1428.91	1441.75	181	46	478817	675360	727408	159702	690478	495949	431172	645297	543792	605610	509997	288530	115595	1.16035e+06	1.57799e+06	1.3308e+06	164740	1.27255e+06	440373	460745	360554	477544	729306	618172	1.05161e+06	690365	609718	1.00031e+06	621481	956165	825459	975761	903479	653063	1.51381e+06	2.19672e+06	1.04474e+06	1.19871e+06	1.24126e+06	692631	1.01447e+06	2.06167e+06
89.0416	89.0384	89.0436	1406.85	1401.96	1411.61	132	47	441566	952730	600336	1.01542e+06	614481	556634	791495	577015	455637	91554.4	591676	369145	1.07165e+06	1.63381e+06	1.10258e+06	1.16732e+06	1.12788e+06	80550.5	365621	1.11884e+06	185637	638228	687467	512646	1.23944e+06	662367	550980	1.60997e+06	538532	99658.3	708357	832775	1.89652e+06	882781	899471	1.5725e+06	217789	1.62176e+06	1.40433e+06	117912	1.68972e+06	993525
89.0416	89.0384	89.0436	1416.76	1411.71	1421.51	136	46	482130	822836	785186	790311	667105	1.83169e+06	741068	601625	688828	653361	499188	683336	1.31387e+06	1.54499e+06	2.39658e+06	1.26443e+06	1.21438e+06	1.19015e+06	516506	514259	696858	144222	364272	563703	886109	117639	609178	842907	619480	131844	785479	866603	739894	1.06293e+06	1.02638e+06	1.04266e+06	168358	808165	763087	2.09327e+06	986134	1.49724e+06
89.0416	89.0415	89.0436	1424.95	1421.57	1428.56	97	45	542215	601716	699414	1.22201e+06	747144	879292	831813	673439	107539	613652	529143	1.33451e+06	1.21841e+06	1.32242e+06	1.17424e+06	1.45652e+06	1.36276e+06	1.38768e+06	653217	399794	1.56244e+06	496046	547446	632284	506223	926722	701577	1.22916e+06	675054	1.18581e+06	880554	1.03937e+06	1.35482e+06	782381	1.90735e+06	1.18702e+06	888738	436562	1.69851e+06	853997	873437	2.03133e+06
89.0416	89.0385	89.0436	1459.1	1454.77	1463.14	105	42	475654	669279	615261	796306	710206	380227	335063	609900	592004	801882	79622.2	734539	162145	1.26612e+06	223214	1.3365e+06	1.25135e+06	1.19849e+06	461617	410551	398769	513656	798656	586338	1.2437e+06	905550	618788	823741	604732	607760	784210	894405	710159	1.01182e+06	966714	160326	1.16561e+06	1.76246e+06	1.48766e+06	705729	840493	1.01989e+06
89.0416	89.0384	89.0436	1382.01	1376.42	1386.66	131	41	475402	1.07487e+06	644377	199774	694056	904860	773191	595726	586401	121472	160167	529145	1.34479e+06	1.18951e+06	1.71824e+06	1.20503e+06	1.17786e+06	1.1387e+06	167950	1.696e+06	1.74603e+06	692629	524015	592952	2.28543e+06	522712	623010	1.23275e+06	573687	786992	778205	875077	1.24288e+06	884819	1.11242e+06	277658	936580	1.10396e+06	1.64347e+06	1.51638e+06	690044	1.24109e+06
89.0416	89.0385	89.0436	1397.63	1393.4	1401.9	109	43	437757	683811	584232	1.0574e+06	587386	667439	961324	535236	530374	511554	698948	487295	1.11001e+06	1.51514e+06	1.57253e+06	1.11516e+06	1.04479e+06	1.05154e+06	336018	462291	522493	566736	102255	539935	1.69408e+06	119894	514889	1.36147e+06	534115	6.22953e+06	682208	794834	1.73105e+06	1.16269e+06	1.12293e+06	884292	558717	711115	1.12436e+06	825137	1.149e+06	945438
89.0416	89.0384	89.0436	1389.78	1386.8	1393.36	79	41	464696	570213	664010	802985	682564	208052	603613	588502	594526	988144	954480	529199	1.86886e+06	1.19565e+06	2.04223e+06	1.28089e+06	1.20358e+06	1.17435e+06	416970	399591	700214	397292	482775	628874	1.33376e+06	551035	611706	1.27786e+06	597328	615288	771393	872020	967911	1.05829e+06	264954	1.11688e+06	112437	136932	709978	800010	904713	916292
89.0416	89.0384	89.0436	1372.11	1367.82	1376.25	105	42	541434	1.19364e+06	708117	101705	692487	509974	795749	677129	648099	574264	42596	245977	217316	1.2423e+06	1.06616e+06	1.3426e+06	1.25474e+06	1.26973e+06	678199	160259	655722	648954	812482	608919	1.23776e+06	620014	659132	1.44145e+06	657172	1.65982e+06	858425	913440	1.27502e+06	893135	1.88717e+06	1.55192e+06	1.36642e+06	1.28861e+06	258549	1.3499e+06	1.42492e+06	100306
89.0416	89.0384	89.0436	1357.3	1351.96	1362.36	125	42	581406	989223	791336	1.75586e+06	808926	665102	817883	697118	693719	706985	240260	615049	1.60788e+06	1.51156e+06	1.99867e+06	1.44804e+06	1.38351e+06	1.36734e+06	432986	581788	624754	583938	641952	678166	965748	672121	729798	557630	695968	1.00813e+06	932474	1.0096e+06	911213	847024	1.2294e+06	1.89052e+06	126541	1.40408e+06	1.4834e+06	1.61673e+06	1.36142e+06	1.30552e+06
89.0416	89.0384	89.0436	1364.81	1362.48	1367.68	65	40	510171	823069	744974	625014	746002	140360	751422	443302	626764	1.14301e+06	619008	559089	1.70921e+06	3.0623e+06	1.37555e+06	1.39251e+06	1.2323e+06	1.27116e+06	106730	614028	466302	617432	621069	649377	1.28626e+06	158647	659328	283705	673243	152453	872854	981244	616296	1.2961e+06	1.8595e+06	1.77459e+06	788645	1.84292e+06	1.55016e+06	827985	1.16851e+06	1.16644e+06
89.0386	89.0383	89.0436	840.254	833.169	850.497	99	39	2.03608e+06	3.95312e+06	3.69381e+06	2.35541e+06	2.17541e+06	2.09357e+06	108923	620401	664811	165558	668609	158313	272711	274104	267190	405246	34922.3	76844.5	939619	1.33768e+06	1.78273e+06	1.49982e+06	1.32703e+06	1.91401e+06	62340.5	1.7506e+06	175624	344737	829341	1.01747e+06	138975	187803	2.2424e+06	300244	288007	317861	556909	401789	364815	319893	346808	25801.4
89.0416	89.0383	89.0417	1215.29	1211.97	1217.75	55	31	795925	251839	1.15867e+06	1.39219e+06	1.147e+06	176954	884675	1.03043e+06	989315	651141	1.10926e+06	653963	1.78386e+06	1.94787e+06	1.48256e+06	1.80659e+06	1.69507e+06	1.45541e+06	632167	786709	2.01799e+06	883592	962083	1.0342e+06	335197	666273	992195	1.2943e+06	949150	1.05751e+06	806663	1.41068e+06	1.83435e+06	165178	1.75238e+06	97753.7	2.18903e+06	1.3713e+06	1.32287e+06	1.8141e+06	1.90119e+06	1.17215e+06
89.0416	89.0384	89.0436	1189.27	1183.76	1194.35	83	37	97391.5	1.46645e+06	662982	706766	277718	196300	848883	5.48604e+06	304146	604453	611620	592814	880208	1.38012e+06	16555.8	1.12269e+06	964092	948432	3.39024e+06	99259.5	93962	2.08904e+06	126994	564812	4.14364e+06	921557	1.64105e+06	1.02298e+06	129080	871816	1.22653e+06	3.77268e+06	3.55551e+06	935490	1.26003e+06	784158	357953	915439	314532	561290	313343	2.30882e+06
89.0416	89.0385	89.0436	1141.38	1135.92	1145.46	59	23	251801	988909	1.04684e+06	1.04543e+06	1.04813e+06	848025	836211	756326	551606	97644.3	1.03591e+06	2.80663e+06	886851	1.21854e+06	880517	1.18243e+06	963852	920910	496460	1.07061e+06	731271	688670	764313	770109	1.09839e+06	786681	791026	985749	1.79973e+06	928837	1.09698e+06	1.97864e+06	1.3226e+06	1.00865e+06	1.04196e+06	1.14585e+06	1.03142e+06	1.01002e+06	964058	957434	974740	997876
89.0416	89.0416	89.0416	1133.39	1131.06	1135.78	26	16	710711	723426	723460	1.1234e+06	703801	666065	594362	967643	930651	53671.9	637846	496146	622239	633657	598552	926291	746341	700367	426673	446441	512928	505953	523041	578485	812360	568832	577073	774006	798317	660687	870633	1.16142e+06	946874	724438	721653	824794	709468	695043	724913	670398	730724	760195
89.0416	89.0416	89.0436	971.39	959.202	974.89	30	24	916751	1.58625e+06	1.83382e+06	1.28662e+06	1.31926e+06	1.44841e+06	724314	804014	2.11859e+06	638442	632282	581360	461326	453805	427271	705596	536999	502441	550637	2.02449e+06	962324	742804	868474	781860	660255	632981	537579	595395	551482	674893	3.19198e+06	1.71604e+06	1.4984e+06	545208	554686	649860	690831	596558	558530	518024	538973	557212
89.0416	89.0416	89.0436	827.335	823.362	827.63	19	17	701872	1.61149e+06	1.9865e+06	1.73819e+06	1.47494e+06	1.41677e+06	460073	400965	348699	323414	349039	331858	255759	243968	230456	351628	277685	254583	273143	491229	523199	758437	366803	436291	342537	280105	231018	275011	355444	454315	603115	1.59201e+06	1.57911e+06	279218	287484	310945	358446	276871	253873	257603	258135	271770
89.0436	89.0436	89.0436	1341.99	1341.99	1344.82	3	1	642309	780031	796089	811968	787764	847330	747376	744837	775965	708791	734420	736536	1.23236e+06	1.31458e+06	1.33628e+06	1.43324e+06	1.31676e+06	1.374e+06	666985	614832	682839	684881	697982	739533	1.21627e+06	778005	700471	1.10957e+06	721907	801196	935934	1.07196e+06	1.08621e+06	1.18388e+06	1.20286e+06	1.24425e+06	1.07212e+06	1.01605e+06	1.00374e+06	982234	1.0231e+06	1.10839e+06
89.0436	89.0436	89.0436	1219.34	1218.06	1220.61	2	1	963239	1.13842e+06	1.30389e+06	1.33378e+06	1.30026e+06	1.35734e+06	1.11505e+06	1.15919e+06	1.10636e+06	1.0395e+06	1.16632e+06	1.10371e+06	1.72944e+06	1.78395e+06	1.67971e+06	2.1003e+06	1.91374e+06	1.76775e+06	856917	901199	960142	1.00013e+06	1.07523e+06	1.18505e+06	2.04033e+06	1.24699e+06	1.18483e+06	1.38041e+06	1.03995e+06	1.1948e+06	1.43714e+06	1.6724e+06	1.67609e+06	1.65045e+06	1.68646e+06	1.97523e+06	1.57638e+06	1.57525e+06	1.4744e+06	1.55118e+06	1.62843e+06	1.5604e+06
89.0436	89.0436	89.0436	1159.54	1158.06	1161.02	2	1	1.04808e+06	1.52753e+06	1.57255e+06	1.05512e+06	1.21698e+06	1.34744e+06	959330	908263	957700	668703	1.09524e+06	940938	1.16606e+06	1.14237e+06	1.1287e+06	1.48641e+06	1.26049e+06	1.25577e+06	882164	899946	823081	909668	957712	1.01646e+06	1.41281e+06	995611	961614	1.26752e+06	1.05069e+06	1.13397e+06	1.4395e+06	1.59065e+06	1.66854e+06	1.29366e+06	1.36864e+06	1.42677e+06	1.42903e+06	1.32093e+06	1.26881e+06	1.23487e+06	1.25743e+06	1.31583e+06
89.0436	89.0436	89.0436	1225.11	1225.11	1225.11	1	1	600927	811737	896015	892957	880111	900566	832065	765044	726455	769356	721340	719314	1.20188e+06	1.25147e+06	1.13789e+06	1.42491e+06	1.24993e+06	1.24611e+06	594767	635551	648391	715854	755349	762950	1.31947e+06	805370	792165	1.01044e+06	763611	814662	1.00356e+06	1.11021e+06	1.13541e+06	1.33333e+06	1.27222e+06	1.36405e+06	1.11428e+06	1.11533e+06	999922	1.05088e+06	1.08397e+06	1.00798e+06
89.0436	89.0436	89.0436	1229.56	1229.56	1229.56	1	1	1.39812e+06	1.70105e+06	1.93074e+06	1.89343e+06	1.88051e+06	1.85303e+06	1.66193e+06	1.56678e+06	1.53834e+06	1.62987e+06	1.60715e+06	1.58062e+06	2.5315e+06	2.6318e+06	2.61872e+06	2.96528e+06	2.67801e+06	2.66375e+06	1.20761e+06	1.35146e+06	1.40926e+06	1.45698e+06	1.54325e+06	1.68322e+06	2.61905e+06	1.8075e+06	1.66525e+06	2.2852e+06	1.62428e+06	1.75675e+06	2.12114e+06	2.34435e+06	2.45532e+06	2.42315e+06	2.6787e+06	2.96958e+06	2.33032e+06	2.20815e+06	2.14972e+06	2.22411e+06	2.20733e+06	2.3464e+06
89.0436	89.0436	89.0436	1453.12	1453.12	1453.12	1	1	133079	160838	171739	180526	175215	179469	144713	174673	161624	152327	157339	136306	318831	329164	346608	352383	317406	316790	112928	143246	126065	146576	131155	156906	290661	168649	166034	244288	161161	169033	207903	238884	250575	279406	301593	314190	245075	227017	240344	221689	221812	239719
89.0436	89.0436	89.0436	1082.47	1082.47	1082.47	1	1	585795	664212	692395	625485	641017	649531	512023	541013	572069	495434	528024	540782	662930	574553	545482	841689	688706	639634	631644	423538	637664	548684	534701	591731	852437	695632	690943	770535	643297	736532	772047	873768	943940	706366	699163	758488	1.19237e+06	923557	993872	754252	746695	805698
89.0436	89.0436	89.0436	697.885	697.885	697.885	1	1	282144	336480	319108	319667	288034	293679	167793	154541	157825	170814	164886	177794	108940	123485	125294	144235	124708	123056	173167	67983.8	163421	163513	161340	171100	162540	159530	152029	159174	141811	151699	157816	192923	176265	141501	142493	146845	156828	143845	150570	156625	166673	166361
89.0596	89.0596	89.0597	258.274	251.109	270.304	203	57	1.93351e+06	1.01629e+06	948532	1.30386e+06	1.33606e+06	1.2422e+06	1.17917e+06	1.66928e+06	1.65274e+06	1.60281e+06	1.10423e+06	1.11908e+06	280142	254880	92069.8	87714.4	15216	2483.01	1.54623e+06	1.40663e+06	2.05201e+06	1.00221e+06	1.23678e+06	1.1926e+06	169418	796855	411703	0	522758	1.04654e+06	471376	415358	472797	0	0	5280.06	497305	460721	948439	843838	930200	891346
89.0596	89.0596	89.0597	322.589	322.324	322.82	91	66	245080	93741.1	197091	256055	249993	102337	303651	305618	293776	280428	276431	301039	191623	160750	174474	82862.2	69708.3	65404.3	373718	319576	141673	242327	290417	300830	189175	173063	79747.1	224468	213652	218971	261700	293075	122467	211171	196008	191740	228432	221357	232594	160598	74638	155547
89.0596	89.0595	89.0597	411.395	411.063	414.055	57	31	5160.65	9261.44	14086.8	4887.48	4833.49	2751.01	11997.1	8762.85	13528.2	17910.5	17585.7	16578.4	5770.93	4604.23	1855.52	4673.75	6450.89	2836.05	5907.06	16070.5	6028.99	8924.88	13874.7	9470.29	11998.1	6674.5	8619.56	9577.54	13744.2	8945.46	1514.09	1259.76	3145.66	14464.7	6824.51	9212.55	9989.71	9940.56	4950.47	1494.75	5319.19	6922.85
89.0596	89.0594	89.0597	289.592	284.762	297.641	50	13	0	0	0	0	0	0	0	0	0	0	0	0	13312.3	44688.6	21186.7	34896.2	103484	34451.1	0	0	0	0	0	0	125027	0	0	59305.5	0	0	0	0	0	112614	139453	82165.2	0	0	0	0	0	0
89.0596	89.0595	89.0597	279.424	274.969	283.168	37	18	0	0	0	0	0	0	0	0	1516.48	0	0	0	112460	306328	116322	122179	166990	81388.5	0	1205.32	0	0	0	0	409854	0	0	103256	0	0	1268.16	0	4218.21	71853.5	178963	76368.1	3438.23	6626.6	9780.93	6183.84	7288.84	8810.22
89.0597	89.0596	89.0597	182.047	181.507	182.242	19	15	12936.9	10268.1	5719.63	17382.2	12173.9	17327.1	0	0	0	0	0	0	9740.88	13464.3	11379.8	11690.1	5374.04	1960.36	0	0	0	0	0	0	42739.8	0	1336.16	23653.8	0	0	0	1535.79	0	12487.6	7212.44	12833.7	0	0	0	0	0	1462.01
89.0597	89.0596	89.0597	900.719	900.584	901.043	11	3	0	0	0	82884.7	73191.7	59377.6	0	0	0	0	0	0	0	0	0	0	0	0	0	0	0	0	0	0	0	0	0	0	0	0	0	0	0	0	0	0	0	0	0	0	0	0
89.0596	89.0596	89.0597	273.347	272.735	274.235	7	7	0	0	0	0	0	0	0	0	0	0	0	0	162275	95588.6	84666	115604	57768.5	59084.1	11166.2	6174.8	1041.59	0	0	0	175937	1971.33	2394.93	32893.5	22418.8	27259.1	22583.5	11850.6	4792.91	33938.2	69904.7	86576	9119.24	17309.8	36167.9	19706.1	26947.5	34999.4
89.0596	89.0595	89.0597	518.669	518.511	518.826	9	5	0	0	0	0	0	0	0	0	0	0	0	3144.36	2026.24	0	0	0	0	933.886	5557.18	0	0	0	0	4356.24	15300.3	0	0	26224.4	4105.86	5290.74	0	0	9108.94	3805.28	35508	9928.98	3260.52	3507.18	3825.86	2851.94	0	0
89.5403	89.5402	89.5403	370.389	370.384	370.654	5	2	0	0	0	0	0	0	0	0	0	0	0	0	0	0	0	0	0	1365.27	0	0	0	0	47205.6	0	0	0	0	0	0	0	0	0	0	0	0	24963	0	0	0	0	0	0
90.0104	90.0104	90.0105	966.932	966.403	973.294	77	25	0	0	2289.53	0	0	0	0	0	0	0	0	0	1741.12	3880.66	919.477	3286.61	1890.74	1716.97	0	0	0	204916	307135	352068	91510.7	6026.03	7552.56	169178	29261.4	64427.2	1631.75	0	0	161329	35962.2	34837	0	0	0	28731.4	64204.6	50914.6
90.0104	90.0104	90.0105	1088.68	1088.41	1089.08	14	6	0	0	0	0	0	0	0	0	0	21201.7	27917.2	39220.6	0	2325.45	2135.35	0	0	1822.25	0	0	0	151172	185939	202092	0	0	6192.94	20316.9	52186.3	44084.4	0	6136.47	3899.92	0	0	2895.21	3773.67	0	0	0	12795.1	0
90.023	90.023	90.023	196.931	196.704	197.411	8	4	0	2341.09	3035.99	0	0	0	1022.82	1922.7	1176.83	0	0	1235.01	3978.68	0	0	15044	14048.5	6703.64	0	2595.85	2366.01	1098.5	0	1012.18	12836.3	0	0	10391.4	0	0	1196.43	0	0	0	2461.7	0	0	0	0	2365.48	1400.55	6407.13
90.0229	90.0229	90.0229	261.908	261.84	261.975	2	1	2127.26	6243.68	5018.05	3283.23	5045.93	5335.73	2849.38	1272.95	1268.34	1635.83	4252.62	1389	6085.61	6889.53	4540.03	6705.12	6758.03	5194.18	0	3826.9	3617.53	1466.81	1576.99	1204.82	1650.14	0	0	6028.83	5759.18	2601.4	2501.4	0	1067.65	4347.89	6499.81	5444.93	2558.53	4425.13	3792.88	5279.9	1139.06	2697.15
90.0419	90.0337	90.0465	213.526	209.671	218.155	253	66	292244	176416	198510	66213.3	144997	96884	12452.6	168424	225508	67558.3	20774.1	18096.4	2773.84	75677.2	85964.1	10016.2	48707.6	111468	160974	61390.9	168275	10691.6	250972	16805.1	224739	14411.1	4337.42	10903.5	140655	124530	30105.4	35008.8	62506.1	144772	101168	157770	128583	66481.3	138024	167296	90229.6	187207
90.0463	90.0418	90.0466	319.749	318.807	328.539	175	66	174738	114030	113050	81725.2	97971.7	115137	84334.2	84673.4	89319.1	88424.6	116981	130378	416421	18247	24757.6	29833.6	474279	450708	159780	114647	111413	154136	188791	218470	473059	15953	16800.9	269320	164566	166475	16765.9	23048.2	12572.9	9048.93	10623.4	282500	214684	238239	241337	13406.8	25298.6	317048
90.0463	90.0418	90.0464	230.502	226.59	234.812	135	61	388532	184819	284667	68875.3	128747	80143.3	297964	136141	288376	53157.5	193622	227264	47523.8	19273.1	21180.1	63165.6	22773.2	15192.1	269534	233008	197637	309319	360473	365103	37486.2	165102	105731	69831.8	115615	129994	336088	315752	304979	27534	21464.5	113024	183582	188315	129296	180386	153779	199425
90.0338	90.0337	90.0465	567.915	560.365	570.745	107	32	0	0	0	0	0	0	0	0	0	0	2047.45	0	83195.3	84525	14086.3	86767.9	53946.9	25514.3	0	0	0	0	0	0	193596	172122	59722.8	61561.4	88597.7	85044.5	0	0	0	33020	26280.8	26218.4	1652.17	1440.73	0	52577.1	38768.7	56096.1
90.0464	90.0419	90.0465	278.676	275.598	280.355	89	58	220087	129784	139291	41948.4	87772.5	100795	6873.36	23924	35238.1	86281.1	107563	90103.7	58078.7	69464.8	70721	126132	103864	68877.6	79018	71534.9	50218.2	138564	52287.8	89802	226394	14631.6	15302.8	212611	219689	23640.3	61056.7	99967.4	108338	106769	117544	124826	109649	203563	12238.6	155280	167881	112081
90.0463	90.0463	90.0465	385.75	385.512	389.712	59	55	92083.8	88890.4	88707.8	73041.5	85542.9	82306.5	86722.5	67020	61207.2	87232.3	96442.8	87310.2	31144	20604.7	23980.1	24278.7	19803.5	22454.8	98517.7	79963.3	74748.6	59814.4	65392.8	77970.2	78100.8	77275.7	68320.5	48704.9	69679.8	65316.6	47468.8	72447.5	78400.7	40165	49689.5	54540.1	78120.3	77391.5	68144.2	64322.7	52696.5	79390.7
90.0464	90.0337	90.0464	290.957	288.783	298.589	87	40	19678.4	7687.56	6402.02	5362.64	1659.59	0	11052	5393.81	4616.73	0	0	5635.81	7688.5	67675.6	4316.2	94917	24363.1	8229.54	8334.99	1363.31	3242.06	29077.5	22246.5	33226.9	9228.06	18385.3	20123.9	12141.7	32731.2	4514.87	10093.5	4136.24	2578.34	47883.1	34197	61024.9	16632	13187.6	16244.3	24657.4	10154	8056.05
90.0464	90.0463	90.0466	268.513	268.015	269.349	36	31	70502.2	43767	56665.1	50544.1	38788.4	38001.3	50771.2	54723.1	66923.4	77228.8	55933.2	43381.9	69617.3	63672.7	6587.11	105034	112938	130196	67485.8	64655.3	46237.6	74344.7	70209.9	71522.9	112726	78378.8	94034.7	99424.5	75885.6	41305.5	54059	55360.2	55913.1	102662	87205.1	92062.8	68099.3	52976.8	59819.6	74636.7	69269.7	67870.8
90.0464	90.0463	90.0464	678.825	677.846	682.442	36	17	0	0	0	0	0	0	22398	26439.3	29242.1	4514.69	4385.74	13794	6684.26	7337.91	8542.58	17964.5	14648.8	11869.5	17016.3	15405.3	20701.2	88031.6	178732	168072	15904	60248	73965.5	0	4570.25	1796.95	0	2014.06	0	20377.8	14864.7	7681.73	1666.61	4988.44	11590.1	4898.72	9879.95	5811.16
90.0412	90.0412	90.0413	841.849	841.09	842.263	33	10	23071.2	98519.7	96259.1	43258.4	28629.8	41095.2	0	0	0	0	0	0	3767.45	1455.86	3302.01	1801.72	2780.11	4288.31	0	4598.52	43350.8	16553.3	7181.03	16313	1270.75	4673.78	1489.16	0	0	2114.84	16656.7	50008.7	5330.42	0	0	0	0	0	0	0	0	0
90.0338	90.0337	90.0464	442.628	437.462	442.907	33	20	18851	15925.4	15443.7	1964.67	4164.99	0	3619.71	1507.93	5159.5	3530.66	0	4747.94	20830.4	28536.1	35093.2	10607.7	8332.53	8156.84	12035.2	3309.42	5160.19	11143.1	19336.2	25739.3	112115	54811.6	48522.9	25663.8	84547.8	87081.8	1457.24	0	0	21396.3	4441.14	12840.4	0	2956.97	3198.83	7948.28	7040.13	10459
90.0463	90.0462	90.0464	543.811	543.212	544.25	31	17	3234.67	12875.5	9478.77	3007.43	9901.94	0	24195.8	13916.7	25252.1	26750.1	37142.4	36835.6	11550.1	12234	8067.61	10888.9	9425.82	8343.54	17761.5	18944.5	16756.6	9808.05	12216.5	6554.23	26239.9	24690.4	26050.6	2949.8	19797.9	11696	8539.45	2551.01	8429	6067.82	10458.5	15274.6	24915.8	11160.6	17313.4	16287.2	20991.5	19976
90.0338	90.0337	90.0464	336.764	329.686	341.141	42	25	100765	18644.4	82301.6	64286.9	5510.72	79946.2	0	15753.6	1491.1	6292.37	3524.56	7018.42	30842.3	46638.6	28880.2	28034.5	31296.7	31394	10713.8	6833.14	4908.42	0	32773.3	26424.5	18057.1	2917.46	7925.93	25278.8	27352.5	14495.4	40784.9	29455.6	32728.1	26779.3	27286.4	22439.1	24260.7	13502.3	14514.6	22761.9	17129.4	12340.3
90.0464	90.0463	90.0464	259.139	252.133	259.709	30	21	58320	56094.9	44049	37988.7	39324.8	34384.7	33820.6	29084.7	30404.8	36095.7	37479.3	37534.1	82258.9	48592	69325.2	49776.7	54672.4	43742.5	55197.9	37989.5	37808.1	39441.6	45159.5	40408.3	55659.1	38119.4	38453.5	59723.8	41997.9	40536.1	37930.7	35052.5	38183	47955	43664	40589.6	47229.4	49661.4	46410	47585.3	54676.9	47386.4
90.0418	90.0417	90.0419	1087.78	1087.6	1088.2	12	7	0	0	0	0	0	0	0	0	0	21233.1	29286.3	34647.4	0	0	0	0	0	1821.3	0	0	0	44799.5	101450	117742	0	0	6192.94	20191.4	49108.4	41342.1	0	6154.01	0	0	0	2885.56	3773.67	0	0	0	12814.1	0
90.0419	90.0419	90.0464	407.373	406.962	411.67	10	4	10947.9	4539.48	2199.94	0	0	0	0	0	1507.19	1248.93	2546.99	4140.21	8830.15	7708.06	9241.51	12613.2	10647.8	10436.7	1616.74	3136	3041.94	6178.29	5554.34	1404.68	4888	9698.83	3141.43	1401	3090.1	0	33608.1	29809.8	27798.5	6421.09	7976.5	5786.08	0	0	4523.82	1285.46	0	0
90.0419	90.0417	90.042	364.574	364.471	364.74	8	3	9659.08	5998.91	10552.4	0	2382.79	0	1619.4	3326.03	0	1595.07	1816.31	3172.02	10500.2	10478.6	11053.9	8206.83	10566.8	7950.65	0	0	2901.56	1481.79	3672.99	5036.06	11428.5	4859.04	6512.01	1671.19	1817.6	8063.87	3597.47	6817.18	3493.6	9695.75	12521.2	11620.8	3370.97	3229.96	3469.96	3317.2	11254.4	0
90.0464	90.0419	90.0464	347.043	346.65	347.363	8	7	32026.3	35094.9	19603.4	12969.6	14587	7126.3	12242.5	11855.4	7047.5	11895	17717.1	10198.8	64447.1	39528.1	69175.5	63682.7	57520.7	54280	20669.6	15999	9897.19	32910.1	42732.1	48983.4	92226.8	68133.9	58641.1	39338	28105.7	29401.9	21985.8	23126.2	21802.4	42708.8	44137	46400	40028.7	37488	43889.7	19505.3	31252.3	28144.5
90.0464	90.0463	90.0483	525.252	525.008	525.575	12	8	0	0	0	0	0	0	2652.68	0	0	0	0	0	1059.3	4374.16	5804.76	6394.12	4308.8	4290.12	32074.3	22264.1	5575.28	104467	92614.7	116119	0	7543.38	0	0	0	0	5603.97	14667.6	14803.6	16269.3	5261.43	0	0	0	0	0	0	0
90.0548	90.0548	90.0548	979.918	979.918	979.918	1	1	0	0	0	0	0	0	0	0	0	0	0	0	0	0	0	0	0	0	14536.5	1973.01	0	0	0	0	0	0	0	0	0	0	0	0	0	0	0	0	0	0	0	0	0	0
90.063	90.0629	90.0631	257.525	257.125	259.278	62	26	10459.7	15583.7	5002.64	22636.6	20585.7	18123.8	13142.2	28072.9	21087	16455.6	21225	27923.4	0	0	0	0	0	0	34613.3	24927.9	26051.2	19710.2	18360.6	15371.7	0	13173.6	10998.9	0	17795.1	18948.4	6524.74	14959.6	14524.8	0	0	0	12856.9	12711.9	10700.5	2790.64	0	0
90.0913	90.0913	90.0914	810.681	810.175	816.044	42	23	1.51663e+06	296391	60374.8	0	0	0	0	0	0	0	0	0	0	0	0	0	0	0	86631.2	0	0	45350.7	74830.1	58260	0	0	0	14835.2	5386.98	1636.83	58163.3	16513.7	0	63788.8	83611.7	57994.1	0	0	0	0	0	0
90.0912	90.0911	90.0913	836.91	836.521	837.654	27	18	1.58707e+06	371976	92693.7	34322.6	0	0	0	0	0	0	0	0	0	0	0	0	0	0	86621.8	0	0	14028.8	40992.5	11320.8	0	0	0	9272.11	0	0	41358.3	10126.9	2968.63	185428	115633	80427.9	0	0	0	0	0	0
90.0913	90.0912	90.0913	917.834	917.325	918.287	20	11	558065	92833.4	0	0	0	0	0	0	0	0	0	0	0	0	0	0	0	0	21991.8	0	0	1898.12	21794.7	21095.5	0	0	0	0	0	0	35148.5	17375	3954.69	58830.5	30813.7	4841.32	0	0	0	0	0	0
90.0913	90.0912	90.0933	692.567	691.915	693.802	48	31	2.82376e+06	591613	166461	67573	23242.3	0	0	0	0	0	0	0	0	0	0	0	0	0	169061	16741.9	0	54984.7	103803	94323.6	0	0	0	45972.9	7528.99	1695.35	84527.1	33582.8	19720.9	231989	67874.3	107191	0	0	0	0	0	0
90.8399	90.8397	90.8402	700.543	699.295	703.043	39	12	254279	370846	394970	439816	299834	223906	67535.9	16036.9	38524.5	3014.57	2770.19	2907.9	0	0	0	0	0	0	8865.52	43036.5	50185	4019.26	10308.2	49570.8	0	26973.5	16150.5	0	35689	0	0	73309.2	35976.8	0	0	0	0	0	0	0	0	0
90.8398	90.8396	90.8408	213.523	211.974	214.452	26	14	7317.03	13231.4	16827.9	0	0	0	23183.7	18477	15733.3	0	0	0	4971.79	1012.25	6036.6	0	0	0	0	0	0	2994.87	8191.58	18016.1	0	30482.4	42031.4	0	0	0	0	0	0	0	0	0	0	0	0	0	0	0
90.8401	90.8399	90.8401	331.855	331.729	332.036	10	5	35690.8	34761.9	24317.2	44258.1	91545.1	39996.2	0	0	0	0	0	0	0	0	0	0	0	0	0	0	0	0	0	0	0	0	1235.79	0	0	0	0	0	0	0	0	0	0	0	0	0	0	0
90.84	90.8398	90.8401	280.296	277.658	280.742	9	4	0	2246.37	0	0	0	0	0	0	0	0	0	0	0	0	0	0	0	0	0	0	0	0	0	0	1918.32	26105	8008.57	0	1855.11	0	0	0	0	0	0	0	0	0	0	0	0	0
90.8399	90.8399	90.84	320.751	320.642	320.917	3	3	35737	39573.5	21941.3	32252.3	25133.2	19204.1	0	0	0	0	0	0	0	0	0	0	0	0	0	0	0	0	0	0	0	0	0	0	0	0	0	0	0	0	0	0	0	0	0	0	0	0
90.8399	90.8399	90.8399	1081.07	1081	1081.13	2	1	0	0	11762.8	0	0	0	0	0	0	0	0	0	27298.8	58853.4	10021.4	0	0	0	0	0	30463.7	0	0	0	26216.7	276109	227616	0	0	0	0	0	15371.2	0	7159.16	0	0	0	0	0	0	0
90.94	90.9399	90.94	236.66	236.246	236.789	10	4	0	0	10321.1	35349.5	30005	20240.1	3945.56	1260.08	0	0	0	0	0	0	0	0	0	0	0	0	1307.89	0	0	0	0	0	0	0	0	0	0	0	0	0	0	0	0	0	0	0	0	0
90.9397	90.9397	90.9398	334.512	334.377	335	3	2	0	0	0	0	0	2081.18	4293.96	2966.34	8455.89	0	0	0	0	0	0	0	0	1782.82	0	0	1475.37	0	0	0	0	0	0	0	0	0	0	0	0	0	0	0	0	0	0	0	0	0
90.9758	90.9758	90.9759	194.531	194.08	194.886	26	14	0	0	0	0	0	0	0	0	0	0	0	0	5664.66	2948.71	2175.23	38454.8	16779.9	34256.6	0	0	0	0	0	0	52814.5	1576.1	1555.06	51425.9	0	0	0	0	0	5632.6	6047.34	3837.86	1434.14	0	1797.02	16671.5	21903.7	27045.4
90.9945	90.9944	90.9946	734.311	733.906	734.899	91	34	0	0	0	0	0	0	0	2226.8	7071.3	29316.9	46817.8	48174.8	0	0	0	2899.46	0	0	0	0	0	46031.7	74563	80225.9	43391.7	69254.3	71093.9	81788.8	84432.4	96418.7	0	0	0	43606.3	56024.8	49331.2	40007	42799.9	28329	113462	61449.7	118639
90.9945	90.9943	90.9946	465.185	464.367	465.461	75	41	5320.04	7708.96	4021.99	7362.17	5308.67	5882.31	0	5212.57	8772.86	24333.8	18838.9	26062.2	0	0	0	5050.87	2231.11	2027.87	27145	31751.7	12668.8	110282	325932	342938	81200.1	61014.9	64148.8	351254	301025	308407	22206	33845.3	30476.6	352647	269188	292431	49620.4	50918.1	52407.1	117506	103646	120822
90.9945	90.9944	90.9945	551.718	551.418	551.983	55	32	0	0	0	0	0	0	1571.1	0	7590.7	20943.2	25628.4	28875.7	0	0	0	967.131	0	0	0	0	0	35109.3	36507.3	33478.3	27415.8	47440.9	53007.5	17156.3	50542.7	48515.2	0	0	0	26364.7	20479.9	7477.97	31294.9	35064.7	42194.8	52028.8	35800.7	56192.4
90.9945	90.9944	90.9945	688.754	688.07	688.929	19	11	0	0	0	0	0	0	0	0	0	2890.31	3008.1	6768.15	0	0	0	0	0	0	0	0	0	18359.6	16319.9	17660.6	6189.5	9614.14	17574.3	11812	22346.9	20947	0	0	0	11239.7	8364.63	0	12887.9	13690.9	12537.8	28825.4	33332.7	30918
90.9945	90.9944	90.9945	261.846	261.675	265.606	14	10	12556	6486.88	3560.97	844.186	0	0	4763.89	976.749	1469.79	0	0	1368.41	1348.25	0	0	34328.9	30696	27322.6	9900.43	7908.1	4846.86	9513.08	6523.95	4512.7	3079.97	2560.95	3083.86	33615.7	7772.68	8304.04	15703.9	9494.01	14632.5	15090	11670.2	9870.48	5512.73	7707.84	5109.47	54097.2	8487.09	12993.5
90.9945	90.9944	90.9945	223.28	222.196	224.756	10	5	0	0	0	65567.5	67716	68250.2	0	0	0	0	0	0	0	0	0	25210.6	19388.9	12114.4	0	0	0	0	0	0	0	0	0	0	0	0	0	0	0	0	0	0	0	0	0	0	0	0
91.0121	91.0121	91.0121	462.769	462.635	462.777	5	3	283835	293947	269318	12933.1	6657.71	13456.8	0	0	0	0	0	0	487.464	0	0	0	0	0	0	0	0	6063.9	9370.89	11974.4	2051.45	0	0	25066.1	12241.4	15340.6	0	0	0	27885.9	18396.5	14582.4	0	0	0	3240.62	4878.82	0
91.0123	91.0122	91.0123	243.719	243.635	243.857	4	3	0	0	0	0	0	0	0	0	0	0	0	0	0	0	0	8176.25	7337.16	7284.71	0	0	0	0	0	0	0	0	0	0	0	0	0	0	0	0	0	0	0	0	0	0	0	0
91.0123	91.0122	91.0123	440.945	440.793	440.954	3	3	54986.6	38401.9	36871.9	0	0	0	0	0	0	0	0	0	1275.85	0	0	0	0	597.023	0	0	0	0	0	0	0	0	0	0	0	0	0	0	0	0	0	0	0	0	0	0	0	0
91.0209	91.0208	91.021	273.875	273.536	274.758	24	12	4685.07	981.836	5451.3	12840.1	23901	24795.5	10333.7	35008.9	7873.98	19033.6	29005	29551.2	0	0	0	0	0	0	48533.6	12212.1	20166.3	880.838	0	0	0	0	2623	0	1917.87	0	14864	12024.7	11135.6	0	0	720.849	0	1067.64	0	0	0	0
91.0122	91.0121	91.0209	194.548	188.099	195.084	19	14	0	0	0	0	0	0	0	0	0	0	0	0	4413.27	0	0	44402.9	28246.9	47484.6	0	0	0	0	0	0	41641.3	7698.44	0	37914.9	0	0	0	0	0	5633.39	5069.85	2887.58	0	0	0	10619	13463.7	20016.3
91.0209	91.0122	91.021	236.654	234.592	236.855	9	7	0	0	35205.8	64077.5	81201.1	30223.3	18748.8	13706.4	6007.72	3938.66	3481.64	1310.37	0	0	0	26594.1	0	1552.19	0	5451.67	14993.2	0	0	0	0	0	0	0	0	0	0	0	1249.76	0	0	0	0	0	0	0	0	0
91.0183	91.0183	91.0183	520.671	520.671	520.671	5	1	0	0	0	0	0	0	0	0	0	0	0	0	0	0	0	0	754.401	0	0	0	0	1691.73	20225.9	26535.6	0	0	1337.24	0	0	0	0	0	0	0	0	0	0	0	0	0	0	0
91.021	91.021	91.021	336.638	336.503	336.734	3	2	0	0	0	0	0	0	0	0	0	0	0	0	0	0	0	0	0	0	1115.33	0	1293.82	0	1346.24	2384.86	0	10057.8	8024.44	0	0	0	0	1228.45	3830.18	0	0	0	4478.03	2230.73	902.706	0	0	0
91.0209	91.0209	91.0209	329.213	329.078	329.348	2	1	0	0	0	0	0	0	1981.61	1860.74	1511.91	4302.19	1477.98	3391.92	673.931	0	0	916.237	0	0	1807.8	0	0	2045.87	1837.59	3471.53	0	0	1395.4	1419.1	0	0	0	5369.12	3321.86	1619.27	7478.13	4097.65	2951.59	3357.82	3428.12	0	1507.48	2947.26
91.0212	91.0212	91.0212	217.591	217.588	217.593	2	2	423433	333907	277286	106734	108706	98848.5	544866	545032	563269	220195	229591	258538	6616.46	7810.4	39763	42658.3	31288.1	29790.6	604605	526008	470969	274676	332522	370165	532644	430189	426556	413975	452128	455618	409856	428924	425910	342842	239591	233371	662787	727541	708697	494587	587618	568538
91.0308	91.0307	91.0309	196.849	196.559	197.397	76	39	0	0	0	0	0	0	0	0	0	0	0	0	42786.2	36961.5	36455.6	270679	233640	190984	0	0	0	0	4048.74	6704.83	305268	38619.6	24678.4	174934	19480.1	10194.8	0	0	0	49232.3	43198.2	45276.3	32687.3	27496.4	37918.7	163386	189624	200928
91.0309	91.0308	91.031	287.902	287.57	288.237	68	43	112300	87832.7	36989.3	104570	244104	232865	0	0	1029.48	0	0	0	3291.29	2578.51	0	15955.6	8281.23	10601.7	34131.8	10867.7	3728.25	29040	44836.2	64817.5	15754.8	21609.4	14133.4	17732.3	16222.5	15215.2	15160.1	5671.43	3794.61	75748.5	70564.9	63524	21210.6	19816.9	26677.5	208865	201872	207525
91.0309	91.0307	91.0309	392.613	392.216	392.825	51	27	0	3688.61	2517.11	4616.91	7580.66	11385.5	18651.3	14408.4	13136	14416.6	15101.4	16425.6	0	0	0	0	0	0	1710.27	3699.84	2698.21	55366.9	68653.4	37793.2	14655.5	4384.21	5001.48	76698.8	19929.5	25990.9	0	0	1384.84	44756.7	35732.8	47585	0	1432.12	1272.84	4868.56	3135.84	8017.62
91.0308	91.0308	91.0309	187.029	186.849	187.294	16	15	0	0	0	0	0	0	0	0	0	830.039	2473.32	0	19277.2	13642.7	13132.2	126586	113934	107294	1524.79	0	0	1181.83	0	0	142001	12567.8	11667.1	137659	7368.48	5725.01	0	0	0	26419.1	19355.3	20037.5	8820.26	17756.3	24589.9	63046.6	72404.4	73855
91.0308	91.0308	91.0309	496.102	495.988	496.246	9	5	0	0	0	0	0	0	0	0	0	0	0	0	0	0	0	0	0	0	0	0	0	26588.9	13891.2	7672.43	0	0	0	14897.1	0	0	0	0	0	18186.4	20988.2	23922.2	0	0	0	0	0	0
91.0308	91.0308	91.0308	220.468	220.131	220.736	7	3	35571.9	28050.1	31168.4	257960	283092	217177	49496.4	49776.4	49160.5	23823.7	21772.1	24490.5	3704.3	0	2260.43	18359.5	18707.7	8068.36	40000.1	35782.9	35439.2	26687	28996.8	27400.3	48591.7	41467	29022	34613.4	33231.2	40813.7	35348.4	36344.2	34236.1	24572	27235.4	27737.6	51815.2	61745.8	53619.1	48521.7	47929.6	47714.8
91.0416	91.0308	91.0417	355.631	352.15	358.506	110	49	0	2942.85	10648.1	63482.3	74912.1	65812.7	40542.8	43515.3	89354.6	20779	68565.6	31801.3	0	0	0	0	0	0	12789.5	15399.9	47531.6	37067.4	12242.2	16012.3	102603	54207.7	134884	67123.4	72042.7	38736.3	31337.8	54074.9	63963.3	37598.5	12004.5	24491.1	55026.8	73681.7	81032.7	47953.7	121790	77376.6
91.0416	91.0415	91.0417	366.187	365.323	369.855	56	22	0	0	0	0	0	0	5695.02	12851.5	7295.4	0	0	0	13249.9	921.733	0	5819.92	723.573	1639.23	27722.5	27106.4	25954.5	53881.5	59600.1	62196.7	80338.9	73501.1	67217.9	35731.7	6845.63	13106.9	3991.92	5436.22	6859.36	63208.1	17467.2	18550	58128.7	67926.2	66143.1	50194	60189.5	51330.6
91.0309	91.0308	91.0415	261.815	261.658	262.741	26	18	57981.5	26737.5	17954.8	7482.58	4543.96	0	15660.4	16577	17208.4	2243.98	920.243	7290.45	2048.91	0	0	226384	185070	182831	46830	33145.6	25672.7	28189.2	31814	29942.1	95442.3	20154.1	16368	27077.5	28562.5	30043.3	49733.1	44308.9	46157	46642.2	32864.2	30288.1	28935.7	29850.3	28330.8	68888	76814.7	76108.1
91.0416	91.0415	91.0417	568.318	567.247	568.723	19	7	0	0	0	0	0	0	0	0	0	0	0	0	60300.3	18162.9	62199.2	13229.4	5277.79	4071.55	0	0	0	0	0	0	23792.1	36773.5	76713.6	5261.46	3667.07	3776.47	0	0	0	1617.3	1547.02	0	0	0	0	7605.27	5459.21	3952.75
91.0416	91.0416	91.0416	207.296	207.042	207.923	8	6	59577.2	42406.6	39644.4	46848.9	46169.8	47722.9	49338	52088.5	54348.6	58036	56045.9	56564.4	46756.2	36236	42145.7	4606.59	38522.9	40501	105952	98099	82499.1	130032	156168	186857	92454.6	62130.6	66577.1	95885.7	69196.6	67722.8	47651.3	49297.2	48056.2	54334.8	42762.2	45543.2	50531.7	54451	49190.3	97389.4	117043	114404
91.0417	91.0416	91.0417	443.561	443.506	443.695	6	3	0	0	0	0	0	0	0	0	0	0	0	0	1236.24	0	0	651.728	0	0	0	0	0	6272.74	3401.39	0	0	0	0	0	0	0	31075.9	38250.4	28464	0	0	0	0	2927.2	0	0	0	0
91.0416	91.0415	91.0417	217.617	216.83	218.073	103	66	723801	569537	488266	240975	195431	261848	917535	943081	938058	410676	428877	442073	101949	85842.3	100807	92294	107413	66270.9	1.00212e+06	833591	755948	468849	571707	597663	503780	697861	684668	530927	736707	728601	674521	696449	716278	384428	653397	313841	1.07702e+06	1.12254e+06	1.16085e+06	822504	943968	932542
91.0542	91.0538	91.0561	591.361	585.089	603.433	208	66	3.79488e+08	3.42581e+08	272789973	1.92194e+08	2.29848e+08	1.50898e+08	1.09954e+08	1.7688e+08	6.95023e+07	104386531	1.38447e+08	1.43737e+08	2.15419e+07	1.79823e+07	1.88802e+07	1.90648e+07	1.48456e+07	1.35579e+07	1.45287e+08	3.20578e+08	1.30386e+08	2.18342e+08	2.82722e+08	3.03908e+08	2.38412e+08	2.98739e+08	2.70044e+08	1.93581e+08	2.16765e+08	2.65635e+08	2.03663e+08	1.93071e+08	1.89421e+08	205480893	2.11069e+08	2.17108e+08	2.15311e+08	1.94342e+08	2.11821e+08	2.21024e+08	2.22644e+08	2.99249e+08
91.0541	91.054	91.0561	1179.01	1174.51	1183.21	104	64	6.77343e+08	3.9523e+08	3.20788e+08	8.58432e+08	3.31546e+08	3.02563e+08	3.21865e+08	3.42828e+08	3.64168e+08	2.74468e+08	2.79727e+08	2.93058e+08	1.01202e+08	2.8156e+07	2.82656e+07	5.05368e+07	4.32725e+07	4.04579e+07	381913616	3.69617e+08	3.65849e+08	3.4099e+08	3.70534e+08	3.81669e+08	3.5213e+08	3.17255e+08	3.76804e+08	1499541409	6.06085e+08	6.89565e+08	6.85321e+08	5.58965e+08	5.15214e+08	514137356	4.27948e+08	4.51322e+08	4.5229e+08	5.30003e+08	6.05149e+08	6.81963e+08	6.9223e+08	8.56885e+08
91.0542	91.054	91.0544	470.914	469.365	473.214	93	63	5.42551e+07	4.99479e+07	6.20793e+07	34136855	3.27481e+07	4.31699e+07	4.53981e+07	3.44628e+07	3.9996e+07	1.47354e+07	1.48544e+07	1.49453e+07	3.68506e+06	5.18669e+06	4.57687e+06	6.507e+06	5.34514e+06	5.54602e+06	2.11267e+08	8.93753e+07	7.92778e+07	3.67323e+07	2.29565e+07	2.15103e+07	3.20601e+07	3.46182e+07	3.32704e+07	5.33534e+07	5.58196e+07	4.82122e+07	2.18964e+07	1.93402e+07	3.58011e+07	4.55326e+07	3.17743e+07	3.21792e+07	2.23159e+07	2.02844e+07	2.32516e+07	4.74296e+07	3.98621e+07	4.18762e+07
91.0541	91.0539	91.0561	1167.52	1161.74	1174.48	145	53	4539105161	4710221092	4539454707	4968965111	4580849210	4727126399	8538535192	3960227018	4673764509	5551373548	6610251912	6.85625e+08	1.69988e+07	13749369	1.27609e+07	1.69258e+07	1.56121e+07	1.41042e+07	3680211849	3908445142	7163729724	6.64023e+08	4826460361	8.82031e+08	4.56721e+07	1799888900	1.92561e+08	3.3933e+07	7252733255	7255325945	7786061362	7560447192	8416692920	2.31021e+07	4.24135e+07	4.25872e+07	1044801168	4629973249	3793419336	2978492126	1070140416	2405845003
91.0541	91.0539	91.0542	332.04	327.786	343.377	145	60	3.08329e+07	2.49692e+07	2.24888e+07	3.81379e+07	4.71074e+07	3.30412e+07	2.62e+06	2.62948e+06	659668	3.06263e+06	8.58765e+06	2.63971e+06	2.30143e+06	4.35467e+06	7.91241e+06	4.01181e+06	3.57157e+06	3.71094e+06	6.53893e+06	5.75133e+06	5.71279e+06	7.42339e+06	8.28587e+06	7.91363e+06	2.20355e+06	6.56278e+06	6.66045e+06	8.0942e+06	2.01701e+07	8.07799e+06	6.24965e+06	6.35252e+06	6.32001e+06	5.9657e+06	2.37023e+06	2.99122e+06	6.98642e+06	2.28993e+06	4.66141e+06	2.37217e+07	1.16474e+07	9.85833e+06
91.0541	91.0539	91.0561	1080.55	1079.52	1084.36	79	65	1.75571e+08	7.39775e+07	7.10259e+07	7.09899e+07	8.23554e+07	9.39255e+07	270707141	2.9946e+08	1.42913e+08	1.40759e+08	3.32094e+08	1.66291e+08	1.35261e+08	5.73805e+07	5.66792e+07	5.48938e+07	5.02054e+07	4.71084e+07	2.54018e+08	1.99368e+08	1.84678e+08	1.14652e+08	1.22147e+08	1.17157e+08	9.95256e+07	1.84839e+08	1.57054e+08	1.00417e+08	1.42074e+08	1.45754e+08	2.15641e+08	116285921	1.15699e+08	7.55184e+07	6.33399e+07	6.08374e+07	2.47392e+08	3.21994e+08	3.78366e+08	1.71864e+08	1.90207e+08	155622936
91.0541	91.0541	91.0542	277.9	275.703	281.015	101	55	1.74973e+07	1.57701e+07	3.16684e+07	2.42238e+07	1.40232e+07	2.4371e+07	6.30889e+06	1.03147e+07	7.8296e+06	1.10508e+07	1.12118e+07	1.20452e+07	9.02181e+06	7.0451e+06	6.93009e+06	7.2232e+06	6.84275e+06	6.62921e+06	9.46005e+06	8.69704e+06	1.24768e+07	1.58911e+07	1.81417e+07	1.33786e+07	4.27647e+07	3.94858e+07	2.434e+07	2.97264e+07	1.52961e+07	1.59243e+07	3.08532e+07	1.70098e+07	1.57362e+07	1.23645e+07	1.15947e+07	1.10933e+07	2.4374e+07	1.60308e+07	1.63437e+07	3.48061e+07	2.35177e+07	3.67828e+07
91.0541	91.0538	91.0543	385.707	382.558	393.742	116	62	2.35231e+07	1.49555e+07	1.37135e+07	1.3704e+07	1.50031e+07	2.80729e+07	1.25667e+07	1.23189e+07	1.26885e+07	1.17742e+07	1.19311e+07	1.24164e+07	3.6206e+06	4.497e+06	4.62882e+06	3.60547e+06	1.58007e+06	3.45949e+06	1.71314e+07	1.81757e+07	1.98487e+07	1.06663e+07	1.16136e+07	1.27011e+07	1.85928e+07	1.10242e+07	1.61224e+07	1.85775e+07	1.83877e+07	1.91519e+07	1.25944e+07	1.2488e+07	1.27307e+07	1.01391e+07	8.29666e+06	7.87527e+06	1.18754e+07	1.14541e+07	1.5993e+07	1.73817e+07	1.45171e+07	1.97338e+07
91.054	91.0539	91.0542	284.539	283.481	286.512	70	57	9.62229e+06	8.50385e+06	4.86042e+06	1.12196e+07	1.0247e+07	1.18154e+06	5.16128e+06	9.81013e+06	5.03254e+06	1.17466e+06	1.31108e+06	8.21189e+06	3.8356e+06	5.4206e+06	7.10646e+06	7.28962e+06	642268	7.03113e+06	1.21265e+07	9.05548e+06	1.02403e+07	1.01707e+07	1.18453e+07	1.1727e+07	9.77711e+06	1.34753e+07	1.2815e+07	9.96307e+06	1.10734e+07	1.1143e+07	2.34919e+06	7.14315e+06	7.09735e+06	7.23476e+06	3.35651e+06	6.63306e+06	1.15426e+07	1.10358e+07	1.15238e+07	1.13678e+07	1.23147e+07	1.17333e+07
91.0541	91.0541	91.0561	699.968	693.001	703.037	66	53	1.2707e+08	1.48714e+08	1.35568e+08	1.0979e+08	197679408	1.50641e+08	4.90338e+07	4.53186e+07	4.47498e+07	2.65566e+07	2.44582e+07	2.71525e+07	3.10571e+06	3.50988e+06	3.36224e+06	3.77593e+06	3.72917e+06	3.49931e+06	4.99687e+07	5.77227e+07	5.8306e+07	3.47811e+07	3.62476e+07	3.745e+07	1.99266e+07	2.10436e+07	2.03534e+07	3.69096e+07	5.56861e+07	4.77446e+07	5.93448e+07	7.32031e+07	7.17336e+07	2.35371e+07	2.88035e+07	2.78485e+07	2.35583e+07	1.93864e+07	1.91623e+07	3.47743e+07	3.84269e+07	3.62632e+07
91.0541	91.0541	91.0561	1070.83	1070.56	1071.23	59	57	4.8581e+07	3.95626e+07	3.54252e+07	4.31322e+07	4.48738e+07	4.78724e+07	4.48459e+07	4.7828e+07	5.11578e+07	4.36532e+07	4.63298e+07	4.83108e+07	3.13907e+07	2.07068e+07	2.18473e+07	4.40943e+07	3.7505e+07	4.41333e+07	5.90798e+07	5.32104e+07	5.20166e+07	1.01634e+08	4.65587e+07	4.37164e+07	9.79157e+07	4.74867e+07	5.50902e+07	8.82306e+07	5.69741e+07	5.45908e+07	4.32789e+07	4.24728e+07	4.36687e+07	5.23245e+07	4.17397e+07	4.01355e+07	5.63939e+07	5.91841e+07	6.37957e+07	6.80589e+07	7.47372e+07	7.21987e+07
91.0541	91.054	91.0561	1065.24	1059.93	1065.9	60	58	3.64109e+07	2.57988e+07	2.59178e+07	2.62181e+07	3.04992e+07	3.38454e+07	3.59853e+07	3.98729e+07	4.56667e+07	4.43008e+07	4.75756e+07	5.16953e+07	3.14757e+07	1.58822e+07	1.55835e+07	1.68329e+07	1.48552e+07	1.40054e+07	7.58746e+07	6.20823e+07	5.67044e+07	4.40688e+07	4.15568e+07	4.11374e+07	3.42746e+07	5.73187e+07	5.94171e+07	3.48922e+07	5.1149e+07	5.12931e+07	4.3192e+07	3.95514e+07	4.04568e+07	2.80611e+07	2.39498e+07	2.26421e+07	8.17299e+07	9.21893e+07	9.78505e+07	6.77786e+07	6.74887e+07	6.03549e+07
91.0541	91.0538	91.0542	450.578	447.412	456.842	70	57	1.10948e+07	9.16075e+06	9.20529e+06	1.0619e+07	1.11134e+07	1.08121e+07	1.88591e+07	9.06459e+06	9.7365e+06	1.45809e+07	6.90953e+06	1.01407e+07	4.03603e+06	7.29114e+06	4.8923e+06	7.6447e+06	7.11659e+06	4.35144e+06	5.257e+06	2.02388e+07	6.87499e+06	1.5061e+07	1.64485e+07	8.21828e+06	1.04264e+07	1.18778e+07	1.56629e+07	1.01892e+07	9.54646e+06	7.36573e+06	6.82168e+06	8.78077e+06	1.46667e+07	1.24419e+07	1.11063e+07	7.27406e+06	1.61068e+07	1.60196e+07	9.05818e+06	1.60339e+07	1.65821e+07	7.25881e+06
91.0542	91.0538	91.0561	486.068	481.14	494.829	101	66	3.85789e+07	3.4137e+07	3.64563e+07	2.75438e+07	2.94964e+07	2.91042e+07	3.02728e+07	2.95104e+07	2.77348e+07	3.48263e+07	3.12065e+07	3.45765e+07	5.1611e+06	1.10673e+07	7.89917e+06	1.01564e+07	4.77492e+06	4.53583e+06	5.21652e+07	1.09382e+07	3.91019e+07	2.99412e+07	3.28733e+07	3.17804e+07	3.00586e+06	3.77361e+07	3.6861e+07	3.23143e+07	3.76734e+07	4.59149e+07	3.18548e+07	3.50722e+07	3.41326e+07	2.96919e+07	2.82337e+07	2.90085e+07	2.75421e+07	2.79017e+07	2.84265e+07	1.99872e+07	2.51893e+07	3.48895e+07
91.0541	91.0539	91.0561	1051.23	1046.06	1058.07	68	55	4.28083e+07	1.82288e+07	1.86874e+07	1.89581e+07	1.85933e+07	1.89279e+07	1.88558e+07	1.90562e+07	4.97171e+07	1.52677e+07	1.50821e+07	1.58651e+07	1.5093e+07	7.06687e+06	1.6313e+07	2.17708e+07	6.48989e+06	6.19778e+06	2.74213e+07	2.16994e+07	2.1567e+07	1.83621e+07	1.57022e+07	1.51709e+07	1.35035e+07	1.71514e+07	1.80884e+07	1.53095e+07	3.96501e+07	1.78934e+07	3.91639e+07	1.58747e+07	1.57122e+07	1.14072e+07	9.89368e+06	9.72818e+06	4.64372e+07	4.2829e+07	4.94573e+07	3.70959e+07	1.93497e+07	1.79858e+07
91.0541	91.054	91.0543	213.255	212.279	218.754	57	53	1.24724e+07	1.14822e+07	1.13376e+07	9.10211e+06	9.1452e+06	8.96952e+06	1.60246e+07	1.69902e+07	1.70798e+07	6.70247e+06	6.41041e+06	6.94055e+06	7.50275e+06	8.41846e+06	1.05635e+07	5.78398e+06	5.83785e+06	5.59926e+06	1.4358e+07	1.23175e+07	1.18554e+07	1.41045e+07	1.59655e+07	1.66687e+07	1.9104e+07	1.80702e+07	1.83489e+07	9.06756e+06	6.87788e+06	7.24002e+06	7.98873e+06	8.25235e+06	8.06159e+06	1.08695e+07	9.72903e+06	1.21166e+07	8.11514e+06	7.87566e+06	8.47727e+06	8.6811e+06	8.86157e+06	9.35862e+06
91.0541	91.054	91.0561	1013.17	1012.75	1018.93	55	52	1.59981e+07	1.55487e+07	1.6529e+07	1.85648e+07	2.05301e+07	3.44659e+07	4.22582e+07	2.95892e+07	5.74837e+07	3.25279e+07	3.47757e+07	3.61704e+07	7.25541e+07	2.43995e+07	6.88721e+06	5.69953e+07	2.67293e+07	6.25546e+06	4.61749e+07	1.47247e+08	3.61191e+07	2.61616e+07	2.43345e+07	2.35131e+07	8.54317e+07	2.97389e+07	115643585	1.34788e+07	2.58514e+07	2.53084e+07	2.34167e+07	1.284e+08	8.74592e+07	1.10448e+07	3.74783e+07	9.02755e+06	3.53469e+07	4.08721e+07	1.83322e+08	1.15423e+08	3.17796e+07	2.73709e+07
91.0541	91.0541	91.0542	434.935	433.685	439.416	53	47	2.42939e+07	2.01506e+07	1.9302e+07	2.30631e+07	9.81025e+07	2.09877e+07	6.27512e+07	6.70041e+07	2.14174e+07	15556221	1.34197e+07	1.39721e+07	3.46482e+06	4.57005e+06	4.48485e+06	4.62048e+06	4.46039e+06	4.20137e+06	1.98621e+07	1.80881e+07	1.74872e+07	1.51352e+07	1.67428e+07	1.74591e+07	7.96545e+06	1.41703e+07	1.39907e+07	7.20828e+06	1.62279e+07	1.71324e+07	7.24229e+07	1.67101e+07	1.56782e+07	6.51812e+06	6.42564e+06	6.57605e+06	1.47237e+07	1.42565e+07	1.47479e+07	1.7632e+06	1.85626e+07	1.70329e+07
91.0541	91.0541	91.0561	1198.87	1194.81	1199.36	48	40	9.18986e+07	9.43281e+07	9.51959e+07	9.52647e+07	1.04171e+08	1.01497e+08	1.07618e+08	1.06821e+08	1.11414e+08	8.9485e+07	9.14523e+07	9.20305e+07	4.96237e+07	3.53785e+07	1.5263e+07	2.15874e+07	2.24853e+07	1.77514e+07	8.46317e+07	8.72099e+07	8.48769e+07	7.64822e+07	7.28073e+07	7.40184e+07	3639052759	6.8019e+07	7.26714e+07	8.60747e+08	9.10384e+07	1.02448e+08	8.64255e+07	7.8822e+07	8.058e+07	1160051468	9.69415e+07	8.18411e+08	8.27674e+07	9.53733e+07	1.10362e+08	113210198	1.42886e+08	1.48914e+08
91.0541	91.0541	91.0542	229.89	229.609	234.404	45	45	1.83602e+07	1.76184e+07	1.36957e+07	1.49201e+07	1.43617e+07	1.37264e+07	7.43262e+06	7.95586e+06	7.85526e+06	7.00194e+06	1.6225e+07	8.32276e+06	2.49849e+06	4.13523e+06	3.89033e+06	3.92291e+06	3.91968e+06	3.68349e+06	1.00503e+07	9.05731e+06	8.30224e+06	7.14546e+06	7.9996e+06	8.09577e+06	5.27746e+06	8.3821e+06	6.97812e+06	1.41558e+07	8.3488e+06	8.57425e+06	7.6699e+06	7.60536e+06	7.76966e+06	3.64738e+06	3.7876e+06	3.95954e+06	7.84837e+06	7.84189e+06	8.19066e+06	9.50395e+06	9.8219e+06	8.93268e+06
91.0542	91.0541	91.0542	318.625	318.506	321.48	45	41	2.42467e+07	2.93816e+07	2.00735e+07	2.10909e+07	2.20444e+07	2.10557e+07	7.14927e+06	7.01013e+06	7.13504e+06	6.54867e+06	6.93544e+06	6.82787e+06	3.39723e+06	4.69576e+06	4.69025e+06	5.13792e+06	4.86972e+06	4.5741e+06	7.38977e+06	2.77267e+07	5.23769e+07	6.86447e+06	7.93734e+06	8.02245e+06	6.67247e+06	6.46478e+06	6.4616e+06	6.65367e+06	6.5969e+06	7.12127e+06	5.86148e+06	5.97103e+06	5.53829e+06	5.34259e+06	4.74982e+06	4.65417e+06	6.04082e+06	6.19608e+06	6.15255e+06	6.6147e+06	6.36039e+06	7.00541e+06
91.0541	91.054	91.0542	298.119	297.808	298.302	42	40	3.55114e+07	2.83817e+07	2.80293e+07	8.69646e+06	8.15625e+06	8.11389e+06	7.94583e+06	8.30433e+06	8.34789e+06	7.07968e+06	7.12611e+06	7.47235e+06	2.25552e+06	3.92208e+06	3.76849e+06	3.93268e+06	3.83757e+06	3.73968e+06	9.61018e+06	2.24464e+07	1.52153e+07	1.10765e+07	6.59886e+06	1.16319e+07	6.39984e+06	1.1575e+07	1.91884e+07	6.10161e+06	7.22638e+06	8.63335e+06	7.51655e+06	7.75494e+06	7.78641e+06	4.98188e+06	4.96836e+06	4.86151e+06	5.69333e+06	1.02285e+07	1.75382e+07	6.45457e+06	2.20148e+07	2.16291e+07
91.0541	91.0541	91.0561	1187.48	1184.06	1194.62	72	38	1.83612e+08	9.84545e+07	7.18111e+07	7.08015e+07	9.66836e+07	7.83623e+07	7.87502e+07	1.71781e+08	1.00962e+08	5.3989e+07	8.84074e+07	1.59262e+08	1.93277e+07	1.3527e+07	1.28396e+07	1.62003e+07	1.48143e+07	1.37759e+07	9.92543e+07	2.07164e+08	9.44818e+07	2.29087e+08	1.57898e+08	1.71106e+08	2.60487e+08	1.0198e+08	1.19415e+08	3.70207e+08	1.51383e+08	1.77222e+08	1.51161e+08	1.24494e+08	1.07505e+08	2.28729e+08	3.156e+08	5.66786e+08	1.26511e+08	1.31025e+08	2.01355e+08	2.33938e+08	2.85078e+08	3.26712e+08
91.0541	91.054	91.0542	243.348	238.397	253.662	53	43	1.16001e+07	9.10609e+06	9.02024e+06	9.69241e+06	9.81596e+06	9.57593e+06	8.33324e+06	8.79219e+06	9.03681e+06	1.13118e+07	4.93391e+07	1.25897e+07	7.53316e+06	8.35664e+06	8.28141e+06	4.657e+06	4.50102e+06	4.3459e+06	1.29357e+07	4.14167e+07	1.06019e+07	7.97727e+06	8.50027e+06	8.58914e+06	1.05224e+07	9.81041e+06	1.03886e+07	6.76236e+06	6.12814e+06	6.36909e+06	4.95818e+06	5.04044e+06	4.80792e+06	8.06447e+06	7.39925e+06	7.12895e+06	6.69095e+06	6.57536e+06	6.81547e+06	6.16997e+06	6.42303e+06	6.20102e+06
91.0541	91.0541	91.0561	1343.07	1342.47	1343.39	40	40	4.89078e+07	5.26076e+07	5.24536e+07	6.09651e+07	6.38643e+07	6.7337e+07	7.69265e+07	1.06117e+08	1.01306e+08	1.56191e+08	9.38969e+07	2.22461e+08	2.04817e+08	4.0681e+07	2.88878e+08	4.0786e+07	3.84223e+07	3.74692e+07	6.07579e+07	1.00056e+08	5.51989e+07	5.20878e+07	7.44146e+07	5.53731e+07	7.78273e+07	6.31716e+07	6.15864e+07	7.32372e+07	5.50124e+07	5.7396e+07	5.69755e+07	8.23769e+07	5.92724e+07	5.89252e+07	4.63885e+07	4.72028e+07	6.69419e+07	7.15063e+07	7.28292e+07	7.5844e+07	6.99653e+07	6.75722e+07
91.0541	91.0541	91.0561	1208.53	1203.05	1210	56	34	5.24293e+07	5.38089e+07	5.04312e+07	6.13679e+07	5.97174e+07	8.16863e+07	1.38943e+08	6.74552e+07	6.35461e+07	53979901	5.1898e+07	5.86178e+07	8.14649e+07	22401115	1.41983e+07	1.97162e+07	2.75026e+07	1.56681e+07	4.49537e+07	3.71059e+07	4.19035e+07	5.02989e+07	1.01745e+08	4.08115e+07	4.6412e+07	4.01559e+07	4.14573e+07	3.42021e+08	5.42877e+07	5.68807e+07	4.84545e+07	4.90534e+07	5.09246e+07	5.07436e+07	2.78436e+08	268986673	4.82643e+07	4.84405e+07	5.69619e+07	5.94027e+07	7.07312e+07	7.8687e+07
91.0541	91.054	91.0561	610.366	606.754	614.669	54	49	9.03617e+07	4.0227e+07	3.92584e+07	6.3742e+07	6.28046e+07	3.17197e+07	3.03968e+07	3.03122e+07	3.57346e+07	1.57234e+07	3.56439e+07	1.95773e+07	6.69448e+06	6.60727e+06	6.55838e+06	6.78919e+06	6.65539e+06	7.06894e+06	3.95301e+07	3.78116e+07	3.49208e+07	2.182e+07	2.3756e+07	2.4841e+07	2.35288e+07	1.69122e+07	1.83994e+07	7.62712e+07	4.18401e+07	4.03438e+07	3.00941e+07	2.94169e+07	2.9904e+07	2.95533e+07	5.12226e+07	1.91386e+07	4.64242e+07	4.76618e+07	4.95711e+07	1.60616e+07	2.6911e+07	2.18541e+07
91.0541	91.0541	91.0541	1382.87	1377.31	1388.9	67	19	1.2835e+07	1.5941e+07	1.85709e+07	7.5218e+07	2.21999e+07	4060437	1.84254e+07	1.40781e+08	2.78145e+07	3.30828e+07	2.8333e+07	3.117e+07	1.03231e+07	8.6726e+06	8.36273e+06	8.96915e+06	8.34334e+06	8.80856e+06	1.47752e+07	1.43752e+07	1.52146e+07	1.03602e+07	1.62358e+07	4.06477e+07	1.70436e+07	1.27082e+07	1.24149e+07	1.87987e+07	1.30991e+07	1.29221e+07	1.50024e+07	1.51754e+07	1.61751e+07	1.53191e+07	1.45432e+07	1.31158e+07	1.55063e+07	1.77396e+07	1.52485e+07	1.5361e+07	1.43602e+07	1.43893e+07
91.0541	91.0541	91.0541	1454.79	1447.64	1463.01	87	19	1.27022e+07	1.56553e+07	1.83745e+07	1.60171e+07	2.66974e+07	3.12033e+06	2.15819e+07	1.72906e+07	2.73711e+07	6.30793e+07	2.61749e+07	2.61636e+07	9.9217e+06	8.96937e+06	8.81496e+06	9.03028e+06	8.28181e+06	7.6808e+06	1.29032e+07	1.33349e+07	1.33461e+07	1.05786e+07	2.15854e+07	1.57384e+07	1.14745e+07	1.38629e+07	1.37058e+07	1.25649e+07	1.25193e+07	1.26376e+07	1.37641e+07	1.52557e+07	1.64184e+07	1.12901e+07	1.20961e+07	1.05153e+07	1.67801e+07	1.85118e+06	1.61549e+07	1.53503e+07	1.47301e+07	1.42673e+07
91.0541	91.0541	91.0542	267.635	260.675	271.642	57	38	8.17018e+06	8.61263e+06	6.72015e+06	6.35586e+06	5.5753e+06	5.46863e+06	4.7554e+06	4.77827e+06	5.71628e+06	4.82585e+06	5.01728e+06	5.79686e+06	2.24727e+06	3.43836e+06	3.05255e+06	3.47535e+06	3.36901e+06	3.23051e+06	6.78595e+06	8.02373e+06	6.57877e+06	4.56549e+06	7.08749e+06	4.93031e+06	1.17519e+07	5.34543e+06	5.53492e+06	8.14166e+06	4.74081e+06	6.79488e+06	4.39423e+06	4.62924e+06	4.46453e+06	3.04861e+06	3.00411e+06	3.13785e+06	5.90188e+06	5.73504e+06	6.06465e+06	5.94794e+06	4.55017e+06	16453635
91.0541	91.0541	91.0561	711.338	710.814	717.973	36	33	3.50293e+07	4.13559e+07	3.56733e+07	3.71151e+07	3.90474e+07	3.74748e+07	1.86771e+07	1.82151e+07	1.81136e+07	1.30342e+07	1.22644e+07	1.21474e+07	3.00853e+06	3.32351e+06	3.28255e+06	3.62975e+06	3.42501e+06	3.33101e+06	1.98323e+07	2.12287e+07	2.12361e+07	1.37701e+07	1.88613e+07	1.47751e+07	7.78548e+06	9.40533e+06	9.08837e+06	1.37696e+07	2.13007e+07	1.76921e+07	1.72026e+07	1.77236e+07	1.90188e+07	1.03472e+07	1.11307e+07	1.15618e+07	1.02422e+07	9.79237e+06	1.21274e+07	1.14198e+07	1.19825e+07	1.1459e+07
91.0541	91.0541	91.0542	1214.02	1212.36	1217.16	34	30	4.3902e+07	5.03392e+07	5.23783e+07	7.09236e+07	5.76469e+07	9.10898e+07	3.96019e+07	3.8971e+07	6.19612e+07	5.46015e+07	5.84436e+07	5.88041e+07	8.86923e+07	3.56833e+07	1.77595e+07	2.87943e+07	1.73757e+07	1.84245e+07	4.08542e+07	4.03625e+07	4.03887e+07	6.51519e+07	4.69258e+07	4.47056e+07	2.97149e+08	3.6816e+07	3.94095e+07	3.92044e+08	5.47492e+07	5.78634e+07	4.84869e+07	4.74166e+07	4.82046e+07	2.32812e+08	3.35442e+08	3.10768e+08	4.50669e+07	4.6092e+07	5.36453e+07	5.6051e+07	6.46048e+07	6.83925e+07
91.0541	91.0541	91.0561	1131.71	1125.41	1136.36	46	29	3.36363e+07	3.20749e+07	3.2131e+07	3.2561e+07	3.54132e+07	3.45321e+07	3.45427e+07	3.51498e+07	3.61432e+07	2.50348e+07	4.50566e+07	2.55601e+07	8.43378e+06	6.94504e+06	6.6721e+06	2.03632e+07	8.42636e+06	7.61637e+06	2.21159e+07	2.49435e+07	2.6362e+07	2.67456e+07	2.83404e+07	2.78929e+07	1.70282e+07	2.07782e+07	2.40271e+07	1.70781e+07	2.23455e+07	2.4094e+07	2.28841e+07	1.98021e+07	3.04057e+07	2.627e+07	1.37634e+07	2.33582e+07	2.21326e+07	2.17913e+07	2.15196e+07	1.97389e+07	2.48725e+07	2.2683e+07
91.0541	91.054	91.0561	838.492	833.693	842.254	35	30	1.90947e+07	3.04093e+07	2.03166e+07	3.462e+07	2.41892e+07	2.35693e+07	3.3827e+07	3.51593e+07	2.94756e+07	1.90297e+07	1.1797e+07	13386944	3.3471e+06	3.75095e+06	3.67178e+06	3.84591e+06	3.71072e+06	3.63538e+06	1.3719e+07	1.31584e+07	1.23259e+07	1.20061e+07	1.18848e+07	1.58796e+07	6.82014e+06	1.02251e+07	9.65192e+06	1.3453e+07	2.42328e+07	2.72113e+07	2.42361e+07	15515810	2.56811e+07	8.64045e+06	8.234e+06	8.33479e+06	9.83249e+06	9.08728e+06	7.0474e+06	1.0175e+07	1.07188e+07	1.0031e+07
91.0541	91.0541	91.0542	1223.06	1217.21	1228.16	61	24	2.90719e+07	3.83052e+07	4.9277e+07	4.81313e+07	4.70471e+07	5.21754e+07	6.54509e+07	6.79965e+07	5.2031e+07	5.37328e+07	4.33787e+07	4.54264e+07	6.11483e+07	4.43486e+07	2.90254e+07	8.7417e+07	1.74309e+07	1.35803e+07	3.19087e+07	3.22737e+07	3.21164e+07	2.97217e+07	2.8659e+07	2.34459e+07	1.77866e+08	2.79786e+07	2.75833e+07	2.50229e+08	3.29253e+07	3.42201e+07	3.28834e+07	3.36461e+07	3.55373e+07	2.88568e+08	3.12041e+07	3.23071e+08	3.31973e+07	2.71204e+07	3.39824e+07	3.59011e+07	4.12152e+07	4.15575e+07
91.0542	91.0541	91.0542	313.617	309.308	315.033	35	28	5.55306e+07	4.66399e+07	7.77141e+07	1.44437e+07	1.49985e+07	1.48619e+07	1.27323e+07	1.25879e+07	1.27813e+07	1.17409e+07	1.20735e+07	1.23426e+07	5.18514e+06	7.85608e+06	7.55853e+06	8.0536e+06	7.65818e+06	7.50216e+06	1.54763e+07	1.42903e+07	1.36263e+07	1.05848e+07	1.10641e+07	3.51042e+07	1.58055e+07	3.24964e+07	3.31243e+07	2.91136e+07	3.08571e+07	3.16388e+07	2.2632e+07	1.48112e+07	2.26645e+07	1.17186e+07	1.10184e+07	6.56951e+06	2.84436e+07	1.34065e+07	9.08562e+06	3.88926e+07	1.08854e+07	1.06252e+07
91.0541	91.054	91.0542	464.946	458.871	465.254	38	35	8.46993e+06	7.93027e+06	8.07502e+06	8.78935e+06	9.0291e+06	9.13018e+06	2.24529e+07	1.30075e+07	1.31072e+07	7.15855e+06	7.02089e+06	8.4411e+06	2.41551e+06	3.44773e+06	3.33644e+06	3.83403e+06	3.67314e+06	3.56012e+06	8.52721e+06	8.59056e+06	8.21421e+06	9.42084e+06	1.09362e+07	1.11349e+07	7.07313e+06	7.55865e+06	7.33577e+06	1.60329e+07	1.43393e+07	1.57922e+07	7.60122e+06	7.59965e+06	7.73623e+06	1.07547e+07	8.9263e+06	8.53655e+06	7.34716e+06	7.02983e+06	7.21415e+06	9.20344e+06	1.06802e+07	9.00248e+06
91.0541	91.0541	91.0542	1245.02	1241.59	1247.31	33	23	5.34236e+07	2.74404e+07	3.0289e+07	4.0242e+07	3.39624e+07	3.76656e+07	3.85971e+07	3.80768e+07	3.90609e+07	4.99195e+07	3.56507e+07	3.96084e+07	2.78287e+07	3.3608e+07	2.35602e+07	6.08155e+07	3.10461e+07	2.1528e+07	2.31489e+07	2.46089e+07	2.39076e+07	3.78663e+06	2.2162e+07	1.44559e+07	1.16547e+08	2.1008e+07	1.99549e+07	1.31643e+08	2.63169e+07	2.65353e+07	2.54085e+07	2.66848e+07	2.79035e+07	1.25582e+08	18446896	1.33527e+08	2.42575e+07	2.31303e+07	2.47945e+07	2.45897e+07	2.65596e+07	2.50944e+07
91.0541	91.0541	91.0541	1305.63	1299.16	1312.55	81	19	1.8909e+07	2.25455e+07	2.56395e+07	2.59963e+07	3.07155e+07	3.53824e+07	2.58098e+07	1.42647e+07	3.83188e+07	7.97556e+07	3.63611e+07	6.60293e+07	2.40244e+07	1.46093e+07	1.64324e+07	1.97723e+07	1.97193e+07	2.18371e+07	1.92547e+07	1.84643e+07	1.92878e+07	1.6252e+07	3.02717e+07	1.55737e+07	5.04201e+07	1.91174e+07	1.83564e+07	5.14567e+07	1.92929e+07	1.953e+07	2.06502e+07	2.15903e+07	2.24716e+07	4.50571e+07	8.01227e+06	3.49525e+07	2.22231e+07	2.76495e+07	2.20012e+07	2.22978e+07	2.08292e+07	2.03912e+07
91.0541	91.0541	91.0541	1367.17	1362.84	1372.73	56	19	1.31054e+07	1.62587e+07	1.89897e+07	5.09835e+07	2.3546e+07	3.12113e+07	2.2155e+07	3.82926e+07	3.71784e+07	1.10953e+07	35966925	4.41876e+07	1.12853e+07	9.14584e+06	9.25632e+06	1.00072e+07	9.69588e+06	9.93335e+06	1.45034e+07	1.34039e+07	1.38867e+07	1.13717e+07	1.70243e+07	1.86548e+07	1.97073e+07	1.33967e+07	1.30963e+07	2.18202e+07	1.34295e+07	1.32485e+07	1.49953e+07	1.5772e+07	1.59969e+07	1.61748e+07	1.25075e+07	1.40854e+07	1.6425e+07	3.03771e+07	1.71619e+07	1.6783e+07	1.52355e+07	1.52649e+07
91.0541	91.0541	91.0541	1444.41	1440.53	1447.45	42	19	2.36099e+07	2.01757e+07	2.43985e+07	2.14169e+07	3.30936e+07	1.46921e+07	2.8697e+07	6.61444e+07	3.75904e+07	4.87615e+07	3.69914e+07	3.66369e+07	1.29953e+07	1.17579e+07	1.16009e+07	1.20359e+07	1.08623e+07	1.03547e+07	1.99096e+07	2.02857e+07	2.12349e+07	3.78731e+07	4.9969e+07	3.23411e+07	1.52469e+07	1.76661e+07	1.71681e+07	1.67952e+07	1.7157e+07	1.69337e+07	2.00499e+07	2.10318e+07	2.21576e+07	1.62676e+07	1.68043e+06	1.46389e+07	2.16692e+07	1.402e+07	2.09242e+07	1.99738e+07	1.89584e+07	1.88463e+07
91.0541	91.0541	91.0541	1333.77	1329.52	1337.55	45	19	1.16732e+07	3.74215e+07	4.31466e+07	2.42975e+07	52024466	2.75401e+07	7.16423e+07	3.8799e+07	8.27816e+07	3.59544e+07	7.28174e+07	1.3131e+08	3.50915e+07	2.54336e+07	2.63796e+07	2.64411e+07	2.6185e+07	2.83831e+07	3.71811e+07	3.17227e+07	3.23259e+07	4.05814e+07	1.25604e+07	2.87641e+07	6.3522e+07	4.01713e+07	3.94645e+07	6.14655e+07	3.43158e+07	3.56555e+07	3.80599e+07	3.78881e+07	3.97189e+07	4.95682e+07	1.29712e+07	3.87087e+07	4.35135e+07	5.87456e+07	4.86369e+07	5.06449e+07	4.38111e+07	4.22965e+07
91.0541	91.0541	91.0542	1236.89	1229.02	1241.53	68	26	3.66667e+07	3.25397e+07	7.46517e+07	6.97358e+07	3.89656e+07	9.03825e+07	3.91374e+07	5.51636e+07	4.21113e+07	3.54491e+07	3.92988e+07	4.1614e+07	36054716	4.09749e+07	4.13377e+08	6.6641e+08	2.84684e+07	1.76095e+07	2.51521e+07	2.71181e+07	2.61524e+07	2.87802e+07	2.14901e+07	4.3454e+06	1.9868e+08	2.24092e+07	2.18511e+07	2.14105e+08	2.62907e+07	2.74614e+07	2.81188e+07	2.73293e+07	2.89119e+07	1.83566e+08	1.48883e+08	1.71703e+08	2.57472e+07	2.67266e+07	2.77595e+07	2.77205e+07	3.01299e+07	2.90302e+07
91.0541	91.0541	91.0541	1291.94	1285.1	1298.64	75	19	2.19521e+07	2.43909e+07	2.74996e+07	2.41521e+07	3.27641e+07	2.95989e+07	2.47404e+07	7.28991e+07	4.13179e+07	4.9609e+07	3.82258e+07	5.94452e+07	2.5668e+07	1.65324e+07	1.88346e+07	2.50663e+07	2.50314e+07	2.58657e+07	2.06686e+07	2.06939e+07	2.07121e+07	1.88531e+07	1.85803e+07	2.24005e+06	6.4152e+07	2.04033e+07	2.04167e+07	6.45119e+07	2.02271e+07	2.145e+07	2.20422e+07	2.26626e+07	2.49107e+07	5.94339e+07	2.69887e+07	4.70368e+07	2.36707e+07	2.50143e+07	2.32354e+07	2.43063e+07	2.26304e+07	2.22803e+07
91.0541	91.0541	91.0541	1432.03	1425.29	1440.38	84	19	3.22564e+06	1.27987e+07	1.51653e+07	2.62908e+07	1.89874e+07	2.26091e+07	1.50904e+07	3.86949e+07	2.15693e+07	2.17081e+07	2.25753e+07	2.15574e+07	8.35427e+06	7.63161e+06	7.23711e+06	7.46758e+06	6.5276e+06	6.55301e+06	1.06214e+07	1.07254e+07	1.15706e+07	1.26731e+07	1.7574e+07	1.58168e+07	9.69644e+06	1.08356e+07	1.03412e+07	1.09242e+07	1.06493e+07	1.0512e+07	1.18583e+07	1.21194e+07	1.3044e+07	1.0319e+07	1.00386e+07	9.15206e+06	1.32956e+07	1.07195e+07	1.31349e+07	1.25573e+07	1.18809e+07	1.18818e+07
91.0541	91.0541	91.0542	1252.32	1248.01	1259.13	65	25	4.79612e+06	2.62125e+07	2.82657e+07	3.34862e+07	3.22026e+07	4.54352e+07	5.04326e+07	1.96809e+07	3.65673e+07	3.68844e+07	3.35089e+07	3.87968e+07	2.49596e+07	2.75025e+07	3.30262e+07	3.94232e+07	2.01293e+08	2.62944e+07	2.19889e+07	2.2191e+07	2.22419e+07	1.37383e+08	2.02491e+07	1.93835e+07	1.00842e+08	2.04015e+07	1.86986e+07	1.12429e+08	2.42949e+07	2.40022e+07	2.50852e+07	2.52213e+07	2.4711e+07	6.34548e+07	1.47315e+08	9.54788e+07	2.25175e+07	2.0206e+07	2.3785e+07	2.30692e+07	2.32302e+07	2.44177e+07
91.0541	91.0541	91.0541	1394.19	1389.09	1399.6	60	19	1.31377e+07	1.50025e+07	1.76977e+07	2.62747e+07	2.19206e+07	2.58847e+07	1.88151e+07	3.08736e+06	2.5886e+07	2.26668e+07	2.51413e+07	2.80188e+07	1.04268e+07	8.81747e+06	8.15274e+06	8.5577e+06	8.03728e+06	7.94861e+06	1.26868e+07	1.31006e+07	1.30467e+07	2.21398e+07	2.10071e+07	1.52792e+07	1.44078e+07	1.29593e+07	1.21594e+07	1.6548e+07	1.2013e+07	1.28749e+07	1.33257e+07	1.44781e+07	1.59233e+07	1.42789e+07	1.10363e+07	1.13969e+07	1.52075e+07	1.58781e+07	1.48692e+07	1.54258e+07	1.45852e+07	1.34044e+07
91.0541	91.0541	91.0541	1418.15	1411.71	1424.34	70	19	8.90731e+06	1.48248e+07	1.79664e+07	2.09607e+07	2.2955e+07	1.52502e+07	3.03938e+07	3.55868e+07	2.51149e+07	3.36672e+07	2.50743e+07	2.68093e+07	9.68493e+06	8.41674e+06	8.18321e+06	8.86148e+06	8.00077e+06	7.84089e+06	1.24506e+07	1.24632e+07	1.27229e+07	1.30566e+07	1.18131e+07	1.46226e+07	1.2472e+07	1.23576e+07	1.19742e+07	1.41859e+07	1.24931e+07	1.22162e+07	1.37822e+07	1.44984e+07	1.49936e+07	1.23771e+07	1.22788e+07	1.054e+07	1.52382e+07	1.80029e+07	1.47372e+07	1.45874e+07	1.38738e+07	1.39759e+07
91.0541	91.0541	91.0541	1356.55	1349	1362.35	69	19	1.16281e+07	1.50972e+07	1.74898e+07	2.42582e+07	2.13217e+07	3.94362e+07	3.17645e+06	6.4229e+07	4.1465e+07	4.70885e+07	3.78604e+07	4.76781e+07	1.12692e+07	8.91059e+06	9.25053e+06	9.71412e+06	9.30711e+06	9.86592e+06	1.36668e+07	1.24569e+07	1.30956e+07	1.65582e+07	1.4072e+07	1.48209e+07	2.05267e+07	1.33807e+07	1.32087e+07	2.06275e+07	1.25977e+07	1.30613e+07	1.39209e+07	1.39259e+07	1.51839e+07	1.623e+07	1.35619e+07	1.4176e+07	1.58347e+07	1.28962e+07	1.7058e+07	1.72144e+07	1.50159e+07	1.46727e+07
91.0541	91.0541	91.0541	1316.86	1313.4	1320.2	40	19	1.84123e+07	1.89236e+07	2.21455e+07	1.60874e+07	2.64866e+07	7.71463e+06	3.63449e+07	3.20921e+07	3.35419e+07	3.68652e+07	3.08632e+07	6.40278e+07	2.09863e+07	1.32841e+07	1.48554e+07	1.47891e+07	1.57204e+07	1.6537e+07	1.77679e+07	1.68181e+07	1.69191e+07	1.62103e+07	1.60096e+07	1.74678e+07	3.75833e+07	1.87255e+07	1.76082e+07	3.86309e+07	1.66937e+07	1.76178e+07	1.90864e+07	1.87235e+07	2.01294e+07	3.30486e+07	3.36681e+07	2.47889e+07	1.96666e+07	2.12988e+07	2.09758e+07	1.96341e+07	1.8964e+07	1.86568e+07
91.0541	91.0541	91.0541	1402.29	1400.06	1405.24	32	19	1.71925e+07	1.82529e+07	2.17824e+07	9.01403e+06	2.68665e+07	2.14366e+07	1.74981e+07	5.07953e+07	3.01869e+07	2.6827e+07	2.97758e+07	3.25209e+07	1.16896e+07	1.02077e+07	9.75072e+06	1.0433e+07	9.6809e+06	9.48282e+06	1.47415e+07	1.5657e+07	1.52617e+07	1.25046e+07	1.19103e+07	3.10749e+07	1.66795e+07	1.45394e+07	1.46847e+07	1.88959e+07	1.439e+07	1.51752e+07	1.56423e+07	1.73091e+07	1.87463e+07	1.60331e+07	3.94635e+06	1.3176e+07	1.89547e+07	3.02609e+07	1.75001e+07	1.80608e+07	1.70514e+07	1.59319e+07
91.0541	91.0541	91.0541	1327.85	1326.17	1329.16	20	15	1.87281e+07	1.72745e+07	1.96388e+07	1.74961e+07	2.48281e+07	2.59045e+07	3.35224e+07	3.81162e+07	3.40484e+07	4.28984e+07	3.02039e+07	6.63944e+07	1.81518e+07	1.23942e+07	1.32819e+07	1.32611e+07	1.26864e+07	1.38581e+07	1.66702e+07	1.55176e+07	1.49969e+07	1.5476e+07	1.58335e+07	2.29906e+07	3.23826e+07	1.93182e+07	1.88355e+07	3.06861e+07	1.61905e+07	1.69042e+07	1.80571e+07	1.77359e+07	1.87069e+07	2.68418e+07	2.10745e+07	1.95386e+07	2.15032e+07	4.53031e+06	2.16437e+07	2.17429e+07	1.86866e+07	1.83943e+07
91.0541	91.0541	91.0542	1263.97	1259.44	1268.34	49	21	2.26815e+07	2.12412e+07	2.32107e+07	4.32023e+07	2.84655e+07	2.52934e+07	3.15528e+07	3.31173e+07	3.1591e+07	1.51473e+07	2.98498e+07	3.66e+07	1.92873e+07	1.94948e+07	2.34462e+07	2.87132e+07	2.69848e+07	2.50402e+07	1.78466e+07	1.74759e+07	1.81538e+07	1.6616e+07	2.52719e+07	2.02367e+07	1.28496e+08	1.73488e+07	1.70879e+07	7.71041e+07	1.83727e+07	1.8919e+07	1.97125e+07	2.0168e+07	2.06309e+07	7.48655e+07	5.56507e+07	6.41342e+07	1.94872e+07	23336212	1.92182e+07	2.00676e+07	2.02809e+07	1.94578e+07
91.0541	91.0541	91.0541	1408.82	1406.04	1411.32	30	19	4.41499e+07	2.19124e+07	2.6589e+07	4.19192e+07	3.23311e+07	2.53158e+07	7.55355e+07	4.97378e+07	3.69203e+07	1.69457e+07	3.61532e+07	3.81313e+07	1.47823e+07	1.24273e+07	1.19332e+07	1.24825e+07	1.18423e+07	1.13975e+07	1.79066e+07	1.82808e+07	1.84883e+07	3.7333e+07	1.83662e+07	1.86736e+07	1.89904e+07	1.84682e+07	1.77283e+07	2.22491e+07	1.74579e+07	1.85329e+07	1.93613e+07	2.04976e+07	2.24037e+07	1.90085e+07	1.67387e+07	1.56267e+07	2.24377e+07	1.77257e+07	2.15003e+07	2.20015e+07	2.06556e+07	1.95255e+07
91.0541	91.0541	91.0541	1323.65	1321.07	1325.17	26	19	1.08306e+07	1.90376e+07	2.20384e+07	2.3476e+07	2.65707e+07	2.64725e+07	3.97964e+07	3.53503e+07	3.46432e+07	3.19088e+07	3.12559e+07	6.85469e+07	2.01991e+07	1.35091e+07	1.45347e+07	1.4272e+07	1.43175e+07	1.62613e+07	1.82671e+07	1.6917e+07	1.65245e+07	1.33283e+07	4.36671e+07	3.57582e+07	3.60499e+07	2.03444e+07	1.934e+07	3.48533e+07	1.79268e+07	1.86472e+07	1.99101e+07	1.96649e+07	1.98251e+07	2.9659e+07	2.56271e+07	2.24362e+07	2.24238e+07	1.70827e+07	2.27098e+07	2.29759e+07	1.99939e+07	1.98063e+07
91.0541	91.0541	91.0541	1375.24	1373.41	1377.21	24	19	1.34696e+07	1.81557e+07	2.12275e+07	2.86542e+07	2.63624e+07	2.54584e+07	2.33745e+07	5.57254e+07	3.58656e+07	3.80544e+07	3.65855e+07	4.11032e+07	1.30379e+07	1.058e+07	1.06054e+07	1.0643e+07	1.05737e+07	1.07693e+07	1.57286e+07	1.57481e+07	1.58676e+07	1.44457e+07	1.22027e+07	9.79138e+06	2.18076e+07	1.56158e+07	1.49116e+07	2.36401e+07	1.47438e+07	1.57786e+07	1.64626e+07	1.74039e+07	1.90027e+07	1.84679e+07	1.93339e+07	1.55106e+07	1.92433e+07	4.05712e+07	1.82389e+07	1.89244e+07	1.776e+07	16726091
91.0541	91.0541	91.0541	1273.49	1268.44	1278.08	47	20	4.13004e+07	4.22903e+07	4.64209e+07	5.62877e+07	5.43359e+07	2.56943e+07	8.29756e+07	5.25457e+07	6.41174e+07	3.68337e+07	5.77224e+07	7.62598e+07	3.65822e+07	3.15529e+07	3.8185e+07	4.81456e+07	4.71471e+07	4.75886e+07	3.40626e+07	3.31067e+07	3.39895e+07	3.53959e+07	1.6163e+07	2.3996e+07	1.26223e+08	3.3696e+07	3.30534e+07	1.30241e+08	3.39503e+07	3.46428e+07	3.65413e+07	3.69443e+07	3.87726e+07	1.23237e+08	4.02545e+07	58932014	3.70123e+07	1.60705e+07	3.65927e+07	3.80761e+07	3.66594e+07	3.57737e+07
91.0541	91.0541	91.0541	1095.02	1093.4	1100.67	36	24	3.46151e+07	2.36343e+07	2.21648e+07	2.2305e+07	2.56356e+07	2.2938e+07	2.26396e+07	2.32589e+07	2.33473e+07	1.90476e+07	1.83674e+07	1.9585e+07	7.55701e+06	6.332e+06	6.20465e+06	8.76493e+06	7.92222e+06	7.61543e+06	1.78044e+07	1.85129e+07	1.78903e+07	2.39307e+07	1.94831e+07	2.06844e+07	1.43656e+07	1.57493e+07	2.05992e+07	1.60287e+07	2.21488e+07	1.74777e+07	2.28913e+07	1.79132e+07	1.87959e+07	1.144e+07	1.07347e+07	1.36749e+07	1.73685e+07	1.67955e+07	1.62177e+07	1.76857e+07	1.70642e+07	1.70914e+07
91.0541	91.0541	91.0541	1281.81	1278.87	1284.23	25	22	4.20591e+07	4.57389e+07	1.98155e+08	4.92258e+07	5.93206e+07	6.70895e+06	1.16766e+08	3.75584e+07	6.24559e+07	5.74928e+07	5.62217e+07	8.0126e+07	3.68098e+07	2.78158e+07	2.44288e+06	4.21926e+07	4.16033e+07	4.42047e+07	3.17871e+07	3.18752e+07	3.28139e+07	5.58651e+07	6.24485e+07	6.10506e+07	9.05736e+07	3.20689e+07	3.13948e+07	109268739	3.21581e+07	3.26967e+07	3.43566e+07	3.53999e+07	3.7462e+07	1.02105e+08	238340886	8.28653e+07	3.53842e+07	3.43178e+07	3.56237e+07	3.64959e+07	3.43226e+07	3.40245e+07
91.0542	91.0541	91.0542	378.382	375.004	378.833	24	20	1.59623e+07	8.24826e+06	8.00165e+06	8.52663e+06	9.03567e+06	8.68134e+06	5.92926e+06	6.04493e+06	6.17022e+06	5.95472e+06	5.87621e+06	6.25401e+06	2.63292e+06	3.73635e+06	3.53809e+06	3.9367e+06	3.75521e+06	3.60448e+06	1.00667e+07	8.5709e+06	1.03661e+07	6.48602e+06	6.65248e+06	6.73617e+06	1.02921e+07	6.84447e+06	6.59839e+06	7.55043e+06	1.23653e+07	1.02151e+07	6.4588e+06	6.35819e+06	6.45499e+06	5.32603e+06	4.87609e+06	4.93556e+06	6.70667e+06	6.58979e+06	6.75839e+06	8.30057e+06	8.54435e+06	8.88657e+06
91.0541	91.0541	91.0541	1088.82	1088.53	1089.56	22	22	2.37066e+07	2.12485e+07	2.111e+07	2.17983e+07	2.83006e+07	2.29314e+07	2.24129e+07	2.29181e+07	2.27927e+07	1.90311e+07	1.84073e+07	1.92466e+07	8.26217e+06	6.97501e+06	6.63074e+06	8.08355e+06	7.65586e+06	7.06252e+06	1.79751e+07	1.83996e+07	1.78282e+07	1.8629e+07	1.86643e+07	1.88752e+07	1.40016e+07	1.5193e+07	1.36858e+07	1.78863e+07	3.18693e+07	1.7559e+07	1.64786e+07	1.62748e+07	1.6775e+07	1.33071e+07	1.21174e+07	1.19166e+07	1.65284e+07	1.65261e+07	1.62336e+07	1.95729e+07	1.67744e+07	1.67248e+07
91.0542	91.0539	91.0561	623.428	621.07	631.466	25	23	2.04878e+07	1.96482e+07	1.60626e+07	1.74209e+07	1.88204e+07	1.88081e+07	1.55879e+07	1.60402e+07	1.62247e+07	1.13956e+07	1.0995e+07	1.10682e+07	4.23374e+06	4.79184e+06	4.8683e+06	467624	2.8342e+07	1.74343e+07	1.94128e+07	1.48501e+07	1.40973e+07	1.31654e+07	1.41844e+07	1.4161e+07	1.27262e+07	1.26563e+07	1.43059e+07	3.50604e+07	1.95161e+07	1.90735e+07	1.32212e+07	1.30144e+07	1.31433e+07	1.33102e+07	1.20037e+07	1.20595e+07	1.14467e+07	1.2106e+07	1.60443e+07	1.44186e+07	1.50418e+07	1.15843e+07
91.0541	91.0541	91.0561	768.38	759.641	778.488	30	19	4.16044e+07	1.47082e+07	2.62929e+07	1.8075e+07	1.98216e+07	1.96082e+07	1.85937e+07	3.57721e+07	1.81786e+07	1.21987e+07	1.15455e+07	1.0915e+07	2.81527e+06	3.24169e+06	3.02992e+06	3.24524e+06	3.32748e+06	3.10439e+06	1.03902e+07	1.10914e+07	1.16539e+07	9.40575e+06	8.73434e+06	8.74756e+06	5.12976e+06	5.87427e+06	5.89143e+06	6.35941e+06	7.44986e+06	7.70441e+06	8.69621e+06	1.36388e+07	1.03582e+07	6.17081e+06	5.99166e+06	5.82229e+06	7.03224e+06	6.68866e+06	6.77907e+06	6.19509e+06	6.09186e+06	6.14992e+06
91.0541	91.0541	91.0561	879.98	874.634	885.49	21	17	1.13301e+07	1.4547e+07	1.67045e+07	2.35325e+07	2.17897e+07	2.20392e+07	2.06248e+07	1.68501e+07	1.64091e+07	1.22936e+07	1.11153e+07	1.08726e+07	2.77206e+06	3.13261e+06	3.06641e+06	3.42821e+06	3.25576e+06	3.20777e+06	9.92892e+06	1.15865e+07	1.27625e+07	9.5289e+06	9.60906e+06	9.24233e+06	4.71687e+06	6.07504e+06	5.92103e+06	6.41037e+06	7.96229e+06	8.10266e+06	1.06404e+07	1.27367e+07	1.41148e+07	6.19078e+06	5.85139e+06	6.03035e+06	7.01439e+06	6.66438e+06	7.31048e+06	6.45704e+06	6.50792e+06	6.2502e+06
91.0541	91.0541	91.0542	427.122	426.828	427.249	17	17	6.84288e+06	1.13812e+07	7.94364e+06	9.32637e+06	9.81677e+06	9.35955e+06	8.79199e+06	8.58059e+06	8.27361e+06	6.34541e+06	5.96562e+06	6.69941e+06	1.94433e+06	2.95842e+06	2.90269e+06	3.03509e+06	3.05551e+06	2.87878e+06	7.60556e+06	7.00053e+06	1.16368e+07	6.07209e+06	6.05175e+06	6.16855e+06	4.13659e+06	4.34793e+06	4.22942e+06	5.09552e+06	5.01317e+06	5.20161e+06	6.93202e+06	7.15726e+06	7.4461e+06	4.8607e+06	4.42838e+06	4.325e+06	4.86503e+06	4.55736e+06	4.71051e+06	4.63447e+06	4.86447e+06	4.48582e+06
91.0541	91.0541	91.0541	1140.21	1137.04	1142.58	19	14	4.84024e+07	4.56193e+07	4.53648e+07	4.89046e+07	5.41774e+07	4.99229e+07	5.18498e+07	8.64648e+07	5.26793e+07	4.03846e+07	3.86068e+07	4.11854e+07	1.08536e+07	9.07501e+06	8.35849e+06	1.11386e+07	1.03384e+07	9.27906e+06	3.51666e+07	3.59339e+07	3.72589e+07	2.22958e+07	3.6837e+07	3.71027e+07	1.55811e+07	2.73751e+07	6.06109e+07	1.72198e+07	3.49788e+07	3.16978e+07	1.3768e+07	3.04727e+07	3.23201e+07	1.37599e+07	1.36727e+07	1.52835e+07	2.87143e+07	2.84244e+07	2.78798e+07	4.17726e+07	2.24517e+07	2.73827e+07
91.0541	91.0541	91.0541	1109.9	1108.72	1115.42	24	11	2.56713e+07	2.46544e+07	2.45463e+07	2.48165e+07	2.28892e+06	2.58634e+07	2.47324e+07	2.52187e+07	2.56736e+07	2.06118e+07	2.00432e+07	2.11316e+07	7.3062e+06	6.2273e+06	6.03932e+06	7.78588e+06	7.13195e+06	6.57571e+06	1.84425e+07	1.91528e+07	1.88594e+07	2.19418e+07	2.02405e+07	2.07749e+07	1.17101e+07	1.53528e+07	1.52193e+07	1.23338e+07	1.94702e+07	1.82391e+07	1.41196e+07	1.83041e+07	1.87617e+07	1.03163e+07	9.81198e+06	1.00722e+07	1.64483e+07	1.59003e+07	1.62007e+07	8.01438e+06	1.11862e+07	1.60738e+07
91.0542	91.0541	91.0542	570.974	570.827	571.177	15	15	7.77873e+06	6.73682e+06	6.58879e+06	8.19712e+06	8.44292e+06	8.43806e+06	7.09084e+06	7.77582e+06	8.12853e+06	6.71694e+06	6.1364e+06	6.16246e+06	2.28001e+06	3.04095e+06	3.01396e+06	3.39176e+06	3.12617e+06	3.13108e+06	6.16072e+06	6.03453e+06	6.10714e+06	8.64832e+06	9.73934e+06	1.00699e+07	5.37688e+06	6.19613e+06	6.33035e+06	9.25256e+06	1.03207e+07	1.02718e+07	7.2366e+06	7.09504e+06	7.1745e+06	1.08616e+07	8.16121e+06	8.01251e+06	6.168e+06	6.04495e+06	6.03005e+06	7.02935e+06	7.43104e+06	7.61448e+06
91.0541	91.0541	91.0542	304.963	304.823	305.13	14	14	6.18061e+06	5.63478e+06	5.38736e+06	5.78571e+06	5.74001e+06	5.95663e+06	5.25498e+06	5.22349e+06	5.24275e+06	4.72617e+06	4.83596e+06	5.03206e+06	2.42728e+06	3.76949e+06	3.67857e+06	3.91356e+06	3.7526e+06	3.596e+06	5.8921e+06	5.22293e+06	4.81153e+06	5.10305e+06	5.23752e+06	5.22702e+06	5.87238e+06	5.38048e+06	5.32059e+06	1.28416e+07	5.79844e+06	5.61358e+06	5.37968e+06	5.30151e+06	5.4169e+06	4.72133e+06	4.31224e+06	4.15826e+06	4.89922e+06	4.7779e+06	5.05458e+06	5.28946e+06	5.37761e+06	5.46581e+06
91.0541	91.0541	91.0541	1119.95	1116.27	1122.29	21	11	2.26106e+07	2.04459e+07	2.04028e+07	2.07973e+07	3.92314e+07	2.20989e+07	2.2059e+07	2.26371e+07	2.34439e+07	1.80824e+07	1.74388e+07	1.84612e+07	6.17175e+06	4.99247e+06	4.91258e+06	6.63342e+06	5.97542e+06	5.47092e+06	1.66107e+07	1.70027e+07	1.68003e+07	1.88431e+07	1.80577e+07	1.81744e+07	9.4033e+06	1.31261e+07	8.9534e+06	9.83299e+06	1.64951e+07	1.58739e+07	1.63212e+07	1.59231e+07	1.63832e+07	8.44749e+06	7.92275e+06	8.28319e+06	1.45651e+07	1.4256e+07	1.38293e+07	1.47678e+07	1.56394e+07	14144858
91.0541	91.0541	91.0541	1104.72	1104.5	1105.27	12	12	2.37808e+07	2.14871e+07	2.21465e+07	2.22162e+07	2.3499e+07	2.39575e+07	2.32586e+07	2.394e+07	2.39669e+07	1.96067e+07	1.89825e+07	2.00108e+07	7.10267e+06	6.08503e+06	5.9902e+06	7.78418e+06	6.81073e+06	6.36518e+06	17753181	1.79088e+07	1.71404e+07	1.6837e+07	1.86298e+07	1.92133e+07	1.11606e+07	1.45126e+07	1.53568e+07	1.29012e+07	1.89649e+07	1.7154e+07	1.6755e+07	1.71005e+07	1.77153e+07	1.0464e+07	9.89948e+06	9.84075e+06	1.57798e+07	1.49708e+07	1.50535e+07	1.48389e+07	1.55607e+07	1.56281e+07
91.0542	91.054	91.0561	562.365	555.391	566.201	26	17	1.59086e+07	1.43533e+07	1.18994e+07	1.29099e+07	1.28035e+07	2.01617e+07	1.17899e+07	1.2256e+07	1.27445e+07	1.03018e+07	9.75425e+06	9.75745e+06	3.72386e+06	4.92748e+06	4.93643e+06	2.28227e+07	2.14518e+07	1.78867e+07	1.41318e+07	1.43758e+07	1.07446e+07	1.14822e+07	1.20778e+07	7.7833e+06	3.64641e+07	8.39822e+06	8.40017e+06	1.1132e+07	1.1132e+07	1.15848e+07	1.38615e+07	5.57687e+07	8.07024e+06	6.41879e+06	5.5435e+06	8.91246e+06	9.34054e+06	8.93536e+06	8.84334e+06	9.0164e+06	9.44545e+06	9.16467e+06
91.0541	91.0541	91.0541	1145.71	1144.5	1148.83	15	11	5.74962e+07	5.7193e+07	5.85071e+07	6.07533e+07	4.47076e+07	6.40423e+07	6.29056e+07	6.35336e+07	6.42836e+07	4.97315e+07	4.71799e+07	4.94908e+07	1.15435e+07	9.72813e+06	9.29944e+06	1.22393e+07	1.10444e+07	9.99703e+06	4.08403e+07	4.32453e+07	4.52107e+07	4.07081e+07	4.51904e+07	4.66477e+07	1.57382e+07	3.30699e+07	2.14264e+07	1.74598e+07	2.72922e+07	3.47248e+07	3.73875e+07	3.49809e+07	3.70484e+07	1.44842e+07	1.49439e+07	1.58147e+07	3.18248e+07	3.18591e+07	3.04719e+07	2.13895e+07	1.97169e+07	3.04241e+07
91.0542	91.0541	91.0543	502.432	498.046	508.883	15	10	6.83589e+06	7.10446e+06	7.20011e+06	8.38239e+06	9.32749e+06	8.62606e+06	8.08786e+06	8.34997e+06	8.38875e+06	6.14371e+06	5.85987e+06	6.09648e+06	3.16834e+06	3.62063e+06	3.58759e+06	3.26479e+06	3.14746e+06	3.08329e+06	6.41327e+06	5.95634e+06	5.68614e+06	5.5781e+06	5.79561e+06	5.84565e+06	5.88515e+06	6.08815e+06	5.95241e+06	5.95298e+06	6.33613e+06	6.35026e+06	6.24483e+06	6.52847e+06	6.6171e+06	5.18101e+06	4.87072e+06	4.84092e+06	6.44112e+06	6.17288e+06	6.3644e+06	6.17296e+06	6.38855e+06	6.26139e+06
91.0541	91.0541	91.0541	1152.62	1151.78	1157.65	17	11	7.76183e+07	77204401	7.95278e+07	8.15241e+07	2.96248e+08	8.32856e+07	7.63815e+07	7.89479e+07	8.06472e+07	6.08863e+07	5.81314e+07	5.91323e+07	1.2235e+07	9.42004e+06	9.31433e+06	1.21784e+07	1.12109e+07	9.64622e+06	5.00911e+07	5.4745e+07	5.63566e+07	5.84534e+07	5.49838e+07	5.62507e+07	1.62687e+07	3.7629e+07	3.04614e+07	1.89395e+07	3.45032e+07	39339871	3.3485e+07	4.09689e+07	4.35425e+07	1.53629e+07	1.57424e+07	1.67602e+07	3.75553e+07	3.61273e+07	3.28484e+07	2.9311e+07	3.21707e+07	3.18417e+07
91.0541	91.0541	91.0561	725.818	725.475	735.75	17	11	1.71625e+07	1.69702e+07	1.61185e+07	1.69482e+07	1.78387e+07	1.74944e+07	1.37328e+07	1.39514e+07	1.92067e+07	1.0124e+07	9.3316e+06	9.40594e+06	3.45591e+06	3.81585e+06	3.71522e+06	4.01843e+06	3.82077e+06	3.69529e+06	1.21919e+07	1.21413e+07	1.19738e+07	9.90871e+06	1.03313e+07	1.05418e+07	8.42519e+06	8.54941e+06	8.47196e+06	1.16753e+07	1.24762e+07	1.60677e+07	1.17661e+07	1.21754e+07	1.23867e+07	9.02939e+06	8.85208e+06	8.90508e+06	8.92485e+06	8.74451e+06	9.00136e+06	9.53693e+06	1.01479e+07	9.84473e+06
91.0541	91.0541	91.0561	846.245	845.916	850.673	12	10	1.44038e+07	1.66743e+07	1.74392e+07	1.84837e+07	1.98145e+07	1.94574e+07	1.90065e+07	1.98179e+07	2.047e+07	1.10816e+07	1.00714e+07	9.80393e+06	2.76085e+06	3.10501e+06	3.01588e+06	3.28287e+06	3.17758e+06	3.14555e+06	1.24039e+07	1.34315e+07	1.48285e+07	9.79253e+06	1.0581e+07	1.05742e+07	5.82314e+06	7.51804e+06	7.12974e+06	1.01531e+07	1.55576e+07	1.59004e+07	1.23659e+07	1.28974e+07	1.32725e+07	7.10876e+06	6.57922e+06	6.65991e+06	7.6898e+06	7.37612e+06	7.52104e+06	8.15015e+06	8.62714e+06	8.35092e+06
91.0541	91.0541	91.0542	292.099	290.962	292.216	10	10	1.30726e+07	9.55177e+06	1.04036e+07	6.77546e+06	6.92885e+06	6.71639e+06	4.44872e+06	4.68966e+06	4.6486e+06	4.2706e+06	4.6497e+06	4.52366e+06	2.20061e+06	3.63886e+06	3.50404e+06	3.90496e+06	3.81005e+06	3.61051e+06	5.50879e+06	4.52646e+06	4.60542e+06	5.39197e+06	5.65627e+06	5.38586e+06	5.92447e+06	5.24462e+06	5.20158e+06	5.70144e+06	4.84122e+06	5.01713e+06	5.07926e+06	5.01941e+06	5.1807e+06	5.04279e+06	4.4449e+06	4.35512e+06	4.65244e+06	4.57062e+06	4.67204e+06	5.28926e+06	5.53246e+06	5.24941e+06
91.0541	91.0541	91.0542	669.951	669.778	673.145	11	10	2.53393e+07	1.45126e+07	1.11919e+07	1.16346e+07	1.16334e+07	1.32045e+07	8.33096e+06	7.82523e+06	8.7688e+06	7.40181e+06	6.49857e+06	7.17779e+06	3.20203e+06	3.94501e+06	3.80841e+06	4.06884e+06	4.03592e+06	3.9788e+06	9.70751e+06	8.36218e+06	7.05013e+06	8.14898e+06	8.85526e+06	9.52082e+06	6.47978e+06	6.78427e+06	6.80209e+06	7.97413e+06	5.35033e+06	8.91261e+06	1.41916e+07	1.101e+07	6.4576e+06	8.53556e+06	8.03267e+06	7.73564e+06	7.36465e+06	7.42056e+06	6.53365e+06	7.33211e+06	7.50979e+06	7.41498e+06
91.0542	91.0541	91.0542	371.308	366.159	372.088	10	9	1.7018e+07	1.38977e+07	1.40414e+07	6.62455e+06	6.7809e+06	6.78607e+06	5.22509e+06	5.27785e+06	5.56143e+06	4.98888e+06	5.02833e+06	5.14059e+06	2.16956e+06	3.07468e+06	2.92893e+06	3.25317e+06	3.13259e+06	2.95498e+06	5.94066e+06	5.85046e+06	5.32874e+06	5.26734e+06	5.23981e+06	5.4003e+06	6.21792e+06	6.28025e+06	6.42943e+06	5.09398e+06	5.77066e+06	6.07802e+06	6.39423e+06	6.48772e+06	6.57847e+06	3.89121e+06	3.7136e+06	3.49968e+06	5.14535e+06	5.08355e+06	5.09078e+06	5.39898e+06	5.59822e+06	5.66144e+06
91.0541	91.0541	91.0542	1034.36	1033.7	1038.32	10	9	1.31478e+07	1.42523e+07	1.44123e+07	1.4459e+07	1.75707e+07	1.50411e+07	1.37027e+07	1.35471e+07	1.31622e+07	1.10785e+07	1.0428e+07	1.08703e+07	4.91374e+06	4.68005e+06	4.62725e+06	4.63635e+06	4.32219e+06	4.15796e+06	1.04891e+07	1.11387e+07	1.08694e+07	1.63772e+07	1.15555e+07	1.16063e+07	7.6065e+06	8.9524e+06	8.75929e+06	7.92898e+06	1.00024e+07	1.01467e+07	9.64092e+06	1.04206e+07	1.10622e+07	7.45892e+06	6.97113e+06	6.71134e+06	9.82345e+06	9.64866e+06	9.57754e+06	8.52053e+06	9.09839e+06	8.80109e+06
91.0542	91.0541	91.0561	576.909	575.759	577.414	9	9	2.6266e+07	2.71146e+07	2.70747e+07	2.81185e+07	2.96208e+07	2.95012e+07	2.48951e+07	2.71518e+07	2.79287e+07	2.23535e+07	1.94039e+07	1.96533e+07	6.46828e+06	8.60767e+06	8.71877e+06	1.03043e+07	9.39296e+06	8.41932e+06	2.49002e+07	2.63893e+07	2.70801e+07	2.53664e+07	2.69333e+07	2.92168e+07	1.7362e+07	2.07725e+07	2.04885e+07	2.32868e+07	2.99527e+07	3.16746e+07	2.78451e+07	2.75087e+07	2.60916e+07	1.81994e+07	1.60602e+07	1.6031e+07	2.07833e+07	2.06681e+07	2.05298e+07	2.2755e+07	2.47022e+07	2.42896e+07
91.0541	91.0541	91.0542	650.926	649.962	663.792	14	8	1.23672e+07	9.27875e+06	9.42441e+06	9.79486e+06	1.0296e+07	1.05111e+07	9.82695e+06	9.83429e+06	1.02499e+07	8.27547e+06	7.94552e+06	8.06657e+06	3.26149e+06	3.71964e+06	3.66357e+06	4.14875e+06	3.79963e+06	3.68592e+06	9.39147e+06	8.63748e+06	8.45477e+06	7.82017e+06	8.0857e+06	8.0438e+06	7.54861e+06	7.34512e+06	7.48101e+06	9.1183e+06	9.95208e+06	9.97252e+06	8.01072e+06	7.9874e+06	8.29636e+06	7.12007e+06	6.79613e+06	6.84714e+06	8.35996e+06	8.53384e+06	9.09173e+06	8.11054e+06	8.4158e+06	8.18661e+06
91.0542	91.054	91.0542	351.19	349.507	354.096	12	9	1.31303e+07	1.08177e+07	1.05441e+07	9.16686e+06	9.25612e+06	9.18252e+06	6.81042e+06	7.19104e+06	7.36736e+06	5.86554e+06	5.75606e+06	6.05866e+06	2.62679e+06	3.82599e+06	3.67617e+06	3.57061e+06	3.44989e+06	3.44781e+06	6.47914e+06	1.65171e+07	5.43313e+06	5.56749e+06	5.75858e+06	5.73554e+06	5.06966e+06	4.86328e+06	4.88273e+06	5.2e+06	5.10761e+06	5.29893e+06	5.68474e+06	5.8328e+06	5.92613e+06	4.60072e+06	4.17263e+06	4.26856e+06	4.96186e+06	4.85305e+06	5.06126e+06	5.05737e+06	5.53846e+06	5.26413e+06
91.0541	91.0541	91.0542	917.97	917.26	920.615	8	6	2.95058e+07	1.37402e+07	1.161e+07	1.3032e+07	2.15195e+07	1.41509e+07	1.04169e+07	1.00093e+07	9.53044e+06	8.1401e+06	7.65402e+06	7.34238e+06	2.99572e+06	3.19572e+06	3.19116e+06	3.63357e+06	3.48868e+06	3.40289e+06	9.01578e+06	7.33025e+06	7.21658e+06	8.10133e+06	9.049e+06	9.34761e+06	4.90749e+06	5.88586e+06	5.61077e+06	7.50333e+06	7.27516e+06	7.74406e+06	1.22827e+07	1.01935e+07	9.45263e+06	1.09329e+07	8.89294e+06	8.31725e+06	6.72377e+06	6.41539e+06	5.5367e+06	6.64393e+06	6.89476e+06	6.5605e+06
91.0541	91.0541	91.0542	860.829	854.931	869.786	12	7	1.70287e+07	1.83405e+07	1.74235e+07	2.8878e+07	3.25744e+07	2.89558e+07	1.26088e+07	1.23414e+07	1.18773e+07	9.5782e+06	8.86198e+06	8.62868e+06	3.19172e+06	3.55594e+06	3.45112e+06	3.85462e+06	3.6966e+06	3.64041e+06	8.58333e+06	8.91838e+06	9.08115e+06	8.2499e+06	8.44003e+06	8.49522e+06	5.74641e+06	6.96256e+06	6.67385e+06	7.82625e+06	9.2373e+06	9.80945e+06	9.28361e+06	9.47752e+06	9.91887e+06	6.95621e+06	6.66956e+06	6.71808e+06	7.43201e+06	7.11265e+06	6.40755e+06	7.26465e+06	7.59033e+06	7.36876e+06
91.0542	91.0541	91.0542	359.943	359.837	360.148	7	6	2.08366e+07	1.78738e+07	1.65637e+07	7.33997e+06	7.60386e+06	7.35924e+06	3.95121e+06	4.0046e+06	4.11902e+06	4.11289e+06	4.11475e+06	4.19478e+06	1.99357e+06	2.94387e+06	2.94588e+06	3.07538e+06	2.92328e+06	2.96319e+06	4.54096e+06	4.0417e+06	3.91496e+06	4.18912e+06	4.42688e+06	4.50355e+06	4.06333e+06	4.02e+06	4.07443e+06	3.92915e+06	3.83479e+06	3.96828e+06	4.33142e+06	4.45185e+06	4.51161e+06	3.55738e+06	3.27713e+06	3.3083e+06	3.97993e+06	4.00305e+06	4.03751e+06	4.10582e+06	4.255e+06	4.04325e+06
91.0542	91.0542	91.0542	181.202	181.049	181.535	7	7	3.60568e+06	3.61444e+06	3.6715e+06	3.85993e+06	4.16759e+06	4.46274e+06	4.92452e+06	4.41085e+06	4.39228e+06	4.18981e+06	4.29465e+06	5.04746e+06	2.87546e+06	0	4.26306e+06	4.94473e+06	6.02085e+06	0	6.60863e+06	5.15356e+06	4.56651e+06	4.39282e+06	4.39566e+06	4.03753e+06	0	4.41591e+06	4.1996e+06	0	3.84824e+06	4.19043e+06	4.37101e+06	4.41966e+06	4.02802e+06	0	0	0	4.31708e+06	4.3363e+06	4.71877e+06	4.94742e+06	5.01292e+06	5.23804e+06
91.0541	91.0541	91.0542	951.073	944.764	951.392	10	6	1.11082e+07	1.1129e+07	1.15607e+07	1.40793e+07	2.0222e+07	1.4474e+07	1.06913e+07	1.02307e+07	1.0062e+07	8.59762e+06	7.82804e+06	7.99134e+06	3.39171e+06	3.54644e+06	3.48691e+06	3.91271e+06	3.75218e+06	3.68088e+06	7.98843e+06	7.75128e+06	7.8141e+06	8.48017e+06	8.93732e+06	9.19765e+06	5.49872e+06	6.4822e+06	6.29562e+06	7.84678e+06	7.81028e+06	8.31767e+06	9.96203e+06	9.54169e+06	9.55342e+06	1.65318e+07	9.13248e+06	9.00856e+06	7.23295e+06	7.05512e+06	9.25964e+06	7.10502e+06	7.24353e+06	6.9788e+06
91.0542	91.0541	91.0542	408.81	408.607	408.957	6	6	6.68332e+06	6.03227e+06	5.85878e+06	6.67645e+06	6.9685e+06	6.91001e+06	5.02869e+06	5.17465e+06	5.03181e+06	4.77092e+06	4.77394e+06	4.98483e+06	2.23893e+06	2.97982e+06	3.05054e+06	3.01302e+06	2.84593e+06	2.89424e+06	5.36832e+06	4.84139e+06	4.66993e+06	4.91374e+06	5.14106e+06	5.15208e+06	4.78874e+06	4.76043e+06	4.71246e+06	4.65993e+06	5.00061e+06	5.14191e+06	4.81114e+06	5.06759e+06	4.96266e+06	3.92869e+06	3.74883e+06	3.73198e+06	5.46019e+06	5.52864e+06	8.06436e+06	4.99086e+06	5.1909e+06	4.9397e+06
91.0541	91.0541	91.0541	1024.14	1020.57	1029.42	10	3	8.92596e+06	9.46405e+06	9.33293e+06	1.04887e+07	1.69797e+07	1.05215e+07	8.49092e+06	8.70344e+06	8.49055e+06	7.04633e+06	6.82318e+06	6.84293e+06	2.84812e+06	2.77174e+06	2.77554e+06	3.06137e+06	2.85104e+06	2.75402e+06	6.47536e+06	6.92192e+06	6.99829e+06	6.30928e+06	6.77402e+06	6.74463e+06	4.20858e+06	5.55444e+06	5.04015e+06	4.80028e+06	6.3183e+06	6.39358e+06	6.272e+06	6.76493e+06	6.66722e+06	4.75251e+06	4.52588e+06	4.52989e+06	6.31948e+06	6.0483e+06	5.11843e+06	5.64862e+06	5.64125e+06	5.42114e+06
91.2691	91.2682	91.2693	700.543	699.269	701.29	54	16	244372	383533	306807	364343	333874	192707	77549.9	52128.5	56858.6	9395.21	7377.46	8761.53	0	0	0	0	0	0	27719	67950.6	50976.8	6718.37	17269.9	25127.5	0	19839.6	16477.1	0	41381.3	4074.68	22567.4	80862	63297.1	0	5558.44	0	0	0	0	0	0	0
91.2691	91.2681	91.2693	213.504	212.551	214.076	30	16	8874.7	15975.5	16877.6	4344.2	0	0	13362.8	20724.6	26026.5	0	0	0	4789.57	7940.66	13193.3	0	0	0	1347.6	915.534	0	2759.21	13118.3	14261.8	3226.58	29025.4	57462.6	0	0	0	0	0	0	0	0	0	0	0	0	0	0	0
91.2691	91.2689	91.2692	331.877	331.771	332.029	13	7	39625.8	53879.9	40878.8	109685	60171.1	59253.3	0	0	0	0	0	0	0	0	0	0	0	0	0	0	0	0	0	0	0	0	2324.83	0	0	0	0	0	0	0	0	0	0	0	0	0	0	0
91.269	91.2683	91.2693	277.829	277.612	281.011	13	7	7904.98	20098.9	6571.57	1499.79	2039.4	0	5871.93	2571.4	2795.11	0	0	1041.21	0	811.748	0	0	0	0	0	0	0	2910.3	12404.5	7278.51	7991.57	14165.7	46064.4	0	7443.96	0	0	6515.43	1568.9	1191.97	0	0	0	0	0	0	0	0
91.2692	91.2692	91.2693	320.907	320.623	320.912	3	3	31936.4	39180.2	15741.7	32562.8	34978.6	27177.4	0	0	0	0	0	0	0	0	0	0	0	0	0	0	0	0	0	0	0	1304.48	0	0	0	0	0	0	0	0	0	0	0	0	0	0	0	0
92.0022	92.0021	92.0024	196.829	196.559	197.363	79	42	3.65534e+06	1.65692e+06	808107	429602	365243	293565	146301	129908	126338	107500	106810	112593	111462	85765.1	92490.5	588919	478339	469266	168317	143705	132729	11927.8	29000	15604.4	612849	80490.8	96277.3	448333	62805.7	75989	297810	327247	301123	146966	123038	116581	99394.7	104807	97529.7	374553	433387	435452
92.0022	92.0022	92.0023	186.996	181.302	187.311	39	29	14633.2	0	0	792.163	0	0	0	0	1083.83	0	1226.04	952.257	51806.8	36165.5	32141.8	264192	238577	241408	15608.9	1483.96	0	0	3007.03	10861.4	490229	32540.6	35848.4	562766	19434	16356.8	1602.35	0	0	108260	157517	139266	33816.6	41995.5	40299.4	145687	189225	204368
92.0075	92.0074	92.0075	966.736	966.343	967.284	38	12	0	0	0	0	0	0	14208.3	14472.7	21824.3	1671.08	0	4536.06	2222.78	626.315	1531.18	858.104	2180.51	3761.52	1626.9	1679.53	0	154656	191697	100075	5719.35	0	0	31515.2	1077.23	0	3157.79	11541	13323.7	13690.3	4010.7	2616.52	0	0	0	0	1538.4	1572.27
92.0256	92.0255	92.0257	568.018	567.112	569.503	112	44	0	0	2047.14	0	0	0	22906.5	14536.7	15014.5	37786.9	32788.2	40231.6	177103	345578	343156	133293	102253	86071.9	29300.6	0	19909.5	61421.3	12057.2	3483.91	258788	253629	285578	112513	177070	93369.1	0	0	0	40460	31468.6	58128.8	20491.4	24899.9	32538.2	90520.6	110308	94159.3
92.0256	92.0254	92.0256	353.806	353.513	354.096	69	66	486732	816775	753748	520652	771879	518395	428730	446563	599766	342346	367568	362307	116675	94290.3	97215.2	96116.4	81101.4	82241.4	536650	485776	452040	270142	323917	347529	324034	330202	304765	380324	392389	393304	448881	478107	707698	215191	199259	208310	317985	309317	324295	324932	348921	333465
92.0255	92.0255	92.0256	194.47	194.08	194.716	68	66	3.5153e+06	1.78205e+06	942729	566238	446151	388882	194458	188582	190104	159907	178435	165081	112893	98657	93928.8	103177	91839.4	90355.5	248784	216369	187283	209109	268966	291150	242973	195208	173747	248116	215206	223297	310158	371059	334883	144684	139175	148020	186188	176099	194768	190392	219915	213223
92.0256	92.0256	92.0256	403.759	403.543	403.959	65	65	491397	449371	446393	379914	400038	375474	301595	302182	322581	241669	244374	243880	89937.4	74908.9	78517.9	72496	67933.8	68079.3	390673	378122	334571	175353	198182	226032	231636	222583	231836	242799	269606	289129	364906	354504	388904	157678	149731	159134	221952	197574	211595	195225	215293	213784
92.0256	92.0255	92.0256	365.854	365.054	369.605	69	63	231017	294884	278556	311285	193170	186141	159521	188868	208400	83655.5	115341	86460	176958	142154	195314	157994	111785	147059	389194	340822	344371	530354	717381	623719	561733	476031	497725	289217	295873	288582	222174	264357	279586	528654	431285	455328	340519	326808	343415	356035	417212	400230
92.0256	92.0255	92.0257	250.666	244.039	251.078	53	43	726011	822309	1.25112e+06	361677	636794	592309	153867	119125	160461	73357.5	14491.5	50011.8	14340.6	10083.3	10714.8	13392.3	9601.67	12202.7	33602.2	40453.7	33752.2	22720.6	24104.4	20264.8	23625.5	29595.9	31401.7	22040.7	32490.3	26736.5	18361.7	15904.3	33040.4	14307.1	10213.7	13974.4	9999.63	26621	24789.4	23135.4	24591.4	20393.8
92.0256	92.0255	92.0256	280.311	277.785	284.762	54	46	261547	1.34989e+06	531859	243704	1.00806e+06	416344	91189.2	87823.9	90286.3	39466.5	42873.5	40497	14195.8	13076.7	14576.3	16490.8	18130	7255	21560.4	41880.2	30749.5	8295.69	9348.8	31946	51149.1	46468.3	38335	49088.1	48238.7	61934.4	44977.6	85195.2	94078.6	31937.1	31340.3	32358.1	23607.6	33271.4	27356.3	33463.3	44112.2	55691.5
92.0256	92.0255	92.0257	319.48	312.406	325.092	63	43	231599	289546	292732	214825	223460	214145	119881	154039	203188	72019.2	74931	80052.4	20246.5	17708.8	16859.4	17764.4	16193.7	15062.5	89431.3	127888	130412	85058	88520.4	206307	62082.7	79560.3	75241.4	61225.1	90291	85025.7	92690.1	130858	162813	39103.6	36103.3	26009.8	60394.5	53833.9	59020.7	53289.8	55057.6	61783.1
92.0256	92.0255	92.0257	307.165	296.461	307.969	53	32	49753.1	345883	143030	98154.1	101964	104210	83394.6	96133	82714.5	33829.7	10725.8	28689.7	7966.17	3452.21	1774.77	2008.74	2276.3	3415.04	29285	24262.5	37291.8	25298	20391.5	26976.7	12249.4	33621.6	18100	18406.6	29181.4	21766.9	53890.3	66775.3	80315.4	15464.7	15898	9874.66	16977.4	18679.3	16157.9	13276	18667.8	17825.5
92.0258	92.0256	92.026	257.371	255.723	258.693	26	19	354750	523821	580790	387847	583305	415917	210930	122492	29058.4	56319	49083.6	107343	9232.77	2252.35	5008.4	6796.15	3801.71	8142.23	51896.7	48433.6	30350.2	38913	51538.7	46662.1	7104.82	24926.4	16898.9	12079.1	22508.7	17626.6	67502.9	80681.1	51635.2	11794.6	14838.3	13267.7	7056.89	10644.9	10177.3	5024.6	10334.7	9269.83
92.0256	92.0255	92.0256	443.641	443.38	444.095	25	25	98699.6	124565	100961	78315.3	71850.7	70771.5	158836	244158	170174	31937	35077.8	30057.9	29683.5	26042.9	30430.4	27480.4	24396	22757	72536	65775.4	56487.3	45472.4	43443.4	43660.5	68958.7	14375.6	50368.1	59180.1	76864.6	86612.6	85038.1	109518	81873.3	38950.9	33583.2	36161.5	31644.4	27939.9	31828.9	50899	44079.6	47949.7
92.0256	92.0255	92.0257	288.735	286.567	289.178	24	21	338534	669145	449136	309427	309421	319633	126331	119171	125131	54381.4	59627.6	57472.5	14784.9	5918.86	3355.83	3983.68	2041.53	831.536	20593.4	39783.5	39576.5	33733.3	36342	33659.6	19559.1	33589.3	37633.9	26749.8	32167.8	71415.1	56141.3	109647	159649	17154.7	9682.65	17115	27646.2	22379.6	27297.9	23763.1	20036.8	22446.6
92.0256	92.0255	92.0257	428.094	427.762	428.625	23	18	163482	113601	125913	64845.2	81708.5	95552.3	57177.8	55181.1	40989.5	49142.4	54504.4	62080.9	31174.7	28825.3	20619.5	38863.5	34126.8	24373.3	44410.4	54998.5	43921.2	24905	51835.2	44068.4	33153.6	34796	41554.5	11532.6	33639.1	39250.5	83723.6	161986	227442	22667	28557.4	21106.1	38662.4	40407.7	53579.2	0	12422.6	0
92.0256	92.0255	92.0256	201.547	200.005	202.115	20	20	2.21181e+06	903548	395368	231211	174660	168826	74203.9	65881.1	62619.5	39697.7	42969.9	48773.7	30325.2	21341.7	15962.5	185270	137009	147771	98875.6	101490	68005.2	75366.6	91213.4	114386	218936	34152.8	35246.9	239527	69000.4	81728.2	161641	162372	184119	67577.7	54121.8	62917.6	37426	40800.4	39257.8	165003	154140	177471
92.0256	92.0255	92.0256	374.104	371.896	375.483	17	15	128233	197384	181708	123916	130487	115763	63189.2	70821.2	67285.9	25053.7	24818.5	25828.3	73397.4	47668	46027.2	52105.7	60986.6	35848.3	65189	74473.4	67638.6	116344	143676	124525	93950.9	86399.5	90119.1	36621.8	72636.6	114806	60070	112254	126851	128484	85748.3	95444.3	47621.6	46790.8	48997	46511.1	48489.9	45231.8
92.0256	92.0255	92.0256	236.52	234.099	240.155	19	12	2.03798e+06	2.99845e+06	3.96803e+06	2.90352e+06	2.81754e+06	2.3103e+06	46427.9	139867	123878	47674.5	44700.9	33888.1	22696.5	11923.3	17132.2	24135.5	11009.1	12202.9	22515.4	42582.2	32815.3	42758	46882.8	45212.5	23084	37348.1	26152.7	33358.7	24591.5	25366.1	34083.4	34629.5	41262.9	23672.8	20493.5	24576.5	21619.2	22636.3	18275.3	15641.2	18003.3	13040.6
92.026	92.0259	92.0261	184.12	182.314	186.478	13	10	11005.2	0	0	0	0	0	11366.1	1213.43	14183.8	0	1411.79	0	1454.97	905.399	0	20158	20207.7	25622.8	47456.7	16987.7	7913.98	9771.55	11231.9	13894.1	31291.9	0	0	38790.8	0	0	17789.2	12065.1	13103.2	10909.4	16081	14748	0	0	0	3128.91	0	5874.82
92.026	92.026	92.0261	892.846	892.543	893.146	9	4	0	0	0	0	0	0	3522.21	7186.92	8485.66	0	0	0	1174.04	613.873	1807.16	0	634.767	1982.24	0	0	0	1727.79	15477.1	11931.6	0	0	0	0	0	0	4629.66	21123.9	16788.3	0	0	0	0	0	0	0	0	0
92.0368	92.0367	92.0368	420.833	420.61	421.214	38	17	20133.1	36395.6	36941.7	8243.02	17181.7	10862.4	1199.75	2675.09	3672.79	1293.58	0	0	2402.15	2308.03	1169.16	679.588	4080.26	2002.36	0	0	0	0	1629.04	1785.27	0	1250.96	2414.3	122973	108317	87084	16308	26344.1	27625	23523.5	13297.9	4585.46	30405.9	34085.7	27330.8	41072	33265.9	35189.6
92.0449	92.0448	92.0495	217.634	216.784	219.161	113	50	23257.3	21824	17005.8	9330.63	12809	11763	38189.2	40550.8	16374.3	8593.07	11622.1	15200	4179.92	3369.03	1698.41	1856.02	1273.41	4248.61	37024.4	14150.2	31180.8	17839.9	16773.4	26869.3	27095.4	28153.9	25707.7	19984.6	9225.57	26106.3	26366.1	23794.2	28054.3	14035.3	20379.4	16800	11941.8	41289.5	17323.7	38464.9	36121.2	37594.3
92.0494	92.0493	92.0495	358.901	358.451	359.106	59	56	48061.2	67510.3	3959.57	55033	17565.5	54157.4	60665.2	45238.6	53193.6	21763.6	22000.5	25076.5	15294.6	17931.2	12112.6	21325.4	21655.1	14210	40732.2	27916.4	32497.2	132143	151632	161264	160656	96972	57922.5	38250.2	32511.9	19609.4	78152.7	84557.7	73771.4	67951.4	96678.8	60060.7	139639	123337	140661	75793	69080.4	62861.1
92.0494	92.0494	92.0495	303.628	303.305	307.665	55	54	130476	178172	189194	121519	130174	129956	41898.9	48701	51607.6	50837.8	46824.9	48982.9	31394.6	15841.9	31823	13192.3	8219.94	6900.08	58356.1	53745.2	58524.7	88594.3	166159	157265	126146	84801.7	88057.8	84032.8	40923.4	41145.4	45141.8	49256.8	29857.6	204636	144047	140453	64751.9	64573.5	62212.5	32480.6	45799.1	42476.9
92.0494	92.0493	92.0494	637.484	636.93	638.4	33	10	0	0	0	0	0	0	34841.5	63664.6	72550.4	46790.9	45114.3	34507.7	5331.39	828.742	829.058	2030.45	0	869.535	2656.95	0	0	40744.6	91307	77450.2	0	16525.3	3998.86	0	0	0	0	0	2390.53	1639.27	3374.83	1437.68	9860.51	5946.77	3319.91	3447.65	0	0
92.0494	92.0494	92.0495	323.657	321.86	327.866	29	26	322913	335357	297698	199747	198177	183488	69403.8	64874	74009.8	21653.1	16519.8	11088.4	40552.3	1630.56	2792.74	2915.47	1974.07	2785.18	52574.2	76184.3	76267	51975.8	55847.8	65753.4	12239.7	101875	114070	0	28404.9	27602.5	51552.5	104098	142875	2292.58	50350.7	41497.6	5743.58	5777.92	5819.36	46727.9	65019.1	57147.2
92.0494	92.0493	92.0495	233.546	233.06	233.776	21	20	233059	620735	870259	348910	278527	222801	23821.9	15426	18264.5	9334	4702.2	8684.09	12620.6	7762.69	14385.2	13670.4	9575.49	5678.69	14176.5	12365.6	9706.7	16258.8	17314.9	36883.9	13355.8	15762.5	13496.2	20657.2	16139.2	14790	19144	15861.9	15682.3	21681.2	16752.6	11049.4	9682.81	13335.8	9772.41	10423.9	14273.1	10311.8
92.0487	92.0485	92.0495	403.777	397.351	407.44	25	17	12691.1	4681.75	3515.81	117225	143528	126930	118864	97493.3	99149.8	8893.41	100923	4424.55	8683.52	10577.6	10762.9	26028.3	25303.5	20633.1	4851.04	133372	112983	52391.6	69336.6	79353.7	38854.8	44963	44824.5	13458.6	84508.8	73927.6	104876	93326.4	97113.9	43384.3	12603.2	44001.9	69809.5	70594	73977.9	53190.6	74492.5	57157.3
92.0494	92.0493	92.0494	784.983	784.297	785.404	17	8	0	0	0	0	0	0	50797.4	50122.7	60674.1	25554.5	31597.1	34962.2	2268.05	2024	736.984	2567.33	658.484	1524.6	2884.62	0	7757.15	80045.9	81762.8	62580.3	0	8822.15	4418.89	0	3947.47	2448.83	0	5035.88	7726.42	1335.15	2679.44	1184.12	10812.6	4543.83	2459.39	3005.72	1317.54	0
92.0494	92.0493	92.0495	442.572	442.218	443.059	10	5	62211.7	69505.7	73183.7	52967.9	45847.7	38744.3	96877.1	108746	112926	16441.6	19362.1	18615.3	19216.9	22416.3	12541.5	18283.6	16120.2	17063.4	53157.8	47018.3	41414.5	29363.7	33252.5	36412.4	29951.7	11080.2	50606.2	50090.7	57460.4	59106.4	42708	61864.1	58388.6	32918.4	22057	28727.9	18948.7	17121.8	17454.6	28960.2	27060	30300.6
92.0494	92.0493	92.0514	568.003	567.187	569.629	129	53	0	0	2047.34	0	0	0	22901.6	19626.7	18087.5	35830.2	33394	17597.6	1.1831e+06	963773	1.04263e+06	403254	301092	249523	27124	25837.1	11465.2	40174.1	91608.4	103405	1.86086e+06	1.63539e+06	619944	345425	252239	261552	0	0	0	126196	219427	218637	118285	128815	143513	543453	252209	246116
92.0494	92.0493	92.0513	520.702	520.282	521.81	37	23	0	0	7710.52	0	0	0	26851.7	20615.8	16701.4	8326.45	34053.7	34423.2	3096.27	879.792	1916.2	19789.8	20885.7	16396.7	26603.6	22671.7	22910.1	1321.2	0	0	0	0	0	8301.23	11288	9971.56	58334.1	61697.8	60797.1	0	0	2650.99	16329.9	20553.2	13320.4	19845.2	40900	37883.5
92.0494	92.0491	92.0571	332.052	328.473	336.086	29	8	114222	148777	155208	95630.6	91578.2	85331.5	45492.8	46088.9	49941.3	14246.3	27669.9	13827.9	11936.4	16294	12557.5	6795.88	3774.35	5132.2	8997.3	15999.9	23041.6	21715	21596.6	23599.9	40423.4	17893.7	22448.2	11639.5	17277.6	11150.5	41025.3	64147.6	72080.7	78499.7	30818.9	56435.5	6102.37	4420	8308.85	1872.22	1386.63	2473.46
92.0578	92.0572	92.0639	590.988	584.97	604.119	449	66	1.86458e+07	1.46901e+07	9.43611e+06	1.51128e+07	1.36923e+07	1.06051e+06	5.43192e+06	5.97037e+06	7.19557e+06	5.91505e+06	6.02048e+06	4.58814e+06	1.23173e+06	999227	1.18844e+06	1.28539e+06	1.03483e+06	879941	5.50025e+06	3.30955e+06	7.35242e+06	1.00755e+07	1.34567e+07	8.62417e+06	7.74533e+06	1.4865e+07	1.3384e+07	1.08401e+07	6.87346e+06	1.26149e+07	1.4487e+07	8.50043e+06	9.19883e+06	7.26205e+06	9.80172e+06	1.1241e+07	4.83979e+06	9.18325e+06	6.76704e+06	1.49048e+07	1.01395e+07	1.29455e+07
92.0579	92.0573	92.0639	1167.48	1159.66	1174.47	325	55	2.27418e+08	5.32886e+08	5.28087e+08	2.09363e+08	130333872	2.28526e+08	1.23724e+08	1.29491e+08	2.16747e+08	1.50025e+08	2.34357e+08	2.6314e+07	82125.9	333661	663017	618702	782675	674357	1.10351e+08	1.19858e+08	1.23512e+08	1.9867e+08	2.99817e+08	2.65444e+07	1.23719e+06	4.63615e+07	1.69345e+07	1.59886e+06	125897804	3.95882e+08	3.42047e+08	3.46249e+08	1.15357e+08	1.14876e+06	1.20139e+06	1.15768e+06	1.20489e+07	2.68265e+08	2.41918e+08	4.6535e+07	1.44272e+08	7.42514e+07
92.0617	92.0573	92.064	1179.06	1174.58	1183.33	223	65	3.3684e+07	2.011e+07	1.40345e+07	1.65818e+07	1.56771e+07	1.82379e+07	1.58443e+07	1.8599e+07	1.8895e+07	1.43916e+07	1.44549e+07	1.31202e+07	1.92434e+06	1.61221e+06	1.46367e+06	3.10335e+06	2.25095e+06	2.15497e+06	1.87623e+07	1.64723e+07	3.72725e+07	1.57367e+07	1.82917e+07	3.60811e+07	1.9342e+07	1.44803e+07	1.78925e+07	4.36962e+07	2.99699e+07	3.42798e+07	2.1638e+07	2.38437e+07	2.4275e+07	2.79926e+07	2.24596e+07	2.60169e+07	2.26228e+07	2.27424e+07	3.42436e+07	3.19786e+07	3.41506e+07	6.66011e+07
92.0577	92.0573	92.0622	470.865	468.925	473.295	191	62	5.38617e+06	3.70768e+06	1.28813e+06	1.35985e+06	2.25403e+06	963006	2.2398e+06	764099	2.59729e+06	684914	908764	770656	285828	223618	434043	314019	477702	193202	6.72288e+06	6.45009e+06	5.95853e+06	1.66351e+06	1.07132e+06	1.73227e+06	2.19184e+06	2.2376e+06	1.65676e+06	3.5693e+06	4.82434e+06	3.65384e+06	915204	429535	952992	2.043e+06	2.18522e+06	883597	1.32618e+06	1.27091e+06	1.44747e+06	2.04136e+06	2.07747e+06	1.73939e+06
92.0596	92.0572	92.062	284.532	280.668	292.216	236	65	375936	353688	298548	239319	116470	434011	316205	942356	47566.7	296194	182135	334064	341033	254766	72825	194920	112626	170098	58515.6	604064	386367	522401	607133	938747	716574	1.09476e+06	662485	493692	563200	549823	329632	486569	209221	420527	60044.2	45982.4	309111	589388	594063	587284	389799	465891
92.0618	92.0573	92.0639	1080.55	1079.52	1084.36	166	65	8.36104e+06	4.7536e+06	4.30406e+06	3.90848e+06	4.23118e+06	4.65738e+06	5.11515e+06	7.94743e+06	9.67139e+06	7.50739e+06	1.45015e+07	1.08662e+07	7.54075e+06	6.3e+06	2.97802e+06	2.94008e+06	2.62636e+06	2.98014e+06	1.30041e+07	1.17502e+07	1.83059e+07	6.3286e+06	6.23566e+06	1.37451e+07	6.16157e+06	1.46089e+07	1.71776e+07	5.93942e+06	8.70787e+06	1.30383e+07	6.73341e+06	5.95441e+06	6.84208e+06	4.43888e+06	3.83383e+06	3.18343e+06	1.78166e+07	1.94221e+07	2.23639e+07	1.54847e+07	9.88172e+06	9.15153e+06
92.0618	92.0574	92.0639	1070.86	1070.43	1071.45	137	64	1.7041e+06	1.38204e+06	3.16571e+06	2.25093e+06	2.33808e+06	994856	1.45701e+06	1.46061e+06	1.6985e+06	1.39695e+06	1.50443e+06	1.49961e+06	835072	1.32536e+06	1.16135e+06	2.3898e+06	2.48187e+06	1.04042e+06	1.7384e+06	1.66046e+06	1.56357e+06	2.17421e+06	2.28636e+06	2.32231e+06	2.14587e+06	2.64954e+06	2.84815e+06	5.10644e+06	3.47741e+06	1.71501e+06	1.40157e+06	2.1365e+06	1.17015e+06	2.99783e+06	2.83831e+06	1.1978e+06	3.03905e+06	1.68326e+06	3.39737e+06	3.60349e+06	3.90515e+06	3.83076e+06
92.0595	92.0574	92.0619	1444.8	1438.91	1450.54	285	55	487768	3.14031e+06	1.16289e+06	850923	1.04288e+06	334238	1.47108e+06	1.07018e+06	1.86294e+06	167310	1.76934e+06	1.18539e+06	390044	409962	326728	283031	343845	269061	128026	1.02626e+06	206692	2.4424e+06	681340	597920	255291	673643	514045	501079	93801.9	808312	598677	1.27782e+06	628355	1.0271e+06	111140	733937	630752	124637	847388	90018.3	543433	481842
92.0575	92.0574	92.0639	699.968	693.15	702.984	138	57	7.38371e+06	8.84875e+06	9.43834e+06	7.19456e+06	5.76944e+06	7.80298e+06	2.37933e+06	2.30684e+06	2.33693e+06	1.57057e+06	1.21345e+06	1.29686e+06	179079	203500	198681	221730	221986	215083	2.7205e+06	3.05062e+06	3.03199e+06	1.63758e+06	2.02393e+06	1.90132e+06	1.0209e+06	1.09597e+06	1.34945e+06	2.01576e+06	2.70882e+06	2.75722e+06	3.05494e+06	3.85952e+06	4.00063e+06	1.43079e+06	1.38593e+06	1.45265e+06	1.10691e+06	1.27994e+06	1.18247e+06	1.96724e+06	2.03449e+06	2.23396e+06
92.0619	92.0574	92.0639	1065.24	1064.89	1066.02	128	65	1.88098e+06	1.32321e+06	1.27888e+06	1.37355e+06	1.54979e+06	2.23794e+06	1.84976e+06	2.09852e+06	2.45416e+06	2.53015e+06	2.77745e+06	2.97675e+06	3.03635e+06	910850	812469	893209	753104	755510	4.59961e+06	3.67175e+06	3.33614e+06	2.35012e+06	4.26874e+06	2.18766e+06	1.77538e+06	3.39492e+06	3.12132e+06	1.97567e+06	5.16916e+06	2.86157e+06	2.48772e+06	1.98887e+06	2.20348e+06	1.49561e+06	1.22284e+06	1.2245e+06	4.21764e+06	4.86457e+06	5.13232e+06	4.13262e+06	3.50012e+06	3.14174e+06
92.0619	92.0574	92.0619	1416.65	1412.04	1421.47	240	54	603153	630301	771012	981424	1.25807e+06	1.20433e+06	2.1929e+06	752345	863274	2.3149e+06	1.45845e+06	2.32273e+06	646843	539887	764429	369428	455643	373465	557106	620714	860843	111585	735028	465762	1.06626e+06	987691	846990	661312	880845	1.18777e+06	656305	528946	1.07814e+06	471261	571726	369022	775949	816786	691942	517496	518467	877429
92.0619	92.0574	92.0619	1356.52	1347.31	1364.55	392	56	732350	663857	1.03512e+06	1.10087e+06	811247	1.98257e+06	1.07878e+06	3.09955e+06	3.04692e+06	2.56456e+06	948730	1.92612e+06	758305	702514	460955	753466	596181	1.15537e+06	639781	731557	551898	922206	677505	595272	1.1024e+06	1.15423e+06	747328	1.22048e+06	560392	612962	781846	886227	1.09675e+06	867154	644859	713474	928583	774679	766816	1.0629e+06	687083	847582
92.0619	92.0574	92.0619	1409.27	1406.4	1411.93	140	53	628132	556985	984340	989281	894160	1.14762e+06	2.06162e+06	3.05981e+06	156290	1.44154e+06	1.15437e+06	1.50606e+06	482165	61148.8	480765	876451	425768	393952	529311	631227	481734	795246	860933	205222	670396	2.10597e+06	588812	880820	276187	585665	651574	727787	699307	857644	971446	540509	785019	750478	140355	1.09027e+06	714759	599979
92.0619	92.0574	92.0619	1393.26	1388.04	1398.41	251	54	666998	858468	664826	1.03234e+06	1.25509e+06	1.98426e+06	808327	211888	2.11466e+06	1.69443e+06	2.59729e+06	1.21188e+06	331827	403250	822468	639263	482745	741361	1.28605e+06	695534	507840	1.02697e+06	1.0221e+06	544258	540279	687109	419548	1.05992e+06	372198	846357	730450	1.35717e+06	630701	149619	862502	649945	865529	1.07055e+06	913613	1.09222e+06	876260	605315
92.0619	92.0574	92.0621	480.606	476.778	486.119	153	64	411524	358578	619911	470930	462149	353704	225375	856657	264161	699102	268357	290261	82233.3	209855	129810	135423	128196	183184	802720	545099	824711	231946	803919	201061	233205	218266	286539	907736	364613	385121	109844	287763	588156	145118	195909	238608	210634	309974	658351	762992	371240	317207
92.0575	92.0574	92.0619	1426.77	1421.69	1432.82	264	54	554163	783842	727362	919874	746773	182315	907086	1.41149e+06	1.07846e+06	1.84918e+06	2.00358e+06	1.46444e+06	421428	56794.5	396665	615502	385256	137574	136082	562201	1.0907e+06	101970	1.22197e+06	144305	481474	868504	365197	460080	566753	79894.1	624542	639355	553878	134431	767778	106516	731136	1.06805e+06	1.37951e+06	878503	1.09927e+06	453882
92.0619	92.0574	92.0619	1402.47	1398.43	1406.33	185	53	567504	470437	842644	927467	941964	1.11701e+06	839935	1.93796e+06	1.80936e+06	1.62417e+06	215265	1.26532e+06	224648	616614	1.56921e+06	309934	421093	313694	500004	595481	684781	1.21498e+06	807974	598634	1.04064e+06	101168	412779	658762	1.11904e+06	1.29985e+06	613586	557267	731917	624502	561501	628127	745233	221665	652166	148253	635465	982846
92.0575	92.0574	92.0619	1456.97	1450.63	1463.14	314	54	595992	845603	1.09562e+06	976038	3.67284e+06	1.34838e+06	1.17366e+06	3.92786e+06	1.38034e+06	896616	1.24929e+06	361176	331624	481588	349228	332662	440088	397133	383421	624402	703305	708459	729810	855071	436575	581768	612796	1.21563e+06	422984	750265	640799	115964	1.44347e+06	485270	343750	359472	844474	738064	121224	1.14615e+06	886802	108873
92.0619	92.0574	92.0619	1382.7	1377.87	1387.96	240	54	674264	257293	3.95613e+06	1.07263e+06	705865	1.28186e+06	3.09223e+06	1.00694e+06	1.74628e+06	2.00588e+06	1.86133e+06	1.72288e+06	500114	549041	329401	649327	462247	647985	963148	792878	1.44355e+06	629674	102025	820501	957472	820255	1.08557e+06	1.94692e+06	763298	1.16279e+06	740167	917787	1.20159e+06	3.16882e+06	661138	601161	859970	385961	1.07536e+06	239727	652181	487517
92.0619	92.0574	92.0619	1368.41	1364.58	1372.49	189	54	685141	1.72012e+06	1.61844e+06	1.08503e+06	910795	186154	2.53783e+06	2.09734e+06	2.55529e+06	2.07621e+06	1.28081e+06	2.30313e+06	753801	415257	79549.7	479482	509351	803860	581640	742924	1.01924e+06	756646	419218	627716	1.22159e+06	608156	145512	1.13964e+06	881640	982235	756619	963090	1.46416e+06	807244	611806	1.00352e+06	937081	772828	970791	842141	600976	129753
92.0575	92.0572	92.0621	385.671	381.954	393.777	177	62	814115	766484	687032	1.98452e+06	747233	989513	645420	633317	640964	596314	598404	633523	181832	535105	221299	216727	20120.1	270312	759585	632738	605840	572477	778962	714839	961312	555302	542566	710194	630982	141823	965346	648650	823303	456384	431111	414273	629487	600406	702801	750205	818671	644747
92.0619	92.0574	92.0619	1375.27	1372.55	1377.8	118	54	697169	762356	290803	1.12823e+06	1.27726e+06	1.42975e+06	1.2939e+06	1.7115e+06	1.90276e+06	2.84712e+06	1.36298e+06	1.55998e+06	559873	425334	609924	403919	542354	147897	910111	750794	577856	601164	610283	838151	955598	850601	505742	1.03186e+06	548645	668327	775828	1.29326e+06	1.12323e+06	938662	710330	579437	912432	1.37291e+06	1.19524e+06	600984	898664	718364
92.0575	92.0574	92.0619	1291.07	1285.25	1296.81	255	51	812469	783733	1.21744e+06	1.15489e+06	1.15064e+06	993233	1.59767e+06	1.73934e+06	1.28451e+06	2.175e+06	1.74924e+06	3.33249e+06	794699	1.26513e+06	783792	1.2364e+06	1.00026e+06	1.29621e+06	394250	725084	2.11993e+06	712893	804396	178223	2.65248e+06	773316	738773	1.78956e+06	1.05179e+06	1.29694e+06	832364	616990	875885	4.07304e+06	1.51289e+06	1.6398e+06	888568	792875	1.16614e+06	784106	1.46167e+06	898058
92.0619	92.0574	92.0619	1435.93	1432.92	1438.68	139	54	678289	778265	783113	1.13749e+06	1.15859e+06	2.0113e+06	1.28469e+06	1.09183e+06	1.66801e+06	1.78349e+06	862623	1.54938e+06	575476	284165	378775	670911	509207	584720	812424	709878	570471	545717	635465	793005	671755	1.20147e+06	645898	502614	1.08472e+06	561720	754638	971854	1.3944e+06	455428	686039	517055	921963	733957	515848	736318	672822	454264
92.0575	92.0574	92.0619	1299.52	1296.9	1302.59	130	52	903438	798406	986233	1.29968e+06	1.11521e+06	1.14148e+06	126716	2.48829e+06	4.00605e+06	1.22535e+06	2.32914e+06	3.37469e+06	1.73849e+06	679512	857340	747914	1.01585e+06	1.24418e+06	909874	897982	981813	842707	785086	519078	2.06871e+06	897389	617124	2.98591e+06	1.78631e+06	781855	954418	1.72531e+06	915089	1.82887e+06	1.71979e+06	1.29898e+06	1.02652e+06	1.21334e+06	705708	152453	644640	104543
92.0619	92.0574	92.062	1343.08	1339.31	1347.09	138	60	3.02816e+06	6.87293e+06	3.0185e+06	3.3122e+06	2.36394e+06	889428	2.18607e+06	3.1984e+06	1.7192e+06	5.67956e+06	5.00813e+06	7.58857e+06	1.72106e+06	2.76905e+06	2.20293e+06	2.31645e+06	2.15216e+06	2.09875e+06	1.30574e+07	4.81517e+06	950620	446809	3.01834e+06	3.83924e+06	1.97024e+06	2.30684e+06	1.32867e+06	4.18196e+06	958042	4.78243e+06	3.1614e+06	3.88302e+06	1.05296e+06	134446	2.51418e+06	2.73184e+06	3.74789e+06	4.29734e+06	1.30725e+07	2.10444e+06	3.06773e+06	3.79309e+06
92.0619	92.0574	92.062	1236.15	1230.88	1241.2	222	53	1.06325e+06	1.61689e+06	861736	1.23182e+06	1.67643e+06	1.34129e+06	2.19393e+06	586600	1.84132e+06	1.73455e+06	956500	2.51791e+06	1.7614e+06	283648	9.46632e+06	479207	971590	857379	1.21246e+06	879466	181641	2.26089e+06	923279	1.00162e+06	1.31863e+07	759225	1.1097e+06	9.77988e+06	798855	2.28e+06	939472	2.06502e+06	1.10915e+06	5.94607e+06	4.94814e+06	6.02966e+06	862427	175173	1.09332e+06	1.2235e+06	1.18447e+06	1.15285e+06
92.0619	92.0574	92.0621	213.298	212.127	221.647	146	62	1.93073e+06	1.65351e+06	1.56084e+06	1.10277e+06	442330	1.02422e+06	825585	887570	856824	622791	576202	608916	1.11318e+06	435649	438094	666168	597769	570106	708309	653639	599636	2.0183e+06	839325	2.59969e+06	3.38777e+06	911591	3.11191e+06	686185	633160	667928	431758	875420	791368	1.70999e+06	1.43094e+06	1.48139e+06	910861	414948	965577	447135	1.08924e+06	1.09372e+06
92.0575	92.0574	92.062	277.745	275.642	280.66	112	51	918521	1.61027e+06	745065	704078	694002	705528	531188	503702	502016	751928	575176	630525	465429	350493	349151	355316	361006	324204	729189	1.16037e+06	618308	420435	675106	684969	2.24355e+06	559505	1.25818e+06	1.58392e+06	347999	355391	820405	852783	464330	1.07333e+06	586722	594119	680674	666928	336080	1.17847e+06	2.08412e+06	993400
92.0597	92.0574	92.064	1244.75	1241.25	1247.85	148	53	1.37976e+06	1.14421e+06	974997	1.63084e+06	1.51899e+06	1.68307e+06	332444	876291	2.06582e+06	1.39203e+06	1.32504e+06	4.51556e+06	1.51976e+06	268822	6.96544e+06	1.78105e+06	1.37445e+06	950010	1.01843e+06	1.42731e+06	958712	1.79536e+06	1.31116e+06	1.38085e+06	8.01008e+06	1.09249e+06	690681	6.2856e+06	2.05323e+06	1.46654e+06	1.33546e+06	1.12444e+06	1.32317e+06	4.90324e+06	3.67175e+06	6.00623e+06	1.22779e+06	1.50195e+06	2.02196e+06	838485	1.07232e+06	1.67001e+06
92.0619	92.0574	92.062	1309.02	1302.65	1315.86	287	53	690538	644274	940687	1.03623e+06	1.30995e+06	1.32202e+06	1.44301e+06	1.83415e+06	1.35139e+06	1.35175e+06	2.07583e+06	3.11993e+06	618640	184256	220609	842070	739424	160634	913263	698445	662101	1.75789e+06	447950	1.37618e+06	260774	706765	580280	1.13787e+06	567286	1.38832e+06	771328	788652	1.36299e+06	241676	553722	2.17835e+06	852861	1.06526e+06	1.83232e+06	1.29763e+06	1.24753e+06	1.18729e+06
92.0619	92.0574	92.062	1259.09	1253.57	1264.58	245	54	1.01125e+06	790701	1.03576e+06	1.31667e+06	1.19924e+06	2.75608e+06	1.56432e+06	1.46844e+06	1.55783e+06	2.00646e+06	1.37437e+06	2.75696e+06	287251	284528	1.0933e+06	1.59704e+06	1.81559e+06	1.75164e+06	531361	851879	918857	876071	487611	732841	3.69773e+06	852947	1.59021e+06	8.53981e+06	2.62215e+06	343817	1.00302e+06	1.14905e+06	1.01069e+06	3.2451e+06	3.05815e+06	3.56672e+06	997184	1.27578e+06	814396	1.17739e+06	978334	1.05793e+06
92.0619	92.0574	92.064	1198.95	1195.37	1202.42	118	59	5.38545e+06	4.74767e+06	6.73887e+06	5.0742e+06	3.82241e+06	4.0848e+06	1.05987e+07	7.74017e+06	4.40252e+06	4.55569e+06	4.29744e+06	5.40179e+06	3.58165e+06	2.2297e+06	918680	1.11678e+06	1.45902e+06	1.21004e+06	5.10205e+06	3.14151e+06	3.10647e+06	2.88459e+06	3.57489e+06	4.04383e+06	3.94164e+06	3.53182e+06	2.97327e+06	3.64157e+07	3.39997e+06	5.18384e+06	4.57496e+06	3.88967e+06	5.3238e+06	2.62729e+07	1.85828e+06	1.31911e+07	4.47137e+06	5.3315e+06	4.62735e+06	4.7685e+06	6.30506e+06	6.51729e+06
92.0619	92.0574	92.062	1250.45	1247.88	1253.49	121	51	1.27919e+06	1.78962e+06	1.65782e+06	1.50997e+06	1.60557e+06	2.77608e+06	1.56187e+06	1.37106e+06	1.30768e+06	1.78385e+06	945880	1.39981e+06	1.261e+06	1.8347e+06	2.29756e+06	1.71808e+06	1.14849e+07	1.30861e+06	2.1552e+06	1.08943e+06	1.0438e+06	827250	1.62667e+06	1.28671e+06	5.43831e+06	1.0286e+06	653226	4.3197e+06	812510	1.35747e+06	1.24081e+06	1.12034e+06	794834	1.85622e+06	1.95804e+06	3.16911e+06	1.1861e+06	276290	1.51007e+06	780466	745813	1.17597e+06
92.0619	92.0574	92.062	1323.52	1315.89	1330.99	322	55	839833	465944	1.08656e+06	1.24491e+06	1.29428e+06	478389	1.02403e+06	1.42276e+06	1.59538e+06	2.14203e+06	1.54708e+06	3.40616e+06	1.37558e+06	593280	801794	654911	749762	1.06249e+06	1.33497e+06	820601	497070	552790	959151	94674.5	2.50539e+06	1.51984e+06	841137	1.41953e+06	589097	1.3449e+06	948765	645807	740949	1.86893e+06	2.45061e+06	949837	1.17527e+06	607347	1.00312e+06	1.26704e+06	960569	758862
92.0619	92.0514	92.0619	1334.83	1331.12	1339.14	164	54	709936	735858	1.51417e+06	1.02046e+06	1.19515e+06	984133	1.13122e+06	405498	2.56751e+06	1.53514e+06	817141	923507	1.25373e+06	969130	657419	1.42046e+06	763222	1.39375e+06	199419	57140.2	560092	2.47622e+06	1.45896e+06	848063	2.07784e+06	1.36707e+06	1.54417e+06	1.50435e+06	673154	1.81641e+06	843600	779243	2.31867e+06	580855	1.13792e+06	1.42828e+06	1.03503e+06	1.04227e+06	1.11308e+06	1.46524e+06	892669	905385
92.0619	92.0574	92.062	1275.09	1271.32	1279.13	171	53	1.13536e+06	1.78732e+06	1.99624e+06	1.48367e+06	2.36321e+06	2.05096e+06	1.53466e+06	2.29015e+06	3.64259e+06	1.36618e+06	575955	4.23995e+06	1.36116e+06	922414	226577	3.01884e+06	577830	2.15311e+06	1.07131e+06	1.01591e+06	909208	1.02733e+06	827975	1.34778e+06	2.23238e+06	1.04318e+06	893186	5.59874e+06	1.24226e+06	818100	1.08346e+06	552394	1.15595e+06	2.95438e+06	657369	2.07928e+06	1.07943e+06	1.2843e+06	1.4212e+06	205207	1.11684e+06	1.19877e+06
92.0619	92.0573	92.0639	1051.2	1043	1059.38	145	64	1.49403e+06	2.16446e+06	988311	1.17344e+06	1.15732e+06	2.44542e+06	1.09343e+06	883053	949237	789069	734715	784446	737644	859742	884293	368975	333457	459998	2.5566e+06	1.04501e+06	984841	723501	942286	775730	652485	1.01309e+06	1.81355e+06	760864	1.7849e+06	1.80993e+06	939579	806612	757579	578228	1.26107e+06	1.24766e+06	2.37205e+06	2.19679e+06	3.58934e+06	999911	1.79111e+06	956931
92.0619	92.0574	92.062	1267.77	1264.72	1271.26	138	53	1.032e+06	1.37324e+06	1.16778e+06	1.2539e+06	1.43738e+06	1.644e+06	1.0684e+06	1.34082e+06	1.53061e+06	1.50058e+06	351291	4.61393e+06	2.22753e+06	198457	824646	2.82873e+06	1.78741e+06	1.43474e+06	1.03348e+06	836593	1.20272e+06	961888	1.54932e+06	1.01592e+06	625888	917112	1.21969e+06	4.32535e+06	158039	1.0097e+06	915604	865451	969370	644571	2.57698e+06	2.99591e+06	982285	1.1928e+06	828055	2.12948e+06	294338	1.41571e+06
92.0619	92.0574	92.064	1207.86	1202.65	1211.44	173	56	3.46976e+06	3.01069e+06	5.28005e+06	2.4341e+06	1.36633e+06	5.74533e+06	3.71159e+06	1.58097e+06	1.63821e+06	2.12895e+06	2.44918e+06	3.4952e+06	2.0523e+06	1.61039e+06	617394	805643	1.36497e+06	930097	1.6921e+06	1.81051e+06	1.6681e+06	1.36545e+06	2.73745e+06	2.41077e+06	1.18181e+07	1.74358e+06	1.26801e+06	1.87162e+07	1.486e+06	2.40868e+06	1.99117e+06	2.03239e+06	1.32851e+06	1.5901e+07	1.02186e+07	1.95685e+06	2.10433e+06	2.62361e+06	1.41843e+06	1.82882e+06	2.61169e+06	2.50269e+06
92.0619	92.0574	92.062	1214.63	1211.62	1219.06	147	55	2.11627e+06	2.53336e+06	1.92273e+06	2.39665e+06	2.23876e+06	2.69474e+06	2.61504e+06	3.45685e+06	1.75351e+06	2.56711e+06	2.69583e+06	1.9391e+06	2.61768e+06	3.2226e+06	1.40696e+06	951821	848302	672255	791998	1.76113e+06	1.11826e+06	1.93702e+06	2.29531e+06	1.1547e+06	3.07096e+06	1.6032e+06	1.75447e+06	1.70921e+06	1.41392e+06	3.24502e+06	2.12992e+06	2.05625e+06	1.69075e+06	2.51366e+07	1.06855e+07	1.73385e+07	1.88073e+06	1.97841e+06	2.02301e+06	3.09301e+06	1.66601e+06	3.07955e+06
92.0575	92.0574	92.0639	1013.17	1002.94	1013.77	109	56	945196	828405	874202	979350	1.04685e+06	1.72649e+06	2.77301e+06	1.17413e+06	1.29295e+06	1.2485e+06	2.37757e+06	1.46433e+06	797061	372423	305123	1335216	574300	356303	2.35744e+06	1.95922e+06	1.88549e+06	1.17795e+06	1.01454e+06	919925	678683	1.67476e+06	5.06056e+06	745987	5.25085e+06	3.25339e+06	5.07009e+06	6.46071e+06	3.28176e+06	623313	905098	475591	1.83656e+06	5.84764e+06	2.33393e+06	1.25319e+06	5.11658e+06	1.44387e+06
92.0619	92.0574	92.064	1224.8	1219.15	1230.72	239	55	1.78351e+06	2.51343e+06	3.25615e+06	2.21425e+06	1.8294e+06	3.46944e+06	4.01979e+06	2.58077e+06	3.5213e+06	2.63209e+06	2.85094e+06	2.1375e+06	1.69592e+06	436883	1.84096e+06	3.71195e+06	969437	174763	1.13439e+06	6.96534e+06	1.67824e+06	1.55791e+06	1.18589e+06	1.75313e+06	1.23846e+07	1.48178e+06	5.84812e+06	9.71185e+06	972228	1.12347e+06	1.64425e+06	2.33633e+06	918102	2.08681e+06	1.15813e+07	7.36715e+06	1.70738e+06	1.62265e+06	1.43106e+06	427494	1.80104e+06	184492
92.0575	92.0574	92.062	1282.06	1279.22	1285.17	112	55	3.20965e+06	1.83853e+06	1.74049e+06	2.00573e+06	3.96738e+06	2.41452e+06	941430	372050	1.85241e+06	1.35671e+06	291063	2.89129e+06	2.36179e+06	1.25577e+06	2.03762e+06	1.78931e+06	144364	1.12472e+06	1.077e+06	1.07158e+06	185158	122227	980127	1.06509e+06	1.81192e+06	1.08988e+06	1.27989e+06	2.33585e+06	1.76556e+06	1.08792e+06	1.12167e+06	1.06537e+06	1.27987e+06	2.33525e+06	2.60266e+06	2.28432e+06	1.18538e+06	1.37503e+06	1.71519e+06	1.39396e+06	978403	1.75771e+06
92.0619	92.0575	92.0621	318.31	309.372	321.48	176	58	4.07761e+06	2.66567e+06	2.50563e+06	1.07274e+06	1.85584e+06	2.4999e+06	470303	487961	461052	430974	397793	428520	283790	326500	475193	397890	330999	336948	846067	386521	676134	428834	470543	822127	390363	387773	376445	406016	301594	385071	380191	344951	348579	307900	299490	299302	655555	662962	399531	420902	426236	441941
92.0575	92.0574	92.062	1192.58	1189.71	1195.28	117	50	2.89979e+06	3.16112e+06	3.8728e+06	2.88564e+06	2.91101e+06	2.1734e+06	2.57418e+06	2.74307e+06	3.24952e+06	3.71696e+06	5.61361e+06	6.11247e+06	610252	567989	507500	1.24322e+06	657358	557620	3.31991e+06	2.57089e+06	2.92124e+06	2.3496e+06	2.45847e+06	3.42486e+06	1.43542e+07	2.7266e+06	2.85991e+06	2.07817e+07	3.64677e+06	5.97336e+06	3.65293e+06	3.54525e+06	1.74501e+06	2.00486e+07	1.14645e+07	7.72427e+07	3.44575e+06	2.13785e+06	4.88247e+06	5.63853e+06	9.39132e+06	8.17099e+06
92.0575	92.0574	92.0639	1186.62	1183.82	1189.47	99	53	5.80334e+06	7.80218e+06	3.33042e+06	5.11325e+06	2.785e+06	8.39183e+06	7.70634e+06	2.84796e+06	7.37517e+06	7.14834e+06	7.87544e+06	7.15388e+06	1.0009e+06	1.55118e+06	1.24339e+06	1.42405e+06	958998	727245	9.26568e+06	7.36944e+06	5.01166e+06	1.15845e+07	8.03114e+06	7.79589e+06	8.52372e+06	5.93806e+06	2.72583e+06	3.9258e+07	8.8963e+06	1.66056e+07	8.95033e+06	1.20696e+07	3.2005e+06	2.62984e+07	9.38675e+06	1.89278e+07	7.2309e+06	9.14974e+06	1.64941e+07	9.42191e+06	6.46935e+06	1.5113e+07
92.0617	92.0573	92.064	838.489	833.417	839.424	86	44	1.70909e+06	1.7719e+06	1.26177e+06	1.75106e+06	1.87024e+06	1.11951e+06	1.53034e+06	1.33081e+06	1.93673e+06	922593	691061	848979	175248	198423	204405	16918.5	210718	219228	828370	1.14003e+06	662047	656022	1.07469e+06	1.05587e+06	67562.8	846630	586911	241623	1.52352e+06	1.76485e+06	1.04443e+06	1.60656e+06	1548872	469611	475019	480531	551187	511069	499368	579493	644444	305597
92.0575	92.0574	92.062	230.016	228.53	233.46	89	59	1.69381e+06	1.0216e+06	836388	1.16641e+06	855841	1.09444e+06	463411	337176	612434	458121	441015	459256	123007	202286	206290	189110	191122	305961	582009	519042	455520	484362	441322	379143	267200	437647	423926	304830	441736	473130	469671	444736	489949	252840	248280	371011	413190	476784	462537	461135	539062	527357
92.0619	92.0575	92.0639	711.35	710.668	719.014	79	39	1.90383e+06	1.79843e+06	1.88148e+06	1.86003e+06	2.13083e+06	1.94631e+06	915027	972869	2.16212e+06	659554	573454	624033	177295	191934	192084	221015	203659	206222	968335	1.02941e+06	986692	1.13011e+06	1.57007e+06	658796	457257	495354	490895	732386	826618	850480	794325	838998	1.91603e+06	587176	637950	722896	567301	550639	551096	609074	683243	622635
92.0575	92.0574	92.062	435.006	433.731	438.352	72	46	691969	3.42345e+06	1.06993e+06	608431	1.1246e+06	1.59426e+06	863289	460255	390544	717816	668053	760687	180833	238267	236300	261234	248723	238066	1.04836e+06	614992	479010	838356	858664	816307	433054	583392	718295	396464	1.22905e+06	107958	1.48092e+06	791839	702034	354973	336347	332215	777221	767592	736176	944583	1.10314e+06	877088
92.0575	92.0572	92.0621	462.772	455.421	465.385	103	46	482237	342531	418947	546672	550672	523682	478809	1.05714e+06	489982	382515	365885	369624	135546	186455	192718	217052	136200	22883.4	668132	1.06843e+06	295768	431202	499625	564753	314086	333385	395526	610358	698627	694574	409038	321659	864352	495432	420513	312409	402475	395240	399710	451997	527563	496197
92.0576	92.0574	92.064	609.97	606.705	615.698	85	45	815979	1.48765e+06	790618	890997	1.27926e+06	1.27902e+06	1.00615e+06	1.03638e+06	1.02751e+06	566920	777777	873659	201347	284260	338116	285114	463871	250932	1.35983e+06	1.02983e+06	1.07199e+06	639522	1.26785e+06	1.12342e+06	896409	756208	962894	3.82262e+06	1.23538e+06	1.23296e+06	436336	1.1009e+06	1.09596e+06	1.06101e+06	742515	1.16911e+06	382214	1.11587e+06	540807	935083	2.82727e+06	1.02507e+06
92.0619	92.0574	92.0639	1131.62	1124.55	1136.38	91	31	1.9307e+06	1.68175e+06	1.63742e+06	1.71337e+06	1.73454e+06	1.77861e+06	1.22754e+06	1.78848e+06	1.85288e+06	1.48995e+06	1.39743e+06	1.51498e+06	720432	297167	379282	500837	483038	428210	1.85849e+06	1.36635e+06	1.00447e+06	1.48191e+06	1.11105e+06	1.42568e+06	2.10604e+06	1.05629e+06	1.04485e+06	724706	1.34636e+06	1.24749e+06	1.10585e+06	2.29966e+06	1.22609e+06	712547	1.11798e+06	612919	907742	1.15701e+06	896196	927834	964074	1.16407e+06
92.0575	92.0574	92.0619	450.549	447.143	451.039	54	48	566593	477985	451791	550954	538386	616843	354984	414428	422649	370409	355779	388443	220348	788388	255432	930590	248562	242115	72198.4	1.60198e+06	359497	377850	421205	885826	485481	870170	413508	477584	395785	390389	356094	385179	398599	409157	349275	335203	832326	568147	439887	353906	366280	523152
92.0619	92.0575	92.062	253.923	248.941	254.243	58	46	574414	417351	1.15145e+06	581961	1.16548e+06	1.20859e+06	1.34039e+06	1.24708e+06	1.19173e+06	1.03619e+06	1.05159e+06	1.11287e+06	335669	1.06831e+06	429466	1.02579e+06	1.00076e+06	441198	1.38863e+06	1.24352e+06	1.04295e+06	1.14361e+06	1.08271e+06	1.1656e+06	621605	605592	1.25345e+06	1.16037e+06	527871	539311	1.04887e+06	1.0849e+06	1.1659e+06	946832	926111	932939	576204	1.18145e+06	1.22776e+06	1.15226e+06	1.27017e+06	1.21e+06
92.0619	92.0575	92.062	181.114	180.694	182.019	48	44	290302	0	426978	489815	565936	604585	740624	540002	1.85849e+06	483296	510626	537873	449442	468578	444349	545601	537125	487471	617464	1.75987e+06	436679	0	561653	597421	1.57804e+06	1.69277e+06	104518	0	404038	439511	383499	371207	397683	407097	415673	551919	568193	450753	420114	849346	463550	505802
92.0619	92.0574	92.062	352.674	345.46	354.15	52	43	1.11226e+06	892020	320858	428019	451005	465690	392381	392841	387369	372789	364440	384836	226253	385211	299560	360762	300268	293567	397624	357741	580431	363176	386745	386362	373911	346621	863867	363567	321222	353436	343526	337414	350244	310096	304466	314378	356150	361950	366141	601093	374675	414642
92.0619	92.0575	92.062	378.337	374.772	378.93	44	26	474313	713284	414937	451406	446769	454069	314446	310233	303447	310231	314463	321608	137066	197583	186290	214187	201417	198545	565836	768895	1.10317e+06	324272	355899	355760	378500	664120	440519	419626	405908	439737	326033	317159	340638	297535	205802	272449	349395	776159	351600	964390	969439	475720
92.0575	92.0574	92.062	1095.41	1092.1	1101.43	66	28	3.43095e+06	1.35656e+06	1.312e+06	1.28516e+06	1.31601e+06	1.34794e+06	1.14594e+06	1.37593e+06	1.38289e+06	1.13045e+06	1.12684e+06	1.15328e+06	458662	215366	385733	529925	494893	622953	1.04837e+06	1.1056e+06	563325	1.10671e+06	1.02739e+06	1.22316e+06	916067	912349	835214	955194	655670	1.02492e+06	1.12174e+06	1.06486e+06	1.05412e+06	684386	637748	839563	1.05679e+06	992555	1.07124e+06	733317	826271	1.0055e+06
92.0575	92.0574	92.062	298.107	293.007	298.326	46	36	2.14517e+06	1.65631e+06	1.49691e+06	508090	431007	441134	417581	454058	446254	362292	371667	369102	171466	191640	188392	191985	190478	210543	497618	429854	580364	1.23004e+06	699140	356346	313340	300940	290302	335317	384205	1.02463e+06	386447	432587	428224	246632	243379	241230	494181	517617	881595	324349	379091	358749
92.0575	92.0574	92.0639	1141.43	1136.55	1146.12	66	24	2.46153e+06	1.46513e+06	2.58305e+06	2.49293e+06	2.60812e+06	2.65021e+06	960594	2.06846e+06	1.88649e+06	2.13233e+06	2.03201e+06	2.12234e+06	632018	441369	480548	591583	581186	523740	1.78449e+06	965784	1.73011e+06	1.78123e+06	1.35304e+06	1.92079e+06	711433	1.43419e+06	183473	892150	1.48912e+06	1.57033e+06	1.66704e+06	1.57816e+06	1.65638e+06	765067	740070	815876	2.80488e+06	1.46327e+06	921467	938756	2.41332e+06	1.43322e+06
92.0619	92.0575	92.062	442.23	439.331	442.546	39	29	457879	441047	461143	652951	608383	624061	563094	790178	714163	590731	521411	618865	194402	246851	261114	276386	267240	255152	519505	492515	517207	597281	412107	504017	476985	684759	416279	581097	437149	440525	591866	499801	706996	459917	441221	419672	866033	486258	883396	588133	483646	466632
92.0576	92.0574	92.0639	670.167	664.377	673.788	43	26	1.28928e+06	579308	326849	403741	417080	373969	227150	258794	252722	254344	215682	233387	96482.8	120573	113072	126119	127351	120140	355614	251170	232533	238425	254975	275460	200633	196989	195703	229176	382975	346072	325090	274689	234199	245080	224734	218609	215265	212048	213167	216705	219452	221999
92.0619	92.0574	92.0639	1152.09	1146.43	1159.3	77	25	259178	2.72389e+06	2.08087e+06	3.20616e+06	3.13362e+06	3.16253e+06	1.15718e+07	2.96328e+06	3.13605e+06	2.34523e+06	1.79113e+06	2.21521e+06	478560	427346	396036	525339	463048	414965	1.9277e+06	6.88346e+06	1.54349e+06	1.97611e+06	1.90521e+06	1.77659e+06	655430	1.47706e+06	1.31022e+06	760761	1.59533e+06	1.49285e+06	1.53324e+06	1.67975e+06	1.68429e+06	640811	655169	671762	2.14237e+06	1.47478e+06	205473	953443	1.34517e+06	1.27255e+06
92.0574	92.0574	92.062	243.265	238.397	243.726	45	36	615271	445731	447063	367457	448499	330210	432769	437351	464606	579680	629504	627963	412813	444449	422629	246244	244438	238073	654078	582889	537732	397114	421451	427112	1.05212e+06	506022	523194	323309	307736	314332	245866	248288	246764	418250	384454	373837	320968	334466	340517	309850	314564	324662
92.0575	92.0574	92.0619	1088.8	1087.93	1090.22	31	24	1.39067e+06	1.25253e+06	1.20182e+06	1.26186e+06	1.25393e+06	1.27285e+06	1.08753e+06	1.31074e+06	1.30611e+06	1.06632e+06	1.04725e+06	1.09077e+06	386847	826134	398106	503248	386075	438384	1.04166e+06	1.05193e+06	704604	1.1022e+06	694224	1.12035e+06	988256	864918	1.48014e+06	1.03673e+06	783662	1.02527e+06	1.37295e+06	917854	986086	775343	1.10595e+06	634360	1.73531e+06	937619	388002	1.31879e+06	753698	940571
92.0584	92.0572	92.0639	488.186	486.622	494.696	40	24	191717	189062	168813	358559	210859	370595	311814	282766	425742	280266	347998	284219	115867	149017	158444	168150	155433	163376	268899	148079	128529	318859	292221	333236	311354	354342	246394	255752	243093	117077	758496	297382	299172	274165	256651	222753	286601	287451	311722	375821	361138	342064
92.0575	92.0575	92.0576	267.806	260.707	271.642	44	36	411869	336781	328384	311170	304427	307161	255922	275331	278541	252570	287080	276746	128918	194997	183529	212713	199496	190831	770970	403310	325180	257197	269056	348158	590994	268187	267825	426614	327839	265214	237475	241384	250938	181268	177630	179645	407725	288660	288629	240847	349698	250976
92.0619	92.0575	92.0619	1120.15	1116.17	1124.37	46	17	772674	1.13383e+06	1.06707e+06	1.08616e+06	1.19277e+06	1.19464e+06	826288	1.19407e+06	1.26084e+06	958031	940589	1.03054e+06	254763	182158	294167	389123	352442	319675	871850	895793	725962	878606	907957	992285	509452	727926	411679	552540	901824	857949	819128	867693	869130	466846	436919	455168	1.66425e+06	780282	832720	615996	767730	749768
92.0619	92.0574	92.0639	623.363	621.161	627.266	32	16	908174	982203	916195	897504	915552	911664	846938	876691	845062	613195	586427	588567	214444	248273	250602	26047.7	266323	252822	1.05704e+06	855584	896068	650714	685724	666375	696841	591032	610504	996676	978969	967018	134195	705143	738613	694389	620514	635334	651090	956459	705779	687868	736561	712478
92.0619	92.0575	92.062	1111.18	1107.78	1115.81	45	15	964077	896545	854207	893868	930736	985124	962570	908220	928947	750474	710402	808791	209072	359527	239019	313689	275686	250613	676349	681921	306291	757858	913277	779975	447540	543950	329148	444345	838024	658582	452005	661302	678382	376876	364553	385134	512493	601316	712328	175223	637234	620905
92.0619	92.0575	92.0619	1104.85	1103.47	1105.82	24	18	820457	1.20245e+06	1.22014e+06	1.18053e+06	1.26327e+06	1.25481e+06	2.38605e+06	1.26969e+06	1.28888e+06	999728	1.02062e+06	1.0389e+06	343110	367636	328121	435582	397917	381284	938216	933064	714107	975187	1.11479e+06	1.01162e+06	689813	796000	794735	720777	881223	879552	867310	899871	911022	547629	472052	529940	582342	834706	483230	751627	828929	798746
92.0575	92.0574	92.062	502.356	497.777	508.479	41	19	64466.5	59733.5	53243.5	224392	415583	235654	224385	229591	253251	32216.1	162003	61490.6	73310.7	89344.5	92836	87598.4	83388.4	82012.6	169406	160631	176032	148275	150352	159063	164055	161555	164616	71014.5	945524	173992	170049	55642.2	185312	135689	129019	23111.8	172656	173187	65907.3	163140	175864	170418
92.0576	92.0574	92.0639	768.427	762.55	773.858	37	17	2.26489e+06	735736	831566	1.49475e+06	1.00567e+06	943714	1.52953e+06	1.6706e+06	894034	667138	1.09981e+06	595071	167866	192907	188926	206494	196587	197421	518193	535703	586930	1.07002e+06	481551	481582	298193	340540	328194	368680	398664	413615	460143	521012	500419	343321	346000	334262	394266	383336	379995	355969	354637	343558
92.0575	92.0575	92.0639	880.109	875.282	893.38	30	15	670530	714682	1.2039e+06	2.55947e+06	2.333e+06	1.07723e+06	883351	821655	1.35821e+06	542196	598974	599182	173913	193107	202267	219870	201132	201200	554181	513293	610064	530869	538350	511842	297292	360175	344610	382716	457197	462327	579212	643126	765663	366276	355154	348614	411509	394349	378724	391876	387945	378043
92.0619	92.0575	92.064	561.148	553.006	561.556	26	16	945355	501596	387325	917564	662464	740725	392577	425124	424285	351097	322506	485802	147873	181092	176253	1.17489e+06	406390	178759	448111	399621	354351	381423	342465	851104	263831	289462	276887	389433	372726	380680	466180	439586	413764	349328	288325	293541	321198	312636	320341	311744	327441	306293
92.0575	92.0575	92.0639	846.278	845.906	850.219	22	13	831812	927530	960199	1.02929e+06	1.11769e+06	1.08945e+06	1.08227e+06	993402	1.03959e+06	595858	540515	545049	151774	181230	170293	186983	185498	184632	675709	683396	691558	527801	566543	563422	334392	407880	398797	588868	797573	759331	691647	707995	727839	397727	373302	381570	419079	404199	399974	449231	471788	463738
92.0576	92.0575	92.0621	427.272	420.538	427.947	18	16	543609	402086	544090	651240	677013	663646	496911	467787	587822	506366	450763	518930	168464	240999	243059	269900	257819	257033	681805	636925	526266	286126	377719	470509	356556	347263	343549	56779.3	308365	414184	769607	368369	614038	381613	364943	354620	384922	384714	385514	370064	380465	391597
92.0575	92.0575	92.062	725.726	725.282	733.092	22	16	921477	894182	832217	856844	957282	923710	656172	709738	661641	524047	510660	487471	188585	209631	204183	224998	213518	210113	567016	604676	621905	504839	533342	530430	434324	449098	437950	575891	714110	588284	595843	1.07233e+06	573003	490004	481259	493188	481862	471177	454165	491343	542529	531340
92.0575	92.0575	92.062	577.029	576.566	577.325	13	9	1.37745e+06	1.36658e+06	1.40222e+06	1.46242e+06	1.50373e+06	1.51168e+06	1.27556e+06	1.36014e+06	1.43455e+06	1.12514e+06	1.00358e+06	969498	347443	462606	465844	553006	503504	464258	1.28759e+06	1.30626e+06	1.35809e+06	1.32017e+06	688716	1.49203e+06	898082	1.02392e+06	1.06371e+06	1.26658e+06	1.53994e+06	1.57076e+06	1.4191e+06	1.33702e+06	1.64273e+06	1.01408e+06	886109	902261	1.06174e+06	1.00731e+06	1.03269e+06	1.14481e+06	1.27881e+06	1.26063e+06
92.0575	92.0575	92.0621	860.716	854.619	864.412	16	7	963691	1.11583e+06	902919	1.45451e+06	2.11511e+06	2.03718e+06	628025	642515	628245	489025	455526	442357	164813	190667	190015	205589	199339	198992	430080	449027	448075	405450	424263	419652	305842	341017	352231	427819	463820	501761	456370	479159	483322	372289	355334	355123	375910	373297	360905	368897	382899	378657
92.0619	92.0575	92.064	650.816	650.36	657.695	14	8	563896	502255	524357	531888	575004	582219	559697	547501	560695	457491	447630	445431	189937	216023	215545	233758	230841	223161	522122	2.55379e+06	459047	440974	446742	449503	428239	408082	409041	542425	517813	539462	442363	449766	449904	411486	379673	381219	464494	478060	478363	449726	483768	458196
92.0575	92.0575	92.062	371.385	371.233	371.982	12	8	976890	732982	791816	343142	353486	343185	266147	284792	272619	250523	257885	275812	114538	169631	167165	174426	171026	165294	321051	310251	303175	271826	309134	284637	310205	318046	312740	267037	288530	284616	326194	333471	344210	214924	194068	216942	265131	262387	260534	285290	307920	292503
92.0597	92.0575	92.0639	1034.41	1034.17	1038.61	12	10	805246	830689	797447	807588	835885	842603	768171	746334	752242	629004	613941	611582	410228	292672	296123	298782	270618	267018	612475	496167	622338	602014	787264	604130	439908	527461	514844	467267	546695	579913	544390	609540	611334	451698	431385	409298	587198	580069	492542	515375	516847	504246
92.0575	92.0575	92.0575	304.978	304.859	305.08	10	10	338319	279959	269576	285211	293974	295692	264465	256893	263367	232607	242124	273269	122836	187044	190905	202031	191090	184589	304080	260525	250330	253702	269830	267604	304907	261253	255491	295426	285169	306647	268362	275506	271849	234728	223648	212062	248586	248197	242194	257685	283989	271618
92.0575	92.0575	92.0619	951.299	947.18	951.433	11	7	608811	591091	615377	763058	816417	780157	583532	544758	532944	455266	424794	425576	183327	196981	196698	221704	217699	222872	448130	404115	415234	449780	470191	485224	302571	338248	326797	440475	402800	431524	532839	508176	515127	941305	797297	454776	402585	384525	370423	390118	390641	373065
92.0616	92.0572	92.062	331.872	325.06	341.226	274	65	757667	636752	586862	772332	711093	720080	119990	90695.6	275106	419373	337326	159611	124467	173399	47491.3	222113	165542	200316	353376	352763	281377	374406	394638	361807	295589	339168	310210	149362	396207	439967	365377	361545	341132	453765	509750	375173	340194	320347	316749	521488	674886	551129
92.0619	92.0575	92.062	571.042	570.782	575.094	31	20	508409	393021	369705	459713	489279	491575	410277	428405	446061	366879	341399	335434	145540	191498	189395	210653	191456	189181	348031	342288	339567	538711	495185	484051	350395	369441	348420	445500	498392	651768	397453	390275	402673	478935	543740	406988	347249	341040	345950	431921	447308	470882
92.062	92.0575	92.0639	566.025	565.593	566.292	19	15	712324	544238	390936	725665	657441	735550	420957	444625	451832	349361	328852	326984	177657	200781	205103	208150	191473	186582	557184	415103	416028	405431	451738	419415	340523	352632	348772	424444	379030	411032	503101	412680	435933	421091	360672	352261	317683	307382	307492	338466	351530	352021
92.9334	92.9333	92.9334	249.538	249.403	249.539	3	2	0	0	0	15286.1	18675.9	16929.1	0	0	0	0	0	0	0	0	0	0	0	0	0	0	0	0	0	0	0	0	0	0	0	0	0	0	0	0	0	0	0	0	0	0	0	0
92.9793	92.9792	92.9793	207.749	207.303	208.001	9	5	0	1173.47	2909.43	2771.53	784.346	1017.05	1048.05	1865.24	2011.42	3071.35	3394.63	2469.15	2717.69	1834.6	0	1012.04	782.768	838.822	1682.46	2605.91	980.336	8690.79	11497.3	12611.7	2642.19	0	3705.07	0	4757.97	4513	1251.27	849.934	2408.71	0	0	0	5002.37	5227.7	5752.75	5020.14	3534.28	8572.6
92.9792	92.9792	92.9793	1036.44	1036.28	1036.61	2	2	0	0	0	0	0	0	0	0	0	0	0	0	0	0	0	0	0	0	0	0	0	0	0	0	0	0	0	0	0	0	58796.1	20620.3	18487.8	0	0	0	0	0	0	0	0	0
92.9915	92.9915	92.9916	734.368	734.058	734.547	24	9	0	0	0	0	0	0	0	0	0	1553.76	4280.24	3580.3	0	0	0	0	0	0	0	0	0	15597.8	5948.73	4830.47	0	9264.75	6115.81	8383.71	21161.4	13518.9	0	0	0	15039.1	6906.85	0	3655.17	7317.27	9221.71	24963.9	24587.1	29230.3
92.9915	92.9915	92.9915	261.678	261.61	261.746	2	1	5264.2	7132.01	7284.96	3514.13	1312.06	2267.83	0	893.794	0	1800.24	0	0	1248.87	0	0	36620.6	5501.98	29804	0	0	0	1134.36	806.365	0	15099.6	0	0	7818.42	944.81	0	1965.47	0	1253.28	3889.03	2295.53	2261.32	1916.72	2260.96	3139.13	12108.6	14958.5	13810.8
92.9971	92.9971	92.9971	253.497	253.362	253.554	5	3	0	0	3070.52	0	0	1990.05	23187	47755.3	19781.6	0	0	0	0	0	0	0	0	0	0	0	0	0	0	0	0	0	0	1655.8	0	0	0	0	0	0	0	0	0	0	0	0	0	0
93.0154	93.0153	93.0155	206.402	205.829	207.254	152	63	34012	12347.5	23801.1	10518	23875.7	21587.7	10773.7	18440.5	22617.1	29127.8	24771.2	23041	27898.4	14089.3	16346.9	21109	15228.4	15976.5	16715.5	30987.1	23794.6	18026.4	15533.2	2920.61	37753.7	29125.8	33582.6	18120.6	9958.2	32453.1	21814.4	22475.4	24001.8	11660.7	14664.2	14179.7	30711.1	36895.9	39643.1	31046.4	32076.6	19551.8
93.0279	93.0208	93.029	196.783	192.913	200.809	61	29	121336	90194.9	20676.1	0	1782.91	0	0	0	0	0	0	0	9485.77	7189.72	6100.65	82202.1	73711.9	67886.5	0	0	0	0	17804.9	20095.7	78486.9	1018.28	2394.39	78006.9	0	1222.14	0	0	0	7052.67	6451.02	6602.15	1249.35	1785.93	3303.16	28142.7	47590.8	45539
93.0279	93.0278	93.0279	287.912	287.644	288.224	29	18	25663.2	6920.77	16951.8	69583.9	60314.1	64895	4488.15	0	4065.76	3526.33	2149.19	6093.49	2764.83	3532.47	0	8871.9	7503.37	4539.74	5891.79	1022.57	0	7764.17	12660.9	16022.1	21620.3	12436.1	13098	56827.6	17653	17360.3	5103.16	7728.68	9714.37	15234.5	21549.2	15521.6	4296.17	6496.42	5779.19	61533.4	61749.8	64831.3
93.0279	93.0278	93.028	392.517	392.35	392.68	13	8	0	0	0	0	0	0	0	0	0	1935.48	0	1309.2	0	0	0	0	1050.69	1145.04	0	0	0	20913.3	14019.1	8786.05	1405.38	0	0	21316.5	1468.7	0	1179.03	0	0	13339.6	10154.3	16537	2707.57	3871.22	0	0	0	0
93.029	93.0289	93.029	403.788	403.641	403.951	12	8	14847.2	16563.4	14893.9	15715.6	16646	17702.9	16779.2	12850.8	13892.7	9826.92	14705.1	12183	4130.82	1876.21	1768.8	1072.35	1761.57	2645.33	17235.3	17678.2	13434	10569.7	8978.83	8313.24	15499.4	13250.2	7873.91	12857.1	15393.3	16347.5	14789.6	10599.6	9261.84	4890.36	8555.37	6178.8	9767.91	13251.1	9632.63	11655.8	14471.6	12845.5
93.029	93.0289	93.0291	236.924	235.303	241.864	15	5	30443.1	113908	126161	75536.9	136771	50667.5	0	0	2752.82	941.069	0	1230.68	4101.71	747.607	0	828.872	1186.98	1791.26	1571.86	3544.19	1100.44	0	3570.11	5129.7	4178.37	2407.15	3812.5	0	4231.09	1732.83	2969.09	3778.5	8872.09	5274.16	3879.76	1151.67	0	1858.66	1288.62	1261.53	3436.11	3486.18
93.029	93.0289	93.029	365.181	364.919	366.808	9	7	49135.4	31793.4	23954	2080.63	0	0	6094.56	3480.99	8251.22	4082.05	1477.38	4017.34	12595.8	2274.73	0	16817.8	9344.83	7309.56	24211.5	11271.1	4265.21	32620.5	31563.4	28553.3	25899.2	26840.6	27816.9	29355.7	38648.3	41145.8	28688.8	20530.8	18102.3	15333.8	8403.35	20031.4	16153.2	16949.6	17173.1	39923.3	50360.9	47018
93.0334	93.0334	93.0355	864.559	863.852	865.468	155	64	3.74776e+06	2.37799e+06	2.87203e+06	607085	2.49544e+06	2.29728e+06	71750.8	22768.8	81791.3	70153.5	69356.9	70434.2	23912.9	26213.7	26930.5	48968.6	40689.4	36401.6	59320	47822.2	50881.7	90013.3	91083.8	97704.2	118576	85630.1	42811	50472.9	50644.4	50145.8	150532	144824	151751	77528.9	72940.4	82117.1	46410	57947.8	52011.2	79674.4	93698.7	73231.3
93.0334	93.0333	93.0335	477.377	477.054	478.015	88	66	1.67151e+06	1.33692e+06	1.24357e+06	1.17114e+06	1.19335e+06	1.1072e+06	1.04336e+06	1.17567e+06	1.22133e+06	1.03681e+06	1.0213e+06	1.14839e+06	540041	528032	495720	716251	567093	571210	1.45954e+06	1.27164e+06	1.07327e+06	909916	1.02557e+06	922518	1.34224e+06	1.08645e+06	1.05123e+06	494087	958618	1.12964e+06	918786	796206	902799	781447	704931	693904	1.10761e+06	1.02623e+06	1.04651e+06	773416	774799	812273
93.0334	93.0333	93.0336	428.115	427.61	428.383	78	65	1.83443e+06	1.35762e+06	758405	1.20664e+06	1.19551e+06	1.11179e+06	1.02374e+06	986147	1.16379e+06	880329	918743	950166	497345	431477	457001	624899	513533	339299	1.20186e+06	1.00392e+06	1.00014e+06	736125	841968	716046	910041	657697	677408	877537	830276	524005	686519	686923	700782	679087	597983	499377	933141	910281	923388	567580	646236	663852
93.0334	93.0278	93.0336	267.862	261.53	272.302	132	66	175363	150210	126925	121400	131137	148813	98742.6	130896	100302	108305	104686	109218	56533.9	49479	35739.1	174663	34825.7	64603.4	173706	139043	138290	83765.7	119102	121251	255330	243453	139976	217718	136620	153879	81807	103086	113759	111379	107390	102723	138653	169859	160185	5927.84	102956	104525
93.029	93.0278	93.0335	353.787	347.505	358.113	81	41	61970.2	53974.5	57713.4	15836.2	15751.6	12294.9	13504.9	17430.8	5122.05	9413.71	9830.49	13945	4667.36	1665.78	2375.74	902.209	916.146	0	21904.4	7623.82	14832.8	9227.51	44886.3	11539.2	11256.3	14806.9	12699	12958.9	21270.5	14269.4	14468.1	14420.9	19500.8	7355.15	7213.5	23869.8	10216.9	10603.6	27684.6	10587.9	5062.42	13060.3
93.0334	93.0334	93.0335	322.364	322.035	325.361	60	59	165187	71952.2	77929.9	46659.9	49217.5	48764.1	29622.2	38213.6	47569.9	42275.7	33120.7	39404.7	19918.8	17417	18946.1	32709.1	24276	24959.8	104592	58657.6	28835.1	67344.1	49230.3	54018.5	42076.6	38152.8	38771.7	88700.1	53605.7	43630.9	47582	64307.9	33434	39726.9	34335.8	33226	31135.9	29364.9	35763.4	39697.3	50942.3	45102.5
93.0334	93.0334	93.0335	304.784	303.625	305.062	56	54	57669.3	40956.7	46946.9	34689.2	41098.6	31673.4	105422	82058.6	79125.2	30388	27376.5	32756	41724.1	58886.6	60909.9	69583.3	55575.4	43820.9	38689.3	28923.7	31814.7	45283	50629.7	44419.2	119046	135390	149962	198928	184609	166238	51141.1	84097.7	43985.6	122553	80982	77645.4	34159.8	40757.2	26961.1	53488.7	153303	102295
93.0334	93.0279	93.0335	217.524	216.8	220.501	50	37	16543.9	11011.7	12375.2	242853	218111	220046	22038.1	22828.6	14201.2	7737.81	6183.74	9169.42	1754.21	806.1	0	0	0	0	18899.2	20790.3	14732.6	6634.53	12100.8	13582.3	15922.8	15901.2	15284.3	28649.1	22620.9	19480.4	16367.5	18844.2	20297.3	22557.5	14318.6	15182.4	27796.8	31696.9	23525.4	26552.3	23137.3	28673.3
93.0334	93.0334	93.0336	337.027	336.231	342.035	36	29	79065.7	74071.9	55033.3	108747	100230	33742.9	72582.9	69001.1	68368.5	118310	107205	107427	6012.45	4857.87	3325.82	4583.46	2813.57	2561.26	66652.6	82445.9	75940	25199.1	30414.2	35965	24580.2	118013	104264	19999.1	124621	90906.6	113855	65270.4	158994	11907.7	5009.86	7603.61	55628.7	33855	28389.9	38218.7	50748.8	56284.5
93.0334	93.0334	93.0335	344.806	342.511	345.177	13	10	35472.3	6918.52	6627.6	0	0	0	6680.02	2802.65	10230.1	3497.43	0	2789.33	0	0	651.978	0	0	1582.18	3112.14	1577.29	1359.28	0	4095.94	1475.39	2982.14	6521.73	5789.02	2893.76	22162.4	43876.8	56468.9	23932.5	15793.1	2222.57	1951.05	935.405	2687.6	6497.07	9695.53	18428.3	27505.5	32015.9
93.0334	93.0333	93.0355	564.31	561.001	570.563	25	10	0	0	0	0	0	0	77884.7	2648.16	78846.7	0	0	0	7333.47	3017.91	5565.16	0	0	0	9332.81	24913.6	35786.1	0	1427.11	0	3792.22	0	2281.04	0	0	0	0	0	0	0	0	0	0	0	1281.27	8192.12	14548.4	32847.4
93.0335	93.0334	93.0335	413.685	411.443	413.932	13	10	20078.1	5993.13	0	0	0	0	61464.8	73895.3	70345.8	2245.83	4019.35	1137.26	14288.8	12263.1	15125.9	14050	11278.9	8945.22	0	0	0	5715.49	10252.5	13909.4	17089.3	21970.4	18117.2	43492.9	64335.4	67590	58315.6	42536.5	40958.4	50927.6	40633.6	35197.9	0	1379.68	0	3126.97	5273.03	6117.23
93.0334	93.0334	93.0334	725.871	725.601	726.36	10	6	11920.3	4926.69	2117.58	9353.17	3110.08	2646.4	2835.49	15063.9	8201.52	9643.29	17441.3	11834.2	904.84	0	0	0	0	1091.68	11414.1	15617.5	4517.16	5690.15	10803.3	10330.4	24496.6	15887.3	23233.2	8469.99	10302.8	6190.73	16605.6	14616.7	7576.35	3153.98	3523.78	5107.16	20417.1	12768.4	13573.1	17401	18521	16533.6
93.0334	93.0334	93.0335	524.406	524.016	524.82	10	8	59886.4	8554.89	0	0	0	0	0	0	0	0	0	0	0	0	0	0	0	0	54073.2	13169.2	0	29738.2	42411.6	63775	0	0	0	0	11486.5	2276.13	30763.7	76081.6	72451.2	15535.8	2882.54	1860.11	0	0	0	0	0	0
93.0334	93.0332	93.0336	459.688	456.642	462.371	14	11	0	1804.01	6424.27	1994.31	0	2117.35	725660	846137	774539	13914.8	11584.1	9924.84	0	0	0	0	0	0	0	0	0	0	0	4703.92	1457.99	34958.3	29672.8	0	113880	121894	23772.3	22885.2	32617.9	5976.68	1145.69	0	0	2070.25	0	4666.29	14441	10270.2
93.0334	93.0332	93.0335	280.509	277.181	292.154	160	63	154654	114812	124279	40775.5	71136.3	73171.6	169127	177137	157438	66082.7	73546.2	76310.3	55751.3	33380.3	81229.3	20868.7	13146.2	16734.6	70268.8	48186.1	63436.5	125940	169117	198155	256864	219232	227213	174966	176170	181117	139049	132443	141017	102476	90679.8	85879.1	93735.7	110657	110152	185004	198014	196908
93.0446	93.0446	93.0447	420.856	420.538	421.102	36	19	0	0	0	0	0	0	0	0	1220.74	0	1094.62	2312.26	1605.64	1120.08	0	1372.82	615.581	0	3183.12	1510.6	0	1379.74	3555.73	7422.62	0	0	0	528067	415075	426657	4759.75	9238.73	10934.7	37395.3	66771.3	28846.9	117944	119527	128005	133480	129221	138491
93.0334	93.0334	93.0335	365.953	365.631	366.154	29	29	63110.7	35357.6	23119.9	2010.55	0	0	6094.06	3479.58	8254.38	4081.36	1477.95	4017.01	19688.2	2184.11	0	17813.9	10044.6	7308.33	24220.7	12590.2	4264.86	35412.8	34054.6	23442.9	28858.3	24865.8	14043.5	17292.9	42828.5	50595.1	32491.3	22942.7	18095	32045.3	17053.7	21881.9	16151.9	18036.8	17171.7	41477.8	46256.9	49952.3
93.0528	93.0527	93.0528	567.913	567.322	568.719	18	6	5.86995e+06	3.48669e+06	2.9375e+06	4.43333e+06	4.69927e+06	4.46063e+06	2.77086e+06	2.92971e+06	3.1342e+06	2.27966e+06	2.05908e+06	2.00301e+06	29331	37564.1	35909.5	1.01592e+06	922555	900363	3.17984e+06	2.74042e+06	2.58489e+06	2.85816e+06	3.01723e+06	3.0445e+06	85742.7	67703.8	32533.1	2.67471e+06	2.75265e+06	2.83881e+06	3.49749e+06	3.32603e+06	3.23841e+06	2.82104e+06	2.34711e+06	2.28992e+06	2.15753e+06	2.09573e+06	2.06147e+06	2.2342e+06	2.41444e+06	2.36006e+06
93.0447	93.0447	93.0447	432.091	432.091	432.091	3	1	1766.41	0	0	0	0	0	0	2234.27	0	0	0	0	646.097	0	0	5388.54	1068.17	0	0	0	0	0	0	0	3067.61	0	1408.7	4671.93	4423.12	3118.72	1766.02	0	0	3997.66	3485.34	0	3770.39	1733.47	1953.69	1871.37	4274.49	2658.19
93.0527	93.0527	93.0527	324.557	324.557	324.557	2	1	931935	698374	767836	1.08159e+06	1.09665e+06	1.09364e+06	822484	761576	780180	701484	764690	783732	328131	558548	548055	559969	540508	520669	860458	793101	709306	722561	880671	893173	817530	773654	722424	775129	797837	770538	818473	825525	774883	665236	613337	608652	734968	720390	739579	853120	841563	872835
93.0572	93.057	93.0573	461.977	451.591	467.748	123	47	6.75527e+06	5.2627e+06	4.79967e+06	4.27181e+06	4.29511e+06	4.15416e+06	66884.9	71451.4	140953	54236.7	44335.3	77511.9	116265	106127	5586.07	33881.9	1.01685e+06	68153.2	51422.6	84674.2	145109	102114	55586.1	43725.8	1.92194e+06	37455.9	1.98664e+06	33370.4	12673.7	40437.5	43156	88943.1	67976	25593.2	68555.2	116599	62474.1	32256.5	34901	59628	24716.5	15351.2
93.0573	93.057	93.0593	637.53	635.73	643.458	102	58	6.57934e+06	29870.5	31506.9	26198.2	62034.8	18087.2	214471	296437	281762	205456	216296	205976	1.08391e+06	1.29503e+06	1.33144e+06	93750.4	16570.9	76605.7	67863.4	88957.7	95837.1	321161	106498	290368	47087.5	96847.4	124359	57433.9	95221.8	77232.9	71292	57903	93282.3	58798.3	75950.1	85657.9	54164.8	108370	112435	81703.5	71359	77201.5
93.0573	93.0571	93.0593	521.922	517.559	525.41	81	60	2.8663e+06	24837.1	36549.2	26090.3	44338.5	65972.7	93520.5	96055.8	22580	130663	104267	95285.6	646066	928959	971350	55011.8	969070	938480	95162.7	91769.9	96700.6	87187.7	71975.3	67326.7	6651.4	101460	9527.61	52891.9	50839.6	34645.7	64083	55789.6	70922.6	75420.7	53651	73245.6	90267.9	89652.4	107900	74550	55494.2	59901.1
93.0572	93.057	93.0573	241.074	239.627	249.412	76	49	56937.1	15293.8	1.63399e+06	15768.9	55698.7	58796.8	93927	103842	143816	26544.2	50860	41651	527078	33699.2	42264.8	1.32926e+06	8684.05	6581.57	1.70577e+06	10535	73023	1.29076e+06	102283	6974.28	126206	63360.7	68213.3	50282.3	5879.3	50378.6	1.29196e+06	9017.8	1.33783e+06	1.12774e+06	55776.6	1.11617e+06	60764.5	8149.87	1.37397e+06	77414.4	77460.7	69720.9
93.0573	93.0572	93.0574	366.512	361.772	370.324	84	57	3.56247e+06	3.07433e+06	68193.9	4.06055e+06	4.1102e+06	4.10686e+06	67312	121851	88342.5	2.27923e+06	108148	82437.6	1.00807e+06	1.65478e+06	32132.4	45282.3	5037.14	1.63525e+06	127158	188183	112630	152457	176512	266601	267686	143553	47894.9	215492	71154.8	126098	127009	86462.5	178277	109805	166562	129714	89027.1	81935.4	230383	108833	130826	83958.5
93.0573	93.0572	93.0593	784.818	783.42	790.625	68	53	4.40368e+06	4.39544e+06	4.37304e+06	60645.2	73787.6	69713.6	253182	238770	250927	234832	148043	163043	1.03426e+06	1.2264e+06	1.22262e+06	1.30679e+06	1.27565e+06	1.26721e+06	11353.7	115204	110864	256826	362857	235533	58592.6	84570.9	120431	78185.3	76463.6	114733	92766.8	119925	161692	64608.1	2.5442e+06	77513.7	86416.1	96912.6	71905.9	100918	104116	72676.6
93.0573	93.0572	93.0573	410.684	406.485	412.35	62	50	19811.2	42207.4	18504.9	2.08698e+06	2.26881e+06	2.16349e+06	38467	46880.5	53625.9	56617.1	38392.6	44737.8	38605.7	30560.8	820581	837513	801858	826237	19922.5	43320.5	42115.7	74818.6	94576.1	65954.9	1.32281e+06	48630.5	39118.3	55100.8	41475.3	18760.5	43392.2	58450	48254.8	58263.7	57368.8	56061.4	43518.5	51213	54161.2	1.37963e+06	34138.6	1.40647e+06
93.0572	93.0571	93.0593	1444.61	1442.23	1448.92	62	38	130274	225684	243310	118418	476622	557809	914285	1.21817e+06	1.37488e+06	1.16455e+06	1.05265e+06	1.04232e+06	1.01047e+07	9.19563e+06	9.12027e+06	9.27047e+06	8.61853e+06	8.15048e+06	1.40504e+06	1.55324e+06	1.475e+06	194041	329069	406065	1.18848e+07	1.35029e+07	1.30924e+07	75836.1	342097	344564	843104	463007	958002	307279	453822	447412	70791.5	1.60099e+07	1.55758e+07	1.52728e+07	1.47785e+07	1.45029e+07
93.0573	93.0572	93.0574	295.434	294.124	299.856	56	38	25858.8	2.52368e+06	14725.9	2.25616e+06	2.30172e+06	2.30468e+06	1.51803e+06	1.52285e+06	1.606e+06	33929.2	1.56394e+06	1.67643e+06	53942.6	1.29474e+06	1.25001e+06	1.30042e+06	1.292e+06	1.26985e+06	7863.74	1.69145e+06	1.60271e+06	1.70044e+06	66286.4	7128.16	58660.9	1.61981e+06	32800.7	58027.7	68388.1	60910	46519.4	1.84575e+06	1.83897e+06	63699.4	7536.7	61870	68795.3	1.63199e+06	1.67369e+06	77820	55830.7	74217.1
93.0573	93.0572	93.0574	763.616	757.854	771.584	48	29	4.33255e+06	4.05593e+06	3.90922e+06	4.72094e+06	4.9377e+06	4.9504e+06	147741	142705	177757	71206.5	124942	8739.26	992223	1.12181e+06	1.11343e+06	1.18902e+06	1.15907e+06	1.11909e+06	3.00901e+06	2.95134e+06	38880.7	230974	11239	111376	32932.9	56535.4	63999.8	2.89175e+06	3513.63	3.14877e+06	3.08473e+06	26271.5	63262.9	2.54854e+06	2.39244e+06	2.35101e+06	2.58673e+06	5724.5	2.52033e+06	50368.6	80270.2	2.54173e+06
93.0572	93.0572	93.0593	1335.28	1334.16	1339.01	35	22	1.19273e+07	1.37514e+07	1.61872e+07	249079	323743	467019	762038	1.04082e+06	1.29879e+06	724065	483789	676530	1.59852e+07	1.09637e+07	1.12509e+07	1.10109e+07	1.09117e+07	1.18563e+07	700502	851886	940573	163185	254830	266809	2.53489e+07	1.71443e+07	1.73965e+07	2.41965e+07	1.33533e+07	49005.7	308298	454498	535986	1.93861e+07	1.63022e+07	1.54965e+07	1.88041e+07	2.17313e+07	2.12921e+07	2.34052e+07	1.89197e+07	1.87051e+07
93.0573	93.0569	93.0573	339.968	333.866	347.888	48	30	2.83158e+06	2.36732e+06	2.27686e+06	2.28359e+06	2.33821e+06	2.35611e+06	1.4087e+06	1.49745e+06	44901.9	1.53091e+06	1.5376e+06	60176.3	545547	1.08964e+06	1.07975e+06	1.00918e+06	974787	1.02878e+06	131677	125435	47226.7	150914	155495	191911	1.44763e+06	163494	85933.2	1.51401e+06	1.81725e+06	86274.3	37413.1	2.43724e+06	98717.2	1.3298e+06	17104.6	1.16031e+06	6421.12	1.75183e+06	7819.23	9205.76	1.49844e+06	1.44784e+06
93.0573	93.0572	93.0573	358.449	352.826	358.815	32	30	2.25773e+06	1.79694e+06	1.62149e+06	1.78171e+06	1.7956e+06	1.80624e+06	36519.9	1.0735e+06	29962.3	1.12872e+06	32916.3	1.10651e+06	91105.1	56237.9	54512.5	765851	112587	737283	1.25635e+06	1.09093e+06	1.04183e+06	52042	1.17308e+06	56713.8	39001.4	29486.3	25573.5	1.01753e+06	980478	1.04384e+06	56888.5	1.15752e+06	37884.3	893594	41925.7	803930	37552.4	32613.7	35528.7	39725.2	43472.5	1.06299e+06
93.0572	93.0571	93.0593	1381.88	1379.58	1384.46	24	16	9.68511e+06	1.16136e+07	1.39566e+07	1.54445e+07	1.74775e+07	1.88354e+07	1.87801e+07	321037	45435.9	308171	286834	396787	8.62793e+06	7.21287e+06	7.09448e+06	7.39484e+06	7.0741e+06	7.27585e+06	480840	472410	524018	71203.4	1.10421e+07	1.09212e+07	1.37463e+07	1.01704e+07	9.99425e+06	1.66908e+07	9.96362e+06	1.01351e+07	161728	175504	228518	1.29799e+07	1.18692e+07	37686.5	1.25009e+07	1.27021e+07	1.2413e+07	1.27992e+07	1.18775e+07	1.14635e+07
93.0572	93.0572	93.0573	233.465	228.208	234.052	22	22	1.5061e+06	1.32623e+06	1.27555e+06	51196.5	25430.2	1.31064e+06	973819	962902	1.03193e+06	1.01298e+06	46287.3	85350.6	454178	1.10806e+06	1.05831e+06	1.11578e+06	1.20806e+06	30258.6	78436	19887	1.15284e+06	57694.3	45587.7	1.16822e+06	1.43346e+06	29323	56280.1	1.16275e+06	997565	1.06313e+06	75355.3	1.23057e+06	1.18291e+06	1.00596e+06	992282	974043	1.18124e+06	1.15125e+06	1.24371e+06	1.17463e+06	38167	1.20058e+06
93.0572	93.0572	93.0573	444.594	441.604	445.337	20	16	2.61473e+06	2.47611e+06	2.45608e+06	3.34072e+06	3.35335e+06	3.42176e+06	127040	62697.8	2.43735e+06	45466	67552.4	2.14937e+06	811259	1.29908e+06	1.30589e+06	1.33033e+06	1.30901e+06	1.26871e+06	60907.1	83196.1	55739	2.33658e+06	2.37967e+06	2.37896e+06	22192.2	2.01377e+06	1.96673e+06	12685.7	2.13886e+06	2.24179e+06	2.17058e+06	2.28386e+06	54949	2.35624e+06	126789	91215.6	2.6303e+06	2.56726e+06	2.67513e+06	2.17222e+06	2.25355e+06	2.20175e+06
93.0572	93.057	93.0573	197.243	192.565	198.632	17	13	177114	104979	86142.4	94127.4	69774.2	63357.4	1.24177e+06	1.24409e+06	1.3161e+06	1.3813e+06	1.45256e+06	1.62037e+06	510283	1.44427e+06	1.42609e+06	1.42537e+06	1.63247e+06	1.57795e+06	2.24391e+06	1.8435e+06	1.60791e+06	1.49301e+06	1.6058e+06	1.50001e+06	50376.8	1.43469e+06	1.49303e+06	1.39045e+06	1.34443e+06	35588.9	1.55722e+06	1.57203e+06	1.5674e+06	1.18812e+06	30734.1	1.14824e+06	1.58605e+06	1.56452e+06	1.81186e+06	68902.2	47125.5	1.89769e+06
93.0573	93.0572	93.0573	712.66	708.181	718.831	27	16	1.04186e+07	1.06707e+07	1.11719e+07	1.15613e+07	1.18781e+07	1.09688e+07	5.38499e+06	5.16233e+06	5.59821e+06	49068.4	35485.7	20572	712997	840965	824972	924270	865072	810179	6.11799e+06	6.54368e+06	6.41784e+06	38302.6	38069.5	47880.3	2.43367e+06	17125.4	2.64258e+06	4.8465e+06	5.36267e+06	5.57891e+06	4.74705e+06	4.91695e+06	5.11368e+06	23567.2	3.56187e+06	31640.9	3.10723e+06	2.79114e+06	3.01594e+06	3.29717e+06	3507.95	3.49146e+06
93.0573	93.0572	93.0573	373.923	372.602	374.944	14	12	3.50958e+06	3.14763e+06	3.02164e+06	3.19848e+06	3.34406e+06	3.24533e+06	2.41324e+06	2.53061e+06	2.48847e+06	2.20813e+06	2.19e+06	29590.5	741461	30414.3	1.087e+06	1.31746e+06	1.21249e+06	1.1741e+06	3.34066e+06	3.03672e+06	24933.8	2.4155e+06	2.51017e+06	2.5545e+06	36705.8	2.86374e+06	2.8529e+06	2.67109e+06	2.82917e+06	2.94328e+06	3.28394e+06	3.33339e+06	3.48879e+06	77048.6	1.63369e+06	64248.3	2.31679e+06	2.29572e+06	2.31953e+06	22880.9	2.67942e+06	2.58623e+06
93.0573	93.0573	93.0593	657.872	654.866	659.052	14	14	5.77824e+06	4.82881e+06	4.66265e+06	4.60518e+06	4.71299e+06	4.73274e+06	4.62665e+06	4.53788e+06	4.6181e+06	85947.7	110490	3.31346e+06	1.15986e+06	1.39796e+06	1.38155e+06	6540.72	1.42262e+06	9083.84	4.65345e+06	52128	4.29822e+06	3.87043e+06	4.01686e+06	3.95324e+06	14596.8	3.26581e+06	3.29716e+06	5.92929e+06	4.8477e+06	5.07499e+06	4.2193e+06	4.09395e+06	4.1365e+06	80700.7	3.53044e+06	3.3972e+06	3.65136e+06	3.72649e+06	3.8182e+06	3.68609e+06	3.82547e+06	3.7277e+06
93.0572	93.0572	93.0573	303.23	302.434	304.037	9	9	1.26892e+06	1.14919e+06	1.09625e+06	1.51438e+06	1.52752e+06	1.53613e+06	981442	1.03713e+06	1.06984e+06	1.05762e+06	1.02331e+06	1.12605e+06	424211	871585	849422	906439	886779	867446	1.29865e+06	1.13015e+06	1.07583e+06	1.13737e+06	1.24438e+06	1.22337e+06	31736.5	19993.6	1.02735e+06	39590.5	1.03277e+06	1.04932e+06	1.14957e+06	1.23213e+06	1.22838e+06	44023.7	43378.4	884367	38222.6	1.08066e+06	1.16609e+06	1.15128e+06	1.21205e+06	1.12561e+06
93.0573	93.0572	93.0573	647.021	645.056	648.093	10	8	3.92209e+06	3.27921e+06	2.89058e+06	3.12652e+06	3.16519e+06	3.3076e+06	3.10795e+06	3.16659e+06	3.20981e+06	2.28346e+06	2.13554e+06	48213.8	844386	946711	973003	1.04057e+06	1.0036e+06	966849	3.20954e+06	2.91274e+06	2.81323e+06	88437.3	65699.5	37093.5	22977.8	24513.7	2.44309e+06	3.44075e+06	3.05202e+06	3.2241e+06	2.80578e+06	2.836e+06	2.84414e+06	2.47039e+06	2.23866e+06	2.25308e+06	2.51897e+06	2.50601e+06	2.54992e+06	2.48564e+06	2.68483e+06	2.61265e+06
93.0572	93.0571	93.0593	938.045	931.428	944.7	15	12	4.24791e+06	3.85934e+06	3.95068e+06	4.3321e+06	4.50703e+06	4.42563e+06	3.62877e+06	29049.5	15757.6	2.8013e+06	2.59627e+06	47424.6	1.08676e+06	1.10188e+06	1.11223e+06	34325	1.16649e+06	62296	58979.9	45641.8	45630.6	15238.5	2.66691e+06	9098.84	1.86686e+06	2.05291e+06	2.01277e+06	2.20268e+06	2.44867e+06	2.60756e+06	2.80837e+06	2.91083e+06	2.93499e+06	2.29024e+06	2.10466e+06	60767	2.49152e+06	2.43355e+06	2.3129e+06	2.35272e+06	2.31184e+06	2.21403e+06
93.0573	93.0573	93.0593	795.64	794.888	798.777	10	10	5.28107e+06	5.40504e+06	5.12383e+06	5.24834e+06	5.37534e+06	5.36096e+06	143182	64099.6	186287	154753	61981.9	87377.4	1.22033e+06	1.46247e+06	1.42765e+06	1.54072e+06	1.47702e+06	1.481e+06	119832	67544.3	44443.6	3.50147e+06	3.5145e+06	3.49196e+06	2.5652e+06	2.82543e+06	2.66475e+06	3.21406e+06	3.27959e+06	3.45195e+06	3.66796e+06	3.70603e+06	3.89554e+06	2.94407e+06	2.76454e+06	2.84916e+06	3.34642e+06	3.13839e+06	3.1374e+06	2.98698e+06	3.15071e+06	3.02987e+06
93.0573	93.0572	93.0574	330.894	330.432	331.805	8	8	6.07195e+06	4.96625e+06	4.84969e+06	4.09224e+06	4.17979e+06	4.14883e+06	2.70833e+06	2.73514e+06	2.78e+06	2.97243e+06	2.94918e+06	3.03665e+06	887672	1.48197e+06	1.45795e+06	1.41642e+06	1.3865e+06	1.35508e+06	3.0202e+06	2.78248e+06	2.70104e+06	3.40671e+06	70078.1	3.62568e+06	3.03284e+06	3.21964e+06	3.09427e+06	2.80768e+06	2.82302e+06	61477.2	3.26292e+06	41318.8	3.49315e+06	2.36012e+06	2.2338e+06	2.21553e+06	2.9301e+06	2.86093e+06	65246.5	2.77267e+06	2.88484e+06	63648
93.0573	93.0572	93.0573	269.332	267.075	272.457	15	11	4.41691e+06	3.67595e+06	5821.56	46225.6	2.56649e+06	2.43766e+06	2.08654e+06	2.01394e+06	2.06307e+06	2.08154e+06	2.09708e+06	2.13849e+06	1.17931e+06	1.87888e+06	1.79903e+06	2.091e+06	1.89984e+06	1.84512e+06	3.03364e+06	2.46864e+06	2.29129e+06	2.14815e+06	10655.9	56996.5	3.46089e+06	2.73385e+06	2.76339e+06	54161	2.23721e+06	2.42329e+06	2.23963e+06	2.15002e+06	2.20886e+06	1.80255e+06	1.80234e+06	1.79037e+06	2.8148e+06	57544.2	2.95932e+06	2.15033e+06	2.24686e+06	2.22192e+06
93.0572	93.0571	93.0573	542.981	536.531	552.099	11	9	2.28869e+06	1.9432e+06	2.11497e+06	2.40875e+06	2.45103e+06	2.5384e+06	2.00726e+06	2.14071e+06	2.124e+06	1.56683e+06	1.44891e+06	1.45289e+06	687962	882568	42615.2	921157	840564	79317.3	1.8622e+06	1.86259e+06	1.83259e+06	1.74689e+06	1.82859e+06	1.92678e+06	1.50414e+06	1.33449e+06	1.3276e+06	1.76708e+06	1.86042e+06	1.95786e+06	29963.8	1.82966e+06	1.84015e+06	1.3704e+06	1.32817e+06	20722.5	37142.1	37583	1.53525e+06	1.69419e+06	1.77051e+06	1.68852e+06
93.0572	93.0572	93.0573	1047.77	1046.57	1048.69	7	7	4.69783e+06	4.41096e+06	4.01431e+06	4.07375e+06	4.28878e+06	4.09895e+06	3.82865e+06	24688.9	37326.3	35089	8036.69	3.11358e+06	1.39885e+06	1.17451e+06	1.17019e+06	18961.7	1.27859e+06	40838.9	3.09734e+06	3.2328e+06	3.0805e+06	2.99953e+06	3.08117e+06	3.20916e+06	2.0758e+06	2.46905e+06	2.42635e+06	2.38716e+06	2.83118e+06	2.96242e+06	3.21036e+06	3.28958e+06	3.3498e+06	2.30857e+06	2.1095e+06	2.07569e+06	2.98048e+06	2.77679e+06	2.79424e+06	2.61606e+06	2.74528e+06	2.57696e+06
93.0572	93.0572	93.0573	1036.97	1032.8	1040.01	9	4	4.17876e+06	4.12511e+06	4.1173e+06	3.88466e+06	4.01157e+06	3.73507e+06	3.62458e+06	3.52058e+06	3.55006e+06	3.07243e+06	2.82169e+06	3.06267e+06	5853.83	28454.5	9191.6	1.28258e+06	1.21367e+06	32259.7	3.04111e+06	3.01217e+06	3.05019e+06	3.16303e+06	3.45433e+06	3.24702e+06	2.39448e+06	2.60844e+06	2.60418e+06	2.34208e+06	2.80059e+06	2.95376e+06	2.81949e+06	2.8886e+06	3.14494e+06	2.13839e+06	2.0213e+06	1.98818e+06	2.84514e+06	2.93949e+06	2.86584e+06	2.62527e+06	2.6895e+06	2.62517e+06
93.0573	93.0572	93.0573	256.796	251.89	258.992	8	8	3.72273e+06	3.16689e+06	2.86612e+06	2.99421e+06	3.01697e+06	2.9825e+06	2.35845e+06	17225.2	2.40931e+06	2.26114e+06	2.3189e+06	2.50988e+06	990286	2.22817e+06	2.11525e+06	2.23126e+06	2.2482e+06	2.20471e+06	3.18221e+06	2.63185e+06	2.42304e+06	2.46351e+06	2.56639e+06	2.55095e+06	123634	2.48762e+06	2.45818e+06	38250	109094	2.79627e+06	3.13504e+06	3.22105e+06	52764.3	2.20538e+06	2.10834e+06	2.04847e+06	2.53504e+06	2.49366e+06	2.52976e+06	2.82731e+06	3.04124e+06	2.98314e+06
93.0573	93.0572	93.0593	567.235	562.573	572.073	114	53	1.03119e+07	5.289e+06	4.20502e+06	7.57327e+06	7.57374e+06	7.43468e+06	80892.6	64996	148489	68192	92289	83914.4	148664	7488.5	92749.2	125700	1.19546e+06	1.13718e+06	22220.6	15534	15654.5	51537.4	13561.4	63254.8	129302	134180	136125	69073.3	79571.1	40359.3	5.2738e+06	43829.5	43011.1	146929	102300	30827.2	48650.6	78356.2	114097	32706.4	40592.6	147878
93.0653	93.0571	93.0655	213.399	202.81	224.834	164	62	111568	76233.6	49644.1	63720	57648.6	44670.9	143276	145416	142185	20483.4	1.08965e+06	1.24048e+06	60042.8	49083.3	50008.3	7746.54	1.35344e+06	1.37295e+06	104337	51917.1	82745.1	116032	139384	134869	178513	152004	164996	66935.9	35218.7	34675.9	40804.2	41766.4	50507.4	95599.7	84932.1	79917.2	48958.1	50636.3	50290.5	57196.3	50933.2	54653.6
93.0573	93.0572	93.0696	287.412	277.326	290.706	75	43	1.10854e+06	941439	1.14573e+06	280028	272255	266886	42924.4	58782.7	847361	1.56666e+06	41775.1	16821.6	11800.8	12541.2	9766.34	11510.2	10931.7	473740	8364.38	8505.14	10564	7314.63	77506.2	157529	1.84212e+06	964849	39692.9	42124.3	61540.2	843991	931306	1.94536e+06	996203	842035	794804	66092.4	913188	899742	12736	8844.52	74106.5	13629.4
93.0653	93.057	93.0696	838.837	833.645	848.791	61	34	5.68141e+06	5.92219e+06	34725.4	115362	84885.1	74422	84022.5	119353	82683.8	14084.6	3.24254e+06	61257.1	896507	1.04777e+06	1.05466e+06	17090.5	1.08545e+06	34578.3	3.50261e+06	3.82977e+06	3.83801e+06	3.20338e+06	84473.2	24161.5	2.02686e+06	19002	18533	27699	100828	46135.5	4.19761e+06	4.34327e+06	564762	2.60036e+06	2.42197e+06	2.37038e+06	2.8389e+06	2.66815e+06	2.63865e+06	5199.47	2.86055e+06	2.72088e+06
93.0654	93.0572	93.0655	318.495	314.209	324.975	37	30	164864	128558	125385	131025	126982	123892	554609	518355	17704.2	457737	516933	544767	10721.8	11100.6	9664.29	406845	6972.87	9376.8	640279	569772	534525	9434.69	828511	821830	24883.8	463512	9067.4	51578.7	533922	23067.8	515152	529042	515824	463948	454832	36924	548969	517075	37061.7	562466	579911	568974
93.0696	93.0572	93.0696	391.189	387.897	396.699	28	19	1.2074e+06	1.02331e+06	925622	1.2389e+06	1.20373e+06	1.27577e+06	207944	871141	911432	804463	812698	988218	284219	52430.2	66138.9	508267	493879	52970.5	1.88771e+06	713497	489787	92988.8	873983	903884	370853	839001	840214	2.29167e+06	1.02116e+06	1.14049e+06	884088	899539	860276	759888	659155	730616	1.03187e+06	852840	994452	1.0494e+06	946193	53781.7
93.0573	93.0572	93.0573	308.818	304.105	312.079	26	16	1.8646e+06	1.73257e+06	1.65004e+06	1.91976e+06	1.83486e+06	1.84161e+06	1.24442e+06	32400	1.29304e+06	1.37381e+06	1.32322e+06	1.40335e+06	510332	952355	879715	926501	30679.4	26775.6	1.91441e+06	1.68045e+06	1.61804e+06	68573.9	32203.2	1.72522e+06	1.979e+06	1.82188e+06	1.88635e+06	35949.6	1.7946e+06	1.78006e+06	1.77422e+06	1.76796e+06	22975.3	1.27127e+06	1.1518e+06	45765.7	30401.2	62578.6	1.70492e+06	1.93974e+06	1.96003e+06	1.89334e+06
93.0573	93.0572	93.0573	384.572	378.757	386.329	23	17	5.0654e+06	4.37343e+06	4.29115e+06	3.75078e+06	3.80212e+06	3.63424e+06	2.43159e+06	2.54504e+06	2.33795e+06	1.99412e+06	1.78602e+06	2.08126e+06	37441.6	13323.3	24054.2	14430.5	70026.7	32162.6	6.45281e+06	6.17999e+06	5.58521e+06	23257.6	3.27934e+06	27675.9	2.31098e+06	2.0765e+06	2.11763e+06	6.26125e+06	7.45321e+06	7.14418e+06	2.4283e+06	26719.2	2.93897e+06	52760.2	1.93799e+06	25290.1	2.88013e+06	3.43083e+06	3.07027e+06	4.57201e+06	5.42513e+06	4.85904e+06
93.0654	93.0572	93.0655	181.278	180.625	187.168	20	15	1.11855e+06	0	850519	822680	40498.7	33303.7	884824	832519	950608	933544	1.01911e+06	29318.5	33904.9	0	19316.3	25688.6	0	0	0	1.35215e+06	0	0	0	980930	0	1.06169e+06	981346	15301.7	13635.1	21527	1.09345e+06	0	1.03739e+06	0	0	0	0	1.07901e+06	0	1.18843e+06	1.19669e+06	1.29585e+06
93.0573	93.0572	93.0573	399.137	397.864	403.776	11	7	653349	592956	59538.6	836845	900471	916440	605419	537573	7003.51	553201	567664	524144	267809	389794	397530	456468	398745	399048	702962	643821	604602	730395	18278.2	710166	609866	528756	525630	596247	626226	593095	9163.4	579044	581751	537702	508413	465185	611067	612638	653684	602653	21566.9	620471
93.0696	93.0572	93.0696	485.803	485.398	486.196	7	3	6.36339e+07	5.19494e+07	4.68542e+07	4.62501e+07	4.40366e+07	4.50393e+07	4.34056e+07	4.47356e+07	4.45644e+07	1.11439e+07	9.33403e+06	8.59692e+06	875771	19117.3	1.04907e+06	1.15659e+06	1.08604e+06	1.06322e+06	5.95444e+07	4.68633e+07	4.75806e+07	2.90549e+07	3.40535e+07	3.63637e+07	1.90801e+07	2.0077e+07	1.89898e+07	5.68456e+07	4.80029e+07	4.81165e+07	3.45646e+07	3.44682e+07	3.79229e+07	2.83863e+07	2.33063e+07	2.47874e+07	2.544e+07	2.3284e+07	2.55133e+07	5.21645e+07	4.20707e+07	4.05992e+07
93.0573	93.0572	93.0654	702.66	701.551	703.447	7	7	1.54175e+07	1.86239e+07	45793.5	1.87144e+07	1.9514e+07	1.85059e+07	6.39416e+06	6.57539e+06	6.46544e+06	3.46413e+06	32145.2	47203.1	700064	827444	813146	873338	818595	830643	5.93895e+06	6.16676e+06	6.03834e+06	3.94384e+06	4.36887e+06	4.46069e+06	2.81957e+06	17114.3	2.93632e+06	6.47976e+06	6.75664e+06	7.00713e+06	5.99558e+06	6.58307e+06	6.79579e+06	21227.9	3.8842e+06	3.79613e+06	2.95764e+06	2.83448e+06	2.81706e+06	3.8622e+06	4.32022e+06	4.0515e+06
93.0698	93.0697	93.07	470.919	469.278	473.214	102	66	3.38855e+07	4.04394e+07	2.78332e+07	2.08485e+07	2.22423e+07	2.123e+07	2.28107e+07	2.45334e+07	2.61352e+07	8.65027e+06	8.31313e+06	8.56354e+06	1.64813e+06	1.89543e+06	1.92741e+06	2.56063e+06	2.11642e+06	1.95056e+06	7.41505e+07	6.81324e+07	6.22322e+07	1.18169e+07	1.32297e+07	1.34718e+07	2.2973e+07	1.99112e+07	2.39533e+07	4.96177e+07	4.18077e+07	4.19859e+07	1.27635e+07	1.20083e+07	2.04096e+07	1.71471e+07	1.62378e+07	1.89181e+07	1.49244e+07	2.17422e+07	1.54999e+07	3.21811e+07	2.86947e+07	2.10603e+07
93.0698	93.0696	93.0718	1167.14	1159.41	1173.51	138	54	1790503635	4377466541	4275137964	3684948835	2020058200	1985896509	3532601121	1617510660	1951601331	2585292542	2685056918	2.2521e+08	8.5822e+06	6.69099e+06	6.3653e+06	8.59127e+06	4.96289e+06	6.95972e+06	1608877698	3354598067	2875731557	252031837	2374541221	8.07852e+08	2.13454e+07	2.06025e+08	1249875773	1.72816e+07	2793900904	2919223233	3153084474	2577958345	3389480521	1.00097e+07	1.04351e+07	9.73714e+06	2091961737	1919744112	1553141328	3.49054e+08	6.45161e+08	3.42558e+08
93.0696	93.0653	93.0698	333.984	328.055	341.226	110	51	3.07457e+06	2.79121e+06	2.27036e+06	1.93606e+06	958057	1.39285e+06	1.07959e+06	1.04121e+06	1.37966e+06	2.26647e+06	1.3434e+06	1.83106e+06	401798	614322	586158	669835	534640	601868	1.82814e+06	1.29978e+06	1.05547e+06	2.4095e+06	1.22411e+06	1.35531e+06	210126	2.28095e+06	785818	4.29333e+06	1.96247e+06	1.62511e+06	945713	1.27904e+06	1.01961e+06	519586	16953.7	1.90928e+06	1.95428e+06	784551	2.29057e+06	1.17311e+06	984878	1.05527e+06
93.0698	93.0695	93.0718	502.417	496.074	511.478	91	61	6.63397e+06	8.36446e+06	7.27414e+06	7.84376e+06	8.08246e+06	7.94954e+06	9.7109e+06	1.02182e+07	1.05261e+07	4.94905e+06	4.79081e+06	4.76039e+06	2.47071e+06	2.64577e+06	2.85368e+06	1.58084e+06	1.53637e+06	1.38627e+06	4.84893e+06	6.59961e+06	3.71844e+06	5.72031e+06	4.78236e+06	4.79849e+06	6.43627e+06	6.39654e+06	6.43533e+06	6.03852e+06	6.32785e+06	6.27947e+06	5.67044e+06	6.18224e+06	6.9543e+06	4.50351e+06	4.49246e+06	4.74734e+06	7.2986e+06	6.38466e+06	6.99225e+06	5.60301e+06	6.19659e+06	5.66003e+06
93.0698	93.0697	93.07	383.489	382.817	384.924	68	49	7.46574e+06	5.26672e+06	6.03132e+06	1.26014e+07	5.88652e+06	5.17964e+06	4.09212e+06	4.14223e+06	4.13156e+06	3.52767e+06	3.50141e+06	3.64759e+06	994284	1.46889e+06	1.49612e+06	1.63866e+06	1.50747e+06	1.40871e+06	8.71123e+06	7.38759e+06	7.67088e+06	4.35033e+06	1.08425e+07	5.26086e+06	1.03739e+07	8.35344e+06	8.13274e+06	8.9941e+06	9.55621e+06	9.6512e+06	8.62607e+06	3.78837e+06	9.0007e+06	4.16384e+06	8.82149e+06	8.34502e+06	9.67204e+06	4.89044e+06	4.99161e+06	8.03355e+06	1.36118e+07	7.18384e+06
93.0698	93.0698	93.0718	1070.84	1070.58	1071.31	59	57	2.45795e+07	1.6587e+07	1.63729e+07	1.97634e+07	2.04061e+07	3.33077e+07	2.07579e+07	2.16203e+07	2.33392e+07	1.96027e+07	2.01841e+07	2.15567e+07	1.27451e+07	1.2202e+07	1.27067e+07	2.23649e+07	2.12273e+07	18331116	3.29378e+07	2.36442e+07	2.27866e+07	3.99718e+07	2.14059e+07	1.98032e+07	4.83352e+07	2.48597e+07	3.09969e+07	4.48006e+07	3.23178e+07	3.2837e+07	2.00044e+07	1.9138e+07	2.00791e+07	3.17055e+07	2.62759e+07	1.99999e+07	2.54879e+07	2.85407e+07	2.95648e+07	3.19222e+07	3.89309e+07	3.55611e+07
93.0698	93.0696	93.0699	465.044	459.485	465.326	59	57	6.53736e+06	5.06459e+06	4.73464e+06	4.29486e+06	8.80205e+06	8.21388e+06	4.29966e+06	5.48748e+06	5.43445e+06	3.53099e+06	3.40093e+06	3.63751e+06	656707	1.01984e+06	1.02146e+06	1.51968e+06	1.39175e+06	1.10999e+06	7.3128e+06	7.58703e+06	8.97445e+06	1.12045e+07	1.35342e+07	1.42002e+07	5.57716e+06	5.79138e+06	5.57825e+06	1.44918e+07	1.38661e+07	1.40342e+07	4.46162e+06	4.44456e+06	4.40545e+06	1.39283e+07	1.11664e+07	10965148	5.11089e+06	4.92926e+06	4.97569e+06	7.09264e+06	8.08442e+06	7.3923e+06
93.0698	93.0697	93.0718	1013.19	1012.75	1018.5	54	51	8.70592e+06	7.03202e+06	9.7931e+06	7.73273e+06	8.7557e+06	1.68094e+07	1.22898e+07	1.42339e+07	2.12075e+07	1.70918e+07	1.85884e+07	1.94471e+07	2.88128e+07	3.43083e+06	3.34351e+06	5.15413e+06	2.94354e+06	3.99894e+06	2.6282e+07	2.08337e+07	2.00449e+07	1.5367e+07	1.2793e+07	1.21721e+07	1.54486e+07	1.65083e+07	1.66395e+07	6.76945e+06	1.3704e+07	1.31475e+07	1.22021e+07	1.22923e+07	1.14343e+07	5.33962e+06	4.66492e+06	4.25195e+06	2.02702e+07	2.32739e+07	7.18504e+07	5.21661e+07	1.84625e+07	1.48856e+07
93.0698	93.0698	93.0699	408.883	408.576	414.214	62	49	3.99131e+06	1.38136e+07	3.98324e+06	4.65582e+06	4.83776e+06	4.69292e+06	3.66203e+06	1.28649e+07	3.76982e+06	2.84532e+06	2.89998e+06	3.00343e+06	1.44619e+06	1.62286e+06	1.68486e+06	1.20606e+06	1.15039e+06	1.14822e+06	3.14628e+06	2.80208e+06	2.80701e+06	2.84127e+06	4.74531e+06	3.15119e+06	3.3294e+06	3.14142e+06	3.10926e+06	3.32646e+06	3.5387e+06	5.22945e+06	3.03601e+06	3.33923e+06	3.27431e+06	2.32481e+06	2.18813e+06	2.23335e+06	5.13184e+06	3.98906e+06	5.29378e+06	3.29865e+06	5.54411e+06	3.49244e+06
93.0698	93.0696	93.0718	610.361	606.754	614.804	75	63	5.70207e+07	7.37617e+07	4.95929e+07	4.13034e+07	6.21233e+07	5.82779e+07	3.34109e+07	3.52481e+07	3.38325e+07	1.52225e+07	1.42001e+07	1.62529e+07	3.97654e+06	3.12992e+06	3.33049e+06	3.34842e+06	2.85853e+06	2.67836e+06	5.07848e+07	4.84464e+07	4.46116e+07	2.52252e+07	2.70696e+07	2.82949e+07	1.5807e+07	1.70465e+07	3.78285e+07	4.67345e+07	5.87946e+07	3.54866e+07	3.16991e+07	3.43744e+07	3.48479e+07	2.2424e+07	2.24005e+07	2.32973e+07	2.33047e+07	4.18418e+07	4.19274e+07	1.82378e+07	2.38571e+07	2.16105e+07
93.0698	93.0697	93.0719	1198.81	1193.85	1203.18	60	42	3.66811e+07	4.2564e+07	4.39041e+07	3.77653e+07	4.23537e+07	4.51771e+07	4.28744e+07	4.22895e+07	4.44688e+07	3.65313e+07	3.85433e+07	3.76592e+07	2.02148e+07	1.35289e+07	6.18124e+06	9.43388e+06	1.41971e+07	7.50041e+06	3.34838e+07	3.48705e+07	3.42277e+07	2.88377e+07	2.99098e+07	2.86751e+07	9.1596e+08	2.81317e+07	2.96489e+07	3.21618e+08	3.50284e+07	3.92473e+07	3.44736e+07	3.15887e+07	3.16006e+07	7.29683e+07	3.36278e+07	2.99628e+08	3.37509e+07	3.79069e+07	4.32345e+07	4.56878e+07	5.54965e+07	6.19691e+07
93.0698	93.0651	93.0718	1051.32	1045.9	1060.16	76	45	9.16538e+06	1.55498e+07	1.30778e+07	1.17527e+07	1.20965e+07	6.39624e+06	5.98455e+06	8.84916e+06	6.13978e+06	4.83929e+06	5.44474e+06	5.62293e+06	3.79042e+06	2.13726e+06	2.04469e+06	2.30514e+06	7.57001e+06	7.7335e+06	8.1796e+06	7.55695e+06	6.5956e+06	5.37947e+06	5.18827e+06	5.19263e+06	4.02026e+06	4.77882e+06	1.28847e+07	4.5096e+06	5.5175e+06	5.3881e+06	5.55498e+06	1.50386e+07	5.82752e+06	3.7901e+06	3.33516e+06	1.2993e+07	64690.8	9.77135e+06	1.10661e+07	5.26313e+06	5.46255e+06	5.16122e+06
93.0698	93.0697	93.0698	277.877	277.381	280.953	58	32	3.97939e+06	3.31018e+06	2.97238e+06	2.8809e+06	2.87905e+06	2.84755e+06	1.8733e+06	1.88043e+06	1.9175e+06	2.53301e+06	2.55452e+06	2.71645e+06	808307	1.53878e+06	1.50953e+06	1.47432e+06	1.47573e+06	1.44406e+06	2.96942e+06	2.55033e+06	2.40912e+06	3.11215e+06	1.90515e+07	3.59446e+06	4.99428e+06	8.04766e+06	4.49248e+06	3.71909e+06	3.01973e+06	3.13025e+06	3.33929e+06	7.83241e+06	3.30387e+06	2.57231e+06	2.28125e+06	2.23372e+06	5.29629e+06	3.07368e+06	2.96987e+06	7.46742e+06	8.03053e+06	8.1061e+06
93.0698	93.0697	93.0699	313.406	309.281	314.494	60	34	6.52741e+06	5.66433e+06	5.17716e+06	3.39389e+06	3.38705e+06	5.62188e+06	3.1181e+06	3.1518e+06	3.14515e+06	2.88455e+06	2.91102e+06	3.01983e+06	1.03017e+06	1.61151e+06	1.56658e+06	1.62254e+06	1.52581e+06	1.4894e+06	4.62336e+06	4.23712e+06	5.0595e+06	3.93004e+06	4.2287e+06	4.32697e+06	4.25158e+06	7.67741e+06	7.26009e+06	6.44743e+06	1.84582e+07	1.95225e+07	4.06482e+06	4.16566e+06	4.14277e+06	3.5777e+06	3.29792e+06	3.12848e+06	1.40911e+07	3.6976e+06	3.74133e+06	1.7397e+07	1.91255e+07	4.39949e+06
93.0698	93.0698	93.0718	1034.41	1029.34	1040	49	44	7.28567e+06	7.15789e+06	7.05272e+06	6.25356e+06	6.5537e+06	6.5769e+06	5.91119e+06	7.12957e+06	5.67702e+06	7.12631e+06	5.01799e+06	6.3268e+06	2.74754e+06	2.58534e+06	2.64134e+06	2.28891e+06	2.15827e+06	1.99698e+06	9.98007e+06	5.70292e+06	5.26737e+06	5.55851e+06	6.16358e+06	6.34558e+06	4.70423e+06	5.14343e+06	4.81474e+06	4.47934e+06	4.95104e+06	5.2017e+06	4.57281e+06	5.59184e+06	5.23062e+06	5.60002e+06	4.41314e+06	3.59748e+06	5.59868e+06	5.27934e+06	5.52959e+06	4.43742e+06	7.05364e+06	4.72535e+06
93.0698	93.0698	93.0699	378.332	378.054	378.795	39	36	4.06406e+06	3.55828e+06	3.49578e+06	3.957e+06	4053006	4.00864e+06	2.42147e+06	2.52152e+06	2.48853e+06	2.4979e+06	2.4161e+06	2.59679e+06	895334	1.42872e+06	1.3549e+06	1.5724e+06	1.48222e+06	1.36274e+06	5.35468e+06	4.95776e+06	4.62161e+06	2.88079e+06	4.59283e+06	3.37782e+06	3.28967e+06	3.25298e+06	3.22585e+06	4.22661e+06	4.5514e+06	4.67376e+06	2.82132e+06	2.91212e+06	2.92834e+06	2.39251e+06	2.21475e+06	2.19119e+06	3.09007e+06	3.15227e+06	3.16079e+06	4.57436e+06	4.97204e+06	4.7486e+06
93.0698	93.0698	93.0718	711.344	710.533	718.216	49	42	1.58247e+07	1.64491e+07	1.63552e+07	16815007	1.73061e+07	1.69005e+07	8.86301e+06	7.63764e+06	7.58112e+06	5.56164e+06	5.06757e+06	5.1622e+06	1.04341e+06	1.22168e+06	1.18165e+06	1.30893e+06	1.26384e+06	1.18565e+06	9.14813e+06	1.28654e+07	9.90063e+06	8.1394e+06	6.49782e+06	6.75235e+06	3.59265e+06	4.20187e+06	3.95249e+06	6.28677e+06	7.4949e+06	7.89842e+06	7.10065e+06	1.04674e+07	8.00058e+06	5.01474e+06	4.94903e+06	5.44066e+06	4.60709e+06	4.7393e+06	5.41146e+06	5.05149e+06	5.96252e+06	5.12908e+06
93.0698	93.0653	93.0698	439.464	435.07	443.983	57	44	9.99286e+06	9.01076e+06	8.84838e+06	1.01289e+07	5.63429e+06	1.01616e+07	13579.8	7.59341e+06	7.40627e+06	5.93973e+06	2.97001e+06	18214.5	794198	1.24224e+06	1.27033e+06	1.36972e+06	1.29062e+06	1.25149e+06	7.24829e+06	6.24991e+06	14075.5	15812.6	3.22509e+06	3.14264e+06	2.87912e+06	2.50892e+06	2.47065e+06	2.98852e+06	2.7134e+06	2.79654e+06	5.46438e+06	5.52971e+06	5.90051e+06	2.67564e+06	2.30364e+06	2.26831e+06	3.14174e+06	3.18517e+06	3.38042e+06	12774.7	2.36107e+06	2.26262e+06
93.0698	93.0697	93.0718	517.798	517.425	517.983	40	38	5.35643e+06	4.77917e+06	4.59462e+06	5.09123e+06	5.43393e+06	5.24577e+06	3.79809e+06	3.87245e+06	4.01486e+06	3.05692e+06	3.03223e+06	3.05729e+06	1.18884e+06	1.53296e+06	1.54151e+06	1.37084e+06	1.28977e+06	1.26019e+06	3.8068e+06	3.97024e+06	3.44077e+06	3.92177e+06	4.2681e+06	4.27265e+06	2.91841e+06	2.89449e+06	2.90528e+06	3.64333e+06	4.39159e+06	3.89256e+06	3.7128e+06	4.52795e+06	3.85768e+06	2.8487e+06	3.12107e+06	2.68438e+06	3.66053e+06	3.56629e+06	3.71073e+06	3.46665e+06	3.9841e+06	3.74044e+06
93.0698	93.0654	93.0698	253.468	248.847	254.335	48	38	3.62338e+06	2.72032e+06	2.60699e+06	2.42341e+06	2.46255e+06	2.41412e+06	2.00116e+06	2.10103e+06	2.10125e+06	2.10272e+06	2.15167e+06	2.29172e+06	1.27174e+06	4.95033e+06	1.90169e+06	5.06979e+06	1.92989e+06	4.90848e+06	2.93787e+06	2.45671e+06	2.18517e+06	2.55575e+06	5.40125e+06	5.44609e+06	2.97507e+06	2.42351e+06	2.45921e+06	3.41454e+06	2.93918e+06	2.90544e+06	3.63627e+06	6.03004e+06	6.01521e+06	2.30137e+06	2.10577e+06	2.09228e+06	2.9782e+06	2.66454e+06	2.58027e+06	6.03817e+06	6.30829e+06	6.14472e+06
93.0698	93.0697	93.0718	1131.62	1124.97	1135.78	54	35	1.61395e+07	1.43655e+07	1.43249e+07	1.43708e+07	1.50372e+07	1.85965e+07	1.50619e+07	1.14367e+07	2.0019e+07	1.20004e+07	1.27452e+07	1.11543e+07	3.96501e+06	3.05038e+06	3.0258e+06	3.81898e+06	6.03022e+06	8.20772e+06	1.00863e+07	1.04608e+07	1.15561e+07	2.69302e+07	1.26712e+07	1.21935e+07	6.99908e+06	8.31813e+06	1.78124e+07	8.9231e+06	9.8359e+06	1.11866e+07	1.41264e+07	8.85197e+06	9.60224e+06	6.17144e+06	5.80628e+06	5.91645e+06	1.04529e+07	1.77123e+07	1.7051e+07	1.72506e+07	2.00739e+07	1.08264e+07
93.0698	93.0697	93.0718	622.634	620.91	625.331	44	40	1.47207e+07	1.3693e+07	1.2552e+07	1.16695e+07	1.28389e+07	1.08616e+07	7.74435e+06	7.91166e+06	8.0637e+06	5.28262e+06	5.10802e+06	5.28886e+06	1.43244e+06	1.60773e+06	1.67438e+06	1.84633e+06	1.69684e+06	1.64913e+06	1.15874e+07	1.14832e+07	1.04405e+07	7.45069e+06	7.36413e+06	7.37643e+06	7.64829e+06	6.96064e+06	7.28065e+06	1.49448e+07	1.2892e+07	2.2224e+07	4.82472e+06	5.02847e+06	9.02157e+06	5.47303e+06	6.56869e+06	5.17493e+06	8.20292e+06	8.65371e+06	8.99814e+06	8.25864e+06	8.79756e+06	8.44983e+06
93.0698	93.0698	93.0699	371.202	371.005	374.6	38	35	1.51785e+06	2.6724e+06	2.53511e+06	2.4845e+06	2.53954e+06	2.53083e+06	2.16944e+06	2.06608e+06	2.08025e+06	1.92927e+06	1.90041e+06	1.91762e+06	585055	939114	889461	1.0271e+06	940480	945603	2.48273e+06	2.33958e+06	2.26507e+06	1.93579e+06	1.96705e+06	2.1185e+06	2.52627e+06	2.67499e+06	2.57794e+06	2.18526e+06	4.01702e+06	2.62423e+06	2.84444e+06	2.8546e+06	2.9611e+06	1.40467e+06	1.25534e+06	1.26173e+06	2.05554e+06	1.92305e+06	3.8327e+06	2.10786e+06	2.30108e+06	2.22393e+06
93.0698	93.0697	93.0718	1187.32	1184.38	1193.68	58	32	6.53784e+07	3.40257e+07	3.34048e+07	3.34928e+07	3.47471e+07	2.46411e+07	2.92911e+07	3.73143e+07	3.05469e+07	1.80933e+07	3.36796e+07	3.45357e+07	7.29218e+06	4.80575e+06	5.08475e+06	1.07068e+07	1.07476e+07	9.86276e+06	7.9002e+07	3.07127e+07	3.31897e+07	5.12516e+07	3.11923e+07	3.12545e+07	8.51349e+07	3.76383e+07	4.61864e+07	1.45411e+08	5.51499e+07	6.6434e+07	5.71559e+07	4.57725e+07	4.02896e+07	1.72158e+08	1.26016e+08	8.06521e+07	3.12166e+07	4.14789e+07	7.90759e+07	9.39294e+07	1.13085e+08	1.31314e+08
93.0698	93.0697	93.0718	1208.69	1203.92	1210.38	40	26	2.02694e+07	2.1259e+07	1.81933e+07	2.2857e+07	2.4106e+07	5.61779e+07	2.2867e+07	2.41277e+07	5.46481e+07	3.39358e+07	2.29208e+07	2.34583e+07	3.32821e+07	9.18273e+06	5.7718e+06	1.35104e+07	6.86926e+06	6.10821e+06	1.46436e+07	15104267	1.59605e+07	1.99587e+07	1.86182e+07	1.86884e+07	2.18921e+08	1.60279e+07	1.63706e+07	1.62628e+08	2.07079e+07	2.09603e+07	1.86482e+07	1.82044e+07	1.87675e+07	1.54855e+08	2.22553e+07	1.86835e+08	2.02231e+07	2.52611e+07	2.58568e+07	2.36924e+07	2.87208e+07	3.17849e+07
93.0698	93.0697	93.0698	1237.48	1230.2	1241.81	60	23	1.89931e+07	1.41022e+07	1.47859e+07	1.55472e+07	1.63102e+07	3.64528e+07	1.89431e+07	2.70471e+07	1.6901e+07	1.45506e+07	1.64323e+07	1.84071e+07	1.62129e+07	7.83624e+06	1.63791e+07	2.50997e+07	1.31953e+07	9.45463e+06	1.6576e+07	1.0965e+07	1.10316e+07	9.32586e+06	1.22842e+07	1.19567e+07	1.05884e+07	9.82134e+06	9.44069e+06	6.86363e+07	1.13555e+07	1.2124e+07	1.18792e+07	1.19403e+07	1.23814e+07	6.79716e+07	5.22114e+07	5.7159e+07	1.12625e+07	1.27786e+07	1.52564e+07	1.28353e+07	1.30226e+07	1.28278e+07
93.0698	93.0698	93.0699	267.585	264.279	271.49	40	32	3.42551e+06	2.79007e+06	2.54608e+06	2.3634e+06	2.38222e+06	2.31405e+06	1.90013e+06	1.93326e+06	1.97603e+06	1.93234e+06	1.98404e+06	2.08056e+06	838659	1.28755e+06	1.1308e+06	2.38922e+06	1.20679e+06	1.17674e+06	2.96419e+06	4.2194e+06	2.2871e+06	1.78504e+06	2.44716e+06	2.04443e+06	4.64907e+06	2.26857e+06	2.79894e+06	1295275	2.08623e+06	1.99317e+06	1.78511e+06	1.88032e+06	1.79383e+06	1.10552e+06	1.07633e+06	1.05508e+06	2.59427e+06	2.58856e+06	2.66294e+06	1.91734e+06	2.02853e+06	2.02368e+06
93.0698	93.0697	93.0698	1253.49	1248.87	1257.73	49	22	3.03884e+06	1.012e+07	1.09337e+07	1.25557e+07	1.28753e+07	9.67604e+06	1.10389e+07	2.7596e+07	2.55244e+07	1.66418e+07	1.33477e+07	1.66562e+07	1.08996e+07	1.15383e+07	2.01406e+06	1.45485e+07	1.60385e+06	1.13424e+07	8.95999e+06	8.8374e+06	8.70478e+06	1.8786e+07	9.38691e+06	9.29669e+06	5.01804e+07	8.45758e+06	7.67182e+06	4.2835e+07	9.04767e+06	9.54274e+06	9.92269e+06	9.99633e+06	9.77728e+06	4.31637e+07	2.87183e+07	3.56148e+07	9.62423e+06	1.92534e+07	2.62496e+07	9.54337e+06	9.72635e+06	1.01113e+07
93.0698	93.0697	93.0698	1336.03	1329.46	1340.51	59	22	1.12129e+07	9.30259e+06	1.08046e+07	1.15103e+07	1.30341e+07	1.72292e+07	1.27882e+06	1.99613e+07	6.6508e+07	1.45193e+07	2.04537e+07	4.29976e+07	1.07843e+07	7.41475e+06	7.6068e+06	8.11454e+06	1.2282e+07	1.76928e+07	6.8801e+06	7.94113e+06	8.20258e+06	5.88906e+06	8.49749e+06	8.57623e+06	1.85159e+07	1.15317e+07	1.16405e+07	1.61927e+07	9.08366e+06	9.76346e+06	1.03102e+07	9.8175e+06	9.93802e+06	1.29005e+07	6.97301e+06	1.0317e+07	7.31097e+06	1.14048e+07	1.37754e+07	1.56062e+07	1.29279e+07	1.29015e+07
93.0698	93.0697	93.0698	1244.79	1241.91	1248.49	34	20	1.74535e+06	1.53003e+07	1.62219e+07	1.76744e+07	1.87952e+07	3.00901e+07	1.23934e+07	2.29375e+07	1.16263e+07	1.16458e+07	1.99231e+07	2.35123e+07	1.67621e+07	1.95652e+07	2.07676e+07	2.1748e+07	1.87076e+07	1.2941e+07	1.01095e+07	1.34066e+07	1.32567e+07	2.54934e+07	1.48103e+07	1.46634e+07	8.33067e+07	1.20979e+07	1.13359e+07	7.31063e+07	1.46964e+07	1.48824e+07	1.47791e+07	1.48798e+07	1.58664e+07	7.1265e+07	2.92976e+07	8.751e+07	2.01053e+07	2.58183e+07	1.63761e+07	1.46509e+07	1.49383e+07	1.55858e+07
93.0698	93.0697	93.0698	1273.97	1268.84	1278.83	54	22	2.64384e+06	8.20047e+06	8.96396e+06	1.00178e+07	1.06376e+07	9.16982e+06	7.86405e+06	2.90294e+07	2.2272e+06	1.72956e+07	1.23483e+07	1.76493e+07	9.10871e+06	6.9609e+06	8.29311e+06	2.03364e+07	9.50534e+06	1.95441e+07	3.90845e+06	6.74179e+06	6.92874e+06	1.51357e+07	7.56882e+06	7.46878e+06	2.53552e+07	7.34349e+06	7.23288e+06	2.75755e+07	7.06532e+06	7.27298e+06	7.58221e+06	7.60894e+06	8.08133e+06	2.44382e+07	2.86847e+07	3.05998e+07	1.24315e+07	8.23392e+06	4.60392e+06	8.05078e+06	7.91829e+06	7.82021e+06
93.0698	93.0697	93.0698	1263.31	1258.34	1268.6	55	21	1.20819e+07	9.90915e+06	1.06911e+07	1.11919e+07	1.20459e+07	1.11787e+07	1.11494e+07	1.731e+06	2.6898e+07	1.65899e+07	1.33768e+07	1.72977e+07	9.82305e+06	8.87706e+06	1.02295e+07	1.32541e+07	1.297e+07	1.34119e+07	6.64377e+06	7.95064e+06	7.47295e+06	9.71054e+06	8.18638e+06	8.26502e+06	8.05628e+07	7.7489e+06	7.39391e+06	3.35331e+07	7.71142e+06	7.98698e+06	8.10508e+06	8.42763e+06	8.59422e+06	3.24914e+07	4.42374e+07	2.70124e+07	8.39882e+06	8.57047e+06	1.87034e+07	8.76639e+06	8.77163e+06	8.77295e+06
93.0698	93.0697	93.0718	768.406	767.595	777.489	44	26	1.0241e+07	1.14355e+07	9.11139e+06	1.08857e+07	1.74326e+07	1.1471e+07	1.16673e+07	1.93102e+07	1.23056e+07	6.88631e+06	6.32199e+06	5.99067e+06	938017	1.11055e+06	1.08344e+06	1.20163e+06	1.15702e+06	1.14746e+06	5.57969e+06	6.38459e+06	6.837e+06	5.11868e+06	4.8401e+06	4.55495e+06	2.23119e+06	2.54619e+06	2.51049e+06	2.97431e+06	4.65178e+06	3.63659e+06	4.33299e+06	4.93937e+06	5.36911e+06	2.67296e+06	2.61216e+06	2.48334e+06	3.30178e+06	3.0715e+06	3.14647e+06	2.51978e+06	2.58015e+06	2.54094e+06
93.0698	93.0697	93.0698	1215.9	1212.72	1220.58	46	26	1.56175e+07	2.11496e+07	2.1923e+07	2.27298e+07	2.47078e+07	2.92345e+07	1.96484e+07	7.77002e+07	2.00066e+07	1.4431e+07	2.45835e+07	2.53238e+07	3.70056e+07	1.55415e+07	7.97013e+06	1.2985e+07	7.72568e+06	1.89401e+07	1.6624e+07	1.64183e+07	1.57136e+07	1.88023e+07	1.89471e+07	1.81912e+07	1.61909e+08	1.52621e+07	1.6037e+07	163569108	2.12162e+07	2.23412e+07	1.89632e+07	1.83033e+07	1.84659e+07	1.5162e+08	1.08157e+08	9.92176e+07	1.5977e+07	1.21485e+07	1.68282e+07	2.31297e+07	2.70878e+07	2.95731e+07
93.0698	93.0697	93.0698	1140.47	1136.26	1148.76	49	26	1.85187e+07	1.70853e+07	1.70319e+07	1.74738e+07	1.81011e+07	2.07145e+07	1.85815e+07	2.18246e+07	1.4473e+07	1.47506e+07	2.31749e+07	1.19639e+07	4.31832e+06	3.36268e+06	3.18531e+06	3.9633e+06	4.08291e+06	3.03943e+06	1.28157e+07	1.32269e+07	1.3181e+07	2.35916e+07	1.36117e+07	1.35876e+07	1.09471e+07	1.22656e+07	1.97228e+07	6.77476e+06	9.69566e+06	1.17054e+07	1.19683e+07	1.12383e+07	1.19886e+07	5.18177e+06	5.30572e+06	5.82597e+06	1.09347e+07	9.69685e+06	9.19046e+06	9.58973e+06	9.6896e+06	1.05176e+07
93.0698	93.0697	93.0718	561.071	555.547	561.383	33	28	1.34611e+07	6.2184e+06	4.12987e+06	9.19154e+06	1.19692e+07	1.04649e+07	3.59539e+06	3.95968e+06	4.00688e+06	2.69415e+06	2.47242e+06	2.39884e+06	724809	1.02866e+06	1.04868e+06	1.1536e+06	1.11131e+06	1.04214e+06	5.03047e+06	3.96657e+06	3.35626e+06	3.71568e+06	4.00982e+06	4.03767e+06	1.78242e+06	2.15495e+06	7.85287e+06	4.12956e+06	3.74768e+06	4.00511e+06	5.41931e+06	4.89938e+06	4.59533e+06	3.72853e+06	3.12831e+06	2.98907e+06	2.60026e+06	2.42685e+06	2.72124e+06	2.4732e+06	2.6037e+06	2.42237e+07
93.0698	93.0697	93.0698	1290.51	1285.06	1295.48	50	16	1.23606e+07	5.9194e+06	6.5029e+06	7.36108e+06	8.26822e+06	1.47087e+07	1.06093e+07	9.69522e+06	3.28e+06	8.88707e+06	9.79685e+06	1.68788e+07	7.66571e+06	4.31009e+06	4.90199e+06	1.58892e+07	6.62205e+06	7.18799e+06	7.44025e+06	5.29959e+06	4.99901e+06	7.48581e+06	5.54063e+06	5.41959e+06	1.74108e+07	5.23064e+06	5.02998e+06	1.61846e+07	4.91544e+06	5.10132e+06	5.38224e+06	5.42561e+06	5.78424e+06	1.48783e+07	1.71431e+07	1.19207e+07	9.1015e+06	8.85471e+06	7.49761e+06	5.9664e+06	5.56602e+06	5.75798e+06
[truncated: 45,150 more rows]
[truncated: 24 more columns]
