# Supplementary material for: A scalable workflow to characterize the human exposome
Source: Nat Commun. 2021 Sep 22;12:5575. doi: 10.1038/s41467-021-25840-9 (PMC8458492; doi:10.1038/s41467-021-25840-9)
Supplement: Supplementary file 14 — Dataset 11 [file 41467_2021_25840_MOESM14_ESM.zip › xMSanalyzer_GetVenn_examples and output.xlsx]

## Sheet: Table1
mz	rt	BL_12172019_001	BL_12172019_002	BL_12172019_003	BL_12172019_004	BL_12172019_005	BL_12172019_006	BL_12172019_007	BL_12172019_008	BL_12172019_009	BL_12172019_010	BL_12172019_011	BL_12172019_012	BL_12182019_001	BL_12182019_002	BL_12182019_003	BL_12182019_004	BL_12182019_005	BL_12182019_006	BL_12182019_007	BL_12182019_008	BL_12182019_009	BL_12182019_010	BL_12182019_011	BL_12182019_012	BL_12182019_013	BL_12182019_014	BL_12182019_015	BL_12182019_016	BL_12182019_017	BL_12182019_018	BL_12182019_019	BL_12182019_020	BL_12182019_021	BL_12182019_022	BL_12182019_023	BL_12182019_024	Exstd5.1019_1	Exstd5_1019_2	Exstd5.1019	Exstd5.1219_1	Exstd5_1219_2	Exstd5.1219	Isooctane.1	Isooctane.3	Mblank_LLE.1_1	Mblank_LLE.2_1	NIST1957_LLE.1_1	NIST1957_LLE.1_2
85.0072	236.14	92368.2	51922.3	36331	29121.6	65501.9	50070.1	204690	173262	63270.7	89143.4	54376.9	55325.7	1.48647e+06	1.49658e+06	1.76034e+06	1.81314e+06	0	0	8.41241e+06	5.94861e+06	683526	967363	2.70904e+06	2.71202e+06	5977.29	0	618674	180170	117173	775385	46724.5	403078	919135	1.43429e+06	159084	259570	0	0	0	0	0	0	2217.04	1389.81	0	0	130088	35489.8
85.0072	221.601	74298	64041.9	12618.9	47241	120719	115027	50641	48624.6	60239.1	25575.6	40335.9	41158.6	967327	611598	320223	345849	99476.7	107262	2.48619e+06	1.3437e+06	211111	256319	284151	630021	0	0	332136	1.17393e+06	192441	5.6445e+06	0	348692	2.19112e+06	347734	380586	415182	0	0	0	0	0	0	660.816	0	0	0	22456.8	41752.2
85.0104	828.838	0	0	0	0	0	0	0	0	0	0	0	0	5.40889e+06	3.27279e+06	330462	490390	0	0	0	0	0	0	0	0	0	0	0	0	0	0	0	0	0	0	0	0	0	0	0	0	0	0	0	0	0	0	0	0
85.0073	267.133	81646.4	63652	4588.28	4727.9	267212	235588	4126.57	6826.38	2328.8	3254.37	1643.47	835.064	475589	351405	0	0	314757	289195	4936.03	0	0	0	0	0	12855.2	0	85588.3	69849.7	1.09859e+06	1.88183e+06	0	17687	181369	230588	0	0	0	0	0	0	0	0	0	0	0	0	0	0
85.0106	363.043	0	0	0	0	16274.7	19196.9	2206.97	2037.16	0	0	0	0	0	0	59330	69311.4	0	0	145231	104669	0	0	0	0	0	0	146151	122965	0	0	0	97428	0	11058.3	0	0	0	0	0	0	0	0	0	0	0	0	0	0
85.0104	811.979	0	0	0	0	0	0	0	0	0	0	0	0	0	0	89586.2	328355	740834	1.90466e+06	0	0	0	0	0	0	1.69524e+06	0	0	0	0	0	0	0	0	0	0	0	0	0	0	0	0	0	0	0	0	0	0	0
85.0106	250.482	64476.2	24865.5	18084.2	15198.7	16497.6	16059.7	12997	14488.4	14187.7	13085.7	4058.86	8740.84	0	0	0	7599.32	0	0	16206.9	0	0	5259.07	0	0	0	0	31551	21245.8	15618.2	138021	0	0	292963	207953	0	0	0	0	0	0	0	0	0	0	0	0	0	0
85.0284	358.64	2.35855e+06	1.00192e+06	3.01708e+06	1.30458e+06	250591	442994	788755	819520	1.91151e+06	2.01475e+06	635945	719599	1.22484e+07	7.66444e+06	2.33809e+07	9.52982e+06	811302	635571	6.38464e+07	4.4558e+07	3.38267e+06	3.97492e+06	1.88448e+07	1.96856e+07	1.78308e+06	26247.4	2.97528e+07	4.25998e+07	4.0626e+06	3.17785e+06	1.62839e+07	5.43325e+07	1.63119e+07	1.62062e+07	1.55488e+07	1.56527e+07	0	5108.33	0	0	16974.7	0	0	0	100605	32920.3	767838	685729
85.0284	256.087	372798	135959	129295	109741	225517	168961	95323.1	113145	132930	72795	87154	69521.1	144165	86645.5	97654.7	64487.2	4310.67	20315.4	536945	350633	57730.7	58549.6	59931.4	43855.9	61376.9	0	619705	377989	163082	304621	69437.4	238294	688801	685706	43471.3	94021.9	0	0	0	0	0	0	1367.36	2249	48701.4	6693.08	224579	553663
85.0284	452.932	17029.5	0	27538.3	38252.1	0	0	0	0	3531.35	8091.65	9690.84	7052.97	0	0	0	0	0	0	0	0	0	0	0	0	0	0	0	0	0	0	0	0	0	0	0	0	0	0	0	0	0	0	0	0	171009	67140.8	193286	192650
85.0283	1380.03	32382.2	9362.06	0	0	0	0	203239	197464	0	0	0	0	497051	152501	0	59308.2	0	0	0	0	891900	1.96134e+06	0	0	0	0	0	0	0	0	1.14304e+06	0	477975	368256	0	0	0	0	0	0	0	0	0	0	0	0	0	0
85.0283	1276.99	661561	548115	0	0	0	0	0	0	19087.1	11837.5	0	0	9.04002e+06	1.80109e+07	77086.6	164066	0	0	1.06562e+06	718431	0	0	0	0	3.00272e+06	0	0	0	0	0	0	0	0	0	0	0	0	0	0	0	0	0	0	0	0	0	0	0
85.0283	227.197	127746	68181.5	75957.2	59505	95304.5	39569.8	62146.5	65166.1	46912.3	26931.4	17568.8	63539.2	33044.1	0	0	0	0	0	202583	119642	0	0	23437.5	11836.1	0	0	211003	88125.8	238398	311546	0	330944	1.72214e+06	1.76923e+06	8029.53	16464.9	0	0	0	0	0	895.509	13886.5	13455.1	0	0	112984	119623
85.0283	219.108	529899	86569.6	83289.3	69882	83671.6	52767.9	50343.8	53426.2	58898.4	72028.1	32624	50302	944589	621981	361517	393671	137976	134967	1.4635e+06	948653	177333	279811	782552	604912	0	0	1.54941e+06	859519	526092	153036	0	268165	550506	449554	336617	252445	0	0	0	0	0	0	0	0	0	0	126913	115970
85.0283	193.153	170243	60449.9	49226.6	6603.35	49783.6	58055.4	1.0511e+06	589421	31586	28343	21101.3	22654	197896	0	4038.83	0	0	0	0	0	0	8959.77	0	0	0	0	255332	288286	407955	705195	0	29634.5	1.34032e+07	1.84949e+07	69028.2	96511.7	0	0	0	0	0	0	24067.5	16939.3	0	0	3499.45	8290.12
85.0284	1079.45	0	0	0	0	0	0	0	0	0	0	0	0	0	0	0	71471.9	0	0	0	0	0	0	0	0	0	0	0	0	0	0	0	0	0	0	0	0	0	0	0	0	0	0	0	0	366657	0	366528	388786
85.0284	294.975	28038.5	37754.8	47953.7	88021.8	106912	71383.1	130823	76075.4	125200	74064.1	54355.4	57151.4	146097	137919	504353	370976	5705.26	10569.8	548915	324676	0	0	5915.97	0	0	0	73641.6	53906.3	0	0	0	0	47741.8	101519	0	0	0	0	0	0	0	0	0	0	0	0	0	0
85.0283	181.458	0	33026.9	0	0	34314.1	33105.4	0	301610	36097.7	35885.4	34361.4	52773.7	0	0	35520.1	36135.5	0	0	0	0	735825	756151	0	0	0	0	341624	66640.7	0	0	0	0	3.11892e+06	2.96616e+06	0	0	0	0	0	0	0	0	0	0	0	0	0	0
85.0283	284.097	326829	123335	118452	126201	214060	188635	145923	300936	328512	197039	212559	280380	0	0	0	0	0	0	37096	0	0	0	0	0	0	0	80758.2	103005	0	0	0	38333.5	115992	212101	0	0	0	0	0	0	5209.12	0	27122.9	36920.7	0	0	0	0
85.0284	289.946	134718	85111.8	44549	40383.2	96143.1	66061.3	55184.3	43152.7	80660.6	65526.9	44895.2	53517.3	0	0	163999	168968	0	0	623974	368990	23152.5	103089	258615	207050	0	0	0	0	0	0	0	28467.7	54613.3	0	0	0	0	0	0	0	2378.61	0	0	0	0	0	0	0
85.0284	237.982	107630	37193.9	39111.4	31864.7	38798.6	46043.3	28556.3	32955.6	36823	20021.7	18188.7	23930.9	662557	335199	1.27372e+06	1.2342e+06	0	0	3.31042e+06	1.94116e+06	533420	461068	961764	945873	9133.1	0	680126	587367	337088	680242	77582	425626	940722	975405	318820	316674	0	0	0	0	0	869.076	1372.26	0	0	0	123162	151198
85.0284	1001.41	2.4956e+06	2.27665e+06	0	0	166872	358961	0	0	0	0	0	0	0	0	813981	549547	0	0	0	0	0	0	0	0	0	0	0	0	0	0	0	0	0	0	0	0	0	0	0	0	0	0	0	0	0	0	0	0
85.0284	984.161	792666	887683	0	0	0	0	0	0	0	0	0	0	5.78012e+06	3.18209e+06	847816	163299	0	0	0	0	0	0	0	0	4.26527e+06	247309	0	0	0	0	0	0	0	0	0	0	0	0	0	0	0	0	0	0	0	0	0	0
85.0283	207.587	137835	55130.3	47947.1	31355.8	120034	60559.1	32277.3	37726.4	13836.3	16435.2	4677.37	20775.4	0	0	0	0	0	0	237251	49036.7	0	0	0	0	0	0	222605	197691	24897.6	133746	0	0	1.28932e+06	1.17962e+06	92294.3	38549.9	0	0	0	0	0	0	0	0	0	0	320884	269164
85.0284	322.359	340897	162655	75525.5	58784.1	222832	218120	64645.7	69640.8	46338.9	41866.8	151276	133553	0	0	63777.2	32954.8	299123	132259	145175	84181.1	0	0	123363	250486	0	0	76107.9	0	0	0	18881.5	156619	167240	291317	356774	452814	0	0	0	0	0	0	0	0	76309.1	4694.95	141259	108495
85.0283	996.172	498585	401781	0	0	0	0	0	0	0	0	0	0	7.49527e+06	3.01671e+06	1.63721e+06	383616	0	0	0	0	0	0	0	0	111250	0	0	0	0	0	0	0	0	0	0	0	0	0	0	0	0	0	0	0	0	0	0	0
85.0284	876.654	291003	207494	0	0	0	0	0	0	0	0	0	0	0	0	0	125315	0	0	0	0	0	0	0	0	0	0	0	0	0	0	0	0	0	0	0	0	0	0	0	0	0	0	0	0	0	0	0	0
85.0283	700.96	0	0	0	0	0	0	0	0	0	0	0	0	0	0	1.32487e+06	970922	140232	266364	0	0	23283.2	24486.7	0	0	67911.7	0	0	0	0	0	1.29911e+06	0	0	0	0	0	0	0	0	0	0	0	0	0	99633.7	20940.9	56748	65188.4
85.0284	583.584	149719	0	0	24535.8	0	0	15245.4	40832.2	0	0	0	0	0	0	0	0	28391.1	132700	0	0	0	0	0	0	0	0	0	0	33862.2	0	0	0	0	0	0	0	0	0	0	0	0	0	0	0	0	0	0	0
85.0284	865.887	0	0	0	0	0	0	0	0	0	0	0	0	1.50782e+06	655839	96171.7	173632	0	0	0	0	0	0	0	0	0	0	0	0	0	0	0	0	0	0	0	0	0	0	0	0	0	0	0	0	0	0	0	0
85.0284	271.315	72766.6	41343.9	29870	32029.9	18337.3	1782.84	23288	35408.6	23093.6	25387.9	20424.5	25353.2	0	0	0	0	0	0	0	0	0	0	0	0	0	0	0	0	0	0	0	18499.4	69455.1	137373	0	0	0	20903.7	1527	0	19260.1	7678.11	0	0	0	0	0	0
85.0284	310.847	185129	79686	57881.7	54955.4	40726.4	41987.8	45633.4	50596.3	53038.8	42276.5	27184.9	26582.6	0	0	0	0	0	0	0	0	0	0	0	0	0	0	0	0	0	0	0	0	0	0	0	0	0	0	0	0	0	0	0	0	0	0	130383	112890
85.0285	350.231	87945.2	61560.1	52101.2	51874.9	84629.5	623423	27288.5	23887.5	42490.5	34390.7	0	3115.2	96018.5	36199.6	359714	322716	0	0	951649	577893	31384	59874.7	0	0	0	0	825308	527440	15404.2	18772	174564	558619	312863	287977	6589.31	0	0	0	0	0	0	0	0	0	0	0	70200.2	73198.8
85.0396	426.962	0	0	0	0	0	0	0	0	0	0	0	0	0	0	0	0	0	0	0	0	0	0	0	0	0	0	0	0	0	0	0	0	0	0	0	0	0	0	0	0	0	0	21036.4	20409.2	0	0	0	0
85.0395	420.014	0	0	0	0	0	0	0	0	0	0	0	0	0	0	0	0	0	0	0	0	0	0	0	0	0	0	0	0	0	0	0	0	0	0	0	0	0	0	0	0	0	0	9439.65	6683.38	0	0	0	0
85.0467	763.047	0	0	0	0	0	0	0	0	0	0	7213.34	0	1.32048e+06	284836	170623	256159	0	0	2.3306e+06	2.11317e+06	0	0	0	0	0	0	1.20306e+06	884522	224404	0	532103	310140	0	0	0	0	0	0	0	0	0	0	0	0	0	0	0	0
85.0468	682.645	0	0	0	0	0	0	0	0	0	0	0	0	0	0	3.2664e+06	3.12176e+06	722550	1.25228e+06	0	0	626432	906289	0	0	1.48816e+06	0	0	0	0	0	0	0	0	0	0	0	0	0	0	0	0	0	0	0	0	0	0	0
85.0468	769.937	0	0	0	0	0	0	0	0	0	0	17810.3	0	653388	1.39897e+06	339883	771044	0	0	6.94995e+06	1.80666e+06	0	0	0	0	0	0	4.83954e+06	616929	1.05786e+06	256514	0	334621	0	0	0	0	0	0	0	0	0	0	0	0	0	0	0	0
85.0467	1172.8	0	0	0	0	0	0	0	0	0	0	0	0	5.26301e+06	7.43928e+06	1.74238e+07	1.07729e+07	0	0	5.20712e+06	3.32697e+06	0	0	0	0	0	0	135208	0	0	0	0	0	0	0	0	0	0	0	0	0	0	0	0	0	0	0	0	0
85.0467	346.62	28005.4	0	0	0	55189.6	37845	0	0	0	0	0	0	173156	145807	0	0	342223	135244	0	0	0	0	86367	15018.4	123064	0	0	0	0	0	0	0	0	0	0	0	0	0	0	0	0	0	585.496	0	0	0	0	0
85.0467	1162.68	0	12745.8	0	0	0	0	0	0	0	0	0	0	1.88272e+07	1.60708e+07	1.55635e+07	1.32704e+07	0	0	246828	2.15311e+06	0	0	0	0	0	0	0	0	0	0	0	0	0	0	0	0	0	0	0	0	0	0	0	0	0	0	0	0
85.0467	735.94	0	0	0	0	0	0	0	0	0	0	0	0	625658	1.12491e+06	1.66979e+06	1.6477e+06	43221.2	0	0	1.99504e+06	0	20041.3	1.35452e+06	3.8765e+06	0	0	1.71307e+06	912119	0	0	899682	2.53397e+06	0	0	153932	0	0	0	0	0	0	0	0	0	0	0	0	0
85.0468	782.775	0	0	0	0	0	0	0	0	0	0	0	0	0	0	0	0	0	0	2.52361e+06	532032	0	0	0	0	0	0	0	0	0	0	0	0	0	0	0	0	0	0	0	0	0	0	0	0	0	0	0	0
85.0467	1106.18	0	0	0	0	0	0	0	0	0	0	0	0	4.44262e+06	6.67967e+06	1.18191e+06	6.09371e+06	0	0	1.04099e+06	266835	0	0	0	0	0	0	108273	0	0	0	0	0	0	0	0	0	0	0	0	0	0	0	0	0	0	0	0	0
85.0467	1091.16	0	0	0	0	0	0	0	0	0	0	0	0	3.20163e+06	4.84334e+06	1.40419e+07	7.64185e+06	0	0	0	0	0	0	0	0	0	0	0	0	0	0	0	0	0	0	0	0	0	0	0	0	0	0	0	0	0	0	0	0
85.0477	193.442	174967	36430.7	34393.5	34048.8	63193.3	42010.8	25523.1	26892.7	21194.2	19339.7	16299	19212.7	87887.7	12172.3	0	0	0	0	0	0	3949.91	9108.05	0	0	0	0	352767	186038	239188	401391	0	6061.83	2.0929e+07	1.86759e+07	93271.2	85226	0	0	0	0	0	0	10726.6	8440.7	0	0	3348.6	8292.09
85.0468	828.297	0	0	0	0	0	0	0	0	0	0	0	0	4.0761e+06	1.0255e+06	334369	786781	0	0	0	0	0	0	0	0	0	0	0	0	0	0	0	0	0	0	0	0	0	0	0	0	0	0	0	0	0	0	0	0
85.0467	792.043	0	0	0	0	0	0	0	0	0	0	0	0	0	0	0	0	0	0	652865	0	0	0	0	0	0	0	0	0	0	87728.6	0	0	0	0	0	0	0	0	0	0	0	0	0	0	0	0	0	0
85.0467	1115.09	0	0	0	0	0	0	0	0	0	0	0	0	2.15828e+06	3.1512e+06	6.53988e+06	5.37366e+06	0	0	2.03414e+06	1.46812e+06	0	0	0	0	0	0	0	0	0	0	0	0	0	0	0	0	0	0	0	0	0	0	0	0	0	0	0	0
85.0467	721.193	0	0	0	0	0	0	0	0	0	0	0	0	633754	540923	1.16727e+06	1.01218e+06	0	0	0	0	19012.1	0	53478.7	56114.7	0	0	1.73734e+06	902165	0	0	642001	451740	358033	138408	0	0	0	0	0	0	0	0	0	0	0	0	0	0
85.0467	1141.79	0	0	0	0	0	0	0	0	0	0	0	0	3.58151e+06	4.1898e+06	1.1951e+07	4.53137e+06	57250.1	0	5.02193e+06	5.25973e+06	0	0	0	0	0	0	0	0	0	0	0	0	0	0	0	0	0	0	0	0	0	0	0	0	0	0	0	0
85.0467	1180.22	0	0	0	0	0	0	0	0	0	0	0	0	601523	831243	0	0	0	0	0	0	0	0	0	0	0	0	0	0	0	0	0	0	0	0	0	0	0	0	0	0	0	0	0	0	0	0	0	0
85.0476	205.478	22525.6	8466.05	7247.69	6450.23	30631.3	41202.1	4650.31	5013.83	831.535	2895.04	0	2893.15	0	0	0	0	0	0	84342.7	14096.3	0	0	0	0	0	0	69848.7	53680.1	0	39196.8	0	0	263801	280451	31106.4	13419.7	0	0	0	0	0	0	0	0	0	0	62946.7	43483.1
85.0467	707.579	0	0	0	0	0	0	0	0	0	0	0	0	0	0	1.5287e+06	1.23827e+06	20276.3	68321.5	0	0	0	0	0	0	82328.3	0	915152	61575.4	0	0	3.74633e+06	0	0	0	0	0	0	0	0	0	0	0	0	0	0	0	0	0
85.0467	1133.02	0	0	0	0	0	0	0	0	0	0	0	0	3.73461e+06	3.2051e+06	4.05397e+06	4.47315e+06	0	0	4.096e+06	5.38323e+06	0	0	0	0	0	0	0	0	0	0	0	0	0	0	0	0	0	0	0	0	0	0	7607.95	5401.38	0	0	0	0
85.0468	659.994	0	0	0	0	0	0	0	0	0	0	0	0	0	0	0	0	0	0	0	0	0	0	0	0	0	259607	0	0	0	0	0	0	0	0	0	0	10700.1	0	1340.8	0	0	0	0	0	0	8677.63	0	0
85.0468	810.33	0	0	0	0	0	0	0	0	0	0	0	0	0	0	44009	39127.3	596959	386920	0	0	0	0	0	0	251281	0	0	0	0	0	0	0	0	0	0	0	0	0	0	0	0	0	0	0	0	0	0	0
85.0467	1123.78	0	0	0	0	0	0	0	0	0	0	0	0	2.24284e+06	1.70926e+06	4.59255e+06	7.86711e+06	0	0	4.76255e+06	3.73263e+06	0	0	0	0	0	0	0	0	0	0	0	0	0	0	0	0	0	0	0	0	0	0	0	0	0	0	0	0
85.0468	696.686	0	0	0	0	0	0	0	0	0	0	0	0	0	0	1.83769e+06	2.22336e+06	378435	781515	0	0	45582	156717	0	0	204385	0	0	0	0	0	1.91823e+06	0	0	0	0	0	0	0	0	0	0	0	0	0	0	0	0	0
85.0467	1334.4	2885.68	0	0	0	0	0	0	0	0	0	0	0	0	0	0	0	0	0	0	0	283703	0	0	0	0	0	0	0	0	0	92961.8	0	22692.8	0	0	0	309833	0	80674.7	0	0	0	0	0	0	725901	0	0
85.0467	1363.73	0	0	0	0	0	0	0	0	0	0	0	0	0	0	0	0	0	0	0	0	0	0	0	0	0	0	0	0	0	0	285143	0	0	0	0	0	0	0	0	0	0	0	0	0	0	0	0	0
85.052	271.816	62203.8	14546.6	41122.7	37183.4	37832.6	35180.4	49857.4	20308.6	46024.8	30855.7	22915.2	17015.7	149337	127075	194709	187504	115383	114287	205854	239199	277666	222059	230694	308693	102818	50826.5	900249	539069	571084	882380	250967	222740	419395	407219	147386	159752	253372	102121	31049.1	235144	172651	57387.2	12239.4	15357.6	180435	125991	229868	208589
85.0521	219.551	173248	50219.9	36825.7	29615	54564.2	42203.5	27813.1	27989.2	27754.2	7401.49	24345.1	29859.4	74913.6	105891	122590	125511	127306	109108	109675	161697	168423	148104	73794.4	229645	137009	57744.9	1.17034e+06	605471	320659	609231	189753	264484	354795	319035	227045	227517	179530	28541.3	12962	121758	29254	18711	13704.9	13782.7	168689	91331.5	54675.9	71855.9
85.0522	604.528	365883	406804	216150	181032	128362	166174	129350	112090	55520.6	38475.8	96853.5	84273.1	1158750	1.01196e+06	1.13503e+06	978208	1.10312e+06	1.19304e+06	5.40372e+06	1.16919e+06	785715	825491	883555	1.36209e+06	262084	130526	1.30015e+06	968891	779752	1.29097e+06	779054	800628	805746	733931	712481	889950	581713	44322.5	43369.7	269432	38448.6	27769.9	18479.4	16739.2	1.6213e+06	776734	1.63786e+06	518891
85.0521	749.897	0	0	0	0	0	0	0	0	0	0	0	0	1.12993e+06	916596	878037	807127	0	0	3.18768e+06	1.13647e+06	0	0	0	0	0	0	983578	908855	3.6876e+06	0	472989	49247	0	0	0	0	0	0	0	0	0	0	0	0	0	0	547251	232981
85.0498	182.781	87207.6	145405	0	0	136231	0	0	141996	0	23107.1	0	27740.8	265853	101607	87937.1	84582	91054.6	111166	117863	119186	0	210847	134218	188985	0	118819	366533	114883	0	178517	241935	199721	1.22103e+06	998358	133090	145918	258280	58780.7	19049.9	229255	0	0	0	0	222874	145461	148930	120333
85.0648	1179.46	851679	933311	2.91866e+07	3.1446e+07	1.42774e+07	2.78183e+07	1.15648e+07	1.37149e+07	2.24781e+07	2.08133e+07	7.91293e+06	3.04992e+07	1.07149e+07	1.24586e+07	8.11081e+06	3.3673e+07	4.33762e+06	4.32947e+06	5.45941e+07	3.61305e+07	5.53655e+06	1.05139e+07	5.32577e+07	3.82996e+07	7.5054e+06	771921	3.08339e+07	6.13093e+06	4.29954e+07	1.07562e+08	1.84814e+07	2.02667e+07	2.70098e+07	1.5798e+07	1.31271e+07	1.33742e+07	3.37688e+06	471907	231428	2.21389e+06	300368	173593	148429	20618.8	7.67653e+06	3.48584e+06	1.65947e+06	6.55071e+06
85.0647	1165.43	1.50788e+06	2.45355e+06	1.25455e+07	2.02641e+07	3.04251e+07	1.67986e+07	1.26374e+07	2.08609e+07	1.80619e+07	7.05578e+06	2.35155e+06	6.89812e+06	1.9323e+06	9.00551e+06	1.40025e+07	1.7393e+07	4.3179e+06	4.55626e+06	5.52559e+07	7.57802e+07	8.41674e+06	1.33265e+06	3.94492e+07	3.88914e+07	5.36088e+06	1.49366e+06	3.4039e+07	2.99948e+07	4.42129e+07	3.61042e+08	31906309	3.60702e+07	8.28874e+07	5.23878e+07	1.38289e+07	2.08249e+07	5.12848e+06	47288	262324	2.32896e+06	193291	257913	252841	32642.8	1.33911e+07	2.04823e+06	1.00504e+06	4.75733e+06
85.0647	360.034	52830.5	162374	315098	85049.1	316030	113869	154007	128352	132210	207928	52278.1	90906.4	665118	721017	1.77829e+06	1.45613e+06	372909	309326	3.13866e+06	2.67818e+06	1.00061e+06	690887	1.25203e+06	1.66398e+06	291834	138851	6.72964e+06	7.07642e+06	3.1117e+06	4.15847e+06	1.73609e+06	3.4284e+06	4.28169e+06	7.83746e+06	252805	936877	541249	57135.8	23504.5	293833	107981	40809.6	34968.4	34888.1	1.0828e+06	193314	118960	117201
85.0647	340.359	281564	31724.8	337811	666140	6.90707e+06	8.11875e+06	218853	227236	135797	135748	127025	329300	1.26293e+06	832531	569737	671642	55483.7	252527	542205	764986	634231	936977	783220	298774	994399	109468	1.98991e+06	1.36276e+06	888784	5.43621e+07	633426	643229	1.02808e+06	880421	312216	124763	652827	63982.6	31314	440163	149620	77970.5	18142.5	13349	591876	436907	384087	369112
85.0647	416.578	345118	1.3275e+06	1.81686e+06	1.86191e+06	7.13888e+06	5.42958e+06	609471	543386	264698	254267	105463	124143	1.39822e+06	1.10124e+06	1.90398e+06	1.87499e+06	430805	474901	7.80815e+06	1.29867e+06	2.16982e+06	2.0575e+06	945263	1.36376e+06	1.08849e+06	375558	3.4239e+07	3.11304e+07	4.56338e+06	14661532	2.41853e+06	3.20205e+06	2.28854e+07	2.15061e+07	1.29459e+06	2.02542e+06	571378	51142.1	36093.9	283269	43104.7	35118.9	21942.9	6850.2	315406	563869	2.39846e+06	2.64189e+06
85.0647	1248.67	344735	216359	178279	1.05422e+06	176121	506946	1.63235e+06	1.17337e+06	921454	2.8269e+06	459326	1.15084e+06	607424	3.47014e+06	4.93403e+06	5.11744e+06	3.9744e+06	3.57518e+06	1.82867e+07	1.96904e+07	1.15309e+07	5.4814e+06	1.09972e+07	8.76638e+06	441925	652706	2.64391e+07	1.5862e+07	1.48111e+07	1.99426e+07	9.44728e+06	8.95273e+06	1.05015e+07	2.22263e+06	4.84684e+06	4.65273e+06	4.78338e+06	471654	1.64217e+06	3.42917e+06	671306	243354	248360	146029	8.23876e+06	3.11668e+06	1.52548e+06	1.38485e+06
85.0647	260.075	236417	244345	100842	53747.5	17279	101398	28825.2	281647	245347	181707	196378	168720	189933	110072	285924	214239	140629	105326	274574	407455	342088	172001	210231	196274	51785.3	80528.4	904821	293984	0	245135	372071	348607	492089	467598	163330	214700	304092	37932.4	20708	201768	40008.5	28772.2	19362	20807.6	271765	179172	247881	332472
85.0647	1100.74	2.28395e+06	540762	1.75672e+06	2.04677e+06	2.58341e+06	4.00731e+06	1.24018e+06	86102.1	2.83406e+06	1.71391e+06	2.6102e+06	1.96006e+06	8.84474e+06	5.75528e+06	7.65372e+06	1.05396e+07	1.05369e+06	5.03467e+06	3.23953e+07	3.01255e+07	5.37558e+06	5.47151e+06	3.43886e+07	3.89244e+07	3.57327e+06	1.19301e+06	9.92414e+06	1.62614e+07	5.22451e+07	5.42754e+07	1.58993e+07	9.47589e+06	1.38353e+07	1.35225e+07	1.90043e+07	1.9161e+07	2.91098e+06	275327	173938	2.67996e+06	266747	70215.5	93908.8	55010.2	5.84792e+06	2.94761e+06	3.69524e+06	1.63219e+06
85.0647	652.499	1.14549e+07	5.28221e+06	336317	1.74916e+06	2.23367e+06	2.70396e+06	470393	3.38552e+06	3.81684e+06	2.25628e+06	324344	5.71532e+06	0	2.64091e+06	1.96583e+07	2.29399e+07	2.2203e+07	2.23759e+07	855326	615351	3.487e+07	3.65734e+07	2.06271e+06	5.18253e+06	5.06296e+07	269089	1.70242e+07	1.42427e+07	1.02136e+06	6.62969e+06	1.46419e+07	1.19711e+07	2.91935e+06	5.4083e+06	1.98637e+06	3.11291e+06	687421	54697.2	45641.4	322835	45574.5	59700.9	5145.95	20632.2	2.96765e+06	1.83611e+06	257941	2.07638e+06
85.0647	1136.8	1.99718e+06	1.3027e+06	2.15203e+06	2.52956e+06	2.46281e+06	3.41595e+06	1.9403e+06	1.73592e+06	4.66877e+06	4.61151e+06	3.34843e+06	5.78365e+06	8.49303e+06	6.88559e+06	1.25331e+07	1.33676e+07	5.83513e+06	5.20861e+06	3.12437e+07	2.17164e+07	8.3418e+06	715689	3.71011e+07	4.02413e+07	2.52314e+06	584994	1.34336e+07	19060779	4.50506e+07	3.77655e+07	2.32645e+07	2.61917e+07	4.28864e+06	1.43439e+07	2.72865e+07	1.72333e+07	3.42187e+06	352991	455623	1.98554e+06	180786	300419	111633	47314.1	9.96111e+06	316832	278709	4.35967e+06
85.0647	334.496	132258	65534.3	280276	247690	3.05903e+07	9.45285e+06	129793	146495	133030	111706	31527	66968.7	3.20087e+06	1.88699e+06	476222	403247	1.10582e+06	1.2667e+06	438049	674788	707846	547189	2.12243e+06	305618	1.31771e+06	121689	5.65973e+06	3.46421e+06	5.70004e+07	5.35618e+07	938868	824746	4.20508e+06	3.11436e+06	2.54042e+06	2.85793e+06	518271	33827.1	22871.5	255156	42932.8	24895.5	17892.9	13126.7	266269	292521	255253	325271
85.0647	856.276	753759	662111	636312	586071	1.63055e+06	1.6117e+06	440188	348126	4.72936e+06	1.25498e+06	2.62406e+06	2.13838e+06	6.38119e+06	7.8964e+06	5.38502e+06	8.9695e+06	1.55127e+07	4.26933e+06	8.43377e+08	3.29223e+07	2.47813e+06	2.39433e+06	4.68082e+07	4.19768e+07	1.91266e+06	305232	1.04214e+07	6.59765e+06	1727749301	8.49067e+08	1.46501e+07	2.82491e+07	6.75979e+06	3.78132e+06	4.2459e+07	1.66545e+08	1.23104e+06	110223	95960	504794	137403	56106.1	28996.8	21036.1	1.51927e+06	807894	866375	393550
85.0647	253.47	231837	74402.1	133605	111616	85689.6	79275.6	78217.4	60201.7	54467.8	63242.3	50759.8	53190.1	195945	175955	149005	292857	313716	332393	176556	409481	405525	338455	222370	439048	226149	112710	1.81784e+06	1.02434e+06	643988	963765	450110	547173	499171	704438	368292	397406	387459	51886.4	24984.8	245768	51188.6	31803.1	28281.7	25157.1	437672	233361	102404	126257
85.0648	298.037	73618.9	47594.5	536836	505872	61978.1	43077.1	87134.7	58625.7	299986	40338.8	269999	41557.2	226674	224035	355331	243652	222633	237584	267300	333027	319454	289939	54057.7	394948	83257.7	77821.6	4.05781e+06	282782	398587	808277	286214	638129	572221	444161	289925	447685	307219	52678.2	20138.3	177888	52006.9	26376.7	28886.7	28975	85395.1	278095	81082.8	90986.3
85.0647	629.586	498693	296982	430176	419633	282633	327745	346410	501169	150013	148310	138500	177343	1.0188e+06	2.38105e+06	1.36e+06	8.3732e+06	1.56855e+07	3.23595e+06	1.26204e+06	916625	7.84257e+06	5.43546e+06	2.24634e+06	2.56221e+06	4.58431e+06	222383	4.38929e+06	4.07677e+06	1.43686e+07	1.94073e+06	8.40318e+06	1.39022e+06	1.79701e+06	1.49361e+06	457676	1.23305e+06	475638	39215.3	58317.7	212267	39668.5	26382.4	18484.3	17160.1	6.07986e+06	1.92011e+06	2.57933e+06	2.95191e+06
85.0647	1149.32	920749	502942	2.11938e+06	2.74882e+06	1.95381e+06	5.07961e+06	2.22039e+06	2.15242e+06	5.11671e+06	6.31716e+06	3.20311e+06	3.29026e+06	8.23249e+06	7.14798e+06	1.19927e+07	1.24937e+07	4.04554e+06	4.94452e+06	1.09452e+08	1.82536e+07	6.6172e+06	9.82321e+06	3.49491e+07	2.78098e+07	3.0463e+06	1.26171e+06	1.70014e+07	1.70331e+07	3.93308e+07	4.71622e+07	2.87843e+07	2.28097e+07	1.60445e+07	1.34984e+07	2.80155e+07	1.43525e+07	3.25876e+06	240153	326594	1.60805e+06	220542	70937.8	135483	75462	1.50484e+07	1.6718e+06	2.03715e+06	7.33224e+06
85.0647	1114.57	1.43435e+06	605418	1.97923e+06	2.25062e+06	2.75e+06	4.53722e+06	1.4743e+06	1.52362e+06	1.15172e+07	6.29882e+06	2.99772e+06	4.83852e+06	1.02158e+07	2.11219e+07	1.13658e+07	1.22432e+07	6.71757e+06	5.7912e+06	4.51013e+07	4.87961e+07	7.78436e+06	4.69122e+06	3.44297e+07	3.59107e+07	3.46923e+06	705954	1.96957e+07	1.80905e+07	5.1868e+07	3.46774e+07	14713211	2.95643e+07	2.37302e+07	1.48258e+07	1.71696e+07	1.94062e+07	3.3574e+06	306143	426553	1.5513e+06	35548.4	25833.8	109948	61614.8	6.19979e+06	2.90176e+06	3.74428e+06	1.83522e+06
85.0647	873.717	553724	438451	292419	412071	879154	906961	307427	266352	878149	1.0065e+06	1.65709e+06	1.39885e+06	9.10007e+06	4.4907e+06	3.66006e+06	7.68024e+06	3.06109e+06	3.06163e+06	1.72173e+07	2.12418e+07	1.94897e+06	1.64167e+06	2.74605e+07	2.6965e+07	1.37253e+06	214118	7.40695e+06	7.20471e+06	2.72448e+07	1521670659	14629595	1.95557e+07	9.53552e+06	4.2696e+06	1.49294e+07	1.47807e+07	889449	74433.4	69959.6	379106	43131.3	42948.6	21753.3	15558.4	335108	330751	357148	673907
85.0647	1193.14	743482	382767	208735	213855	601530	626712	1.17898e+06	1.79089e+06	1.32321e+06	1.39511e+06	1.26081e+06	1.27198e+06	3.7229e+07	1.41026e+07	5.83765e+06	6.9763e+06	5.94258e+06	5.47238e+06	1.12323e+07	1.09112e+07	9.40461e+06	1.16469e+06	2.33823e+07	2.37598e+07	2.84478e+06	750033	4.83677e+06	6.94252e+06	2.07654e+07	4.17595e+07	2.77085e+07	7.35562e+07	9.16957e+06	7.97536e+06	1.29282e+07	1.71743e+07	5.11173e+06	630988	502009	1.74428e+06	214179	179225	238360	137269	9.73429e+06	4.23166e+06	2.62771e+06	1.89138e+06
85.0647	841.376	1.18501e+06	909783	629690	695083	8.57539e+06	1.74177e+07	529051	431711	2.15914e+06	1.53371e+06	4.27441e+06	4.26888e+06	1.61539e+07	9.46189e+06	6.15182e+06	6.32727e+06	7.15584e+06	6.84078e+06	4.80827e+08	7.95486e+08	3.98786e+06	3.15114e+06	1302365003	4058656334	2.54528e+06	364451	1.31447e+07	7.46958e+06	1494891966	259697715	4.12447e+07	8.18912e+07	1.03741e+07	8.10573e+06	5.02911e+08	3.16195e+08	1.52594e+06	126815	114930	650963	38480	72140.2	22523.6	10841.8	676844	1.85512e+06	382857	348400
85.0648	643.627	4.31658e+06	2.1208e+06	251255	1.87397e+06	97791.4	444785	626438	180080	783520	736137	3.02248e+06	1.70407e+06	555443	0	1.44159e+06	1.43224e+06	968489	1.10725e+06	405312	2.63084e+06	1.77465e+07	2.04161e+07	1.37892e+06	1.3751e+06	3.03478e+07	255337	1.46606e+07	1.96943e+06	5.66409e+06	1.04827e+07	1.90935e+07	8.09247e+06	1.47649e+06	7.99077e+06	785402	4.29748e+06	618986	68542.4	46319.5	278267	56594.6	54631.1	18645.1	8012.15	7.35977e+06	2.85373e+06	151103	135334
85.0647	636.228	3.39927e+06	831706	481727	616366	189222	158297	505483	390117	168758	153553	47731.6	94014.1	1.81831e+06	8.90969e+06	3.44502e+06	2.70964e+06	1.00341e+07	7.13498e+06	1.81623e+06	2.42348e+06	8.97902e+06	2.73885e+06	2.29167e+06	8.3794e+06	8.82397e+06	292161	6.89795e+06	7.08882e+06	2.60031e+06	3.87068e+06	2.50092e+06	2.84045e+06	4.11689e+06	3.84772e+06	5.29085e+06	2.49825e+06	518381	41006.6	38782.1	216180	34684.4	27640.8	18270.8	17117.9	3.45519e+06	1.6246e+06	2.21534e+06	2.04827e+06
85.0647	1124.11	1.90981e+06	698067	2.08228e+06	4.38438e+06	2.80761e+06	8.60479e+06	1.71879e+06	1.52922e+06	5.38533e+06	6.00716e+06	6.72704e+06	3.04891e+06	1.01823e+07	2.42559e+07	1.19371e+07	1.30447e+07	1.00629e+07	5.49161e+06	3.54067e+07	2.55786e+07	1.53541e+06	4.31279e+06	3.45735e+07	3.50424e+07	3.40371e+06	154854	2.04946e+07	1.97949e+07	4.84682e+07	4.65556e+07	1.32745e+07	2.85534e+07	2.05295e+07	1.47114e+07	2.28115e+07	19273654	3.4894e+06	311734	191177	2.03585e+06	218163	186468	119521	66925.6	6.15876e+06	3.02161e+06	1.47086e+06	1.22584e+06
85.0647	920.541	859792	633612	981130	1.52519e+06	1.08162e+06	1.89291e+06	594087	534099	1.20917e+06	270092	1.55434e+06	1.8742e+06	8.61499e+06	6.6968e+06	6.31327e+06	4.35552e+06	2.57147e+06	1.16116e+07	3.88946e+07	3.03863e+07	3.17381e+06	2.76904e+06	35654002	2.68915e+07	2.12233e+06	371922	1.27944e+07	1.07699e+07	1.11141e+07	3.38217e+07	1.52394e+07	3.0393e+07	9.42514e+06	7.49498e+06	1.90811e+07	1.32883e+07	1.55799e+06	125787	118230	662480	93519.8	74066.5	5926.07	28737.3	9.88539e+06	5.25243e+06	6.90295e+06	619289
85.0647	1039.12	1.06701e+06	415972	1.43144e+06	1.76922e+06	1.84937e+06	329984	804156	1.94364e+06	2.80205e+06	1.58913e+06	4.06024e+06	4.14426e+06	1.21215e+06	7.04635e+06	737268	8.0083e+06	4.67315e+06	6.36205e+06	3.60994e+07	2.82614e+07	4.57345e+06	3.36413e+06	3.44286e+07	2.85362e+07	2.56574e+06	620298	1.44506e+07	1.28493e+07	5.48654e+07	3.54925e+07	1.20921e+07	3.39839e+06	1.17874e+07	9.7047e+06	2.48398e+06	1.47515e+07	2.28241e+06	196066	178341	1.0332e+06	133216	110123	58493.6	39413.8	209716	2.02717e+06	2.51425e+06	2.20796e+06
85.0647	458.879	1.08096e+06	474807	390512	289447	1.63172e+06	1.11865e+06	171289	164816	166519	150733	115666	109771	2.5311e+06	1.66118e+06	773810	739634	4.42443e+06	4.68337e+06	3.24534e+06	1.09059e+06	670972	661151	857547	849034	564624	116947	3.73152e+06	2.4506e+06	1.01219e+07	1.54151e+07	821381	532485	391492	1.43494e+06	770375	829729	511319	68002.7	33358.9	258404	61024.1	33041.9	26837	26954.3	2.57709e+06	772526	169017	99713.5
85.0647	834.298	588532	1.23189e+06	476991	583030	5.5436e+06	1.12013e+07	430868	355181	2.22638e+06	2.27707e+06	5.43089e+06	1.19989e+08	8.79309e+06	9.03276e+06	2.09255e+06	5.50584e+06	4.72896e+06	5.57782e+06	6.38193e+08	6.70219e+08	405916	2.67524e+06	1293962200	1427342892	2.27405e+06	318160	1.21875e+07	1.10944e+07	1071043289	3.77798e+08	1.82904e+07	5.56568e+08	9.37267e+06	7.0744e+06	1.95469e+08	1.58937e+08	1.2234e+06	123154	97198.5	544623	129591	62515.7	29433.9	23648.9	2.18042e+06	1.24085e+06	1.42554e+06	1.35047e+06
85.0647	1071.44	292909	1.80781e+06	760500	968440	2.33855e+06	2.71445e+06	683270	1.00182e+06	3.17101e+06	4.57972e+06	3.41897e+06	1.80606e+06	3.5996e+06	9.18845e+06	8.9616e+06	9.62412e+06	892349	4.90315e+06	3.77986e+07	3.17388e+07	6.03478e+06	4.87002e+06	3.57461e+07	3.8921e+07	3.32062e+06	1.09867e+06	1.72782e+07	1.54334e+07	5.52666e+07	7.97906e+07	1.27746e+07	2.54648e+07	1.66846e+07	1.69856e+07	2.39536e+07	1.31815e+07	2.60617e+06	235152	272577	1.18388e+06	155069	135625	82844.1	54476.3	1.32058e+07	5.54964e+06	7.19679e+06	7.38309e+06
85.0647	884.677	913560	743273	990470	755995	1.39349e+06	1.50368e+06	548721	463352	1.64027e+06	1.47084e+06	2.57138e+06	2.40799e+06	1.09527e+07	7.69465e+06	6.24623e+06	3.76175e+06	3.94958e+06	4.55504e+06	7.70036e+07	3.55619e+07	3.46535e+06	2.90379e+06	4.78303e+07	4.50137e+07	2.33185e+06	397892	1.33099e+07	1.18773e+07	3.00812e+07	3378605821	8.64021e+06	1.85822e+07	1.03547e+07	7.70516e+06	4.94552e+06	2.47281e+07	1.59091e+06	136551	122825	702048	100292	75733.2	38167.3	26184.9	452761	1.17596e+06	1.24105e+06	663526
85.0648	279.441	133988	29457.6	93830.1	64606	38073.8	37231.8	50040.8	47835.5	53811.9	40164.6	35960.9	40693.1	176452	168752	204266	202335	153395	176133	204457	291937	294439	229963	220774	320424	135577	78741.7	672321	457151	181235	407396	463450	465751	526067	368104	153741	203837	301794	36829.9	21583.2	185928	36721.7	25910.8	16652.6	17117.2	221907	171934	166211	154907
85.0647	1199.43	1.23328e+06	391112	300199	482488	351825	426610	1.01802e+06	1.28017e+06	1.15018e+06	1.40359e+06	969734	875325	6.4342e+06	2.3523e+06	7.31205e+06	1.15811e+07	5.02594e+06	4.59409e+06	1.87934e+07	8.56888e+06	6.04384e+06	5.18128e+06	1.82012e+07	2.75003e+07	3.31613e+06	1.30236e+06	2.27786e+07	1.41213e+07	1.62508e+07	1.63427e+07	1.16209e+07	1.54271e+07	2.8976e+07	2.2531e+07	8.82878e+06	8.42228e+06	4.2943e+06	63461.6	348422	1.87974e+06	354199	335212	223626	109576	1.00181e+07	3.65846e+06	3.69284e+06	4.00854e+06
85.0647	1282.98	213254	162506	104500	127692	155254	164919	160269	169440	154859	131587	234330	231270	2.35689e+06	2.05545e+06	2.88721e+06	3.29728e+06	2.48401e+06	2.22068e+06	4.77813e+06	4.82759e+06	2.67859e+06	2.40252e+06	6.46497e+06	1.01837e+07	1.74958e+06	821627	3.04639e+06	2.85693e+06	7.64453e+06	1.01657e+07	9.51873e+06	4.74353e+06	3.18617e+06	2.50281e+06	2.865e+06	2.68659e+06	3.17588e+06	344690	198754	2.50832e+06	456821	130120	191742	116183	5.18924e+06	1.91123e+06	1.13377e+06	1.67984e+06
85.0647	892.872	644996	524479	593233	487353	937896	1.04292e+06	398429	330203	1.1653e+06	1.25057e+06	304125	1.56349e+06	4.82091e+06	5.12779e+06	8.6995e+06	3.31297e+06	4.15886e+06	4.02019e+06	4.11882e+07	2.46707e+07	2.32486e+06	1.99096e+06	2.93112e+07	3.04833e+07	1.57819e+06	265487	9.53361e+06	8.79028e+06	4.10089e+07	1478516934	8.18438e+06	2.55632e+07	7.74367e+06	5.76434e+06	1.39633e+07	1.67271e+07	1.0977e+06	88267.8	89815.5	484840	64301.4	52343.9	28147.1	19711.4	2.37269e+06	1.17718e+06	1.3568e+06	1.34287e+06
85.0647	1028.28	739805	457891	767791	774082	1.00529e+06	2.41043e+06	878820	341501	1.08939e+06	1.04376e+06	2.51001e+06	1.43607e+06	6.21925e+06	4.85908e+06	5.33587e+06	5.62728e+06	3.78207e+06	3.8405e+06	2.65499e+07	2.01258e+07	3.14885e+06	2.40574e+06	2.32586e+07	7.21755e+07	3.0228e+06	390771	1.01848e+07	8.73901e+06	3.9298e+07	4.7892e+07	1.14525e+07	2.94774e+07	8.56577e+06	6.31346e+06	1.34156e+07	1.33054e+07	1.57256e+06	131065	126256	704154	71841.9	77159.3	29519.6	15117.5	2.86593e+06	1.3947e+06	1.70686e+06	1.70241e+06
85.0647	1084.77	2.19761e+06	546516	1.69899e+06	940460	1.90231e+06	2.33622e+06	917359	1.52251e+06	1.76969e+06	2.70802e+06	2.09546e+06	2.10228e+06	8.65731e+06	6.57043e+06	8.07928e+06	7.96707e+06	4.31254e+06	4.28958e+06	2.93335e+07	2.48853e+07	4.63746e+06	6.25675e+06	2.89429e+07	3.00792e+07	1.93436e+06	369625	1.46129e+07	1.29857e+07	4.73399e+07	5.86305e+07	1.48724e+07	3.39614e+07	1.31391e+07	9.79465e+06	1.61126e+07	1.24622e+07	2.39538e+06	194897	193756	1.10373e+06	144727	115733	76679	46954.4	6.46522e+06	3.04715e+06	3.86999e+06	3.59136e+06
85.0647	329.096	1.78701e+07	1.01857e+07	217723	157968	1.40281e+07	1.34971e+07	62699.1	53025.8	75945.5	38312.2	220289	1.00113e+06	4.14705e+07	1.90698e+07	212019	158248	2.29156e+06	2.44393e+06	319709	145351	340302	334749	1.90754e+07	2.01076e+07	1.40262e+06	82525.9	3.13098e+06	2.27159e+06	2.70321e+07	2.47392e+07	598299	784137	617102	437959	2.29302e+07	2.18533e+07	307707	39645.5	19376.2	174979	32473.9	21861.6	17816.4	15407.1	249353	367440	211643	199943
85.0647	1054.96	1.12284e+06	733257	1.58577e+06	1.61535e+06	2.27609e+06	2.71508e+06	927607	808685	1.79176e+06	1.76491e+06	2.37906e+06	268305	7.4907e+06	7.5964e+06	8.33529e+06	8.62145e+06	3.16705e+06	4.69934e+06	3.6947e+07	3.02946e+07	4.73537e+06	4.82743e+06	3.4561e+07	3.55478e+07	296574	696888	1.53173e+07	1.4129e+07	5.58693e+07	5.84916e+07	1.19025e+07	2.68865e+07	1.36149e+07	1.13894e+07	1.40852e+07	2.10743e+07	2.35898e+06	210933	191071	1.07028e+06	143640	118242	67672	44051.8	1.00829e+07	3.86009e+06	4.76035e+06	5.50401e+06
85.0648	1079.09	968009	453172	1.34008e+06	474063	1.98406e+06	2.31758e+06	891260	1.2088e+06	1.83456e+06	1.66489e+06	2.26755e+06	2.09121e+06	8.33544e+06	6.31857e+06	8.00422e+06	8.4673e+06	4.00385e+06	4.30153e+06	3.26194e+07	2.65163e+07	7.76154e+06	840678	2.96731e+07	3.10203e+07	3.09742e+06	624581	1.48565e+07	13179068	4.94389e+07	9.7992e+06	1.52913e+07	2.12932e+07	1.28902e+07	1.01813e+07	1.68271e+07	1.74943e+07	2.31564e+06	217595	389161	1.11884e+06	144283	126829	90017.9	55882.4	7.80934e+06	3.39831e+06	4.17981e+06	4.19195e+06
85.0647	993.627	836086	700463	545172	1.00959e+06	1.1486e+06	2.28662e+06	652021	369413	1.50583e+06	1.45263e+06	1.68921e+06	2.07184e+06	8.91515e+06	7.30859e+06	7.71841e+06	8.01385e+06	4.67305e+06	4.62237e+06	3.84232e+07	3.03745e+07	4.27736e+06	2.47244e+06	3.40956e+07	3.61614e+07	2.6598e+06	488888	1.05346e+07	1.2503e+07	5.38741e+07	1.34973e+08	9.78185e+06	9.05236e+07	1.11589e+07	9.04696e+06	1.82388e+07	1.97233e+07	2.05471e+06	169671	161297	929676	121581	95792	52947.4	19989.4	1.06979e+06	1.62687e+06	1.89367e+06	1.79549e+06
85.0648	821.958	6.51669e+06	4.48073e+06	628384	786910	1.35987e+06	1.3183e+06	596058	481221	3.52775e+07	1.77997e+07	7.14902e+07	4.97132e+07	1.77975e+07	1.25667e+07	5.5109e+06	7.94081e+06	4.38549e+06	8.76154e+06	2.42266e+08	664586865	4.48408e+06	3.95813e+06	3.59347e+08	4.72352e+08	1.98775e+06	416706	6.96192e+07	2.93734e+07	5.25773e+08	9.37546e+07	7.34065e+07	2.68959e+08	1.61667e+07	1.42814e+07	107776589	6.46777e+07	1.68268e+06	132000	121260	713537	97468.4	80594.9	41798.1	31447.1	3.8602e+06	1.94154e+06	2.42943e+06	2.3353e+06
85.0647	493.749	2.65808e+06	941558	1.0155e+06	940626	1.04184e+06	1.22554e+06	691395	733467	631301	37323.8	429795	41292	1.32599e+06	958961	1.15441e+06	265872	749879	900950	2.0614e+06	177557	974030	415227	410907	959064	765945	117599	6.19668e+06	4.24375e+06	1.35705e+06	2.5991e+06	2.28651e+06	1.26165e+06	290472	2.94182e+06	1.22644e+06	298070	604142	50900.1	35792.8	288831	45590.4	36543	27711.9	30021.7	6.25966e+06	3.15094e+06	4.35125e+06	4.40758e+06
85.0647	935.195	492993	593019	789613	357728	1.00907e+06	2.38121e+06	529280	460823	1.31904e+06	2.45614e+06	3.12121e+06	1.11658e+06	8.29078e+06	6.30242e+06	2.90808e+06	6.11916e+06	7.15111e+06	3.74848e+06	3.71385e+07	2.77526e+07	3.04329e+06	2.5772e+06	3.1224e+07	3.38353e+07	1.98102e+06	378471	1.52694e+07	4.91087e+06	6.75027e+07	3.19662e+07	6.60875e+06	2.30292e+07	6.915e+06	1.48735e+07	1.76685e+07	1.77435e+07	1.44936e+06	137752	118624	647511	169577	74283.3	66593.6	56919.9	1.05274e+07	3.03546e+06	4.00298e+06	99042.1
85.0647	1271.54	190998	114982	84901.6	99347.4	94105	141460	143248	158611	151395	129939	218181	205270	2.1739e+06	7.90345e+06	2.64916e+06	1.04199e+07	2.26075e+06	2.08221e+06	4.48856e+06	4.45415e+06	2.52864e+06	2.30207e+06	5.9185e+06	6.74842e+06	9.90773e+06	902891	2.69756e+06	2.68511e+06	7.36717e+06	9.46651e+06	6.33946e+06	4.42381e+06	3.06884e+06	2.5054e+06	2.62828e+06	2482939	2.74078e+06	330319	126949	1.75631e+06	263046	25155.6	154435	93578.1	4.31514e+06	1.73166e+06	197294	1.40051e+06
85.0647	1235.75	302149	160325	185109	248783	783102	4.0147e+06	1.69462e+06	705038	1.03686e+06	326009	472255	418425	3.55466e+06	2.98615e+06	3.89645e+06	952527	3.1674e+06	2.65285e+06	6.52745e+06	8.09487e+06	4.01165e+06	3.75198e+06	1.09625e+07	1.12668e+07	2.31432e+06	856853	4.86466e+06	4.61518e+06	1.47506e+07	1.75252e+07	8.78881e+06	8.33815e+06	5.68669e+06	4.72046e+06	4.56558e+06	4.47464e+06	4.33837e+06	475973	330154	2.25205e+06	62263.5	38433.8	195767	113427	6.8211e+06	2.63929e+06	2.09625e+06	584153
85.0647	906.332	639820	516994	607945	536411	1.06222e+06	1.00053e+06	391432	340049	1.03627e+06	1.80801e+06	3.37104e+06	2.48481e+06	6.4659e+06	3.77629e+06	6.11944e+06	6.26138e+06	2.86228e+06	3.98206e+06	3.08245e+07	2.38489e+07	2.45828e+06	2.08574e+06	2.72852e+07	4.71862e+07	1.68056e+06	284675	9.30489e+06	7.85179e+06	3.38611e+07	8.22891e+07	8.39723e+06	2.00813e+07	7.41308e+06	5.41585e+06	5.31087e+06	2.01811e+07	1.18372e+06	96793.5	93704.2	480791	67264.6	51328.2	41583	20808.1	2.33867e+06	960533	1.19015e+06	1.15679e+06
85.0647	717.244	7.81278e+07	5.82594e+07	37563.2	206661	0	0	257973	215041	3.52299e+07	2.93856e+07	388015	1.57849e+07	4.02159e+07	670024	1.83419e+06	1.87048e+06	1.77201e+06	1.58292e+06	6.16653e+06	8.71957e+07	1.93501e+06	1.49999e+06	1.0342e+08	9.67403e+07	1.51787e+06	337952	2.29988e+06	2.25248e+06	50964420	0	3.42495e+06	2.50883e+07	1.73961e+06	3.70483e+06	3.24233e+07	3.44308e+07	1.21808e+06	304470	91957.8	524889	105645	63180.8	41345.8	35382.3	334507	2.01903e+06	1.68841e+06	705681
85.0647	577.65	2.19431e+06	1.09047e+06	22279.5	471715	189007	299609	663503	830521	4.62251e+07	6.72134e+07	154013	29566.7	3.87086e+06	2.62649e+06	2.67252e+06	2.23313e+06	1.2299e+06	1.25318e+06	1.25628e+08	2.71e+07	1.741e+06	1.73131e+06	1.75789e+06	1.8757e+06	1.4458e+06	286772	2.57515e+06	1.86914e+06	4.15346e+06	8.95364e+06	1.76946e+06	1.77573e+06	3.99356e+06	3.5815e+06	2.05237e+06	1.6723e+06	1.271e+06	147525	89568.9	574414	149562	68596.3	42810.4	38261.8	2.11664e+06	1.86438e+06	3.12814e+06	3.30889e+06
85.0647	1224	354725	211378	450783	809147	257550	396519	948159	1.50833e+06	2.06831e+06	1.27344e+06	588890	536010	4.784e+06	5.0267e+06	5.32758e+06	5.6608e+06	596340	4.54294e+06	8.83566e+06	1.07166e+07	4.98418e+06	4.31123e+06	1.34733e+07	9.8428e+06	2.62463e+06	176880	6.63786e+06	6.27022e+06	2.78616e+07	2.01354e+07	8.31788e+06	1.11442e+07	7.70105e+06	6.185e+06	5.93089e+06	5.66148e+06	4.09924e+06	548082	290786	3.65729e+06	385511	344973	225613	127941	1.01111e+07	3.74949e+06	1.12236e+06	1.69954e+06
85.0647	437.103	977869	627398	353469	254871	714227	982819	269597	247169	165482	131881	39430.1	69569.3	1.80246e+06	1.25694e+06	1.35804e+06	1.83275e+06	1.10925e+06	1.30043e+06	2.66565e+06	1.45367e+06	1.43189e+06	1.08928e+06	1.25542e+06	1.43801e+06	731761	153063	4.4617e+06	2.92785e+06	2.50477e+06	3.04223e+06	1.52318e+06	2.76505e+06	7.56682e+06	7.39072e+06	1.09909e+06	340079	676906	57956	44771.5	347488	47633.9	42965.1	25870.8	4411.7	1.44015e+06	645843	844238	784377
85.0648	806.479	938005	1.30898e+06	781867	972214	778280	815982	686817	615784	2.23613e+06	2.08895e+06	1.05236e+07	7.05116e+06	3.90808e+08	2.40925e+08	1.23926e+07	1.20416e+07	1.52984e+07	1.28766e+07	3.08561e+08	4.98735e+07	5.84638e+06	5.25314e+06	4.12615e+08	3.78284e+08	566427	494643	6.07638e+08	1.54522e+08	1.2008e+08	2.5214e+07	3.33116e+08	3.52736e+08	6.84077e+07	7.00971e+07	2.09431e+08	1.71099e+08	1.95457e+06	162395	145034	834340	118408	93632.6	50847.7	41138.5	6.05294e+06	2.67366e+06	3.28611e+06	3.33808e+06
85.0647	1296.39	194704	209916	105713	114998	171429	146800	155660	152657	154099	133999	210231	185735	3.17811e+06	2.95967e+06	2.596e+06	2.9182e+06	2.2622e+06	1.95163e+06	4.33179e+06	4.41208e+06	2.33015e+06	2.18356e+06	5.22411e+06	7.39895e+06	2.05396e+06	885144	3.11161e+06	2.61675e+06	6.0594e+06	8.35066e+06	5.01186e+06	3.97557e+06	2.70752e+06	2.14926e+06	2.35846e+06	2.24789e+06	2.84908e+06	275495	222614	415605	280690	300576	174738	110264	6.15472e+06	1.98825e+06	940486	1.80305e+06
85.0647	1261.59	341839	713165	115314	184459	169707	224424	205074	179196	313614	253439	336087	328509	3.87486e+06	3.43542e+06	4.16927e+06	4.66625e+06	3.17676e+06	2.76093e+06	6.86728e+06	7.62277e+06	3.78584e+06	3.56531e+06	9.27847e+06	7.61698e+06	2.64824e+06	1.37433e+06	4.5741e+06	4.4429e+06	1.08345e+07	1.38032e+07	1.48666e+07	7.45515e+06	5.12149e+06	4.11384e+06	4.22625e+06	3.79786e+06	3.98328e+06	126267	189791	1.66988e+06	390566	325658	216576	129349	5.8911e+06	2.32027e+06	1.13931e+06	1.51033e+06
85.0647	1215.29	418487	272928	701120	989867	389840	604575	2.40709e+06	3.87911e+06	9.52477e+06	2.37763e+06	830016	769814	6.84662e+06	5.4359e+06	5.87795e+06	6.56002e+06	4.76437e+06	4.43234e+06	1.20534e+07	1.26381e+07	6.22678e+06	4.66263e+06	1.67502e+07	1.42779e+07	3.80349e+06	1.14279e+06	8.73729e+06	9.04158e+06	1.93592e+07	1.806e+07	1.44622e+07	1.36194e+07	1.34656e+07	1.35038e+07	7.33283e+06	7.08461e+06	4.56617e+06	600868	163904	2.80457e+06	289156	157526	246282	132710	1.28853e+07	5.39431e+06	6.19066e+06	1.40873e+06
85.0647	784.313	50143.3	215878	533515	587240	438295	475125	552219	392149	668982	728833	2.64859e+06	1.47709e+06	1.80912e+07	3.53253e+07	6.53139e+07	3.34218e+07	1.47678e+08	1.71298e+08	1.09219e+07	1.3233e+07	1.58534e+07	7.55301e+06	3.54557e+08	7.74977e+07	3.72781e+06	360741	5.45215e+07	4.50387e+07	7.46952e+07	7.94213e+06	2.35923e+07	2.18449e+07	1.59377e+07	1.36873e+07	9.22716e+06	9.21182e+06	1.37088e+06	115230	108603	616054	86958.4	66981	39076.3	33296.4	6.39961e+06	934727	3.19858e+06	3.42577e+06
85.0647	1318.14	210676	159221	94888.2	117305	160947	148031	123681	118970	123368	97521.6	182140	168828	1.74865e+06	2.27217e+06	2.11434e+06	2.39348e+06	2.03992e+06	1.9173e+06	3.69231e+06	3.76333e+06	2.2807e+06	2.0655e+06	4.73947e+06	5.12757e+06	1.46189e+06	1.14275e+06	2.61113e+06	2.26316e+06	5.41315e+06	7.49723e+06	4.0657e+06	3.49107e+06	2.3286e+06	1.91913e+06	2.33438e+06	2.11261e+06	3.61415e+06	616469	268475	1.57241e+06	35246.6	152052	180888	129883	4.59816e+06	1.99799e+06	1.46246e+06	1.46416e+06
85.0647	984.272	817622	590758	1.23886e+06	811211	934151	1.83809e+06	552264	667656	1.2064e+06	1.17718e+06	2.3811e+06	1.05353e+06	7.05338e+06	5.8221e+06	6.13168e+06	9.43364e+06	3.70268e+06	1.9572e+06	3.21771e+07	2.4275e+07	4.71723e+06	2.85105e+06	2.7886e+07	3.04288e+07	2.08602e+06	391916	1.89442e+06	9.60282e+06	4.26452e+07	1.28494e+07	1.3795e+07	2.61523e+07	9.12357e+06	6.77702e+06	1.55766e+07	1.62289e+07	1.58937e+06	130357	130723	702546	94617.7	72129.9	44764.9	30753.9	3.55801e+06	1.65774e+06	2.00341e+06	2.05941e+06
85.0648	791.021	582723	639572	255398	1.44786e+06	585189	629605	1.90798e+06	1.321e+06	1.47271e+06	1.30796e+06	5.84838e+06	4.94533e+06	6.18878e+07	3.69943e+07	2.11264e+08	2.25886e+08	1.81767e+07	3.81526e+07	1.60327e+07	3.73155e+07	7.24119e+06	6.87526e+06	2.14911e+08	1.81576e+08	3.93909e+06	455643	4.98024e+07	2.03434e+07	4.68543e+07	1.23284e+07	1.04901e+08	8.86103e+07	6.58968e+07	2.53943e+07	3.56174e+07	2.49052e+07	1.73835e+06	173129	132530	776649	151915	88028.1	72907.5	70749.9	1.93534e+07	8.38124e+06	1.12321e+07	47124.9
85.0647	392.769	4.84654e+06	1.4e+06	514762	477330	705451	631129	59876.8	1.20702e+06	266707	232894	676145	828299	1.54732e+06	1.05823e+06	1.0916e+06	971346	214475	222400	2.41829e+06	1.74978e+06	1.26562e+06	1.84524e+06	1.66721e+06	1.28143e+06	1.57222e+06	117293	1.02473e+07	6.25062e+06	1.61491e+06	632240	1.31782e+06	2.35872e+06	954569	3.79201e+06	1.49413e+06	400789	451413	35700.7	30312.3	239597	46170.8	33165.1	30999.2	31232.5	7.61201e+06	2.96339e+06	5.27071e+06	5.12039e+06
85.0647	1061.88	788460	478599	342307	539005	1.60459e+06	1.76341e+06	597878	648454	1.34044e+06	1.27866e+06	1.73961e+06	1.65658e+06	1.20173e+07	5.53283e+06	6.32718e+06	6.45865e+06	3.80621e+06	3.35353e+06	2.66504e+07	2.17333e+07	3.76082e+06	3.35641e+06	2.47406e+07	2.57245e+07	1.95126e+06	518565	1.13697e+07	1.00851e+07	4.17181e+07	152255402	1.27759e+07	1.86517e+07	9.88439e+06	9.05996e+06	1.43144e+07	1.48342e+07	1.81413e+06	149267	149658	865868	107398	87838.1	56073.3	35491	5.01818e+06	2.89458e+06	3.76867e+06	2.99482e+06
85.0647	427.378	2.2488e+06	820333	321290	100572	1.18915e+06	2.95844e+06	586727	701984	316742	297348	35954.5	44191.1	4.28627e+06	2.7209e+06	1.08552e+06	962218	1.5681e+06	1.80949e+06	3.12056e+06	2.10244e+06	692671	1.80809e+06	1.78537e+06	812602	866237	139254	3.36028e+06	2.29221e+06	2.20528e+06	2.52728e+06	1.00118e+06	1.5226e+06	1.14529e+06	1.06761e+06	599077	579910	585533	74607.2	38746.4	284719	61498.8	49543.6	23111.2	11560	246979	446206	338762	331580
85.0647	1452.58	137991	101389	99268.1	105767	115227	94864.5	72973	71991.6	73127.2	65710.6	112837	101858	944139	904598	1.18018e+06	1.24735e+06	1.12989e+06	1.01381e+06	1.83291e+06	1.86076e+06	1.30953e+06	1.10516e+06	2.24094e+06	4.4247e+06	839413	95578.2	1.33269e+06	1.17173e+06	0	3.28577e+06	2.89962e+06	1.76286e+06	1.28925e+06	962731	1.22375e+06	1.19486e+06	1.89223e+06	280882	199909	1.40535e+06	219308	131699	125625	230163	1.24382e+06	1.05472e+06	697302	998746
85.0647	1048.31	870378	540403	395069	1.96362e+06	1.65905e+06	1.91236e+06	106821	783302	1.36976e+06	1.33973e+06	1.84869e+06	1.53095e+06	8.53048e+06	5.81069e+06	6.48149e+06	6.71213e+06	4.74602e+06	3.67267e+06	2.92865e+07	2.30975e+07	3.76101e+06	3.96587e+06	2.6776e+07	3.46083e+07	1.88387e+06	631865	1.22832e+07	1.09023e+07	4.43989e+07	6.3945e+07	1.61509e+07	2.06173e+07	1.00436e+07	8.07261e+06	2.18189e+07	1.57868e+07	1.86127e+06	162317	148644	837211	118374	92925.1	54736.6	33736.3	4.89476e+06	2.12325e+06	2.43955e+06	2.5896e+06
85.0647	322.731	1.18349e+07	4.3588e+06	182955	130889	3.56291e+06	46444.5	50884.7	48778.3	330866	292882	55038.2	2.24756e+06	1.89853e+07	1.31064e+07	365865	395913	1.27433e+07	1.34937e+07	706498	419007	526661	554978	1.13594e+07	1.01726e+07	4.54068e+06	109086	4.38946e+06	4.09747e+06	1.13629e+07	1.78512e+06	572464	463745	1.02245e+06	773664	7.95501e+06	7.68653e+06	368612	13519	24640.8	210848	42891.8	30713.3	24504.2	25069	1.81722e+06	622551	1.5347e+06	1.58208e+06
85.0647	1360.31	260393	241624	153985	160086	142583	124358	112182	101241	168212	158547	165539	176476	2.78176e+06	2.15364e+06	2.28351e+06	2.39023e+06	1.51325e+06	1.27879e+06	3.41338e+06	3.77923e+06	1.85951e+06	1.65197e+06	3.53841e+06	8.47737e+06	1.21666e+06	1.0284e+06	2.4175e+06	2.03996e+06	3.88371e+06	5.21257e+06	2.58601e+06	2.91249e+06	2.17781e+06	1.76532e+06	1.67803e+06	1.77917e+06	2.71009e+06	364258	375231	369477	215292	26062.4	149595	98958.4	2.7562e+06	1.92698e+06	1.12852e+06	1.07116e+06
85.0647	1394.43	172897	101533	114617	116422	116202	95801.1	85076.7	76774.5	80954.9	72300.4	127879	114057	1.05363e+06	1.07599e+06	1.46663e+06	1.5083e+06	1.28328e+06	1.15166e+06	2.22077e+06	2.17462e+06	1.49679e+06	1.27807e+06	2.77925e+06	3.38324e+06	884706	1.08051e+06	1.54983e+06	1.38071e+06	2.97946e+06	4.14939e+06	3.88992e+06	2.11719e+06	1.46952e+06	1.18447e+06	1.42795e+06	1.32161e+06	2.00971e+06	484891	170366	1.26807e+06	252796	50560.9	137721	82626.6	1.90484e+06	1.17835e+06	1.01345e+06	570017
85.0647	945.671	543697	386839	115353	526953	629047	1.26883e+06	355326	319885	846991	764362	488458	973451	4.90125e+06	4.22379e+06	3.50733e+06	3.89735e+06	2.41906e+06	557113	2.4851e+07	1.86215e+07	7.10474e+06	1.74996e+06	2.00322e+07	2.12171e+07	1.27689e+06	246644	7.3639e+06	6.52184e+06	3.02509e+07	4.00808e+07	1.72195e+06	1.47381e+07	5.60776e+06	7.33369e+06	10813767	1.16342e+07	926230	83532.6	70217.6	403677	59481.9	46784.2	26183.8	20035.5	4.04754e+06	1.59391e+06	2.06549e+06	2.21087e+06
85.0647	1018.31	707857	460729	717927	720360	822178	1.9788e+06	494048	81953.2	942403	1.00665e+06	2.08483e+06	5.31371e+06	6.15097e+06	4.85056e+06	5.24606e+06	5.61915e+06	4.64743e+06	2.29065e+06	2.55612e+07	2.09381e+07	3.06684e+06	3.45132e+06	2.41141e+07	2.52977e+07	1.84687e+06	365621	9.59332e+06	8.50937e+06	3.76052e+07	4.92221e+07	1.55127e+07	3.70834e+07	7.71919e+06	6.36583e+06	1.33498e+07	1.36375e+07	1.51233e+06	118417	125901	670313	90524.9	70037.3	39155.2	26063.6	1.98221e+06	1.05163e+06	1.27602e+06	1.21027e+06
85.0646	194.967	158111	94797.7	47796.6	64673.3	18101.5	129472	31732.7	37038.4	37214.1	19840.4	26293.4	34226.9	76365.5	172666	170332	168650	155808	159837	179026	261010	271806	215450	191187	292906	154928	101413	486907	32577.4	219578	584200	307092	310701	1.46193e+06	2.84128e+06	152448	181228	270538	52815.1	19573.9	219363	55915.4	29863.4	18564.1	54795.4	232288	159378	222468	209247
85.0647	1431.3	156570	112153	105585	116773	108768	93444.2	76695.3	66621.1	79521.4	62417.1	110848	110765	1.00939e+06	1.12932e+06	1.22788e+06	1.34516e+06	1.19372e+06	1.03862e+06	1.93934e+06	1.95044e+06	1.39007e+06	1.12886e+06	2.54809e+06	2.40505e+06	796216	100696	1.32335e+06	1.2843e+06	2.59413e+06	3.56059e+06	2.22652e+06	1.80661e+06	1.29629e+06	1.04154e+06	1.32449e+06	1.16894e+06	1.99166e+06	48322.4	175138	346620	271968	198947	137270	95276	1.8522e+06	1.08917e+06	1.12245e+06	618955
85.0647	1308.22	229204	264940	121015	132318	211487	172879	147025	152858	176133	145608	219376	216960	5.94097e+06	2.12448e+06	3.00872e+06	3.34258e+06	2.56746e+06	2.28288e+06	5.10872e+06	4.8006e+06	2.7917e+06	2.58572e+06	5.94368e+06	7.39433e+06	4.2033e+06	128477	3.33e+06	2.83047e+06	6.80544e+06	9.35692e+06	6.87176e+06	4.41162e+06	2.97198e+06	2.27131e+06	2.89366e+06	2.56886e+06	3.58525e+06	593022	160313	1.63234e+06	279175	265681	224074	148475	5.3416e+06	2.17885e+06	1.77468e+06	1.71699e+06
85.0648	797.114	606570	546466	1.87293e+06	1.70841e+06	481055	518731	543413	465869	1.45465e+06	2.64378e+06	2.10476e+06	8.69822e+06	3.877e+07	7.32342e+07	1.22035e+07	1.14668e+07	1.2881e+07	1.26517e+07	1.81738e+07	8.7903e+07	4.58305e+06	4.35896e+06	2.0907e+08	2.85521e+08	2.21015e+06	345096	2.41912e+07	2.19157e+07	5.02254e+07	1.08743e+07	1.4259e+08	2.56969e+07	2.65408e+07	1.34869e+07	4.44592e+07	4.27127e+07	1.34398e+06	113045	99435.6	572760	87665.6	65162.8	40085.4	29665.8	6.37262e+06	2.80486e+06	3.62195e+06	513400
85.0648	1207.96	385144	206763	327904	445224	292563	394343	563840	660640	683552	767387	903772	1.34527e+06	5.24676e+06	4.72602e+06	4.7004e+06	5.25059e+06	4.39312e+06	4.07814e+06	8.45429e+06	9.12348e+06	5.07018e+06	6.54869e+06	1.72037e+07	2.7314e+07	3.06506e+06	975612	6.08843e+06	4.90757e+06	1.5481e+07	1.51687e+07	1.30866e+07	1.37691e+07	7.7374e+06	6.65436e+06	7.93334e+06	7.26442e+06	4.08317e+06	456161	73357.6	1.64415e+06	375409	186541	199843	98369.5	9.80588e+06	3.93256e+06	4.29372e+06	1.86081e+06
85.0647	1328.51	248540	154929	140853	157931	154970	128649	114275	103085	104842	95154.9	175920	170440	1.6105e+06	1.50478e+06	1.98432e+06	2.32701e+06	1.89168e+06	1.69774e+06	3.57089e+06	3.47117e+06	2.3996e+06	1.94253e+06	4.49813e+06	6.79997e+06	1.31299e+06	853756	2.54617e+06	2.17673e+06	5.12982e+06	6.43675e+06	6.20557e+06	3.38926e+06	2.13682e+06	1.71729e+06	2.14534e+06	1.94343e+06	4.04106e+06	378277	348761	1.62928e+06	285729	302036	180153	128903	3.59444e+06	1.95629e+06	1.15611e+06	1.03482e+06
85.0647	1009.19	758033	485917	674940	726363	810252	1.7165e+06	666319	228984	1.45276e+06	987742	766899	1.2315e+06	6.31771e+06	5.01637e+06	5.57592e+06	5.6155e+06	3.29402e+06	2.61678e+06	2.63847e+07	2.02952e+07	3.06939e+06	3.34577e+06	2.47698e+07	2.54401e+07	1.82706e+06	363268	9.76956e+06	8.93718e+06	3.70691e+07	4.87912e+07	1.69114e+07	1.79089e+07	7.77465e+06	6.17413e+06	1.23623e+07	1.35168e+07	1.49493e+06	131162	120859	661250	97207	71876.7	4540.26	34950.3	3.55544e+06	2.90337e+06	3.51702e+06	2.629e+06
85.0647	956.465	515906	361339	477864	491625	601746	1.2171e+06	317295	276311	778899	715953	1.94672e+06	254017	4.70186e+06	3.74121e+06	5.41353e+06	4.14896e+06	2.82681e+06	911210	2.19519e+07	16835552	3.56935e+06	1.63001e+06	1.88126e+07	1.97156e+07	1.23746e+06	232508	6.85313e+06	6.26831e+06	3.02334e+07	3.3899e+07	1.06687e+07	3.00969e+07	9.04799e+06	1.0947e+06	1.01001e+07	1.10958e+07	948147	79796.3	72233.2	398117	56861.3	45854.5	22781.3	15603.9	2.56465e+06	1.16457e+06	1.36431e+06	1.39289e+06
85.0648	572.378	712515	814206	278924	191355	99036.5	3.35497e+07	201316	185634	8.9813e+07	8.30508e+07	87577.2	42057.5	5.06798e+06	3.81182e+06	3.19009e+06	2.23098e+06	902160	909196	8.78488e+07	8.51539e+07	1.68205e+06	1.67404e+06	2.27765e+06	2.49719e+06	841282	191952	2.09785e+06	1.40874e+06	1.37883e+06	7.98229e+07	1.00635e+06	3.68023e+07	964934	849462	2.32852e+07	4.11709e+07	854682	69703.8	58492.7	404231	43423.7	38937.6	27561	24979.8	772679	881897	909667	1.13442e+06
85.0647	1421.42	111521	76897.6	77235.8	82125.6	77965.7	72251.3	55804.8	54906.8	53759.4	44895.5	79621.3	81583.7	808597	709433	968265	1.06597e+06	886055	809478	1.55735e+06	1.38955e+06	1.09089e+06	954416	1.89557e+06	3.32953e+06	633866	91485.8	1.00723e+06	875870	1.90852e+06	2.44393e+06	2.58139e+06	1.26642e+06	910988	722428	994887	882455	1.40831e+06	215342	141789	5.04125e+06	164017	66266.5	86054.6	65409	1.21809e+06	805333	547817	871237
85.0647	976.924	715562	512613	708353	671678	809955	1.56737e+06	484208	406338	1.0586e+06	1.00364e+06	1.3763e+06	1.15802e+06	6.26308e+06	5.07956e+06	5.35335e+06	4.86571e+06	3.19837e+06	2.37765e+06	2.82407e+07	2.16937e+07	5.07809e+06	2.48112e+06	2.50567e+07	2.65818e+07	1.73677e+06	320437	9.81559e+06	8.77455e+06	3.84654e+07	4.6771e+07	1.00423e+07	2.96647e+07	7.98916e+06	6.25172e+06	1.35711e+07	1.47054e+07	1.40245e+06	113108	108721	605934	80429	66070.9	36772.1	24539.4	3.19227e+06	1.59711e+06	1.93034e+06	1.84292e+06
85.0647	528.516	9.83902e+07	5.15001e+07	6.47989e+07	6.76383e+07	4.89615e+07	4.53521e+07	6.57331e+07	6.73233e+07	7.02563e+07	6.83587e+07	6.52957e+07	5.9768e+07	9.26934e+07	7.73258e+07	8.64142e+07	8.49214e+07	1.37688e+06	1.37767e+06	8.17215e+07	79798474	1.18581e+06	2.24295e+06	7.47489e+07	7.28373e+07	1.41928e+06	228146	7.37331e+07	6.29021e+07	6.47922e+07	5.03545e+07	8.09339e+07	7.86513e+07	6.11701e+07	6.05512e+07	6.41119e+07	6.37808e+07	755846	66228	53024.8	361534	53942.3	45509.3	24912.2	22641.5	2.19096e+06	966865	1.67051e+06	1.43236e+06
85.0647	1402.68	203771	143139	142591	147133	153048	130623	98583.8	99663.2	100978	84230.4	154733	132475	1.43167e+06	1.2967e+06	1.68243e+06	1.8022e+06	1.63942e+06	1.47217e+06	2.82927e+06	2.759e+06	1.86889e+06	1.5977e+06	3.44915e+06	1.87444e+06	1.13653e+06	749549	1.9194e+06	1.69834e+06	3.7119e+06	4.84353e+06	2.74589e+06	2.60894e+06	1.77905e+06	1.40685e+06	1.76065e+06	1.65222e+06	2.67251e+06	333438	274701	1.06824e+06	295863	227557	171409	107225	2.44814e+06	1.52761e+06	1.43934e+06	1.2243e+06
85.0647	1383.18	201544	128285	131899	138406	142276	119155	99763.4	99817.8	93226.6	83195.8	146724	144576	1.32701e+06	1.27391e+06	1.56108e+06	1.75104e+06	1.50672e+06	1.48375e+06	2.83196e+06	2.77715e+06	1.86103e+06	1.52402e+06	3.49047e+06	4.64673e+06	1.14439e+06	510794	1.91894e+06	1.75818e+06	3.75428e+06	4.8176e+06	3.43097e+06	2.65283e+06	1.8373e+06	1.43239e+06	1.71805e+06	1.64332e+06	2.55761e+06	312189	194470	2.21613e+06	455908	31314.8	160759	118140	2.28662e+06	1.42848e+06	918913	819806
85.0647	1411.61	123969	96191	82941.3	93791.8	94957.2	79749.3	67376.4	63118.7	63711.9	52391.9	86181.9	94045.1	1.03879e+06	869396	1.00283e+06	1.07897e+06	881472	929702	1.85682e+06	1.73905e+06	1.13039e+06	988914	2.11645e+06	594199	707282	848806	1.18221e+06	1.09356e+06	2.3151e+06	2.89715e+06	2.40666e+06	1.62354e+06	1.16768e+06	890972	1.13968e+06	997531	1.58189e+06	258420	137115	277344	187892	500903	110173	82804.5	1.84488e+06	954189	819496	967795
85.0647	968.168	608613	395771	576371	554042	653130	1.2391e+06	379498	335648	859849	798723	1.24891e+06	614274	5.27605e+06	4.16717e+06	4.13231e+06	3.99649e+06	3.11421e+06	3.22473e+06	2.28732e+07	1.76066e+07	2.97288e+06	2.11815e+06	2.00239e+07	2.20639e+07	1.43488e+06	271951	7.84409e+06	6.94341e+06	3.2157e+07	4.21189e+07	5.88721e+06	5.5882e+06	6.5762e+06	4.65519e+06	1.16424e+07	1.19616e+07	1.08156e+06	93230.7	85042.9	478255	64093	55002.8	26577.7	18927.8	2.58302e+06	1.33895e+06	1.69038e+06	1.5247e+06
85.0647	1388.49	220416	151628	160849	166840	159433	128198	107473	105744	106194	98677.7	167503	166257	1.46555e+06	1.39042e+06	1.88972e+06	2.12824e+06	1.86897e+06	1.66218e+06	3.15193e+06	3.09472e+06	2.07409e+06	1.81639e+06	3.9899e+06	3.1056e+06	1.27831e+06	1.67645e+06	2.17848e+06	1.97145e+06	4.30982e+06	5.60961e+06	1.24962e+06	2.95203e+06	2.04354e+06	1.62028e+06	1.91483e+06	1.86524e+06	3.01866e+06	532760	26258.2	2.46328e+06	236097	240122	182108	135294	2.72165e+06	1.68604e+06	1.05453e+06	684012
85.0647	1438.78	169387	115176	117403	124560	130846	109061	88881.6	91549.9	91314.2	77214.6	121788	122786	1.25659e+06	1.12099e+06	1.46437e+06	1.69026e+06	1.3215e+06	1.28484e+06	2.52961e+06	2.28086e+06	1.54831e+06	1.32083e+06	2.88128e+06	2.79985e+06	1.01755e+06	1.41083e+06	1.66408e+06	1.41207e+06	2.94782e+06	3.86664e+06	2.24796e+06	2.19174e+06	1.48348e+06	1.16318e+06	1.51646e+06	1.37216e+06	2.29238e+06	557455	237326	2.1118e+06	105253	146343	150696	106895	1.95466e+06	1.34717e+06	791735	592198
85.0647	1373.76	152609	97094.5	98574	105795	112910	97026	77684.9	72872.8	69306.2	64244.6	121844	115778	1.00913e+06	1.17418e+06	1.2816e+06	1.51395e+06	1.31941e+06	1.17999e+06	2.34109e+06	2.19099e+06	1.4888e+06	1.25426e+06	2.82643e+06	996354	932523	595777	1.57906e+06	1.39177e+06	3.16521e+06	4.02821e+06	5.4878e+06	2.137e+06	1.32249e+06	1.08465e+06	1.37815e+06	1.30682e+06	2.08484e+06	353644	273457	1.45342e+06	60761.6	163965	111844	82428	1.64852e+06	1.11636e+06	698792	608544
85.0647	1349.01	215652	134917	222953	136462	129639	111561	101994	95115	98268.6	87076.8	177146	147419	1.41471e+06	1.36586e+06	1.57252e+06	1.88061e+06	1.49827e+06	1.41104e+06	2.95226e+06	2.83372e+06	2.0351e+06	1.65649e+06	3.53854e+06	3.26723e+06	1.1126e+06	1.67331e+06	1.87038e+06	1.66378e+06	4.05389e+06	5.02957e+06	5.25352e+06	2.57344e+06	1.82716e+06	1.43876e+06	1.70951e+06	1.54222e+06	2.78256e+06	389650	356828	1.26107e+06	225437	23345.5	147158	98925.5	3.67889e+06	1.55125e+06	885954	796037
85.0647	1339.08	230236	140845	126875	139100	149151	132589	103624	103323	99933.6	79160.4	152022	139754	1.43251e+06	1.26295e+06	1.71838e+06	1.90222e+06	1.67555e+06	1.45875e+06	3.02271e+06	3.00608e+06	2.19003e+06	1.64521e+06	3.66569e+06	6.302e+06	1.15631e+06	173748	2.09916e+06	1.81661e+06	4.04291e+06	5.64627e+06	3.2699e+06	2.91192e+06	1.99363e+06	1.56455e+06	1.83783e+06	1.65055e+06	3.52449e+06	420582	259208	1.38079e+06	252684	205880	159826	105782	2.64425e+06	1.74963e+06	932493	825888
85.0647	518.13	5.20253e+07	2.60253e+07	2.75963e+07	3.06946e+07	1.77847e+07	1.57025e+07	2.68864e+07	3.16188e+07	3.2425e+07	3.28472e+07	2.61254e+07	2.52569e+07	6.2136e+07	5.18596e+07	5.86804e+07	5.70783e+07	1.32362e+06	1.36899e+06	5.47613e+07	5.29176e+07	5.89793e+07	6.11673e+07	49676538	43624175	1.78537e+06	31679.4	2.65142e+07	1.93946e+07	3.89247e+07	2.21052e+07	5.02547e+07	4.95286e+07	1.83932e+07	1.84907e+07	3.35876e+07	3.56819e+07	574945	48009.8	40353	260845	50821.8	35531.3	20117	19068.9	2.59743e+06	1.35343e+06	257295	532505
85.0647	774.602	197768	167369	707414	662629	349908	354444	756208	700854	765843	868341	720441	858213	7.2361e+06	1.05595e+07	1.05366e+07	1.1093e+07	2.21305e+07	3.90859e+07	7.71114e+06	1.27831e+07	958647	7.80872e+06	1.24135e+07	1.58833e+07	4.09681e+06	439574	8.32778e+06	8.9594e+06	1.14792e+07	7.55475e+06	1.5564e+07	9.9403e+06	8.21178e+06	6.49815e+06	9.12294e+06	1.01801e+07	1.71811e+06	142524	128526	756386	109633	90093.9	49631.1	40093.5	1.22262e+07	1.75396e+06	7.97358e+06	404616
85.0648	371.784	1.29425e+06	419468	502251	119288	258038	268149	83437.6	72248.9	274420	253574	226947	245790	738339	520248	470050	451539	359444	371435	624003	598837	528130	466230	601931	561360	383602	117837	1.41476e+06	3.27507e+06	959821	1.02502e+06	748062	729570	1.03465e+06	902224	606711	320248	490405	49502.1	28264.1	274031	49573.1	32922.8	34617.3	34144.3	2.2538e+06	916019	1.4803e+06	1.44183e+06
85.0647	207.56	191576	87344.2	88430.2	98000.8	77210	94242.4	54284.8	51419	55726.6	40862.9	40675.4	133981	338887	256648	257163	254247	233531	236197	243689	380613	372440	297138	272094	427873	246600	154314	936530	509981	389369	553999	466595	347737	418619	327089	242807	286434	448727	70973.3	29529	315782	72641.8	45027.2	38929.1	35538.7	309216	230596	260006	223928
85.0647	701.395	4.85759e+07	4.26404e+07	101501	85065.2	0	0	113514	86252.2	0	0	1.36568e+07	0	2.96002e+07	5.05968e+07	944684	966859	901486	914898	0	0	1.0386e+06	785541	1.93495e+06	2.04382e+06	816805	171723	4.62704e+07	4.84994e+07	1.69534e+07	0	1.03407e+06	0	4.66167e+07	4.07975e+07	0	0	628952	11021.5	46509.3	273691	38621.6	27953.2	16334.6	14464.8	1.08213e+06	659755	795042	734324
85.0647	452.247	1.35472e+06	680121	371377	306091	1.41976e+06	1.04183e+06	283095	231147	264865	231855	154501	178769	440200	1.13355e+06	1.01865e+06	843379	681118	485008	0	2.53842e+06	858153	471837	344365	648212	646589	131061	5.26134e+06	3.39695e+06	1.83168e+07	736091	1.27086e+06	4.26197e+06	1.17673e+07	1.06471e+07	3.75341e+06	3.29069e+06	586260	48550.6	36943.9	296869	52170.4	36518.6	19370.3	32389.5	1.20346e+06	539288	260629	747053
85.0647	270.883	73140.4	97230.6	121136	131935	110551	92172.6	106948	192675	47452	74671.2	40677.6	16812.3	106388	249504	376100	305751	123162	192839	61703.9	396020	662212	88915.5	372882	692671	182931	102537	966795	844705	233427	1.2744e+06	504335	557851	710461	623260	43807.9	35995.3	576582	243343	87517.7	482415	233820	106279	52108.5	11276.2	267454	239805	273354	246654
85.0647	229.936	77138.8	6317.14	322530	288133	20966.8	42136.5	135319	149265	119640	105717	130879	149773	230210	176387	18274.4	191578	118121	157840	91444.2	32647.8	170676	73014.1	37739.9	284641	212151	93016.7	222186	205884	216628	291363	328090	197712	1.02995e+06	762151	61404.3	193049	280185	46783.7	17260.5	191556	19057.2	29373.1	29959.4	29616.8	318234	183892	78353.4	75167.8
85.0646	616.698	410634	323718	201156	210359	107329	121687	146045	147215	58936.4	36421	98844.2	75285.4	1.11034e+06	1.14117e+06	2.00447e+06	1.31135e+06	1.73056e+07	5.53178e+06	1.00887e+06	887686	2.74483e+06	946936	722225	951601	1.14367e+06	114089	1.26251e+06	847799	3.14818e+06	971182	1.018e+06	679945	663307	599277	541094	726548	371046	34314	25911.7	180400	30330.2	21931.1	17045.9	15749.6	6.88308e+06	1.23433e+06	1.63979e+06	2.19958e+06
85.0647	737.78	6.72844e+07	6.04225e+07	241552	205166	2.29842e+06	2.39012e+06	262981	216429	402925	669331	340943	514102	1.39258e+06	2.10047e+06	2.01241e+06	2.22099e+06	1.70506e+06	1.58411e+06	8.62961e+07	3.66892e+06	1.91469e+06	1.4439e+06	6.4541e+06	8.21559e+06	1.34509e+06	299984	2.7284e+06	3.06953e+06	3.9802e+06	0	3.21718e+06	4.68156e+06	3.65271e+06	3.0139e+06	4.20815e+06	4.85967e+06	1.14722e+06	103992	88822.1	493896	79225.6	58383.6	30435.2	24985.7	4.5466e+06	2.50118e+06	3.22828e+06	188803
85.0647	747.752	8.72341e+07	7.84143e+07	308585	276768	4.67632e+07	4.39698e+07	344447	283424	555184	720297	434189	584224	2.60738e+06	3.55566e+06	2.9231e+06	2.74451e+06	2.23114e+06	2.13026e+06	3.03884e+07	6.24879e+06	2.40494e+06	1.86269e+06	7.14199e+06	9.85855e+06	1.66713e+06	366436	3.7942e+06	4.2496e+06	6.03498e+06	0	4.45491e+06	5.65064e+06	4.5238e+06	3.82207e+06	4.78101e+06	5.85837e+06	1.42199e+06	110828	102974	606246	75705.4	68259.3	34132.3	29976.7	2.34508e+06	1.33041e+06	1.6498e+06	1.55004e+06
85.0648	350.865	1.18126e+06	35642	290210	265585	615746	3.52581e+06	99501.8	104749	149783	138362	137259	70820.9	1.31895e+06	877134	729990	729605	680120	675212	775839	1.01828e+06	777082	649014	991281	962732	686963	181047	4.69905e+06	3.27932e+06	1.31057e+06	950434	952643	1.36405e+06	1.02107e+06	949008	729359	730303	689453	66259.7	43533.7	388664	60094.1	47814.7	46548.9	47470.5	1.40959e+06	529940	968525	934371
85.0841	271.86	86294.3	145494	123543	119306	139804	95554	166683	61711.1	144185	73796.8	75276.4	154270	194391	161604	257575	248896	150437	149369	284291	316208	369738	296450	301923	398160	125846	66537	1.12078e+06	710123	672667	1.16209e+06	334568	296373	504052	490881	189250	205343	350527	150561	44345.5	322131	180138	78926.8	18119.7	18452.3	234823	162888	287592	269004
85.1011	309.444	2.92539e+07	6.42563e+06	4.6253e+06	7.44079e+06	5.17479e+06	982253	3.99191e+06	5.98529e+06	4.80812e+06	3.33221e+06	3.25903e+06	3.40182e+06	514867	472975	499356	475364	365694	405664	774170	737823	792998	1.51597e+06	1.17768e+06	1.07594e+06	449359	175697	3.4689e+07	1.79628e+07	7.60247e+06	1.26659e+07	3.08918e+06	8.76947e+06	1.22997e+07	1.27569e+07	4.7702e+06	4.56831e+06	277176	115171	49609.6	302510	132921	60883.4	107675	114819	1.01804e+07	4.84117e+06	1.33478e+07	1.2609e+07
85.1011	1179.54	606596	435225	1.1668e+07	1.70796e+07	1.59447e+07	888680	1.28803e+07	1.60387e+07	1.83248e+07	1.1787e+07	1.51564e+07	7.84286e+06	5.66907e+06	7.96984e+06	3.3481e+06	1.21065e+07	5.63013e+06	6.21428e+06	1.17793e+07	1.47167e+07	3.91196e+06	2.57361e+07	9.32998e+06	6.15189e+06	3.84373e+06	674927	2.06502e+07	1.61211e+07	2.07114e+07	27140764	1.02162e+07	2.05892e+07	9.30699e+06	2.02983e+07	8.29004e+06	6.24214e+06	564690	334556	217898	944817	374599	283491	205795	108686	2.03357e+07	7.97418e+06	6.47776e+06	2.85829e+07
85.1011	242.093	6.11256e+06	2.53868e+06	3.72285e+06	2.86562e+06	1.94884e+06	1.70315e+06	1.03719e+06	1.24222e+06	935659	935282	902261	1.54918e+06	378833	418657	410238	533521	26117.3	214894	566368	222451	315108	354147	577418	567309	708345	140094	1.25136e+07	6.79283e+06	2.93392e+06	5.88425e+06	837011	2.69592e+06	4.24487e+06	3.94495e+06	1.82466e+06	1.9741e+06	351623	76721.6	18131.2	480034	69547.1	42143.5	64733	107784	1.9542e+06	702158	3.13282e+06	2.89068e+06
85.1011	515.843	4.9753e+07	2.49457e+07	2.23438e+07	4.39629e+07	2.1849e+07	1.70117e+07	2.89734e+07	2.37457e+07	1.89516e+07	3.0496e+07	5.73858e+07	5.54963e+07	7.56898e+07	3.9675e+07	5.8426e+07	6.21648e+07	5.26077e+07	7.57721e+07	1.22929e+08	3.38963e+07	9.96324e+06	4.42737e+07	3.91785e+07	4.6171e+07	6.31856e+07	319598	4.59652e+07	1.41621e+07	3.3444e+07	3.28241e+07	5.33363e+07	4.94448e+07	1.96198e+07	5.35628e+06	3.84845e+06	2.55429e+07	745061	118221	52614.7	355513	117433	47801.3	41759	30945.2	1.17164e+07	4.95984e+06	6.58229e+06	5.73792e+06
85.1011	400.27	1.85492e+07	6.49816e+06	7.08086e+06	7.44583e+06	6.39574e+06	2.5226e+06	1.26542e+07	1.27249e+07	9.01904e+06	1.00614e+07	8.55547e+06	7.45709e+06	2.61527e+07	1.88431e+07	2.45674e+06	3.361e+06	1.9802e+07	2.11188e+07	799078	4.4698e+07	2.35118e+06	4.17892e+06	3.42313e+07	1.61909e+07	580405	159502	3.21246e+07	2.54779e+07	2.23677e+07	6.20164e+06	1.13647e+07	1.16063e+07	2.18131e+07	2.42773e+07	2.03926e+07	1.76508e+07	620300	56275.3	39369.4	311635	50328.7	41533.3	36818.4	38761.9	3.94287e+06	1.31708e+06	2.92693e+06	2.77118e+06
85.1011	319.042	3.98008e+06	6.00349e+06	1.03846e+06	2.1047e+06	877815	783413	761604	689845	663512	499302	554646	644973	2.72448e+06	2.15934e+06	587623	1.15629e+06	2.1752e+07	2.40656e+07	2.10425e+06	1.14468e+06	846489	865842	1.73264e+06	1.4207e+06	5.74359e+06	135744	4.95562e+06	4.05282e+06	5.13096e+06	3.2197e+06	624181	1.58664e+06	2.09516e+06	2.0775e+06	1.95916e+06	1.43484e+06	181187	44442.6	21809.8	206625	49249.1	28521.8	32280.1	29815.7	2.98377e+06	1.06537e+06	2.6777e+06	2.59597e+06
85.1011	623.233	2.63639e+06	1.4877e+06	1.71155e+06	1.59108e+06	416374	353105	1.28533e+06	1.35302e+06	340572	275836	696665	924019	1.04011e+06	917143	7.89107e+06	1.00932e+06	2.14311e+07	2.26437e+07	2.66958e+06	170941	1.1028e+07	1.06093e+07	1.12928e+06	213156	6.22675e+06	81563.5	8.18525e+06	7.89669e+06	3.23511e+06	3.76589e+06	1.21524e+06	621233	3.92285e+06	3.19773e+06	1.34491e+06	1.19852e+06	384720	98187.4	41548.6	182784	96702.7	55324.8	52802.5	36067.2	1.35549e+07	6.1338e+06	8.02296e+06	7.40966e+06
85.1011	234.386	195325	215999	298736	189288	185843	358343	114469	63803.5	31763.7	186642	96608.4	65838.8	125551	71749.1	118943	128835	134815	145559	92212.1	173844	162757	91730.7	127482	32202.8	509425	119237	5.36897e+06	2.99263e+06	2.04871e+06	3.13063e+06	474988	1.32152e+06	1.92412e+06	1.1269e+06	946671	1.06643e+06	107730	54416.9	21099.6	212657	48449.8	31582.1	28805.4	35332.5	681922	288268	1.29445e+06	1.0411e+06
85.1011	382.61	1.54952e+07	4.79183e+06	6.89366e+06	5.99596e+06	3.11739e+06	4.22305e+06	4.47584e+06	4.60495e+06	3.53362e+06	3.41884e+06	2.90928e+06	3.22993e+06	1.07839e+06	776710	695089	658764	539312	541339	1.11188e+06	955925	868449	949919	1.34313e+06	1.28905e+06	1.74242e+06	177264	3.62268e+07	2.36896e+07	6.10297e+06	6.2632e+06	3.47145e+06	1.13339e+07	1.7752e+07	1.64521e+07	5.59752e+06	5.59588e+06	566420	93712.2	28852.2	582687	103483	5502.72	85877	88271.1	2.95778e+07	1.20791e+07	2.14402e+07	1.94197e+07
85.1011	295.962	1.4166e+07	1.9558e+06	3.16496e+06	2.89897e+06	2.30379e+06	2.87585e+06	2.33956e+06	1.77179e+06	2.04554e+06	1.19925e+06	1.89732e+06	2.14936e+06	443282	477586	650893	178071	370761	345037	445678	540682	609905	528271	648426	647855	723238	143716	1.27946e+07	8.1497e+06	5.42648e+06	6.65508e+06	1.16562e+06	3.73031e+06	8.66462e+06	8.26118e+06	2.24234e+06	3.63166e+06	33648.7	90598.9	9079.38	1.00761e+06	126367	53687.9	160359	80874	7.81269e+06	1.79979e+06	5.86976e+06	8.53448e+06
85.1011	391.838	5.75855e+06	1.5019e+06	2.77496e+06	2.17912e+06	839125	718204	1.12216e+06	1.35783e+06	1.57619e+06	1.32787e+06	849181	945264	7.27818e+06	1.19255e+06	2.28382e+06	1.69293e+06	1.83896e+06	2.17471e+06	4.05471e+06	1.90887e+06	2.24305e+06	1.71343e+06	1.74497e+06	1.49626e+06	3.64344e+06	149131	1.23038e+07	6.32752e+06	2.2065e+06	2.17842e+06	1.13737e+06	4.34098e+06	4.51924e+06	4.52769e+06	1.75636e+06	1.74387e+06	603432	37217.6	39061.9	168421	91471.6	29730.6	42963.7	38700.7	9.42164e+06	3.5653e+06	6.3639e+06	5.75599e+06
85.1011	408.173	4.25167e+06	2.5075e+06	1.67554e+06	1.20517e+06	1.68212e+07	5.33029e+06	734183	752485	644887	593929	1.94086e+07	2.9301e+07	3.56728e+07	3.6842e+06	4.94703e+06	4.39267e+06	1.1013e+06	1.1745e+06	1.26011e+07	2.64876e+06	2.49876e+06	3.2936e+06	3.68147e+07	7.61162e+07	1.29329e+06	156023	1.45391e+07	1.17581e+07	2.48449e+07	1.75949e+07	6.40325e+06	2.11933e+07	4.74665e+07	4.69931e+07	2.40863e+07	3.92497e+07	547569	249307	37632.4	291519	86692.3	38794.8	53782.1	9352.7	3.73319e+06	1.53654e+06	2.49039e+06	2.76111e+06
85.1011	1163.97	2.75589e+06	3.5023e+06	1.13538e+07	1.13376e+07	3.64041e+06	7.36838e+06	1.45672e+07	1.66571e+07	9.77799e+06	1.42782e+07	2.7043e+06	1.23655e+06	5.18336e+07	1.74804e+07	5.83778e+06	4.56574e+06	2.40997e+06	3.09563e+06	3.58635e+06	1.29846e+07	1.35391e+07	5.85896e+06	4.28097e+07	4.24257e+07	3.8626e+06	1.52615e+06	1.73097e+07	1.66657e+07	2.4574e+06	117822630	2.75538e+06	4.57197e+06	1.48495e+07	1.73502e+07	3.09154e+06	2.78531e+06	1.6248e+06	356490	476864	3.10997e+06	449313	197550	270874	147167	1.54827e+07	2.3327e+07	2.13774e+07	7.02501e+06
85.1011	529.613	2.27806e+08	4.78939e+07	1.04348e+08	8.68491e+07	9.51617e+07	3.41081e+07	70530735	1.70186e+08	4.95875e+07	5.92688e+07	5.23619e+07	3.82122e+07	6.81387e+07	4.06328e+07	5.06345e+07	4.46293e+07	1.16453e+06	1.2303e+06	1.44813e+08	6.5914e+07	6.46843e+07	8.55151e+07	8.79966e+06	1.0087e+08	1.29855e+06	201794	5.36851e+07	1.07825e+08	9.99802e+06	3.77885e+07	6.75475e+07	6.38471e+07	7.73011e+07	8.01021e+07	1.63032e+08	4.40997e+07	671366	58079.2	47066.6	317092	48905	42002.2	22339.3	20635.4	2.42111e+06	918929	2.43587e+06	2.38845e+06
85.1011	226.025	2.49681e+06	736925	746282	968038	483170	316575	322842	398557	414537	345964	311333	487764	235592	21392.5	25501.2	230195	197658	162750	303952	396957	32535.8	67054	55487.6	337937	390396	110487	5.9528e+06	3.06397e+06	2.39131e+06	3.02595e+06	470805	1.48191e+06	1.84558e+06	1.00669e+06	980365	252214	298594	67072.8	22219.9	221315	133575	35052.3	44042.4	47028.4	784399	326632	1.32263e+06	1.14389e+06
85.1011	462.203	6.9479e+06	2.27248e+06	3.3722e+06	3.72874e+06	450975	2.44915e+06	1.55231e+06	1.65901e+06	1.55464e+06	1.21657e+06	978988	984248	1.24579e+06	1.01814e+06	933943	850820	648422	646919	3.79448e+06	1.22475e+06	824773	839409	1.10522e+06	1.02152e+06	940022	150027	1.2708e+07	8.53025e+06	2.45233e+06	1.06826e+07	1.67123e+06	4.57331e+06	4.80152e+06	4.56519e+06	1.69983e+06	1.67756e+06	633792	55971.6	25766.4	32040.8	61320.4	43825.8	71118.3	44703	1.48868e+07	1.10891e+07	9.46644e+06	1.09003e+07
85.1011	248.597	2.83209e+06	873879	1.89716e+06	808677	758184	1.01996e+06	786974	514093	584149	595059	641503	383360	393363	320904	333251	228275	42131.5	205931	259285	549310	241387	565074	1.29365e+06	684473	448308	130499	8.05766e+06	4.62376e+06	1.67441e+06	4.06851e+06	588365	989628	2.86653e+06	2.7228e+06	1.0335e+06	1.0817e+06	408159	59969.5	27476.6	287307	72544.9	45861.2	28874.8	68477.1	1.19977e+06	275358	2.31004e+06	1.17995e+06
85.1011	509.354	6.63781e+07	1.4868e+07	1.21062e+07	1.75841e+07	6.82339e+06	5.92562e+06	1.41047e+07	1.30656e+07	1.68892e+07	1.51104e+07	7.20699e+06	1.29009e+07	3.26592e+07	2.72003e+07	7.20935e+07	3.97025e+07	4.07984e+07	2.07074e+07	5.33072e+07	9.82866e+06	2.55777e+07	3.02243e+07	2.34977e+07	3.4054e+07	4.39842e+07	357717	4.88706e+07	3.84395e+07	2.92268e+07	1.08792e+07	3.5055e+07	4.24475e+07	2.22123e+07	2.18081e+07	1.79246e+07	1.98912e+07	768722	46388.9	52045.5	362390	58971.4	45560.3	32550.3	31162.3	8.37609e+06	3.53006e+06	4.98368e+06	4.34397e+06
85.1011	446.18	4.37576e+06	806297	472730	770626	1.00095e+06	890398	4.50187e+06	3.90505e+06	394013	326165	838251	833406	7.24407e+06	7.00502e+06	1.44081e+06	1.49105e+06	2.22978e+06	1.50768e+06	3.21189e+06	4.61247e+06	5.02303e+06	1.76225e+06	9.34074e+06	9.45985e+06	1.44815e+06	139379	1.54847e+07	1.1408e+07	2.30084e+07	2.64734e+06	1.61541e+06	5.19416e+06	5.2323e+06	6.54666e+06	1.70234e+07	7.05715e+06	636085	58044	42051.8	320858	53188.6	39117	37048.9	30858.4	2.68353e+06	901015	1.33643e+06	1.13949e+06
85.1011	365.026	9.71033e+06	2.82055e+06	3.94606e+06	3.6151e+06	1.39137e+06	1.41497e+06	2.50558e+06	2.61205e+06	1.91386e+06	1.71822e+06	1.41815e+06	1.15024e+06	1.30486e+06	849002	828264	788950	622413	623150	1.4487e+06	1.2345e+06	822591	817294	1.00012e+06	1.0693e+06	1.05354e+06	151198	1.81081e+07	2.21169e+07	2.68797e+06	2.24285e+06	1.68307e+06	9.56791e+06	7.2198e+06	1.25968e+07	2.52553e+06	2.5299e+06	503345	102382	18963.8	313642	114285	74352	80479.3	81380.8	1.29328e+07	5.09273e+06	9.61319e+06	8.47413e+06
85.1011	330.445	3.34317e+07	1.80564e+07	366956	331380	2.32899e+07	3.5707e+07	197388	203163	198867	180982	5.91991e+06	344162	7.15835e+07	4.7899e+07	646282	614284	1.52219e+06	1.32098e+06	786162	692891	537420	103626	4.37214e+07	3.22671e+07	2.38049e+06	124430	6.20243e+06	3.83336e+06	4.5424e+07	6.66488e+07	898876	1.962e+06	2.28287e+06	2.0312e+06	2.78843e+07	3.10541e+07	163912	61378.3	28250.6	251826	125281	32457.7	35774.2	37779.3	2.01125e+06	761590	1.55102e+06	1.41438e+06
85.101	546.973	2.47816e+08	4.94885e+07	6.05912e+07	9.95638e+06	5.83206e+07	4.07527e+07	6.05328e+07	1.43068e+08	3.68406e+07	6.57275e+07	5.37717e+07	5.38621e+07	1.85953e+08	945916	1.94094e+06	1.95928e+06	1.04972e+06	1.06495e+06	5.19069e+07	7.92254e+07	1.73748e+06	1.78764e+06	5.24569e+07	9.92342e+07	936963	174795	4.14773e+08	2.61995e+08	1.42979e+08	4.33133e+07	7.07528e+07	5.15641e+07	9.9018e+07	5.63533e+07	6.53005e+07	4.417e+07	186448	59052.1	50526.8	318763	44509.4	40894.1	23602.5	20321.6	3.72645e+06	1.1977e+06	764003	5.39171e+06
85.1011	486.356	1.34227e+07	4.95299e+06	6.64719e+06	5.48799e+06	2.00903e+06	1.69206e+06	3.98005e+06	3.95231e+06	3.53544e+06	3.19111e+06	2.30157e+06	2.4509e+06	1.78787e+06	1.34673e+06	1.22591e+06	1.14647e+06	748205	608686	2.54468e+06	1.46801e+06	1.20115e+06	1.34726e+06	1.83377e+06	1.67586e+06	1.92924e+06	180771	3.03431e+07	2.09845e+07	5.36934e+06	7.51026e+06	3.83973e+06	2.57869e+07	1.36026e+07	2.32811e+07	4.21764e+06	4.18255e+06	689337	84818	27842.8	351180	93298.2	52955.4	62365.4	69877.3	4.07259e+07	1.74527e+07	2.4703e+07	2.67653e+07
85.1011	1249.3	445339	285605	491597	553176	219766	91521	4.28376e+06	2.91899e+06	3.79473e+06	2.9692e+06	547804	516911	7.02831e+06	1.26367e+07	8.5166e+06	1.52263e+06	4.81405e+06	4.43137e+06	8.63398e+06	4.80228e+06	6.22215e+06	4.86527e+06	1.3588e+07	1.42655e+07	3.45546e+06	582312	1.66556e+07	5.62703e+06	2.59803e+06	2.38271e+07	1.34041e+07	1.10034e+07	7.94198e+06	1.04538e+07	5.9791e+06	5.60516e+06	5.90687e+06	692627	191859	3.27474e+06	511232	364868	309971	168371	9.56809e+06	3.76855e+06	6.64443e+06	3.40804e+06
85.1011	1109.92	845765	683263	2.2962e+06	5.83175e+06	904233	1.58346e+06	1.54605e+06	1.75113e+06	9.79634e+06	1.28961e+07	790737	1.15131e+06	9.82919e+06	9.01666e+06	2.61204e+07	2.68885e+07	7.16978e+06	4.68512e+06	5.33128e+07	4.36827e+07	7.83621e+06	2.77656e+06	6.83836e+06	6.6944e+06	3.51877e+06	976944	2.97726e+07	2.54265e+07	6.75892e+07	8.44185e+07	4.26132e+06	9.70402e+06	6.74666e+06	1.33913e+07	6.03109e+06	5.39839e+06	3.966e+06	377309	336046	674608	253305	214517	180349	112071	1.20534e+07	4.87883e+06	6.16861e+06	1.24468e+07
85.1011	775.717	99042.4	77226.4	942749	501467	263825	278041	649324	636515	348616	413310	182956	171110	5.2259e+06	1.09161e+06	1.15498e+06	571186	3.19199e+07	3.85179e+07	3.99107e+06	5.78731e+06	1.55054e+06	1.45608e+06	6.46392e+06	7.90606e+06	772699	203684	6.17187e+06	5.63443e+06	370076	4.07398e+06	6.03044e+06	333829	3.55422e+06	2.27798e+06	4.07527e+06	4.54012e+06	801265	64130.1	60582.9	338477	44356.2	41046.8	20802.6	16949.3	2.80115e+06	5.69419e+06	1.72019e+06	1.58691e+06
85.1011	1071.78	1.266e+06	470275	1.52137e+06	1.56842e+06	128824	3.04547e+06	1.20757e+06	2.54462e+06	446038	1.5023e+06	351087	153323	1.2193e+07	4.46984e+06	9.94332e+06	1.02977e+07	5.44539e+06	5.30757e+06	4.03256e+07	3.38594e+07	5.67735e+06	3.33022e+06	4.03787e+07	4.38244e+07	3.20137e+06	707675	5.86156e+06	1.75576e+07	6.31828e+07	7.27073e+07	1.64549e+07	3.12289e+07	1.98671e+07	1.70608e+07	2.70675e+07	2.67975e+07	2.88945e+06	150727	76528	1.3194e+06	172413	149284	101614	116489	1.4158e+07	2.07496e+07	2.72629e+07	1.49167e+06
85.1011	648.434	6.22021e+06	3.42843e+06	248586	2.18648e+06	2.15086e+06	3.81766e+06	9.92419e+06	1.02846e+07	2.98856e+06	2.48636e+06	3.88302e+06	5.77162e+06	718646	0	4.04526e+07	2.02035e+07	8.76923e+06	1.62483e+07	1.14806e+06	1.77814e+06	3.41575e+07	2.57434e+07	4.41329e+06	9.84383e+06	3.33358e+07	277797	1.78656e+07	1.71142e+07	2.87546e+06	1.39552e+07	1.61169e+07	1.00593e+07	1.09521e+07	6.58762e+06	1.01898e+06	2.30848e+06	234425	73807.1	65835.5	424615	56310.4	5032.29	23454.7	29589.6	2.27534e+07	1.06009e+07	8.61748e+06	8.3224e+06
85.1012	416.466	1.40796e+06	1.80525e+06	1.42695e+06	1.35758e+06	1.3442e+07	5.59749e+06	651388	661299	334687	300747	187130	206781	2.18197e+06	1.63651e+06	1.66512e+06	1.51525e+06	716380	759615	1.56887e+07	1.60658e+06	1.56349e+06	2.09551e+06	2.20951e+06	1.99052e+06	1.14978e+06	175019	1.11575e+07	1.77016e+07	2.38523e+06	3.24934e+07	1.27442e+06	5.38515e+06	1.44124e+07	1.00182e+07	5.06934e+07	4.72475e+07	628536	56924.5	37968.3	304373	48945.8	36390.3	34533.3	29804.5	1.50911e+06	663641	2.48469e+06	2.45359e+06
85.1011	937.47	366237	784139	998232	972374	183511	2.53402e+06	680890	600130	1.68781e+06	234673	2.50349e+06	2.281e+06	1.04838e+07	8.44681e+06	8.10568e+06	8.01887e+06	226982	1.10337e+06	4.7522e+07	3.56032e+07	4.03833e+06	3.4291e+06	4.19105e+07	4.40852e+07	2.65622e+06	500400	2.70546e+06	3.35287e+06	6.16672e+07	5.87789e+07	1.49674e+07	2.95179e+07	1.18705e+07	9.25364e+06	2.29752e+07	2.38192e+07	1.92585e+06	162174	81064.7	462828	112058	72294.3	53156.8	50567.8	14347444	7.17861e+06	1.05485e+07	7.84362e+06
85.1011	501.88	1.0969e+07	4.24759e+06	5.0804e+06	5.06881e+06	1.42601e+06	1.54961e+06	2.75314e+06	3.80507e+06	4.06376e+06	3.2515e+06	1.80907e+06	1.44611e+06	1.96096e+07	1.3629e+07	1.51977e+07	1.98109e+07	1.36726e+07	4.30267e+07	1.87057e+07	1.33122e+07	1.99282e+07	1.2902e+07	1.12222e+07	9.33712e+06	1.8399e+07	376565	1.71675e+07	1.2166e+07	5.43954e+06	2.43734e+06	8.49482e+06	8.44273e+06	3.88697e+06	4.55112e+06	3.96277e+06	3.68057e+06	647153	57632.1	44465.7	316878	51764.7	38658.7	27915.8	29134.5	5.90131e+06	2.39639e+06	3.82336e+06	5.22058e+06
85.1011	635.908	3.97625e+06	1.79288e+06	763561	1.13147e+06	327942	411711	772074	613240	159737	138077	151509	121507	6.89049e+06	7.29089e+06	5.55725e+06	3.55595e+06	1.58512e+07	1.45514e+07	1.8629e+06	5.65244e+06	2.4263e+07	1.47929e+07	4.28164e+06	1.17615e+07	3.63966e+07	504429	1.21141e+07	3.47705e+06	1.37259e+07	1.38642e+06	1.29686e+07	4.75092e+06	6.62019e+06	6.30591e+06	3.59525e+06	4.04881e+06	906423	70563.1	65393	389082	61191.5	45325.8	29837.7	29019.8	5.91022e+06	2.69599e+06	3.26439e+06	3.45272e+06
85.1011	1214.28	521738	326901	810624	1.10084e+06	523577	796528	2.93101e+06	2.29146e+06	2.85698e+06	1.87945e+06	1.08127e+06	972365	5.40602e+06	6.65079e+06	7.57505e+06	8.33333e+06	5.90181e+06	5.66304e+06	1.46724e+07	4.56181e+06	4.53231e+06	4.68514e+06	2.09178e+07	2.18029e+07	3.08723e+06	1.31756e+06	7.32099e+06	5.34043e+06	2.96718e+06	2.26344e+07	3.17392e+06	2.61988e+06	2.01791e+07	8.01615e+06	9.42051e+06	9.07523e+06	5.68558e+06	733180	94306.7	3.49007e+06	530312	30033	305452	172974	9.51825e+06	4.01162e+06	1.17679e+07	7.06533e+06
85.1011	720.258	5.34953e+07	4.12244e+07	252568	218822	0	0	265352	218263	4.87911e+07	5.15257e+07	547266	674124	3.20928e+07	1.94771e+06	1.84656e+06	2.10642e+06	1.92854e+06	1.70389e+06	1.03297e+07	8.69921e+07	2.09185e+06	1.68125e+06	4.98546e+06	6.2485e+06	1.60112e+06	372940	2.63093e+06	2.71237e+06	1.51775e+08	0	360083	4.12127e+06	2.68231e+06	2.46055e+06	6.76105e+06	1.34614e+07	1.322e+06	143766	31825.9	585515	171232	69438	7629.66	31377.4	8.12175e+06	3.33795e+06	6.08086e+06	5.25269e+06
85.1011	268.437	359371	147011	152049	129503	91763.7	68923.7	78372.6	82563.1	75345.5	68521.3	61897.8	74530.8	199924	239585	316833	247305	203748	124051	368786	366376	412124	335005	390896	360773	299909	98062.5	3.83367e+06	2.01027e+06	914782	1.53904e+06	514406	851531	1.15762e+06	1.07801e+06	534638	540714	345972	66722.9	25268.2	224643	54926.3	44015.6	39367.5	26702.8	613810	234338	1.26474e+06	1.17103e+06
85.101	565.684	626384	997202	310542	192648	7.00289e+07	5.66988e+07	263583	231179	6.82055e+07	5.18965e+07	55952	21999.8	9.03804e+06	2.92316e+06	2.24474e+06	899121	2.18312e+06	428116	1.17569e+08	2.30597e+08	2.5795e+06	4.68939e+06	2.0266e+06	1.79744e+06	1.30245e+06	197129	1.33131e+06	917950	772532	5.72969e+07	943338	6.30634e+07	1.25314e+08	158942155	1.85025e+08	5.87284e+07	893022	75544.2	62681.6	397696	62205.5	47997.3	27881.1	23891.6	1.28017e+06	614441	770825	737293
85.1011	792.595	628769	677970	931574	70156.9	633136	660269	620246	1.1401e+06	1.68158e+06	149670	6.94646e+06	5.68007e+06	3.65563e+07	2.78686e+07	3.06577e+06	656161	1.92488e+07	2.05142e+07	1.75089e+07	6.17153e+07	7.47775e+06	7.05349e+06	2.19495e+08	2.0169e+08	5.33372e+06	484122	3.09004e+07	2.75862e+07	3.879e+07	1.33364e+07	1.21087e+08	5.43845e+07	2.69258e+07	1.95753e+07	4.08155e+07	2.89537e+07	1.86161e+06	178056	40549.6	784030	156439	92295.7	75336.4	67143.8	1.90036e+07	1.60114e+07	1.02932e+07	1.10316e+07
85.1011	1137.25	1.15194e+06	163566	165129	5.46211e+06	3.32473e+06	7.17502e+06	2.44213e+06	4.37082e+06	6.51375e+06	6.09287e+06	4.71748e+06	4.27335e+06	28485932	1.36843e+07	4.87349e+06	1.81053e+07	7.30493e+06	7.21647e+06	4.22115e+07	3.60385e+07	9.37798e+06	8.3394e+06	4.31377e+07	4.41392e+07	2.97702e+06	3.20235e+06	5.57769e+06	2.59724e+07	4.13414e+06	8.8261e+07	2.31194e+07	3.66964e+07	8.00863e+06	1.13885e+07	2.33082e+07	2.30463e+07	4.60991e+06	481744	377875	2.34054e+06	326643	257859	188779	112944	1.11947e+07	4.65053e+06	6.20294e+06	6.16594e+06
85.1011	784.17	25056.4	29142.8	520071	556779	414658	449223	375610	194886	654140	689148	2.62011e+06	1.48499e+06	3.48075e+07	1.84128e+07	1.10473e+08	1.44686e+08	2.60213e+07	2.71537e+07	1.03558e+07	1.03102e+06	228750	210883	8.07981e+07	6.82612e+07	1.44595e+06	338907	4.03277e+07	3.8635e+07	6.64363e+07	7.53077e+06	2.35444e+07	2.1659e+07	1.7032e+06	1.95187e+06	8.80389e+06	9.00334e+06	1.33362e+06	109765	101864	599526	84875.7	62429.4	38845.4	31479.6	7.59135e+06	3.67429e+06	5.29955e+06	2.75122e+06
85.1011	496.697	7.11554e+06	2.42163e+06	3.15676e+06	2.80685e+06	1.02332e+06	1.24882e+06	1.46502e+06	1.67954e+06	1.79776e+06	1.56729e+06	862325	779065	6.54177e+06	3.93811e+06	7.46537e+06	8.24029e+06	8.72884e+06	1.1221e+07	9.27439e+06	4.83666e+06	5.28702e+06	6.93237e+06	3.86989e+06	3.2212e+06	8.29955e+06	352054	1.55813e+07	1.36508e+07	3.64311e+06	3.03952e+06	2.94814e+06	4.64929e+06	4.09803e+06	3.75776e+06	1.86955e+06	1.94485e+06	793464	71957.4	53931.3	395368	68643	50583	40120.9	41633.2	1.08221e+07	4.47512e+06	6.69246e+06	6.57545e+06
85.1011	1095.22	877984	922773	2.38183e+06	2.53952e+06	3.34003e+06	4.19896e+06	1.71216e+06	461809	3.32939e+06	3.11121e+06	3.6437e+06	3.4628e+06	1.22849e+07	7.04652e+06	635725	1.43651e+07	7.55387e+06	7.04148e+06	4.87703e+07	4.1308e+07	7.99387e+06	3.63422e+06	4.63485e+07	4.78279e+07	3.02203e+06	960151	2.51239e+07	2.23486e+07	7.36168e+07	9.04456e+07	2.22963e+07	3.85317e+07	3.8486e+06	1.82151e+07	2.66952e+07	2.673e+07	154971	277168	347516	1.86809e+06	259453	215580	169711	53467.4	1.61896e+07	4.71785e+06	4.41257e+06	4.3123e+06
85.1011	669.972	2.9384e+07	2.33378e+07	2.20055e+07	2.70521e+07	0	2.29917e+06	2.04849e+07	2.13769e+07	0	580946	0	2.93143e+06	2.83671e+07	3.35027e+07	1.19031e+08	6.69078e+07	2.10099e+06	1.86481e+06	0	0	2.13789e+06	1.77145e+06	0	0	1.0383e+08	437350	0	0	0	1.11819e+06	2.68043e+07	0	0	0	0	0	1.29843e+06	102463	92437	555429	81873.4	34447	39277.5	31105.6	3.77511e+06	4.47492e+06	2.81987e+06	3.05601e+06
85.1011	708.386	5.07607e+07	1.67164e+08	224446	179512	0	0	228951	182195	7.63356e+06	3.81796e+06	3.05781e+07	3.06562e+07	3.95485e+07	1.57029e+08	1.69889e+06	1.80445e+06	1.46171e+06	1.33084e+06	0	9.31097e+06	1.66709e+06	1.31194e+06	1.22984e+08	1.91256e+07	1.30387e+06	286745	2.56926e+08	1.94099e+08	125862763	0	3.32273e+06	1.74694e+07	6.21637e+07	6.79826e+07	0	0	1.02522e+06	63625	76826.4	428344	25744.6	51920.1	25189.4	20911.2	1.17215e+06	710523	802427	734540
85.1011	736.162	5.1511e+07	7.82143e+07	284975	245994	0	0	343039	274625	8.51855e+07	6.53554e+07	397808	623235	1.43896e+06	2.52402e+06	2.39637e+06	2.46141e+06	1.96893e+06	1.91632e+06	5.4647e+07	4.30181e+06	2.24231e+06	1.76613e+06	8.78777e+06	1.08171e+07	1.64161e+06	371369	3.23335e+06	3.63459e+06	4.61957e+06	0	3.87413e+06	5.41162e+06	4.28579e+06	3.60153e+06	4.92486e+06	5.88913e+06	1.3493e+06	123389	106605	612050	95338.9	74204.2	69128.8	37018.8	6.2033e+06	3.67656e+06	4.53001e+06	3.35004e+06
85.1011	1057.88	2.30492e+06	311077	2.61715e+06	2.55509e+06	4.65242e+06	5.35008e+06	1.92347e+06	834704	3.72477e+06	3.48752e+06	1.29534e+06	1.31709e+06	1.86644e+07	8.3565e+06	1.74231e+07	1.79693e+07	9.8262e+06	9.42658e+06	7.48099e+07	5.93611e+07	9.62146e+06	310982	6.78972e+07	7.22997e+07	5.56679e+06	1.45558e+06	5.62482e+06	2.76655e+07	1.10966e+08	1.36001e+08	2.97283e+07	5.26487e+07	2.71601e+07	2.10747e+07	3.93837e+07	4.09656e+07	4.97902e+06	425266	395142	2.18999e+06	301962	235470	141189	91273.7	1.07931e+07	5.2513e+06	6.42941e+06	5.88963e+06
85.1011	766.909	135294	157643	426704	371517	9.56414e+07	6.61827e+07	422795	360983	599516	699041	518335	750850	5.24837e+06	467707	1.43498e+07	1.4396e+07	6.24675e+06	6.07953e+06	5.61341e+06	9.27495e+06	4.71205e+06	4.18692e+06	9.68492e+06	1.30101e+07	3.12939e+06	394259	6.31357e+06	7.18407e+06	1.64072e+06	6.23589e+07	1.13184e+07	8.42332e+06	6.5442e+06	5.46046e+06	6.86916e+06	8.09197e+06	1.51967e+06	129483	116829	661774	108417	77615.5	47957.2	44693.4	2.43915e+07	1.10446e+07	1.75608e+07	1.40948e+07
85.1011	1150.68	1.1608e+06	581781	2.59337e+06	3.67136e+06	2.39446e+06	5.97102e+06	2.93357e+06	1.88025e+06	6.40105e+06	5.52915e+06	4.49749e+06	4.15114e+06	1.06573e+07	7.80022e+06	1.44904e+07	1.58917e+07	5.93317e+06	5.52889e+06	3.18902e+07	2.77202e+07	7.35317e+06	6.70036e+06	31520739	3.18334e+07	2.57829e+06	955591	6.7706e+06	2.11399e+07	4.93341e+07	6.58553e+07	1.84873e+07	2.55693e+07	2.20273e+07	7.10681e+06	1.72133e+07	1.68737e+07	3.83572e+06	405594	323299	2.00213e+06	276055	209268	154627	91761	1.54817e+07	6.23446e+06	7.5153e+06	7.24196e+06
85.1011	1267.34	2.85006e+06	2.47445e+06	311504	317047	167068	275521	365253	353777	1.09389e+06	971415	392767	365600	6.17584e+07	5.50838e+07	1.60322e+07	1.65588e+07	3.88473e+06	3.62364e+06	1.17328e+07	1.46633e+07	5.6809e+06	5.97707e+06	1.06098e+07	1.14344e+07	1.3083e+07	1.17489e+06	5.3727e+06	5.29542e+06	1.27939e+07	1.61665e+07	9.09741e+06	4.86586e+06	6.38588e+06	6.2524e+06	4.73238e+06	4.36688e+06	4.98718e+06	375331	362309	3.06131e+06	471458	313611	287711	22302	7.79433e+06	2.84905e+06	2.61789e+06	2.49862e+06
85.1011	865.007	1.11511e+06	932077	1.05572e+06	952786	2.04812e+06	2.13789e+06	663099	585516	2.04848e+06	2.00843e+06	3.6626e+06	3.37909e+06	1.27849e+07	9.82967e+06	4.50875e+06	4.32286e+06	131126	6.3997e+06	4.23921e+07	4.61563e+07	4.20596e+06	3.61714e+06	5.68821e+07	5.96591e+07	2.88899e+06	484850	1.56824e+07	2.80075e+06	1.29681e+08	1559586175	1.85733e+07	4.07359e+07	1.22281e+07	9.18747e+06	3.16681e+07	3.30689e+07	1.86665e+06	104237	151815	801914	189311	59756.5	82447.2	72550.4	3.03161e+07	4.26262e+06	9.5396e+06	5.51007e+06
85.1011	590.671	1.15496e+06	828286	453088	393517	141268	114480	308465	400262	14924.3	73669.4	154387	134533	1.79958e+06	1.68165e+06	1.63586e+06	1.40122e+06	884067	885161	1.99003e+06	1.69832e+06	1.181e+06	1.15548e+06	1.41218e+06	1.75031e+06	1.24692e+06	208095	2.85536e+06	2.03211e+06	1.50498e+06	1.637e+06	2.14189e+06	2.1831e+06	3.88336e+06	6.04236e+06	1.6687e+06	1.3016e+06	907757	78846.1	68490.4	415983	67985.2	49335.8	38150	34990.6	1.0445e+07	4.38263e+06	5.94497e+06	5.9356e+06
85.1011	1120.87	2.06471e+06	1.15847e+06	3.83498e+06	4.16527e+06	4.63049e+06	8.01877e+06	3.02001e+06	3.74717e+06	7.57978e+06	1.652e+06	5.53748e+06	5.26685e+06	6.07052e+06	4.85576e+06	1.23117e+07	1.13863e+07	1.03534e+07	1.00255e+07	5.96524e+07	8.73204e+06	1.21217e+07	1.01837e+07	5.9575e+07	6.36225e+07	1.98502e+06	1.41695e+06	8.6796e+06	8.54286e+06	8.80757e+07	119682872	3.11261e+07	5.26183e+07	1.04125e+07	1.73472e+07	3.37204e+07	3.27555e+07	5.88881e+06	559223	475869	3.03876e+06	385530	321831	206202	114824	1.1107e+07	4.90905e+06	5.43155e+06	1.29465e+07
85.1011	1128.31	1.12777e+06	595523	2.48214e+06	2.73399e+06	2.62585e+06	4.43544e+06	1.07174e+06	1.49333e+06	2.31556e+06	3.68392e+06	4.26911e+06	4.34659e+06	1.0082e+07	7.71588e+06	2.37595e+06	1.20526e+07	5.55448e+06	5.16617e+06	5.42632e+06	2.59256e+07	6.70319e+06	5.94376e+06	3.23828e+07	3.33752e+07	2.49576e+06	807757	2.07784e+07	1.90435e+07	4.58005e+07	6.62353e+07	1.58223e+07	2.7512e+07	5.60801e+06	5.36287e+06	1.76066e+07	1.75538e+07	3.3552e+06	326220	267347	1.61799e+06	214572	174270	124352	65222.8	7.47518e+06	2.63199e+06	2.9888e+06	9.47736e+06
85.1011	693.271	7.19074e+06	3.8183e+07	5.52493e+07	3.68041e+07	0	0	1.02097e+08	1.44784e+08	0	0	0	0	3.83667e+07	5.34472e+07	1.03671e+06	1.00065e+06	843993	850214	0	0	911409	712262	0	0	791034	161466	5.87296e+07	1.00282e+08	0	0	1.87796e+06	0	2.20518e+07	5.83357e+06	0	0	540976	43599.9	38722.6	242238	20155.4	29391.7	14762.8	13052.4	1.09659e+06	659377	832690	737080
85.1011	579.806	868769	617874	416768	442853	119303	147076	530128	533290	89036.2	16915.1	111713	30458.7	1.85967e+06	1.42993e+06	1.46595e+06	1.2654e+06	716709	742450	3.74595e+08	1.24357e+06	1.01398e+06	1.00372e+06	1.42485e+06	1.2374e+06	886043	170850	1.60158e+06	1.04822e+06	1.23583e+06	1.6571e+06	1.06658e+06	1.22309e+06	1.77135e+06	1.22432e+06	2.08731e+06	1.53839e+06	735086	116521	52747.4	341944	128427	39769.6	24908	22006.7	6.78523e+06	3.15661e+06	3.47361e+06	4.36183e+06
85.1011	1224.26	316885	175904	422064	598253	231662	369941	846873	1.08082e+06	1.26208e+06	1.27767e+06	533813	504301	2.6644e+07	7.24371e+06	4.64641e+06	4.58804e+06	292916	3.32497e+06	7.82959e+06	9.58917e+06	5.78272e+06	1.29906e+07	1.19205e+07	12557715	7.67908e+06	1.01984e+06	6.20658e+06	5.74052e+06	3.11847e+06	1.84695e+07	9.13432e+06	1.00194e+07	6.92756e+06	5.80785e+06	5.39088e+06	5.09102e+06	3.743e+06	124755	291554	2.22312e+06	360627	236852	199655	113881	8.8381e+06	3.25249e+06	3.59435e+06	3.4355e+06
85.1011	922.83	1.09111e+06	847904	1.26872e+06	1.1007e+06	1.36271e+06	2.19027e+06	912975	807426	1.80202e+06	1.62424e+06	2.86371e+06	2.5053e+06	1.07916e+07	1.45803e+06	2.65185e+06	8.9536e+06	5.24488e+06	5.19553e+06	4.91327e+07	3.91081e+07	4.23878e+06	3.59395e+06	4.4726e+07	4.81339e+07	2.70046e+06	477531	1.29768e+07	5.83754e+06	6.76593e+07	5.71055e+07	1.59044e+07	3.17339e+07	1.26979e+07	9.63808e+06	2.40912e+07	2.58638e+07	2.00544e+06	166114	146063	852524	120515	41439.5	52539.4	37595.8	8.57593e+06	4.80658e+06	6.34646e+06	5.88031e+06
85.1011	929.483	1.34353e+06	985139	1.27934e+06	1.25677e+06	1.56749e+06	2.87281e+06	880653	787742	1.13203e+06	2.0213e+06	3.17991e+06	117807	1.31017e+07	9.92967e+06	1.09899e+07	1.0695e+07	6.0336e+06	373470	5.99653e+07	4.51806e+07	5.2799e+06	4.39594e+06	5.14786e+07	5.50382e+07	3.25758e+06	579069	2.62802e+06	1.75615e+07	8.02779e+07	6.99977e+07	1.85145e+07	3.65654e+07	5.70433e+06	1.13873e+07	2.88146e+07	3.04326e+07	2.37857e+06	193059	187491	160383	131942	114141	60606.8	45232.8	9.41709e+06	3.71677e+06	5.96638e+06	4.67112e+06
85.1011	1200.95	790563	1.57318e+06	512814	740159	655327	1.10147e+06	1.34211e+06	1.67301e+06	1.37594e+06	1.64243e+06	1.34285e+06	1.20243e+06	8.58335e+06	3.94025e+07	8.99222e+06	6.46371e+06	6.9009e+06	6.55864e+06	4.70756e+06	9.88807e+06	3.00079e+06	7.44803e+06	2.57002e+07	2.71116e+07	2.70149e+06	830555	1.26862e+07	1.58369e+07	2.36529e+07	2.59195e+07	1.83256e+07	2.15333e+07	7.77221e+06	1.25559e+07	1.21883e+07	1.18441e+07	6.09233e+06	382411	299099	971553	570659	387823	188035	173225	1.27545e+07	3.69545e+06	4.1954e+06	6.612e+06
85.1011	1014.49	425465	286045	454056	448228	451770	861692	304036	281964	630571	631179	867011	81981.1	3.89759e+06	280212	3.41035e+06	3.39479e+06	2.1461e+06	1.9932e+06	1.65608e+07	1.28067e+07	1.79337e+06	1.62031e+06	1.8782e+06	937845	1.08578e+06	224760	1.10656e+07	9.22955e+06	2.41793e+07	2.84239e+07	5.66175e+06	1.09033e+07	5.02964e+06	3.75301e+06	2.15383e+06	2.54278e+06	871140	80568.9	67702.7	403818	56361.9	43719.7	22722.3	14980.9	1.36147e+06	649788	747569	790270
85.1011	1359.04	462780	366156	271077	108127	234458	204479	109812	124229	358351	256025	136857	281897	4.68696e+06	3.6035e+06	4.7958e+06	4.08308e+06	2.53974e+06	2.32548e+06	3.78483e+06	2.59365e+06	3.14553e+06	2.77847e+06	683208	6.54235e+06	2.41362e+07	142801	3.93295e+06	3.52894e+06	6.56742e+06	9.17293e+06	5.97516e+06	115168	181255	2.85731e+06	3.04112e+06	309295	4.58579e+06	545762	336398	558743	445531	276825	269697	166027	4.53301e+06	3.0656e+06	1.65056e+06	1.75481e+06
85.1011	376.327	2.18336e+06	688740	1.0386e+06	756797	371214	347166	516209	541275	425740	378123	335895	407413	1.10881e+06	809475	671014	636552	610969	604107	855306	828040	746296	738916	885734	883581	528503	171943	7.19818e+06	4.48499e+06	1.53036e+06	1.12068e+06	1.03061e+06	2.18941e+06	2.41424e+06	2.2754e+06	1.23141e+06	1.05338e+06	723996	73168.6	48581.8	390868	68485.6	26051.2	47482.2	47910.5	4.17254e+06	1.71142e+06	2.66154e+06	3.43104e+06
85.101	287.537	989936	314686	341072	322095	250146	219977	167382	181138	159818	136273	153932	171307	346866	244352	208591	316028	267278	215665	480306	772689	431189	418699	473864	47565.5	252480	115785	2.61579e+06	1.53544e+06	726337	1.17596e+06	472577	702922	954047	1.02072e+06	460660	462872	430960	39573.2	13690	254979	32976.8	31651.4	25317.7	24445.6	847611	329279	1.05565e+06	1.35124e+06
85.1011	759.991	142968	8.13715e+07	469808	412498	1.80839e+08	7.23629e+07	462557	380187	653807	760574	603263	756284	5.12689e+06	128404	1.0409e+07	1.38271e+07	1.08265e+07	1.09566e+07	6.61183e+06	9.61507e+06	873261	5.33646e+06	1.06802e+07	1.40889e+07	3.4516e+06	448868	7.32364e+06	7.95501e+06	8.6609e+06	3.2389e+07	6.24744e+06	8.52684e+06	6.50961e+06	5.62831e+06	7.21484e+06	8.21335e+06	1.7445e+06	139663	39707.4	747206	114719	32737.2	49881.7	40430	7.54128e+06	3.38225e+06	4.28871e+06	4.08398e+06
85.1011	917.801	1.35111e+06	990227	1.40938e+06	1.25711e+06	1.68112e+06	2.49445e+06	891963	792916	2.1821e+06	2.02671e+06	3.27114e+06	3.10827e+06	1.32803e+07	1.04039e+07	1.00118e+07	9.69823e+06	6.30896e+06	6.3555e+06	6.01506e+07	4.65392e+07	5.15592e+06	4.26493e+06	5.58709e+07	5.64579e+07	3.37339e+06	574362	6.36788e+06	1.72125e+07	8.30979e+07	7.13019e+07	1.94524e+07	3.89933e+07	1.47305e+07	1.14288e+07	3.09937e+07	3.20044e+07	2.40124e+06	188671	180655	1.03537e+06	146213	113166	62171.9	45427.9	1.73044e+07	7.35882e+06	1.02577e+07	1.0149e+07
85.1011	1239.75	627849	342519	372567	461638	802909	1.69647e+06	653175	690218	757344	618880	1.20694e+06	967946	7.45506e+06	6.36945e+06	8.19292e+06	9.26148e+06	1.86164e+06	4.92967e+06	1.37255e+07	1.73993e+07	1.23063e+07	1.59945e+07	5.89136e+06	1.30839e+06	7.23274e+06	2.15978e+06	9.9022e+06	9.26129e+06	2.70802e+07	3.01388e+07	2.58865e+06	5.03787e+06	1.18033e+07	9.46905e+06	2.06484e+06	368020	9.67274e+06	987024	604829	4.36076e+06	681861	480345	410693	244966	1.33551e+07	5.25812e+06	5.47309e+06	4.89219e+06
85.1011	798.712	1.0078e+06	787363	1.17357e+06	1.75189e+06	667638	730145	756259	635018	1.94612e+06	2.09815e+06	3.15886e+06	1.12529e+07	8.64632e+07	142597509	1.61808e+07	1.54856e+07	1.55324e+07	1.63927e+07	3.48225e+07	9.26055e+07	6.29345e+06	5.91905e+06	3.93457e+08	3.57147e+08	4.65567e+06	471873	3.21797e+06	5.92078e+06	9.54429e+07	1.59992e+07	2.74732e+08	3.59928e+07	2.67588e+07	2.38284e+07	9.11589e+07	6.88079e+07	1.87531e+06	149860	137943	774761	100946	92470.5	53414.7	39837.1	8.10911e+06	3.7967e+06	4.78684e+06	4.60929e+06
85.1011	947.098	1.26327e+06	878571	1.1568e+06	1.11555e+06	1.44695e+06	2.8615e+06	795382	721294	1.91106e+06	1.78349e+06	2.83889e+06	2.71217e+06	1.1677e+07	9.47536e+06	8895729	8.85517e+06	5.65851e+06	5.43105e+06	5.84511e+07	4.15814e+07	4.9344e+06	4.04051e+06	4.54532e+07	4.85032e+07	218814	558646	1.16778e+07	1.47348e+07	7.0921e+07	7.52694e+07	1.71879e+07	3.31186e+07	1.35051e+07	1.05756e+07	2.48079e+07	2.64267e+07	2.31062e+06	187649	169225	947916	133930	105355	60111.1	42747.2	9.02713e+06	3.77703e+06	4.28864e+06	4.23458e+06
85.1011	1231.47	1.23656e+06	655139	465145	391408	621245	1.6265e+06	900185	631697	1.05928e+06	1.11702e+06	854403	764676	1.0729e+07	2.35808e+07	1.22359e+07	6.92792e+06	6.15464e+06	3.20155e+06	4.30461e+06	6.44208e+06	7.64647e+06	6.45412e+06	1.9589e+07	2.07789e+07	3.93308e+06	900253	9.39995e+06	8.67059e+06	1.54147e+06	3.99432e+07	1.50263e+07	1.64446e+07	1.11317e+07	6.74703e+06	8.77534e+06	8.52855e+06	6.78543e+06	885506	488659	3.95959e+06	617122	410380	307978	184496	1.32577e+07	5.04924e+06	5.40976e+06	5.01131e+06
85.101	659.721	3.60977e+07	1.11452e+07	3.50684e+06	3.70455e+06	1.67781e+06	943924	1.17689e+07	1.02707e+07	203644	160219	2.79169e+06	4.78394e+06	4.85456e+06	5.25071e+06	4.4351e+07	2.48123e+07	7.77234e+07	4.37392e+07	0	813838	6.29789e+07	2.05258e+07	1.18922e+06	5.24493e+06	4.91749e+07	383674	828938	4.1923e+06	0	9.53712e+06	9.05344e+06	2.53803e+06	4.14804e+06	2.86651e+06	0	0	940472	71816.9	68170.3	401428	59668.4	48603.8	27923	21797.1	3.4538e+06	1.51822e+06	2.05947e+06	1.87727e+06
85.1011	1050.68	1.3184e+06	858525	1.88108e+06	735723	2.61328e+06	3.08154e+06	1.15317e+06	861975	2.30028e+06	2.20736e+06	3.24353e+06	3.07477e+06	6.28396e+06	9.25959e+06	1.06272e+07	1.09047e+07	5.9368e+06	141781	4.62774e+07	3.65928e+07	6.12411e+06	2.23191e+06	4.28746e+07	4.49967e+07	3.54769e+06	933909	1.91458e+07	1.76183e+07	7.00985e+07	8.65234e+07	1.85733e+07	3.31892e+07	1.69057e+07	490717	2.36492e+07	2.4834e+07	2.86198e+06	260516	245984	1.33309e+06	178608	152494	83841.9	6640.23	9.37685e+06	4.43689e+06	5.09882e+06	5.58941e+06
85.1011	1007.86	1.4558e+06	953696	1.45908e+06	1.43596e+06	1.62576e+06	2.98709e+06	975115	878722	2.12689e+06	1.97141e+06	2.82212e+06	2.72517e+06	1.26141e+07	9.9646e+06	5.49802e+06	4.61482e+06	6.57565e+06	6.26705e+06	5.28612e+07	4.00114e+07	6.14281e+06	5.13302e+06	4.72256e+07	5.10743e+07	3.57086e+06	723550	1.94188e+07	1.72401e+07	7.29762e+07	9.64754e+07	1.95279e+07	3.44858e+07	1.58731e+07	1.23077e+07	2.535e+07	2.74364e+07	2.88294e+06	262094	230031	1.28713e+06	189672	140435	114087	78977.2	1.30594e+07	4.93329e+06	6.22391e+06	6.07633e+06
85.1011	1082.64	1.69267e+06	928217	2.11969e+06	2.29806e+06	3.29812e+06	4.01976e+06	1.59246e+06	1.50501e+06	3.02029e+06	2.86059e+06	3.72841e+06	3.52044e+06	6.14263e+06	1.07433e+07	1.37084e+07	1.43991e+07	7.37027e+06	7.39206e+06	5.24428e+07	4.35594e+07	7.60682e+06	5.72772e+06	4.8831e+07	5.12544e+07	2.41634e+06	970639	2.45638e+07	22124052	8.10437e+07	9.56083e+07	2.20627e+07	3.97061e+07	1.11059e+07	1.73267e+07	2.78506e+07	2.86855e+07	962181	342044	333429	1.84055e+06	238615	207543	130052	6250.2	1.16144e+07	5.62189e+06	8.88683e+06	6.66428e+06
85.1011	681.091	2.87744e+07	4.29443e+07	4.17083e+07	2.40112e+07	0	990598	2.6622e+07	3.15961e+07	0	0	0	0	2.93622e+07	1.94412e+07	908664	923488	1.56311e+06	1.57507e+06	0	0	1.33892e+06	1.03441e+06	0	0	1.33109e+06	212288	1.19578e+06	0	0	0	1.4292e+06	0	5.61845e+06	6.47265e+06	0	0	317650	49688.1	51590.1	26849.9	42411	33852.6	19500.4	15637.8	1.32447e+06	720241	885206	873351
85.1011	742.531	4.20973e+07	3.60889e+07	298255	261276	1.69277e+07	1.88037e+07	294710	177209	522978	590747	383687	506467	1.97355e+06	2.66739e+06	2.61489e+06	2.68532e+06	1.80846e+06	156692	1.16424e+08	4.14212e+06	2.06186e+06	1.61306e+06	6.38016e+06	8.27743e+06	1.51696e+06	321458	3.04883e+06	3.58213e+06	4.35245e+06	0	3.65875e+06	4.7469e+06	3.80151e+06	3.12015e+06	4.38214e+06	4.97402e+06	1.21549e+06	112528	88286.2	531195	69263.8	43147.4	16449.8	4405.03	3.89104e+06	1.9274e+06	2.29894e+06	2.2326e+06
85.1011	479.027	1.57881e+06	730431	702067	569184	1.06371e+06	1.19592e+06	413019	404853	312805	292682	233178	238843	1.35554e+06	1.14291e+06	778132	827411	754709	771436	3.36556e+06	817500	1.10475e+06	986188	1.40973e+06	1.32252e+06	783742	158412	4.27751e+06	4.54727e+06	1.59982e+06	3.88043e+06	786452	1.6299e+06	2.45239e+06	2.4704e+06	1.05545e+06	1.03024e+06	741125	64157.6	50501.8	366525	57959.8	44379.6	35794	32589.6	4.07274e+06	1.67365e+06	4.03268e+06	2.36477e+06
85.1011	428.444	2.17746e+06	758756	296530	252207	1.04216e+06	415180	1.93921e+06	1.26714e+06	320453	286745	148609	144375	5.90453e+06	2.65102e+06	948017	893655	1.00986e+06	1.7654e+06	2.84211e+06	2.04398e+06	1.48384e+06	1.70435e+06	1.76972e+06	1.62114e+06	803623	123839	3.22659e+06	2.13035e+06	2.39824e+06	2.24517e+06	958303	1.5542e+06	1.21452e+06	1.1613e+06	542056	534538	88919.7	52280.4	37222.3	265008	45507.3	37922.9	24303.9	21847.5	840469	398525	519408	480636
85.1011	435.271	1.56869e+06	954713	455794	413253	1.1561e+06	1.97098e+06	604630	531969	319119	288002	204849	243528	4.53425e+06	2.96679e+06	1.55089e+06	1.53645e+06	1.33078e+06	1.40372e+06	3.99528e+06	3.20981e+06	2.29464e+06	2.28021e+06	2.92995e+06	2.85702e+06	1.26098e+06	213577	7.08639e+06	5.8831e+06	8.01843e+06	3.29496e+06	1.04278e+06	8.3974e+06	1.52652e+07	3.0224e+06	1.52264e+06	2.29973e+06	948410	87915.5	66259.6	488296	72606	60823.4	59337.6	48453.4	1.68924e+06	774625	1.01678e+06	957977
85.1011	910.424	1.50297e+06	1.14763e+06	1.41868e+06	1.25858e+06	1.95487e+06	2.40124e+06	913950	787424	2.41516e+06	2.24164e+06	3.84184e+06	3.54434e+06	1.47565e+07	1.16614e+07	1.10163e+07	1.10892e+07	7.04416e+06	7.19599e+06	6.89591e+07	5.38119e+07	5.72348e+06	4.88749e+06	6.18727e+07	6.51081e+07	3.66223e+06	628598	2.09998e+07	1.90537e+07	9.15246e+07	7.33246e+07	2.16566e+07	4.47088e+07	1.63487e+07	1.30284e+07	3.48511e+07	3.66771e+07	2.63255e+06	214569	209522	1.12444e+06	159574	123621	67296.8	49806.5	8.98871e+06	4.23284e+06	5.39957e+06	5.24425e+06
85.1011	839.156	1.327e+06	1.163e+06	794737	931337	1.56037e+07	1.51517e+07	693267	568644	2.89895e+06	3.03106e+06	6.22219e+06	6.6824e+06	1.72947e+07	1.27794e+07	8.32557e+06	8.54328e+06	8.21482e+06	8.31415e+06	8.72842e+08	1017928496	4.63371e+06	4.17913e+06	1664289024	1590520599	3.29436e+06	491830	1.79011e+07	1.62424e+07	1590766099	3.70851e+08	2.46499e+07	3.38037e+08	1.40908e+07	1.06175e+07	7.34137e+08	5.94853e+08	1.93838e+06	158470	151167	863064	95754.2	93197.5	36008.5	47058.1	1.67776e+07	2.62114e+06	3.42428e+06	5.36784e+06
85.1011	1367.17	5.06669e+06	3.88412e+06	314418	301834	249730	203196	211102	210683	338414	266161	252570	244554	5.06397e+07	4.7613e+07	8.27378e+06	8.80369e+06	2.70039e+06	2.47735e+06	5.87397e+06	6.04092e+06	3.31138e+06	2.79412e+06	6.05085e+06	6.55258e+06	3.78724e+06	507404	3.40879e+06	3.16799e+06	6.65967e+06	8.61291e+06	6.39982e+06	4.56017e+06	3.18538e+06	2.53718e+06	2.94746e+06	2.80198e+06	4.70489e+06	592248	359951	537619	449115	300544	271451	180855	3.80726e+06	2.52581e+06	1.48018e+06	1.38889e+06
85.1011	887.845	2.06602e+06	1.68356e+06	1.89422e+06	1.67736e+06	3.08596e+06	3.28523e+06	1.24929e+06	1.05837e+06	3.56671e+06	3.35558e+06	5.87907e+06	5.426e+06	2.19513e+07	1.70718e+07	1.46901e+07	1.47191e+07	1.06507e+07	1.06532e+07	9.90252e+07	7.85999e+07	7.84458e+06	6.68216e+06	9.47889e+07	9.95532e+07	5.30583e+06	877654	2.91579e+07	2.62659e+07	1.12791e+08	4432072671	3.19046e+07	6.87347e+07	2.27296e+07	1.92363e+06	5.28344e+07	5.4711e+07	3.53475e+06	296461	277264	1.57054e+06	220334	41712.9	84009.5	61517.5	6.3308e+06	3.48674e+06	4.4195e+06	9.03294e+06
85.1011	809.093	184011	930691	524269	662101	578345	615709	492037	439313	689419	539801	1.49493e+07	6.80378e+06	2.97558e+08	2.90831e+07	8.17477e+06	8.12427e+06	8.74559e+06	8.79131e+06	8.43029e+07	3.67306e+06	4.06253e+06	3.67316e+06	2.10702e+08	2.08226e+08	2.99533e+06	351696	245869786	2.31986e+08	1.74163e+08	2.16977e+07	4.17343e+08	7.54499e+07	8.16285e+07	4.27988e+07	1.8451e+08	1.57611e+08	1.35958e+06	115008	100119	599722	8221.16	66656.1	35357.9	28816.4	4.28428e+06	1.94443e+06	2.47962e+06	2.33965e+06
85.1011	1298.04	507528	640766	235573	259241	350733	318019	230554	330569	459642	298850	431508	389334	7.62882e+06	4.30869e+06	5.69689e+06	6.31101e+06	4.64068e+06	4.10931e+06	2.0225e+06	1.79618e+06	5.25612e+06	4.61692e+06	1.09484e+07	1.19241e+07	4.07356e+06	1.13355e+06	6.59962e+06	5.52967e+06	1.27723e+07	1.78909e+07	9.23054e+06	8.36543e+06	5.77838e+06	4.61076e+06	4.99531e+06	4.81661e+06	5.97617e+06	831905	442523	3.80361e+06	605638	397195	364675	241883	1.23718e+07	4.23939e+06	4.0964e+06	3.78342e+06
85.1011	1278.93	416188	257946	165976	204301	204814	312705	290484	305694	278860	231651	390316	377468	4.79509e+06	3.67812e+06	4.74612e+06	5.1243e+06	4.07023e+06	3.60435e+06	8.19319e+06	7.99514e+06	4.404e+06	3.9092e+06	1.05069e+07	1.11925e+07	2.98662e+06	464255	5.14988e+06	5.0506e+06	859889	16824713	8.99386e+06	7.86453e+06	5.55089e+06	4.38023e+06	4.71951e+06	4.31855e+06	988617	124842	392031	2.93962e+06	490827	330430	303348	191907	9.71048e+06	3.27231e+06	3.01948e+06	3.06296e+06
85.1011	1312.15	1.30323e+06	1.49292e+06	221588	246076	373019	306905	275519	272102	278567	240196	411760	393535	2.72283e+07	1.95602e+07	4.76969e+06	5.14833e+06	4.67566e+06	4.17767e+06	8.72031e+06	348161	4.89729e+06	4.65857e+06	1.07242e+07	1.14111e+07	6.19034e+06	1.00877e+06	6.12697e+06	5.0797e+06	1.24155e+07	1.68231e+07	9.22979e+06	8.14894e+06	5.26312e+06	4.08884e+06	5.10756e+06	4.62354e+06	6.76382e+06	1.02589e+06	496806	4.12226e+06	628395	415424	396735	270391	9.83547e+06	4.0332e+06	3.21979e+06	3.03734e+06
85.1011	817.49	141361	432361	483915	591351	992845	981728	425863	355436	2.09884e+07	1.54441e+07	5.59274e+07	3.15919e+07	2.07365e+07	1.2467e+07	6.15944e+06	6.10837e+06	6.44928e+06	6.69593e+06	6.09806e+07	3.2763e+08	3.31728e+06	2.94082e+06	4.24814e+08	3.87799e+08	2.43014e+06	302978	2.41435e+07	2.12704e+07	4.65541e+08	5.78088e+07	2.78071e+07	1.9147e+08	1.23584e+07	9.74258e+06	4.81649e+07	5.67976e+07	1.22165e+06	100613	88815.5	533763	72055.1	68970.4	30103.6	21928.1	2.9647e+06	1.48762e+06	1.88116e+06	1.75916e+06
85.1011	1290.52	244895	240084	125313	130863	209978	189147	169485	169765	169456	150257	267131	238558	4.5798e+06	2.29012e+06	3.07174e+06	3.75022e+06	2.70056e+06	2.59894e+06	5.48719e+06	5.30027e+06	3.10519e+06	2.82724e+06	1.21464e+06	7.33708e+06	2.59847e+06	690153	3.52261e+06	3.15535e+06	8.40956e+06	1.15088e+07	948127	5.40528e+06	3.31284e+06	2.55715e+06	3.2452e+06	3.02563e+06	3.59518e+06	470947	282350	2.24528e+06	359665	239049	210076	130779	6.50267e+06	2.3211e+06	1.94017e+06	2.02231e+06
85.1011	603.132	410508	420369	204885	188968	123515	170917	136332	123616	54583.1	96867.3	105004	85481.3	1.05983e+06	967765	1.03236e+06	827189	652817	200932	2.98285e+06	1.05814e+06	670122	657073	890774	1.33177e+06	469877	119532	1.27241e+06	1.00217e+06	735144	1.31337e+06	799403	769338	842103	796891	681369	802448	559182	44955.6	42341.5	249656	36450.6	29629.2	17145.8	14005.8	1.36313e+06	573852	726053	680861
85.1011	1038.95	1.20369e+06	808425	1.2999e+06	1.34867e+06	2.15593e+06	2.6292e+06	929252	820227	1.94051e+06	1.8492e+06	2.5502e+06	2.47213e+06	1.0033e+07	8.29455e+06	9.12869e+06	9.39026e+06	5.39161e+06	5.49112e+06	4.2141e+07	3.3137e+07	5.17338e+06	237273	3.8774e+07	40269732	3.07453e+06	695077	1.63003e+07	1.49946e+07	6.37764e+07	7.90967e+07	1.63572e+07	2.89009e+07	1.39002e+07	1.09427e+07	2.20083e+07	2.35185e+07	2.56086e+06	227536	206769	1.20125e+06	149705	127046	66390.2	44792.2	4.45206e+06	2.36952e+06	2.83941e+06	2.61056e+06
85.1011	848.319	1.19175e+06	1.0973e+06	997801	98039.2	3.92379e+06	3.50994e+06	683742	588833	2.3705e+06	2.42884e+06	4.67564e+06	4.51225e+06	1.46734e+07	1.1251e+07	8.06949e+06	7.98037e+06	7.30777e+06	7.49151e+06	1053138191	5.97329e+07	4.39693e+06	3.87179e+06	7.50543e+07	7.89346e+07	3.22955e+06	471175	5.99304e+06	5.01479e+06	1844673969	6.68748e+08	2.18183e+07	5.29073e+07	1.33664e+06	1.02332e+07	1.30389e+08	2.59081e+08	1.8636e+06	165913	144953	137421	115382	89437.6	44415.5	32989.7	2.62642e+06	1.53437e+06	1.77444e+06	1.72474e+06
85.1011	875.321	825628	635709	701668	617756	1.23872e+06	1.32756e+06	468090	386019	1.40769e+06	1.39082e+06	2.32447e+06	2.14403e+06	8.50817e+06	6.66786e+06	5.39598e+06	5.46738e+06	4.18145e+06	4.13728e+06	3.24368e+07	3.21029e+07	2.77753e+06	2.52308e+06	3.94319e+07	4.04441e+07	1.99758e+06	327096	1.14973e+07	1.01576e+07	3.59166e+07	1384233549	1.30611e+07	2.7433e+07	396145	1.93329e+06	2.09164e+07	2.15923e+07	1.32685e+06	108495	100762	563648	73887.1	61673.1	33192.6	20641.3	1.57233e+06	913137	974519	889718
85.9818	281.355	4086.15	11041.7	7472.41	6740.53	6155.82	0	8654.42	8050.8	4797.12	6232.67	4084.67	7542.49	0	0	0	0	0	0	62988.2	0	0	0	0	0	0	0	14154.5	22255	13873.3	0	0	43015.3	80120.9	134735	104356	19657.3	0	0	0	0	0	0	0	0	0	0	14311.3	16705.7
85.9917	585.331	0	0	0	0	0	0	0	0	0	0	0	0	0	0	0	0	0	0	0	0	499916	550399	0	0	0	0	0	0	0	0	0	0	0	0	0	0	0	0	0	0	0	0	0	0	0	0	0	0
86.0025	235.498	544526	286622	213698	206951	163237	135504	473096	507336	264245	256367	151540	182874	4.80311e+06	2.83316e+06	8.31982e+06	8.21588e+06	138284	148718	1.66382e+07	337640	1.98037e+06	2.45802e+06	6.00419e+06	5.53843e+06	161409	0	3.61092e+06	2.97482e+06	1.04612e+06	2.50506e+06	421589	1.3742e+06	2.94907e+06	2.41804e+06	1.00936e+06	879521	0	0	0	0	0	0	0	0	86191.7	40621.9	1.38821e+06	992389
86.015	236.111	335729	250197	193238	162529	110495	135504	485944	358312	117366	212694	216794	143766	2.32405e+06	347137	8.30717e+06	8.65924e+06	138284	148375	1.75499e+07	1.18882e+07	1.97761e+06	2.42228e+06	5.09706e+06	5.62281e+06	94059.3	0	1.99279e+06	2.09654e+06	776888	1.94867e+06	215097	243052	4.06535e+06	1.27108e+06	671244	656884	0	0	0	0	0	0	0	0	86210.9	40715.4	264279	573043
86.015	221.615	229406	122063	40957.6	37370.8	168601	224471	75528.4	58253.6	116153	87319.3	55494.8	66914.3	1.69751e+06	1.1209e+06	704691	840934	176674	131926	4.57647e+06	3.07785e+06	557461	678535	1.71977e+06	1.10071e+06	26508.2	0	2.94296e+06	2.38872e+06	1.77321e+06	1.34662e+07	85836.4	1.55706e+06	3.17778e+06	818777	894340	1.07709e+06	0	0	0	0	0	0	0	0	0	0	0	0
86.0151	267.308	316511	217756	1577.55	0	714906	697247	0	891.17	946.778	0	1010.9	836.03	1.8658e+06	1.30796e+06	0	0	878815	1.02127e+06	108032	154127	0	5066.88	15976.7	6940.99	61123.3	0	0	6119.27	2.80792e+06	6.31519e+06	0	243598	497380	626207	0	0	0	0	0	0	0	0	0	0	0	0	0	0
86.015	331.479	0	0	0	4419.21	0	0	7705.08	12262.6	10099.9	8286.91	0	0	0	0	0	0	0	0	0	0	0	0	0	0	0	0	0	0	0	0	0	0	0	0	0	0	0	0	0	0	0	0	0	0	0	0	46282.8	65786
86.0152	303.199	99333.7	123380	305177	200622	136866	283184	193713	239809	111509	119062	107548	106501	100790	23290.3	100483	180900	28211.5	15714.3	111716	74103.2	0	60044.6	80563.9	54634.3	71218.9	0	2.59018e+06	565293	587703	1.53086e+06	248041	599933	1.94909e+06	1.07807e+06	650908	449228	0	0	0	0	0	0	0	0	228689	169199	1.66845e+06	769794
86.0317	358.645	0	0	41932.8	85103.8	0	0	13762.6	10556.1	66250.8	63218.1	6674.33	18005.9	451591	0	968984	805173	0	0	2.8995e+06	1.95105e+06	56600.7	100521	713084	771507	35090	0	2.46574e+06	1.62783e+06	48660.5	0	667050	2.35915e+06	551305	503922	611440	621924	0	0	0	0	0	0	0	0	0	0	0	0
86.0316	284.119	0	0	0	0	0	0	1451.7	2251.4	4814.63	4467.81	5812.44	2718.68	0	0	0	0	0	0	22318.2	0	0	0	0	0	0	0	0	0	0	0	0	0	15641.4	19922.5	0	0	0	0	0	0	0	0	0	0	0	0	0	0
86.0362	344.194	331419	113356	275906	222724	81737.2	0	148876	152179	77372.5	79540.9	101686	117814	0	0	0	0	0	0	0	0	0	0	0	0	0	0	0	26385.7	0	0	0	0	0	0	0	0	0	0	0	0	0	0	0	0	0	0	510810	229744
86.0361	181.85	0	0	6338.81	0	4255.52	0	797100	1.77319e+06	0	0	464.012	3269.54	0	0	62011.4	65394.9	0	0	0	0	2.04778e+06	1.67532e+06	0	0	0	0	648338	121314	0	0	0	0	9.17432e+06	8.85776e+06	0	0	0	0	0	0	0	0	0	0	0	0	0	0
86.0361	197.795	38726.5	9500.71	14303	13046.8	18974.2	11098	18813.4	24463.1	10083.6	6652.15	7889.34	15163.7	0	0	0	0	0	0	0	0	0	4560.65	0	0	0	0	40598.7	30158.7	2941.77	27827.8	0	0	1.01681e+08	5.07305e+07	0	2761.52	0	0	0	0	0	0	0	0	0	0	0	0
86.0362	255.07	18673.9	16622.5	8266.48	2320.49	9225.99	3455.89	0	2264.14	4865.12	4031.64	0	828.592	0	16452.7	13263.6	12596.6	0	0	36959.5	29961.8	0	28889	0	0	0	0	7840.01	31360.8	57493.5	215204	0	84899.3	220472	161249	0	0	0	0	0	0	0	0	0	0	0	0	84930.7	168433
86.0362	723.302	0	0	0	0	0	0	0	0	0	0	0	0	1.53106e+06	0	0	0	0	0	0	0	0	0	0	0	0	0	0	0	1.36541e+06	0	0	0	0	0	0	0	0	0	0	0	0	0	0	0	0	0	0	0
86.0362	769.189	0	0	0	0	108711	87545.3	0	0	0	0	0	0	0	0	0	0	0	0	0	0	0	0	0	0	0	0	0	0	0	8.17334e+06	0	0	0	0	0	0	0	0	0	0	0	0	0	0	0	0	0	0
86.0362	677.054	0	0	0	0	0	0	0	0	0	0	0	0	0	0	0	0	1.06162e+06	1.13974e+06	0	0	0	0	0	0	2.93911e+06	0	0	0	0	0	0	0	0	0	0	0	0	0	0	0	0	0	0	0	0	0	0	0
86.0361	717.008	0	0	0	0	0	0	0	0	0	0	0	0	0	2.38049e+06	0	0	0	0	0	0	0	0	0	0	0	0	0	0	0	0	0	0	0	0	0	0	0	0	0	0	0	0	0	0	0	0	0	0
86.036	759.506	113949	139176	0	0	0	0	0	0	0	0	0	0	0	0	0	0	0	0	0	0	0	0	0	0	0	0	0	0	0	0	0	0	0	0	0	0	0	0	0	0	0	0	0	0	0	0	0	0
86.06	271.816	994380	565109	525836	635404	585679	428409	624107	732535	200887	511314	405345	640821	0	0	0	0	0	0	0	0	0	0	0	0	0	0	0	0	0	0	0	0	0	0	0	0	0	0	0	0	0	0	0	0	0	0	0	0
86.06	1049.43	0	0	0	0	0	0	0	0	0	0	0	0	0	0	0	0	43778.5	85661.7	0	0	0	0	0	0	0	0	0	0	0	0	0	0	0	0	0	0	0	0	0	0	7696.38	0	0	0	429397	75786.7	501400	570093
86.06	791.571	0	0	0	0	0	0	0	0	0	0	0	0	0	0	0	0	0	0	0	0	0	0	0	0	0	0	1.30725e+07	1.09175e+07	0	0	0	0	7.90794e+06	7.40643e+06	0	0	0	0	0	0	0	0	0	0	255042	0	48453.5	162480
86.06	353.333	187737	51973.9	91290	91962.6	0	0	83436.3	31978.1	80439.6	33738	50466.2	65755.4	0	0	0	0	0	0	0	0	0	0	0	0	0	0	0	0	0	0	0	0	0	0	0	0	0	0	0	0	0	0	0	0	0	0	0	0
86.06	1066.38	118391	100809	0	0	0	187083	45865.4	169153	113295	152517	0	0	0	0	0	0	0	0	0	0	0	0	0	0	0	0	0	0	0	0	0	0	0	0	0	0	0	0	0	0	0	0	0	0	0	0	0	0
86.06	631.257	0	0	0	0	0	0	0	0	0	0	0	0	0	0	0	0	0	0	0	0	0	0	0	0	0	0	0	0	0	0	0	0	0	0	0	0	0	57483	0	0	33746.7	0	0	0	137363	0	192347	509617
86.0598	181.402	30736.7	4550.75	6631.33	0	8554.75	6254.76	0	0	0	4429.53	5960.67	15419.7	0	0	0	0	0	0	0	0	0	0	0	0	0	0	0	0	0	0	0	0	0	0	0	0	0	0	0	0	0	0	0	0	0	0	0	0
86.0599	187.952	33078.1	5644.14	4011.73	1252.57	7896.11	1511.68	0	0	10305.6	6650.49	0	0	0	0	0	0	0	0	0	0	0	0	0	0	0	0	0	0	0	0	0	0	0	0	0	0	0	0	0	0	0	0	0	0	0	0	0	0
86.0599	766.328	0	0	0	0	0	0	0	0	0	0	0	0	0	0	3.78643e+06	3.43404e+06	0	0	0	0	5.446e+06	8.15837e+06	0	0	0	0	0	0	0	0	0	0	0	0	0	0	0	0	0	0	0	0	0	0	729451	270297	477848	461279
86.06	757.342	0	0	0	0	0	0	0	0	0	0	0	0	0	0	0	0	0	0	0	0	0	0	0	0	0	0	0	0	0	0	0	0	0	0	0	0	0	48958.1	0	0	18659.9	0	0	0	0	0	58551.1	171082
86.06	782.034	0	0	19740.1	58916	0	0	1.21121e+06	1.27933e+06	0	0	0	0	0	0	0	0	0	0	0	0	0	0	0	0	0	0	0	0	0	0	0	0	0	0	0	0	0	0	0	0	0	0	0	0	0	0	0	0
86.06	1057.76	0	0	0	0	0	0	0	0	0	0	0	288664	0	0	0	0	0	0	0	0	0	0	0	0	0	0	0	0	0	0	0	0	0	0	0	0	0	0	0	0	0	0	0	0	0	0	0	0
86.06	739.367	0	0	88903.7	88332.4	0	0	8465.68	0	0	0	0	0	0	0	0	0	0	0	0	0	0	0	0	0	0	0	0	0	0	0	0	0	0	0	0	0	0	0	0	0	0	0	0	0	0	0	0	0
86.06	950.931	0	0	0	83535.3	0	0	7582.9	0	0	0	0	0	0	0	0	0	0	0	0	0	0	0	0	0	0	0	0	0	0	0	0	0	0	0	0	0	0	0	0	0	0	0	0	0	0	0	0	0
86.0725	358.83	0	0	0	0	0	0	0	0	0	0	0	0	0	0	0	0	0	0	159448	166796	0	0	0	23403.1	0	0	0	78092	0	0	0	284200	0	0	0	0	0	0	0	0	0	0	0	0	0	0	0	0
86.0963	471.805	0	0	0	0	0	0	0	0	0	0	0	0	0	0	0	0	0	0	0	0	0	0	0	0	0	0	0	0	0	0	0	0	0	0	0	0	0	0	0	0	0	0	6339.98	6849.1	0	0	0	0
86.0963	186.263	13486	18143.8	4013.38	3495.48	11234.9	5180.4	0	0	9813.11	6655.03	0	0	0	0	0	0	0	0	0	0	0	0	0	0	0	0	0	0	0	0	0	0	0	0	0	0	0	0	0	0	0	0	0	0	0	0	0	0
86.1045	242.232	348960	115121	212204	121495	107808	78843.6	52181.2	66402.9	79992.7	60690.2	50682.6	82700.2	0	0	0	0	0	0	0	0	0	0	0	0	3616.23	0	715544	245389	115445	257728	0	21175.9	205877	189189	29643.7	61877.1	0	0	0	0	0	0	0	0	46489.7	0	88016.6	128164
86.1045	382.428	753904	238654	237747	368065	129100	70677.1	212460	239402	225400	152265	141051	170245	0	0	0	0	0	0	0	0	0	0	0	0	42096.8	0	1.74112e+06	1.06448e+06	44193.1	75410.8	65166.7	451359	692544	635581	180499	183871	0	0	0	0	0	0	0	0	1.58344e+06	606931	1.10983e+06	1.10802e+06
86.1045	486.24	534196	142286	320889	277049	0	0	136915	76841.2	140218	138544	70744.3	89794.9	0	0	0	0	0	0	0	0	0	0	0	0	0	0	986516	334936	0	0	0	342657	401223	346030	0	0	0	0	0	0	0	0	0	0	2.04671e+06	887079	1.29807e+06	1.20883e+06
86.1045	309.91	1.11475e+06	339601	92920.3	250929	255665	28674.7	169420	271798	202325	180058	155278	149150	0	0	0	0	0	0	0	0	0	0	0	0	7425.47	0	200734	140667	72246.1	170811	17368.6	69597.7	130467	260610	61040.6	36514.4	0	0	0	0	0	0	1914.07	2142.82	436140	99026.7	297784	218862
86.1045	295.783	564347	80869.2	159910	108688	43283.1	37515.7	83410.1	73962.8	65114.7	47540.8	63369.4	74094.8	0	0	0	0	0	0	0	0	0	0	0	0	0	0	453748	179800	41763.3	213307	0	114373	215144	199518	40727	56581.8	0	0	0	0	0	0	0	1387.96	142174	30005.4	124499	222273
86.1045	619.069	0	0	0	0	0	0	0	0	0	0	0	0	0	0	0	0	0	0	0	0	0	0	0	0	0	0	0	0	0	0	0	0	0	0	0	0	0	0	0	0	0	0	0	0	2.10011e+06	699050	926539	883705
86.1044	767.175	0	0	0	0	0	0	0	0	0	0	0	0	0	0	149040	1.00263e+06	0	0	0	0	5.78403e+06	4.84186e+06	0	0	0	0	0	0	0	0	0	0	0	0	0	0	0	0	0	0	0	0	0	0	1.11732e+06	183207	477491	460899
86.1045	364.982	450361	104086	185883	188145	23624.1	14510.9	117518	134659	88004.4	75069.2	53991	74768.3	0	0	0	0	0	0	0	0	0	0	0	0	0	0	235860	0	0	0	0	0	210947	85690.4	0	0	0	0	0	0	0	0	0	0	697823	134485	20649	244893
86.1044	462.054	132460	0	134970	101386	0	0	37779	6708.26	32112.9	10472.4	6935.44	22724.8	0	0	0	0	0	0	0	0	0	0	0	0	0	0	0	0	0	0	0	0	0	0	0	0	0	0	0	0	0	0	0	0	723338	108990	373060	350718
86.1044	917.209	0	0	0	0	0	0	0	0	0	0	0	0	0	0	0	0	0	0	0	0	0	0	0	0	0	0	0	0	0	0	0	0	0	0	0	0	0	0	0	0	0	0	0	0	310254	0	16897.7	19739.9
86.8434	341.266	0	0	0	0	682356	278842	0	0	0	0	0	0	0	0	0	0	0	0	0	0	0	0	0	0	0	0	0	0	5.97937e+06	1.50686e+07	0	0	0	0	0	0	0	0	0	0	0	0	0	0	0	0	0	0
86.8439	332.193	0	0	0	0	3.093e+06	1.06999e+06	0	0	0	0	0	0	0	0	0	0	0	0	0	0	0	0	0	0	0	0	0	0	6.44179e+06	5.62633e+06	0	0	0	0	0	0	0	0	0	0	0	0	0	0	0	0	0	0
86.8437	570.523	0	0	0	0	0	0	0	0	0	0	0	0	0	0	0	0	0	0	0	0	0	0	0	0	0	0	0	0	0	8.79981e+06	0	0	0	0	0	0	0	0	0	0	0	0	0	0	0	0	0	0
86.9632	403.439	2113119078	1.86936e+08	476631	135282	3.57058e+08	1.86238e+08	276647	323524	98099.2	143587	9.20823e+08	8.54803e+08	3889477462	2286642673	1.87753e+08	1.75534e+08	172251085	2.03565e+08	8.91638e+08	8.09431e+08	1.77764e+08	1.78794e+08	3301472379	2886475931	2.35519e+08	5.3543e+06	1223360838	9.93128e+08	1989771079	9.18704e+08	2.97888e+08	2223057712	1650575525	1638061745	2145052186	1994117534	9.31566e+06	924939	1.04409e+06	5.89518e+06	824740	1.19123e+06	148164	111172	4.46508e+06	7.29505e+06	7.50313e+06	6.89656e+06
87	619.379	2.41884e+07	2.26269e+07	1.61203e+07	1.47774e+07	1.25121e+07	1.34242e+07	9.74248e+06	9.35618e+06	7.64034e+06	35731.7	7.54401e+06	6.98109e+06	9.01489e+07	8.84992e+07	1.02613e+08	8.30031e+07	9.29331e+07	9.59874e+07	1.03966e+08	8.05913e+07	7.29321e+07	7.78795e+07	7.57024e+07	7.11791e+07	5.45687e+07	4.42981e+06	7.54764e+07	6.19819e+07	8.85622e+07	7.74507e+07	3.66807e+07	5.19024e+07	4.87115e+07	4.90643e+07	5.54077e+07	5.52468e+07	6.94124e+06	757089	936093	4.22013e+06	607127	908373	117652	77823.5	3.01424e+06	5.51889e+06	5.1592e+06	5.14247e+06
87.0103	235.757	454054	775027	937684	789277	802536	1.00932e+06	974566	855700	753706	789173	834623	739869	3.05774e+06	115431	720736	740200	4.24481e+06	3.78712e+06	1.69689e+06	440513	7.86656e+06	148693	442980	463912	2.05635e+06	2.25598e+06	2.90976e+06	3.41846e+06	3.8244e+06	4.00435e+06	4.85857e+06	4.32913e+06	6.50002e+06	5.78319e+06	4.55768e+06	4.35872e+06	5.68559e+06	758135	588876	4.37206e+06	695258	901817	149113	130931	2.99595e+06	4.20189e+06	3.38568e+06	2.49428e+06
87.0228	303.368	760645	171771	1.02537e+06	1.00938e+06	657817	362820	685952	662709	224353	289853	151179	386476	188346	204957	252071	5.02048e+06	4.94937e+06	70519.9	374934	253488	8.82705e+06	5.99168e+06	254060	333099	283227	2.19192e+06	5.05335e+06	6.86166e+06	1.92516e+06	3.62306e+06	935157	1.61383e+06	6.54508e+06	6.29324e+06	1.06504e+06	1.67142e+06	5.91341e+06	662062	613224	4.02571e+06	626118	838133	110929	86653.9	3.27826e+06	4.51889e+06	4.70215e+06	4.35752e+06
87.0229	408.505	1.26572e+08	1.05784e+08	1.59249e+07	1.26266e+07	5.0751e+08	2.52287e+08	1.24895e+07	1.10484e+07	1.22189e+07	1.19307e+07	1383783347	1964825090	2.06247e+08	1.41872e+08	6.56653e+07	5.592e+07	5.09832e+07	5.34851e+07	9.42465e+08	1.66417e+08	6.37568e+07	5.54368e+07	4550958474	4207505634	6.28971e+07	5.32093e+06	2.07343e+08	1.29642e+08	3406351539	1914974848	1.16587e+08	1.84399e+08	2601949267	2234810253	3605862664	3574273588	8.58054e+06	863085	942401	5.6586e+06	764951	1.07434e+06	132133	97279.5	312434	134941	298058	294900
87.0228	222.749	417089	1.02108e+06	1.22309e+06	1.08323e+06	74593.7	58734.5	1.26496e+06	1.14913e+06	37709.8	1.10904e+06	25866	937559	400575	237355	22253.1	6.43829e+06	74509.1	5.31303e+06	8.09217e+06	1.06694e+07	11288440	8.80709e+06	7.67292e+06	7.69889e+06	2.85245e+06	2.74218e+06	886253	5.93371e+06	541844	1.20552e+06	6.2748e+06	156279	683440	466576	6.26229e+06	6.11002e+06	6.832e+06	938620	726106	5.41103e+06	893254	1.13451e+06	195752	157956	4.93713e+06	5.27578e+06	5.16465e+06	3.4275e+06
87.0229	626.812	5.61354e+07	4.55845e+07	4.09107e+07	3.71116e+07	2.6974e+07	2.95755e+07	3.39806e+07	3.46252e+07	1.7139e+07	1.74073e+07	2.22242e+07	1.73412e+07	2.1199e+08	2.11952e+08	2.2323e+08	1.78326e+08	2.11853e+08	2.05271e+08	1.85839e+08	1.6438e+08	1.24827e+08	131403055	1.93668e+08	175721973	1.194e+08	2.24696e+07	2.2155e+08	1.72973e+08	2.25175e+08	1.49641e+08	1.0123e+08	1.10807e+08	1.2354e+08	1.15337e+08	1.14337e+08	1.13203e+08	1.13983e+07	23116.5	1.48425e+06	87688.7	86913.8	26053.9	205243	131926	5.31622e+06	9.68013e+06	8.54421e+06	8.72873e+06
87.0228	235.773	245686	199187	151797	135306	122080	94935.7	242445	278636	96336.3	173296	105318	112869	2.23974e+06	1.52737e+06	174424	2.77889e+06	4.80184e+06	4.11748e+06	769991	360508	1.18297e+06	621321	136159	1.89962e+06	222877	2.67275e+06	1.28205e+06	1.30363e+06	325413	855953	192786	1.34063e+06	2.85067e+06	4.07373e+06	571066	659049	6.17208e+06	823002	644070	4.93956e+06	787453	987946	163069	142495	3.4293e+06	68255.5	560965	531036
87.0261	323.505	59492.2	59941.8	113433	96262.3	40736.6	34899.4	60976.7	53830.4	37182.2	1.09109e+07	16886.9	41482.9	2.03948e+08	1.80719e+08	6.62293e+07	6.76257e+07	168070417	192987737	205731	7.53255e+07	2.61047e+07	3.20137e+07	1.13899e+08	9.96443e+07	1.41502e+08	3.70968e+06	1.43092e+08	9.05248e+07	1.01927e+08	67552.5	6.5418e+06	3.55923e+07	219983	235029	6.2764e+07	5.08909e+07	4.71549e+06	442515	447019	3.0427e+06	460152	606291	90356.8	67779.5	189313	3.47465e+06	289737	134515
87.0261	245.624	110009	39411.4	47532.6	40969.5	20908.6	23730.2	46251.4	29152.1	1.17253e+06	1.2648e+06	1.30043e+06	1.16458e+06	56406.9	6.06153e+06	7.10322e+06	6.46842e+06	6.10707e+06	5.58842e+06	5.0714e+06	1.0552e+07	1.20444e+07	9.20968e+06	7.52207e+06	8.22824e+06	2.87703e+06	3.17977e+06	1.57985e+06	924693	610821	1.11249e+06	138287	490225	1.12309e+06	786182	336597	414395	7.85021e+06	997206	835105	5.82656e+06	946031	1.21525e+06	198637	161563	4.76646e+06	6.44888e+06	341286	330968
87.0229	267.39	221283	211979	13124.6	22863.5	442968	625711	1.70786e+06	1.57337e+06	1.24388e+06	1.31755e+06	1.57291e+06	1.62157e+06	1.87399e+06	1.18833e+06	7.46803e+06	7.08071e+06	783140	797803	5.4901e+06	1.12883e+07	1.22277e+07	9.32204e+06	1.62359e+07	1.80829e+07	167599	3.12203e+06	4.28612e+06	5.9091e+06	2.34735e+06	5.45444e+06	8.0266e+06	7.74553e+06	1.5119e+07	1.47727e+07	1.26668e+07	1.37771e+07	7.56543e+06	904745	818596	5.49048e+06	896293	1.11712e+06	172053	144366	4.28114e+06	6.01495e+06	4.69629e+06	3.60519e+06
87.0261	829.066	1.68865e+07	2.11383e+07	1.85793e+07	1.97593e+07	2.24518e+07	2.39132e+07	1.58523e+07	1.4378e+07	2.81308e+07	3.0985e+07	1.16493e+08	1.04876e+08	1.0098e+06	662159	8.61381e+07	7.29169e+07	3.92935e+07	3.972e+07	6.51049e+08	518651077	5.74313e+07	5.508e+07	5.09097e+08	4.75877e+08	4.28903e+07	9.40396e+06	9.48427e+07	8.48251e+07	7.08567e+08	4.4015e+08	5.25415e+07	4.67759e+08	1.09892e+08	1.07656e+08	2.3189e+08	1.90322e+08	1.47198e+07	1.65653e+06	2.08867e+06	8.99102e+06	1.31043e+06	1.97547e+06	297392	178929	6.42421e+06	1.2509e+07	8.27556e+06	7.42378e+06
87.0263	362.818	5.21505e+06	3.44916e+06	967074	788751	3.34484e+06	5.83513e+06	879574	781296	701061	716981	1.2258e+06	1.28147e+06	1.20437e+07	1.03033e+07	59798.1	59362.7	7.08434e+06	7.05894e+06	6.84336e+06	79559.3	6.15112e+06	4.78005e+06	1.2212e+07	1.24781e+07	4.18152e+06	1.81669e+06	171627	102537	1.05501e+07	2.1639e+07	4.32437e+06	71833.1	6.63266e+06	5.98015e+06	9.90929e+06	9.7335e+06	3.52648e+06	368268	391223	2.32208e+06	348129	460594	61290.2	44496.1	1.67362e+06	2.79925e+06	1.73167e+06	1.3135e+06
87.026	285.814	676204	805294	11477.3	11070.7	1.22133e+06	1.32794e+06	6827.17	8785.5	6723.35	668173	676296	571192	2.36731e+06	3.81726e+06	3.84369e+06	3.9283e+06	4.10924e+06	3.98756e+06	2.94452e+06	5.47438e+06	6.95801e+06	4.84698e+06	4.05101e+06	4.43429e+06	1.7743e+06	1.58204e+06	1.8873e+06	2.77573e+06	5.2851e+06	8.10276e+06	4.04395e+06	3.55057e+06	5.20495e+06	4.67739e+06	4.25763e+06	3.99794e+06	3.95722e+06	430795	381768	2.66943e+06	400275	535310	48888.2	31738.5	2.05795e+06	3.00324e+06	2.14635e+06	1.71768e+06
87.0261	812.789	1.77132e+07	2.13914e+07	1.60969e+07	1.73704e+07	1.36986e+07	1.38555e+07	1.39762e+07	1.2667e+07	5.19864e+07	4.73995e+07	4.52088e+07	3.81378e+07	1.17622e+08	1.07379e+08	8.16135e+07	7.05536e+07	3.99397e+07	182032	2.24581e+08	568867045	5.24184e+07	5.0776e+07	3.62226e+08	3.26091e+08	434749	8.57551e+06	2.49962e+08	2.22538e+08	3.02026e+08	2.53765e+08	9.1129e+07	1.87183e+08	1.15316e+08	1.02412e+08	1.93779e+08	2.3658e+08	1.35507e+07	1.52239e+06	1.6245e+06	8.39286e+06	1.09534e+06	1.7222e+06	278796	161861	5.71239e+06	1.11081e+07	7.95769e+06	7.25016e+06
87.0261	842.193	50828.2	1.45522e+07	1.4746e+07	1.45191e+07	2.27747e+07	2.51186e+07	1.20293e+07	1.08689e+07	1.83544e+07	1.78969e+07	1.1733e+07	1.14378e+07	7.41644e+07	7.07724e+07	6.20955e+07	5.68634e+07	2.75424e+07	2.83135e+07	4.09062e+08	8.45585e+07	3.87324e+07	3.748e+07	5.08409e+08	4.07352e+08	2.88021e+07	6.80239e+06	7.00466e+07	6.15968e+07	6.04062e+08	4.1289e+08	3.65583e+07	7.72043e+07	8.10527e+07	7.44683e+07	324468720	3.95079e+08	1.10669e+07	1.0689e+06	1.58973e+06	6.4224e+06	878053	1.2942e+06	221128	124955	4.34534e+06	8.67656e+06	6.21095e+06	5.34296e+06
87.0261	712.14	510503225	4.10231e+08	1.34768e+06	1.07089e+06	3.13055e+08	3.35548e+08	1.26214e+06	1.12608e+06	3.92514e+08	3.88839e+08	1.10039e+06	4.00479e+08	3.04343e+08	0	7.05539e+06	5.97636e+06	3.578e+06	3.39766e+06	3.90965e+08	5.00382e+08	4.87948e+06	4.84218e+06	6.53928e+06	5.87395e+06	4.56855e+06	908499	11625	4.00167e+06	6.13213e+08	2.74517e+08	4.52458e+06	5.39285e+08	5.92397e+08	5.94655e+08	2.5929e+08	2.31521e+08	1.162e+06	147173	183026	754514	113918	172129	24108.6	14997.3	537932	958617	728914	703977
87.0259	180.972	213913	243798	307763	254771	278518	393143	2.33141e+06	2.83714e+06	480196	482988	474351	470792	34091	1.37141e+06	1.4675e+06	1.27929e+06	1.28793e+06	1.74823e+06	1.53501e+06	2.00491e+06	5.89288e+06	4.63636e+06	2.26358e+06	2.16332e+06	1.71646e+06	1.75959e+06	88753.3	1.22533e+06	820365	1.51284e+06	2.51285e+06	2.48945e+06	2.19581e+07	1.96141e+07	2.75214e+06	2.69824e+06	3.2082e+06	617995	350766	3.30712e+06	642497	622769	143236	0	2.64637e+06	2.53415e+06	2.51732e+06	1.85898e+06
87.0262	279.967	864378	945123	928594	800364	2.04566e+06	1.8757e+06	866564	862935	623736	819019	800850	659136	3.59996e+06	4.98114e+06	4.76863e+06	4.29453e+06	5.68485e+06	5.04836e+06	90633.8	46160.6	7.40009e+06	5.95611e+06	5.40367e+06	6.16283e+06	2.09228e+06	1.79048e+06	2.60126e+06	3.29637e+06	1.06907e+07	1.97828e+07	4.79399e+06	4.31915e+06	5.64073e+06	5.89063e+06	4.82093e+06	4.7609e+06	4.87271e+06	518339	476633	3.30054e+06	502800	698764	94688.8	75031	2.65101e+06	3.74171e+06	2.67059e+06	1.96505e+06
87.0261	191.362	37864.9	216582	317548	293467	332370	436406	470363	435009	389884	375205	402614	358116	6.54021e+06	5.04528e+06	2.41616e+06	1.97843e+06	3.13905e+06	2.94163e+06	1.95907e+06	3.3129e+06	3.41617e+06	3.1325e+06	3.07262e+06	3.24238e+06	1.82055e+06	1.28951e+06	31680.2	2.02234e+06	2.74118e+06	3.58486e+06	2.08824e+06	2.30918e+06	3.43651e+07	3.77961e+07	2.60193e+06	2.44608e+06	2.88354e+06	439688	291423	2.29592e+06	440282	458162	108057	94075.8	2.10715e+06	1.95819e+06	2.80728e+06	2.12245e+06
87.044	1180.33	2.25205e+07	1.66804e+07	5.03587e+08	1789026510	1.1067e+08	328243618	557898423	6.08861e+08	430010509	7.34214e+08	1.78379e+08	1.96944e+08	2.5815e+08	2.07536e+08	6.11269e+07	6.41754e+08	5.76036e+07	1.35847e+08	191822944	1528228416	347850974	9.10503e+08	1.37945e+08	1.39265e+08	9.12477e+07	3.3377e+07	2.04519e+08	5.10486e+07	353218140	3.6906e+07	9.34344e+07	1.83923e+08	2.9489e+08	3.45352e+08	1.87529e+08	1.26394e+08	3.85332e+07	6.30588e+06	4.85713e+06	3.46012e+07	5.18701e+06	6.32713e+06	599914	259236	5.27354e+07	2.60821e+07	4.72828e+07	4.07988e+07
87.044	1165.27	3.99363e+07	6.45398e+07	4.8545e+08	3.42379e+08	1.31078e+08	3.31916e+08	5.54053e+08	5.43183e+08	3.0391e+08	3.97618e+08	1.75942e+07	2.62643e+07	3.81324e+08	3.33889e+08	4.81285e+08	5.4665e+08	1.01922e+08	1.83408e+08	5.51962e+08	6.28338e+08	2.22526e+08	2.3464e+08	2.28658e+08	2.10883e+08	8.25485e+07	4.55213e+07	5.21216e+08	6.62122e+08	1.83218e+08	4.05599e+08	2.18483e+08	2.35637e+08	5.66863e+08	5.82467e+08	1.71145e+08	1.54912e+08	7.25913e+06	8.55347e+06	1.97138e+06	4.78379e+07	6.80957e+06	8.73958e+06	1.1392e+06	1.32724e+06	3.12183e+07	3.16585e+07	1.30342e+08	1.18213e+08
87.0439	528.805	7823887688	5038902075	2734472559	7183830411	8344248538	3007248379	4881081011	3645201181	3832826611	7482952363	16333069102	7.52359e+08	10987083809	5409579408	7655029436	17989180419	9.42662e+07	9.88232e+07	37085383123	17217553695	11896008307	8183256659	6152662967	4794408080	9.05057e+07	1.20448e+07	6328524997	7881365364	18232502702	4557502047	7954794579	30180725827	4084923999	6865525598	5558025743	26721722567	1.42569e+07	1.57666e+06	1.83496e+06	9.49518e+06	1.24707e+06	1.90744e+06	243265	165825	1.14662e+07	1.26659e+07	1.86166e+07	1.61903e+07
87.0439	516.924	5460468942	1237417546	3816717703	3307570171	1858901975	1195348725	6791452826	2062471920	1949336087	2309311828	6248841058	4319299456	2356928894	4663406824	5269055763	6038400599	4513498251	4833934028	5278599416	4685099512	7522638799	7038927737	11778579903	3869991140	5565041248	1.36797e+07	6159658205	4359762851	9005355406	8989565120	4905110856	3486777455	3994962674	3871252209	3374178449	4.25039e+08	1.23161e+07	1.33466e+06	1.54109e+06	7.73926e+06	1.04171e+06	1.60003e+06	203018	144448	6.32867e+06	9.6214e+06	2.46511e+07	2.38955e+07
87.0439	537.765	8986551721	37804441744	6286177153	6990675738	6427551632	2921002214	4933159933	5478625894	6879149534	1847948202	4987412667	10936294792	27771743568	27907008832	8.65377e+07	1.27488e+08	1.08196e+08	1.54001e+08	1149878530	11113776945	8.8804e+07	9.22538e+07	20090633877	8027516135	8.45346e+07	9.81835e+06	9931388867	6406835886	6696464090	6957788461	7995429639	6070260615	8693642170	5464064649	20943360892	8273811622	1.44296e+07	1.63048e+06	1.8729e+06	8.99898e+06	1.20874e+06	1.85859e+06	238784	167150	7.78696e+06	1.12937e+07	1.29088e+07	1.1309e+07
87.044	1137.23	67421356	3.32949e+07	1.43553e+08	7.46139e+07	6.88868e+07	7.22579e+07	6.90707e+07	126929179	8.17956e+07	7.85209e+07	3.3186e+07	2.70109e+07	1.09089e+08	4.18545e+08	2.56424e+08	2.56448e+08	7.06364e+06	5.48335e+07	2.57389e+08	2.66739e+08	1.48968e+08	2.12751e+07	1.55814e+08	1.45754e+08	7.10417e+07	2.68556e+07	2.13413e+08	2.17142e+08	1.67419e+08	1.99333e+08	6.52037e+07	1.53904e+08	2.26189e+08	2.23652e+08	1.11649e+08	1.07355e+08	3.72812e+07	4.72403e+06	5.86759e+06	2.58072e+07	3.71615e+06	5.04116e+06	866400	170590	1.69183e+07	2.76109e+07	4.02846e+07	3.18291e+07
87.044	692.341	4408774885	4358738484	4115720651	3620608841	3489734568	12025407016	8318920719	13657483730	18296583907	3.43766e+08	2867955416	1450318864	4876002944	4287223365	9.45719e+07	7.85373e+07	4.95058e+07	4.71002e+07	4259807378	5926218599	6.49757e+07	6.13758e+07	2283413267	1717765080	6.78144e+07	1.23843e+07	5237058787	5109665742	3285939181	2210525910	6.05691e+07	3023464417	4806366826	4926665192	1769631770	2760947159	1.53141e+07	1.60421e+06	2.01112e+06	9.63328e+06	1.37277e+06	1.89178e+06	271841	173971	7.01571e+06	1.21627e+07	9.49956e+06	8.73412e+06
87.044	681.765	5888845038	2784453184	2777708011	3567480920	2397657744	2143160434	2647120816	9112000494	1980876991	2892279183	1115687924	1655117873	11302998149	4026372334	1.35738e+08	4.6067e+07	7.45974e+07	7.40349e+07	5323473031	3824657477	9.58278e+07	9.69883e+07	1916773427	1543797064	1.11897e+08	1.78004e+07	3476478595	4570677921	6428362332	6713859958	7.73551e+07	1743683151	3700314311	5244318321	1524597830	1948842961	2.05767e+07	2.35078e+06	2.82728e+06	1.29322e+07	1.88508e+06	2.706e+06	379794	238296	9.4636e+06	1.71417e+07	1.33562e+07	1.21819e+07
87.044	1112.14	2.77807e+07	1.98328e+07	6.51426e+07	5.74216e+07	4.27773e+07	5.55017e+07	4.99356e+07	1.43899e+08	1.17733e+08	1.20939e+08	4.10537e+06	2.57802e+07	1.85122e+08	2.23727e+08	4.12716e+08	4.02596e+08	5.59994e+07	7.14382e+07	3.36521e+08	3.72391e+08	3.58086e+07	9.83095e+07	1.61869e+08	1.51656e+08	109759037	2.42342e+07	2.13023e+08	2.10648e+08	1.66157e+08	1.95949e+08	6.77884e+07	1.66477e+08	2.1629e+08	2.20167e+08	1.23378e+08	1.18662e+08	4.76909e+07	4.46481e+06	4.53871e+06	2.46986e+07	3.47643e+06	4.84369e+06	807142	191861	1.62661e+07	2.2471e+07	1.93887e+07	2.41733e+07
87.044	670.747	3483115074	2136003552	9.33644e+08	2685683408	1777243701	9.77282e+08	8920131759	1748644382	1121266538	1412273881	8.92014e+08	1195458432	6.23829e+08	4773035000	4801768511	7.71619e+07	8.41784e+07	1.16184e+08	17540542236	2011667136	1.25585e+08	1.24424e+08	1617279524	1833681021	11501303204	2.16608e+07	4627465040	1575670014	2010178397	1745109131	4512027815	1574565442	6616609316	2005699608	3413515995	3146139555	2.26034e+07	2.59714e+06	3.1339e+06	1.41653e+07	2.11437e+06	2.96017e+06	416264	261898	9.62521e+06	1.88563e+07	1.46968e+07	1.35565e+07
87.044	1153.97	2.82478e+07	2.07099e+07	1.39222e+08	1.18748e+08	4.13937e+07	9.91534e+07	1.17834e+08	1.72612e+08	8.41779e+07	1.19634e+08	4.72133e+07	3.73856e+07	216580696	3.19374e+08	3.23824e+08	2.54773e+08	7.52801e+06	1.01415e+08	327359525	3.2203e+08	2.66565e+08	1.45249e+08	1.32132e+08	1.70207e+08	8.5085e+07	3.36542e+07	2.68515e+08	2.65288e+08	2.49766e+08	2.4745e+08	1.49794e+08	1.94445e+08	2.71129e+08	2.83605e+08	1.40507e+08	1.28468e+08	4.84057e+07	6.21126e+06	769880	3.46061e+07	4.86946e+06	6.33736e+06	1.05567e+06	984854	2.28617e+07	2.56014e+07	3.47864e+07	3.2616e+07
87.0439	545.503	10568983284	5853894266	5921632668	6310308718	3734571266	5039764470	9161106403	6552844155	5511177835	10115989383	6531725890	13665978239	1.56981e+08	1.34286e+08	1.3652e+08	1.23839e+08	7.85406e+07	7.81376e+07	9723330173	12643139483	1.23597e+08	1.50805e+08	9960881493	8232298356	6.50563e+07	9.27108e+06	6044620830	10372404711	20073572103	7888765272	7.45061e+07	8666153703	1463691566	7148745660	10521217503	9769791838	1.35675e+07	1.5261e+06	1.77991e+06	8.79884e+06	1.21935e+06	1.796e+06	229093	152284	7.18316e+06	1.13307e+07	1.08774e+07	9.60226e+06
87.0439	400.914	1756875878	1155926104	5.14956e+08	5.57827e+08	5.09406e+08	3.6954e+08	9.27922e+08	9.71391e+08	8.30046e+08	839295226	1169432683	2022715568	2863883068	4934157942	5.04904e+08	2.44045e+08	5.874e+07	2585075765	2.82116e+08	3509026765	1.89349e+08	5.9619e+07	2556903874	4517552775	6.44491e+08	1.0464e+07	4082630602	1926266977	1654607025	10519647893	1285421196	1716013340	1935001104	2189522691	2230977453	3023000944	1.80301e+07	1.89618e+06	2.02089e+06	7.38485e+06	1.62393e+06	2.3718e+06	294473	218881	1.03538e+06	1.41136e+07	6.21632e+06	2.79562e+06
87.044	506.93	2190875583	1109580057	8.81501e+08	7.96809e+08	2.90013e+08	2.68786e+08	5.44488e+08	6.55278e+08	7.7672e+08	628539111	4.27222e+08	7.91247e+08	2358095549	1530353553	9262482158	2728090555	4002033186	2826363742	1953421550	2084712527	2368809659	2881071689	2273060947	2079071694	2607122596	2.20287e+07	2110233116	2417879348	1809006181	5.83253e+08	2214438704	1649433396	1445671387	1000462803	1329034305	1112563159	1.24349e+07	1.32782e+06	1.56214e+06	8.41072e+06	1.02545e+06	1.71346e+06	216914	152123	7.12544e+06	1.003e+07	2.33565e+08	5.1453e+07
87.044	445.685	3.28952e+08	1.10945e+08	5.11968e+07	6.89183e+07	1.51782e+08	1.32147e+08	3.58773e+08	3.28836e+08	6.9862e+07	5.51568e+07	9.14037e+07	1.0289e+08	1465007202	1068672079	1.0604e+08	9.30161e+07	2.44627e+08	1.22773e+08	4.80576e+08	1348240453	9.81354e+08	3.57153e+08	9.94244e+08	8.91485e+08	2.59078e+08	1.11825e+07	1498648873	7.62317e+08	2700455966	1517969510	2.97048e+08	7.5714e+08	1210587797	1323997451	1482381688	7.06003e+08	2.34687e+07	2.36546e+06	2.68914e+06	1.50912e+07	1.99898e+06	3.03528e+06	375963	271142	1.08192e+07	1.85436e+07	1.13915e+07	9.12067e+06
87.0439	553.043	5.02829e+07	1446392599	28634776780	17061252518	6786614297	5388562721	1.58307e+07	16052779	11895096351	9756281066	22010093911	7370320104	2.83349e+08	284441268	1.61504e+08	1.34999e+08	6.66752e+07	6.83068e+07	8757320439	13653938552	8.52029e+07	8.32982e+07	6667261656	8455679754	5.87791e+07	1.00077e+07	6963371563	8702979960	7.78083e+07	10921502337	8.88585e+07	9994678467	9481667172	8553253995	8592181026	5685783575	1.58517e+07	1.13439e+06	2.00657e+06	9.85002e+06	1.23592e+06	1.97335e+06	245101	171494	8.17708e+06	1.29804e+07	1.17419e+07	9.90245e+06
87.044	226.473	1.00132e+07	4.4776e+06	4.09186e+06	4.35949e+06	7.39829e+06	8.75113e+06	4.90466e+06	5.11716e+06	2.85313e+06	3.93403e+06	3.4019e+06	6.37374e+06	888918	9.14009e+06	6.86728e+07	9.9948e+06	1.00892e+07	7.41411e+06	5.33398e+06	1.61294e+07	1.72679e+07	1.36818e+07	1.16508e+07	1.24736e+07	5.55875e+06	4.55272e+06	6.93144e+06	2.87813e+07	1.77051e+07	3.10713e+07	1.14266e+07	1.48562e+07	1.18415e+07	2.37185e+06	1.46524e+07	1.36189e+07	1.09192e+07	1.48395e+06	1.14872e+06	8.52073e+06	1.43818e+06	1.78928e+06	367537	313857	9.27938e+06	8.99538e+06	2.02546e+07	1.87987e+07
87.044	1128.31	3.21895e+07	2.3363e+07	1.38488e+08	1.43513e+08	4.97423e+07	8.36274e+07	1.15581e+08	1.10316e+08	8.92975e+07	4.81639e+07	104465157	5.32645e+07	2.25213e+08	1.18896e+08	3.01205e+08	2.18337e+08	2.16333e+07	2.85691e+08	3.2798e+08	3.19858e+08	2.17863e+08	2.28046e+08	1.94963e+08	1.81271e+08	6.54608e+07	3.17574e+07	277304756	274596776	2.04964e+08	2.47637e+08	1.56334e+08	2.01106e+08	2.77436e+08	2.83751e+08	1.48961e+08	1.37301e+08	7.46339e+07	5.80086e+06	5.11244e+06	3.19337e+07	4.4065e+06	6.19138e+06	1.09765e+06	857272	4.4826e+07	4.9291e+07	4.58924e+07	3.98868e+07
87.044	1099.44	2.71474e+07	2.23158e+07	5.15863e+07	4.7521e+07	3.56456e+07	4.94659e+07	4.01164e+07	3.07902e+07	5.23338e+07	5.22482e+07	2.41526e+07	2.06522e+07	3.63669e+08	3.18903e+08	1.82388e+08	1.60385e+08	6.28332e+07	4.55213e+07	2.44035e+08	2.34554e+08	1.73062e+08	1.00618e+08	1.40607e+08	1.38524e+08	1.16579e+08	2.05532e+07	1.79981e+08	1.85393e+08	1.50098e+08	1.64947e+08	6.88347e+07	1.51058e+08	1.85624e+08	1.85926e+08	1.0838e+08	1.02416e+08	4.25908e+07	3.74711e+06	2.1873e+06	2.04217e+07	2.91206e+06	4.20441e+06	1.02841e+06	63738.3	1.36726e+07	8.12604e+07	1.9586e+07	1.61303e+07
87.044	334.237	2694448144	1452064620	5.2246e+06	4.3656e+06	4435717904	4.55072e+08	3.40168e+06	6.55013e+06	4.22348e+06	4.26279e+06	4.14219e+08	3.09887e+07	5130624304	6.9623e+07	2.38197e+07	2.1386e+07	4.51487e+08	3.59187e+08	4.99502e+07	4.31471e+07	3.40027e+07	1.67261e+07	3.3113e+08	3.33104e+08	7.03124e+07	8.42037e+06	2.15032e+07	4.34017e+07	5287192219	6567249406	2.985e+07	5.92985e+07	3.80847e+07	5.00532e+07	2691523819	1.97192e+08	1.40619e+07	1.54975e+06	1.75573e+06	1.03254e+06	1.37628e+06	1.8744e+06	242723	188139	4.28772e+06	3.70743e+06	4.67382e+06	5.1775e+06
87.044	1072.72	3.30663e+07	2.75103e+07	5.34601e+07	4.85684e+07	4.28418e+07	5.39857e+07	3.92603e+07	4.60495e+07	6.47604e+07	1.08147e+08	3.22327e+07	7.67085e+07	2.04839e+08	2.27217e+08	1.55172e+08	1.48315e+08	1.42856e+07	5.64713e+07	2.47181e+08	2.81734e+08	3.08527e+08	8.36614e+07	1.78385e+08	1.73867e+08	6.8122e+07	2.34856e+07	209526724	2.099e+08	1.7696e+08	1.9223e+08	1.33173e+07	1.75488e+08	2.25419e+08	2.35645e+08	1.5682e+08	3.08873e+08	2.81868e+07	3.99734e+06	6.11714e+06	2.27778e+07	3.207e+06	4.59251e+06	905434	550700	1.51202e+07	3.54171e+07	1.83341e+07	1.41747e+07
87.044	1089.94	2.75243e+07	1.99339e+07	5.41327e+07	5.00173e+07	3.77642e+07	4.81373e+07	4.06275e+07	9.72595e+07	4.90346e+07	4.68559e+07	2.38418e+07	2.11331e+07	1.65148e+08	1.8046e+08	1.94573e+08	127328328	7.20248e+07	8.39854e+06	2.57553e+08	2.56904e+08	1.76518e+07	6.62876e+07	1.53976e+08	1.45905e+08	8.0091e+07	2.20171e+07	1.9655e+08	1.92395e+08	1.60204e+08	1.74434e+08	134894064	1.61179e+08	2.00807e+08	2.02327e+08	1.19388e+08	1.0801e+08	3.32146e+07	3.92166e+06	1.14957e+06	2.1962e+07	2.98206e+06	4.2922e+06	1.23031e+06	693725	1.38623e+07	2.51417e+07	4.56332e+07	2.5496e+07
87.044	258.918	5.19198e+07	2.02476e+07	3.90895e+06	297001	9.38299e+07	8.0271e+07	4.51634e+06	4.63902e+06	6.6271e+06	161973	4.92513e+06	5.82812e+06	1.06528e+08	5.92073e+07	1.22906e+07	9.81789e+06	5.85864e+07	6.50588e+07	1.4128e+07	1.55231e+07	1.97502e+07	1.79758e+07	4.01991e+07	4.5181e+07	1.81662e+07	3.81301e+06	2.77968e+07	2.18765e+07	410368217	7.64537e+07	9.58039e+06	1.18594e+07	1.698e+07	2.74215e+07	4.19635e+07	3.62278e+07	9.30462e+06	1.1491e+06	998073	6.97223e+06	1.00896e+06	1.44005e+06	209482	180377	6.56347e+06	7.42644e+06	8.59184e+06	7.36968e+06
87.044	1248.92	1.11795e+07	9.93384e+06	2.33519e+07	1.8659e+07	7.53983e+06	1.72465e+07	6.70936e+07	9.52622e+07	5.84068e+07	1.08078e+08	6.95761e+06	5.52963e+06	1.31484e+08	1.34534e+08	1.27855e+08	6.4163e+07	1.01866e+08	7.57049e+07	1.53557e+08	1.77507e+08	1.11911e+08	1.01706e+08	9.43985e+07	9.05818e+07	2.06189e+08	4.52433e+07	1.12893e+08	125137547	7.47305e+07	7.40319e+07	5.61796e+07	8.43653e+07	1.36418e+08	142844079	5.47321e+07	4.94761e+07	3.85261e+07	8.95473e+06	4.03677e+06	4.67177e+07	7.60532e+06	8.49778e+06	2.27441e+06	1.09883e+06	5.87741e+07	3.51902e+07	2.232e+07	2.47384e+07
87.044	1146.11	2.26091e+07	1.5875e+07	7.58608e+07	7.72478e+07	3.23996e+07	7.07262e+07	7.48911e+07	5.155e+07	9.4056e+07	8.25299e+07	3.2744e+07	2.9179e+07	1.66401e+08	1.75264e+08	3.17608e+08	7.63955e+08	6.18915e+07	6.8913e+07	2.48784e+08	2.50039e+08	1.1131e+08	1.02578e+08	1.43514e+08	1.32742e+08	7.92576e+07	2.58393e+07	2.07093e+08	2.04399e+08	1.60591e+08	1.91695e+08	4.97437e+07	1.45212e+08	2.06809e+08	2.13759e+08	1.0889e+08	9.75475e+07	3.48299e+07	4.67109e+06	4.12186e+06	2.67271e+07	3.89166e+06	4.88595e+06	1.14743e+06	717170	1.71027e+07	4.74302e+06	3.13186e+07	4.47186e+07
87.044	702.156	9260085583	6598125123	3.20355e+07	2.01988e+07	3818121307	3012903929	1.87123e+07	2.82937e+07	4082801030	5473169993	11824069138	2265990594	3211557290	6495879067	104933812	9.10102e+07	5.73198e+07	5.89341e+07	6328410968	7362962240	7.85507e+07	7.80437e+07	4430667352	8645443362	7.62739e+07	1.48754e+07	8179973565	8893275038	6635380488	3743392130	7.2554e+07	2667922468	7636978306	9477409499	2903628742	2764100779	1.87303e+07	2.15582e+06	2.58794e+06	1.15768e+07	1.68739e+06	2.41596e+06	349931	217070	8.82667e+06	1.59244e+07	1.23181e+07	1.07857e+07
87.0439	568.061	6.08834e+07	4.86659e+07	3.27966e+07	2.31886e+07	18074259157	33372179489	2.41383e+07	1.86449e+07	8269856557	7213257517	1.97455e+07	3.50811e+07	4.25534e+08	1.34419e+08	8.25938e+07	8.7044e+07	9.32096e+07	5.38351e+07	25235004411	7514807854	2.01507e+08	4.5115e+08	259411875	2.34132e+08	2.29302e+08	1.17632e+07	2.10125e+08	1.53545e+08	1.08949e+08	7183115982	7.06862e+08	12073490064	10033996880	11240617431	17148053419	14984199189	2.00144e+07	2.22446e+06	2.65521e+06	1.28066e+07	1.82113e+06	2.6164e+06	352950	227182	1.03839e+07	1.64897e+07	1.3981e+07	1.21484e+07
87.0439	559.814	8.06097e+07	1.3003e+08	2.70878e+07	1.9999e+07	8786623985	6693623793	3.31248e+07	3.03514e+07	13657932248	6862150536	1.56113e+07	21266916494	2.01701e+08	1.6649e+08	136309857	1.12354e+08	5.54824e+07	1.45061e+08	8800112026	12172464016	8.02496e+07	8.18475e+07	6780452979	15352209832	7.43279e+07	1.05927e+07	25366657849	12112621688	2.11072e+08	12234173764	7.68093e+07	8258132071	10894646610	14320549995	15264749480	12419420367	1.72961e+07	1.96142e+06	2.26909e+06	1.09226e+07	1.59996e+06	2.32929e+06	296380	203460	8.94694e+06	1.41929e+07	1.23998e+07	1.09313e+07
87.044	658.529	1264825765	8.93537e+08	1.9362e+08	5.06581e+08	4.18305e+08	4.58975e+08	6.813e+08	6.49786e+08	5.06508e+08	5.61963e+08	4.78021e+08	3.40628e+08	2599381391	2527432661	3858165870	3083551975	9455521522	4159398196	1637797657	8.28615e+08	4836783881	7226472309	779156094	7.34288e+08	5187377050	1.72057e+07	1002279876	6.65002e+08	9.77503e+08	5.76157e+08	1595489999	7.21429e+08	8.19323e+08	8.10441e+08	7.78517e+08	7.49433e+08	1.5566e+07	1.72681e+06	2.14462e+06	9.76598e+06	1.43263e+06	1.97797e+06	264329	165243	7.25772e+06	1.28284e+07	1.07432e+07	9.77755e+06
87.044	1079.19	2.38291e+07	1.89526e+07	4.60638e+07	4.35246e+07	3.37401e+07	4.24873e+07	3.58242e+07	2.62954e+07	4.13464e+07	3.9559e+07	2.16384e+07	1.79907e+07	1.52383e+08	1.58901e+08	1.7719e+08	4.00791e+08	9.97129e+07	5.72041e+07	2.42893e+08	2.43552e+08	8.59063e+07	7.86363e+07	1.38202e+08	1.32856e+08	5.39956e+07	1.93835e+07	1.81687e+08	1.7004e+08	1.51044e+08	1.70349e+08	7.40265e+07	1.42239e+08	1.8542e+08	1.83813e+08	1.13147e+08	1.06433e+08	6.05086e+07	3.70948e+06	5.8281e+06	2.02436e+07	2.72523e+06	3.95314e+06	811702	487780	1.28258e+07	3.45578e+07	2.70338e+07	1.94479e+06
87.044	709.668	6668987987	51030091620	3.45677e+06	2.04461e+07	3293835334	4873830738	2.22273e+07	2.14074e+07	5293835745	3319269310	2.42627e+07	2735825169	3352511238	15759238092	1.27858e+08	1.17386e+08	6.36635e+07	6.27041e+07	6887192054	11681666629	9.03223e+07	8.82097e+07	17337102385	16367992601	8.59218e+07	1.62944e+07	7810114858	8547344701	4993004252	6971851121	7.63231e+07	7313089987	4750316939	9180450941	3801526663	6271857762	2.11772e+07	2.4556e+06	2.89252e+06	1.30957e+07	1.93857e+06	2.68278e+06	381021	234923	9.7762e+06	1.74922e+07	1.33698e+07	1.2035e+07
87.044	1083.77	2.70225e+07	2.09126e+07	5.59047e+07	4.8253e+07	3.72585e+07	4.71633e+07	4.00235e+07	4.18229e+07	4.52341e+07	4.5839e+07	2.29327e+07	2.03232e+07	1.81483e+08	1.82406e+08	2.43628e+08	1.77561e+08	6.40189e+07	6.30755e+07	2.61763e+08	2.53189e+08	1.21955e+08	8.12437e+07	1.5744e+08	1.47477e+08	9.59009e+07	2.21364e+07	1.90099e+08	1.93078e+08	1.6376e+08	1.82489e+08	7.82582e+07	1.62079e+08	1.97505e+08	2.06967e+08	1.21767e+08	1.15323e+08	2.42961e+07	3.98468e+06	4.77461e+06	2.25108e+07	3.07642e+06	4.36701e+06	942110	559803	1.41891e+07	4.33591e+07	2.22428e+07	1.84575e+07
87.044	1047.13	2.88997e+07	2.34682e+07	6.54682e+07	6.76624e+07	3.54052e+07	4.49939e+07	2.24456e+08	4.95165e+07	4.01756e+07	4.00756e+07	2.27147e+07	1.87801e+07	184823100	1.9345e+08	1.57083e+08	1.77864e+08	9.11781e+07	7.68647e+07	2.84894e+08	270859484	1.40255e+08	1.40506e+08	170310714	164151268	5.80759e+07	2.35056e+07	2.02308e+08	189897724	1.79992e+08	1.91271e+08	1.28994e+08	1.65611e+08	2.11949e+08	2.06991e+08	1.40225e+08	133912399	2.08796e+07	3.821e+06	4.69289e+06	2.16236e+07	2.94921e+06	4.39264e+06	900348	520109	3.11951e+07	3.92989e+07	3.08243e+07	2.70097e+07
87.044	1122.67	3.57253e+07	2.69902e+07	101038594	9.20941e+07	5.32811e+07	8.92596e+07	7.97207e+07	6.79595e+07	2.2133e+08	1.16126e+08	4.12996e+07	3.51649e+07	256151050	6.48745e+08	3.21735e+08	6.96696e+08	9.14885e+07	3.44572e+07	3.62674e+08	3.70952e+08	1.96776e+08	1.25096e+08	211962223	1.98576e+08	9.35969e+07	3.40897e+07	2.96228e+08	2.97623e+08	2.28364e+08	2.56588e+08	153182419	2.20461e+08	2.95196e+08	3.00085e+08	1.64183e+08	1.47899e+08	2.4382e+07	6.21999e+06	7.56495e+06	3.4885e+07	4.89687e+06	6.78783e+06	1.23761e+06	768584	2.21503e+07	7.62461e+06	3.71876e+07	3.27973e+07
87.044	1365.95	1.73836e+07	2.0007e+07	7.28799e+06	6.31225e+06	5.27273e+06	4.67741e+06	4.79262e+06	4.32935e+06	4.75924e+06	4.21083e+06	3.21532e+06	2.58271e+06	1.4559e+08	3.07972e+08	8.06341e+07	7.49292e+07	6.08661e+07	3.99185e+07	6.8922e+07	7.18298e+07	5.5975e+07	5.0287e+07	4.26205e+07	4.11022e+07	1.00342e+08	2.688e+07	4.07371e+07	4.17214e+07	3.1405e+07	3.26004e+07	2.16494e+07	3.28786e+07	3.99407e+07	3.94997e+07	2.47854e+07	2.19397e+07	2.40355e+07	5.91489e+06	5.78694e+06	2.91111e+07	5.16317e+06	5.19337e+06	1.11159e+06	1.63433e+06	2.02569e+07	2.59458e+07	1.32641e+07	1.32994e+07
87.044	781.044	3.13141e+06	1.42246e+07	3.04299e+07	2.77321e+07	2.14854e+07	2.30953e+07	3.94333e+07	4.04151e+07	3.99311e+07	4.19407e+07	34528530	2.93962e+07	2.58603e+08	1.83361e+08	2.90734e+08	2.79771e+08	2.08798e+08	2.43652e+08	2.50418e+08	2.70939e+08	6.18923e+07	8.91048e+07	267779408	2.54345e+08	1.02869e+08	1.65916e+07	2.02413e+08	1.88746e+08	279753647	1.91578e+08	1.10222e+08	1.97099e+08	1.95664e+08	1.91086e+08	1.61714e+08	1.59383e+08	2.41375e+07	2.75922e+06	3.3707e+06	1.50673e+07	2.28908e+06	3.12034e+06	495816	276987	7.7786e+06	2.15489e+07	2.21419e+07	2.1169e+07
87.044	1201.68	1.79632e+07	1.22081e+07	1.54394e+07	1.62178e+07	1.19532e+07	2.13742e+07	3.32426e+07	3.87644e+07	2.92223e+07	3.56353e+07	1.58428e+07	1.264e+07	1.82353e+08	3.88331e+08	138037928	3.0724e+08	6.16887e+07	1.13876e+08	1.8723e+08	1.96056e+08	1.85816e+08	1.67428e+08	1.62114e+08	1.50372e+08	4.32481e+07	5.56122e+07	2.04174e+08	3.32174e+08	1.03658e+08	9.24103e+07	9.03388e+07	1.46145e+08	3.19229e+08	546766740	9.91604e+07	8.96018e+07	5.90346e+07	1.05746e+07	5.95198e+06	5.68996e+07	8.88567e+06	1.02789e+07	260079	805454	3.87765e+07	3.42951e+07	4.86664e+07	3.43815e+07
87.044	1383.02	4.66424e+06	4.6581e+06	3.86881e+06	3.37782e+06	3.06972e+06	2.96545e+06	2.67229e+06	2.46805e+06	2.46592e+06	2.30321e+06	1.83842e+06	1.48127e+06	3.02744e+07	3.55328e+07	3.43051e+07	3.12163e+07	6.05215e+06	2.58115e+07	3.62097e+07	3.66648e+07	3.44136e+07	3.14034e+07	2.7891e+07	2.62485e+07	3.08233e+07	1.78357e+07	2.13684e+07	2.25054e+07	1.99261e+07	2.02068e+07	3.30392e+06	1.98549e+07	2.25013e+07	2.15974e+07	1.5319e+07	1.42924e+07	2.27049e+07	3.74686e+06	4.38292e+06	1.8279e+07	3.1953e+06	3.4126e+06	1.9244e+06	1.81164e+06	1.29613e+07	2.42831e+07	2.74093e+06	8.1897e+06
87.044	1444.79	4.55776e+06	4.59127e+06	3.52654e+06	3.18504e+06	3.00921e+06	2.85755e+06	2.54362e+06	2.33009e+06	2.43767e+06	2.13118e+06	1.71202e+06	1.45743e+06	2.81976e+07	3.27418e+07	2.99522e+07	2.76512e+07	3.09677e+07	2.29255e+07	3.44746e+07	3.36279e+07	3.12242e+07	2.78091e+07	2.4094e+07	2.26952e+07	6.66571e+07	1.71385e+07	1.95559e+07	1.91964e+07	1.81096e+07	1.64339e+07	2.07279e+07	1.84894e+07	1.87059e+07	1.86415e+07	1.41798e+07	1.2512e+07	3.25187e+07	3.76742e+06	644420	1.77231e+07	3.31215e+06	3.06298e+06	1.21896e+06	216107	1.21518e+07	1.85445e+07	8.15996e+06	7.87496e+06
87.044	1400.17	5.97283e+06	5.43885e+06	4.58088e+06	3.92376e+06	3.73247e+06	3.38084e+06	3.23179e+06	2.93882e+06	2.84565e+06	2.65344e+06	2.23934e+06	1.78123e+06	3.49521e+07	4.16035e+07	3.79378e+07	3.47798e+07	3.12983e+07	2.88638e+07	4.12353e+07	4.32264e+07	3.94159e+07	3.60594e+07	3.12715e+07	2.92943e+07	2.80336e+07	2.01916e+07	2.53304e+07	2.52788e+07	2.25326e+07	2.19776e+07	6.40661e+06	2.35918e+07	2.50017e+07	2.44693e+07	1.8327e+07	1.577e+07	6.1646e+06	4.24675e+06	839801	2.19557e+07	3.93457e+06	3.86954e+06	1.48642e+06	1.14989e+06	1.58716e+07	2.84369e+07	1.36659e+07	9.58073e+06
87.044	1063.64	2.41292e+07	1.83188e+07	4.40907e+07	4.0015e+07	3.06377e+07	3.67871e+07	3.25349e+07	3.71781e+07	3.63989e+07	3.48977e+07	1.9331e+07	1.71849e+07	1.5238e+08	1.53893e+08	2.36456e+08	1.67622e+08	5.44622e+07	6.09204e+07	2.23533e+08	2.21928e+08	9.84638e+07	9.17225e+07	1.36464e+08	1.35137e+08	6.74978e+06	1.85781e+07	1.62401e+08	1.62827e+08	1.46001e+08	1.60782e+08	6.95722e+07	1.41204e+08	1.69865e+08	1.73783e+08	1.145e+08	1.04985e+08	2.17866e+07	3.35088e+06	3.67278e+06	1.76581e+07	2.55631e+06	3.37721e+06	747538	437813	1.16298e+07	4.0535e+07	1.37563e+07	1.53174e+07
87.044	649.664	8.88451e+08	5.47516e+08	1.96625e+08	2.40046e+08	1015844051	4.89566e+08	264080985	1336160092	1.84062e+08	1.809e+08	3.06375e+08	2.92939e+08	2812573353	2950593967	2669134158	2040422925	2090710935	2749334022	3.60595e+08	6.47906e+08	3122826259	3770081833	7.69881e+08	7.38453e+08	2586744618	2.44592e+07	6.32588e+08	5.5134e+08	8.24696e+08	6.71997e+08	9.18941e+08	5.63566e+08	2.90841e+08	5.04478e+08	1372776981	679166272	1.93529e+07	2.21771e+06	2.65998e+06	1.21095e+07	1.8053e+06	2.48603e+06	346283	110384	8.88151e+06	1.61839e+07	1.3693e+07	1.30324e+07
87.044	720.577	3237358099	3918068081	4.05724e+06	1.9706e+07	3242482304	4051767082	2.41212e+07	7.17075e+06	7362374556	5529155215	2.34712e+07	2.15314e+07	3546780770	2.04027e+08	1.33534e+08	1.14591e+08	6.8582e+07	6.8125e+07	8656432465	10067114834	9.14541e+07	8.86028e+07	1.34843e+08	1.29794e+08	8.46592e+07	1.68559e+07	1.07996e+08	9.31094e+07	12844920690	6357946699	8.12829e+07	1.60188e+08	1.19826e+08	1.1893e+08	3320612603	4696607115	2.25449e+07	2.62467e+06	3.24655e+06	1.48075e+07	2.09394e+06	2.98655e+06	444599	256828	1.05521e+07	1.95462e+07	1.52944e+07	1.01504e+07
87.044	1266.61	1.98024e+07	2.01714e+07	5.58163e+06	5.47444e+06	3.13201e+06	5.13656e+06	7.60926e+06	7.04914e+06	1.33102e+07	1.18475e+07	4.87458e+06	3.85862e+06	3.77964e+08	3.64548e+08	3.10251e+08	1.66627e+08	5.65568e+07	5.80113e+07	1.25085e+08	1.60018e+08	8.72636e+07	7.84514e+07	7.00939e+07	6.36104e+07	179974483	3.63775e+07	6.18048e+07	6.2507e+07	5.47506e+07	5.07189e+07	3.32572e+07	6.03766e+07	7.33468e+07	7.20765e+07	4.11051e+07	3.48721e+07	4.75104e+06	7.14564e+06	4.67391e+06	3.81222e+07	5.95346e+06	6.67449e+06	1.50195e+06	899717	2.63076e+07	2.60469e+07	1.52032e+07	1.88938e+07
87.044	1428.06	5.49821e+06	5.19426e+06	3.93376e+06	3.54472e+06	3.56084e+06	3.24142e+06	3.04807e+06	2.61966e+06	2.68753e+06	2.37717e+06	1.97203e+06	1.61242e+06	3.42264e+07	3.7948e+07	3.38705e+07	3.16549e+07	4.25101e+06	2.68667e+07	3.86397e+07	3.81994e+07	3.64394e+07	3.30866e+07	2.84433e+07	2.54807e+07	2.64089e+07	1.79728e+07	2.37133e+07	2.35144e+07	1.93854e+07	1.87725e+07	2.32311e+07	2.15793e+07	2.29002e+07	2.25483e+07	1.60301e+07	1.44368e+07	2.71338e+07	3.90171e+06	3.51402e+06	1.94214e+07	3.51809e+06	3.63433e+06	2.53589e+06	126869	1.48406e+07	3.2203e+06	1.3054e+07	8.66167e+06
87.044	320.471	4.69448e+08	1.87479e+08	3.34039e+07	4.22277e+07	1.3605e+08	9.39843e+07	2.33608e+07	2.03517e+07	1.73272e+07	1.34049e+07	7.97019e+07	7.68831e+07	1088147694	8.22928e+08	7.8652e+07	8.56451e+07	7.85356e+08	8.53712e+08	1.60778e+08	124611791	5.01948e+07	5.85035e+07	6.61426e+08	5.28581e+08	2.43601e+08	1.00485e+07	3.97642e+08	3.00744e+08	5.49623e+08	1152099648	2.09245e+07	8.07465e+07	1.32412e+08	1.32332e+08	3.58919e+08	3.37842e+08	1.36122e+07	1.49655e+06	1.42628e+06	9.07333e+06	1.35346e+06	1.81843e+06	262031	193635	7.6718e+06	1.03625e+07	8.2612e+06	7.21608e+06
87.044	1390.82	5.646e+06	5.17762e+06	4.45205e+06	3.78315e+06	3.53824e+06	3.21635e+06	3.06528e+06	2.77336e+06	2.72325e+06	2.56221e+06	2.06951e+06	1.72115e+06	3.33455e+07	3.9641e+07	3.77213e+07	3.31048e+07	3.88422e+07	2.66529e+07	3.94328e+07	4.17117e+07	3.78623e+07	3.47022e+07	2.86937e+07	2.82045e+07	2.70356e+07	1.94658e+07	2.46377e+07	2.41842e+07	2.1537e+07	2.15623e+07	2.41213e+07	2.31683e+07	2.31333e+07	2.26956e+07	1.75048e+07	1.48446e+07	1.49396e+07	3.94329e+06	3.18347e+06	2.14058e+07	3.63791e+06	3.75089e+06	2.43156e+06	128282	1.49951e+07	1.75536e+07	1.38706e+07	9.32541e+06
87.044	1451.53	5.88297e+06	5.79182e+06	4.41485e+06	4.04504e+06	4.00662e+06	3.67319e+06	3.29808e+06	2.97124e+06	3.06661e+06	2.71862e+06	2.18431e+06	1.82702e+06	3.38298e+07	4.12128e+07	3.87699e+07	3.50816e+07	3.33207e+07	2.83606e+07	4.07767e+07	4.36844e+07	4.05809e+07	3.68545e+07	3.09218e+07	2.97853e+07	1.8594e+07	2.06934e+07	2.49382e+07	2.51085e+07	2.15629e+07	2.18987e+07	1.68781e+07	2.29343e+07	2.44916e+07	2.42381e+07	1.88667e+07	1.59044e+07	3.49777e+07	4.54577e+06	6.12857e+06	2.1805e+07	4.04896e+06	4.0677e+06	1.43108e+06	1.24137e+06	1.60644e+07	2.33191e+07	1.30745e+07	9.63876e+06
87.044	1230.31	1.3438e+07	9.62845e+06	7.2904e+06	1.35581e+07	1.05455e+07	9.78153e+06	1.44679e+07	1.32451e+07	1.65623e+07	1.58227e+07	6.26356e+06	4.84844e+06	2.33606e+08	235433076	1.079e+08	9.27401e+07	8.92481e+07	5.89873e+07	7.90462e+07	1.27747e+08	9.51329e+07	8.33432e+07	8.01285e+07	7.58709e+07	9.58925e+07	3.38246e+07	5.75952e+07	5.58964e+07	6.03231e+07	7.3334e+07	6.04132e+07	7.10271e+07	7.87534e+07	7.88158e+07	4.77044e+07	4.31922e+07	4.01786e+07	6.62343e+06	6.15002e+06	3.46769e+07	5.63887e+06	6.01165e+06	4.43638e+06	914646	2.38187e+07	1.90399e+07	1.55975e+07	1.88598e+07
87.044	1314.14	8.27763e+06	7.15731e+06	3.17037e+06	2.98362e+06	3.9116e+06	3.38635e+06	3.65026e+06	3.63258e+06	3.36006e+06	3.05515e+06	2.76974e+06	2.32084e+06	2.3881e+08	1.83085e+08	4.87419e+07	4.27141e+07	5.19268e+06	3.4125e+07	4.83667e+07	5.46522e+07	4.67553e+07	4.19411e+07	3.77961e+07	3.57807e+07	4.78512e+08	2.21541e+07	3.24741e+07	2.97031e+07	2.91864e+07	2.92782e+07	3.0779e+07	3.05271e+07	3.18238e+07	2.95663e+07	2.21689e+07	1.87961e+07	3.06687e+07	4.58111e+06	7.05674e+06	2.24231e+07	3.98075e+06	4.20454e+06	1.20288e+06	1.00966e+06	1.68542e+07	2.60533e+07	1.41186e+07	1.09967e+07
87.044	577.578	1.24226e+08	6.29311e+07	2.86105e+07	2.70685e+07	4.40625e+06	3.44994e+07	3.81726e+07	4.52064e+07	8894250822	10333197925	4.68601e+07	1.35728e+07	1.7509e+08	1.5467e+08	1.24095e+08	1.0119e+08	5.8612e+07	5.91406e+07	8909531635	9968194225	7.53099e+07	7.50413e+07	1.39945e+08	1.30869e+08	4.72131e+07	9.03327e+06	1.30676e+08	1.02807e+08	3.2891e+08	1.1295e+08	8.16356e+07	1.20631e+08	2.64998e+08	2.48317e+08	1.48943e+08	1.26205e+08	1.60979e+07	1.9282e+06	2.15817e+06	1.02347e+07	1.54695e+06	2.1825e+06	285270	187064	3.42724e+07	2.93272e+07	2.95215e+07	3.91991e+07
87.044	1409.23	6.21285e+06	5.83793e+06	4.95108e+06	4.25176e+06	4.05226e+06	3.38866e+06	3.51482e+06	3.18142e+06	3.22647e+06	2.91416e+06	2.38429e+06	1.96453e+06	3.75523e+07	4.54186e+07	4.3031e+07	3.76008e+07	2.35347e+07	3.13246e+07	4.46832e+07	4.62432e+07	4.24317e+07	3.85272e+07	3.28935e+07	3.11201e+07	4.30824e+07	22250845	2.76058e+07	2.73473e+07	2.41922e+07	2.33492e+07	3.55757e+07	2.65683e+07	2.6999e+07	2.62033e+07	2.01418e+07	1.69191e+07	6.33737e+06	4.76209e+06	3.75156e+06	2.38733e+07	4.27561e+06	4.16983e+06	1.96682e+06	232588	1.72852e+07	29341239	1.20107e+07	1.0334e+07
87.044	1281.08	4.61214e+06	4.54636e+06	2.91299e+06	2.71643e+06	2.40085e+06	3.36412e+06	3.95344e+06	3.91639e+06	3.30373e+06	3.12485e+06	3.06689e+06	2.32908e+06	4.64503e+07	5.54236e+07	4.98126e+07	4.41888e+07	5.16534e+07	3.55097e+07	4.87743e+07	5.52122e+07	4.94574e+07	4.50604e+07	4.16497e+07	4.10559e+07	4.03055e+07	2.30229e+07	3.14812e+07	3.12059e+07	3.30398e+07	3.29293e+07	6.25959e+06	3.40249e+07	3.79936e+07	3.68883e+07	2.41727e+07	2.16788e+07	2.99329e+07	4.66023e+06	1.22699e+06	2.39852e+07	3.99512e+06	4.26572e+06	2.32481e+06	856032	1.67404e+07	1.96756e+07	1.50984e+07	1.15321e+07
87.044	1436.11	5.32575e+06	5.2988e+06	4.23443e+06	3.7463e+06	3.66119e+06	3.35815e+06	3.14956e+06	2.75437e+06	2.80512e+06	2.52436e+06	1.91918e+06	1.69021e+06	3.22539e+07	3.84474e+07	3.73146e+07	3.45101e+07	1.99346e+07	2.62685e+07	3.89904e+07	3.97764e+07	3.81266e+07	3.29924e+07	2.91118e+07	2.75455e+07	2.41491e+07	1.98887e+07	2.36354e+07	2.34807e+07	2.00756e+07	2.01116e+07	2.09938e+07	2.11921e+07	2.32725e+07	2.29066e+07	1.73823e+07	1.46321e+07	2.58857e+07	4.27557e+06	2.94e+06	2.15579e+07	3.86124e+06	3.72322e+06	1.74536e+06	1.14984e+06	1.47973e+07	4.64529e+06	1.29678e+07	8.98485e+06
87.044	1374.15	4.83007e+06	4.29508e+06	3.62502e+06	2.99224e+06	3.24641e+06	2.79015e+06	2.84257e+06	2.43851e+06	2.35931e+06	2.09834e+06	1.91272e+06	1.59451e+06	2.88584e+07	3.60125e+07	3.27223e+07	2.93968e+07	3.07777e+07	2.33349e+07	3.43787e+07	3.59946e+07	3.34527e+07	3.0204e+07	2.63036e+07	2.50784e+07	2.0005e+07	1.69929e+07	2.21643e+07	2.13541e+07	1.93573e+07	1.92614e+07	6.64858e+06	1.91606e+07	2.1641e+07	2.13166e+07	1.5455e+07	1.35446e+07	7.56891e+06	3.63775e+06	3.53737e+06	1.85489e+07	3.18997e+06	3.25794e+06	1.52876e+06	1.10673e+06	1.29738e+07	1.14753e+07	1.39716e+07	8.16538e+06
87.044	1419.49	6.17885e+06	5.84995e+06	4.65614e+06	3.92083e+06	3.89232e+06	3.6871e+06	3.32004e+06	3.0811e+06	3.1106e+06	2.78318e+06	2.2956e+06	1.90271e+06	3.5276e+07	4.36284e+07	3.89428e+07	3.64141e+07	3.16445e+07	2.96992e+07	4.46055e+07	4.62931e+07	4.07339e+07	36403754	3.16756e+07	2.91842e+07	4.09956e+06	2.17296e+07	2.64043e+07	2.58116e+07	2.34358e+07	2.20349e+07	3.77578e+07	2.37399e+07	2.54876e+07	2.50774e+07	1.94563e+07	1.66583e+07	4.04089e+07	4.5219e+06	1.29236e+06	2.28182e+07	4.06117e+06	3.94305e+06	1.44122e+06	1.21846e+06	1.63856e+07	4.71383e+06	2.66402e+06	1.00005e+07
87.044	1333.27	6.45392e+06	6.11376e+06	4.69317e+06	4.24282e+06	3.87799e+06	3.26462e+06	3.46777e+06	3.18285e+06	2.99431e+06	2.77681e+06	2.54636e+06	2.04321e+06	3.77311e+07	4.52346e+07	4.13941e+07	3.98057e+07	3.50245e+07	3.25421e+07	4.54987e+07	4.94451e+07	4.40482e+07	3.83376e+07	3.39871e+07	3.35965e+07	3.71028e+07	2.18266e+07	3.04246e+07	2.89331e+07	2.57538e+07	2.78696e+07	2.75034e+07	2.70118e+07	2.81946e+07	2.94968e+07	1.9756e+07	1.85026e+07	2.39318e+07	4.35968e+06	901352	2.236e+07	4.03921e+06	4.18833e+06	1.96019e+06	1.1588e+06	1.57883e+07	3.89166e+07	2.37629e+06	1.06835e+07
87.044	1058.17	2.8042e+07	2.22958e+07	4.8594e+07	4.39898e+07	3.00332e+07	4.6237e+07	3.48068e+07	3.16449e+07	3.93663e+07	3.89133e+07	2.12453e+07	1.85576e+07	1.64523e+08	1.76634e+08	1.85014e+08	2.11567e+08	134781319	6.8571e+07	2.67886e+08	2.4935e+08	6.80852e+07	1.22371e+08	1.53823e+08	9.6557e+07	5.2548e+07	2.09528e+07	1.81011e+08	1.75073e+08	1.61263e+08	1.76199e+08	7.93159e+07	1.53778e+08	1.92352e+08	1.97151e+08	1.25446e+08	1.29018e+08	3.35142e+06	3.63155e+06	657183	1.99154e+07	2.90859e+06	3.97355e+06	811931	467543	1.31212e+07	1.77046e+07	3.06488e+07	2.01086e+07
87.044	1296.74	4.6314e+06	6.9084e+06	3.21468e+06	2.84157e+06	3.70878e+06	3.33576e+06	3.83661e+06	3.65685e+06	3.59021e+06	3.32632e+06	2.84646e+06	2.25392e+06	5.26101e+07	5.68042e+07	4.83109e+07	4.40344e+07	5.24764e+07	3.39932e+07	4.97789e+07	5.73172e+07	4.81455e+07	4.42272e+07	3.85123e+07	3.68065e+07	6.81382e+07	2.20739e+07	3.37727e+07	3.0799e+07	3.04432e+07	3.03166e+07	3.17126e+07	3.2089e+07	3.4298e+07	3.22819e+07	2.17218e+07	1.96883e+07	1.04546e+08	4.48536e+06	5.57545e+06	2.37872e+07	3.91627e+06	4.12175e+06	1.16815e+06	260049	1.6626e+07	1.87046e+07	2.09932e+07	1.08921e+07
87.0439	192.883	3.58737e+06	1.9495e+06	1.23546e+06	1.47898e+06	1.65228e+06	1.68347e+06	1.57499e+06	4.00646e+06	1.24911e+06	1.15287e+06	1.1079e+06	580646	7.13619e+06	6.50551e+06	5.37702e+06	4.96567e+06	5.00017e+06	5.03006e+06	4.29653e+06	7.78095e+06	8.59078e+06	4.95912e+06	6.39418e+06	6.6467e+06	3.42182e+06	2.87204e+06	6.94221e+06	6.21018e+06	1.38088e+07	2.19766e+07	5.35792e+06	5.12742e+06	6.80876e+07	6.17057e+07	5.59675e+06	5.39642e+06	5.74069e+06	923935	638036	5.21147e+06	951163	1.04233e+06	226756	198038	4.27013e+06	4.54874e+06	5.95132e+06	4.51607e+06
87.044	1026.19	2.21653e+07	1.8278e+07	3.80868e+07	3.40417e+07	1.76346e+07	3.22843e+07	2.68671e+07	2.43112e+07	2.80602e+07	2.69275e+07	1.57133e+07	1.33768e+07	1.42415e+08	1.47626e+08	1.66757e+07	6.55365e+07	5.98745e+07	5.58087e+07	2.20752e+08	2.06556e+08	5.79481e+07	7.24197e+07	1.24125e+08	1.23784e+08	5.31386e+07	1.66714e+07	1.49947e+08	1.43574e+08	1.28937e+08	1.43019e+08	3.48722e+07	1.29256e+08	1.57134e+08	1.49529e+08	1.05708e+08	1.00986e+08	3.52134e+07	2.85574e+06	5.80554e+06	1.65945e+07	2.31662e+06	3.29111e+06	657389	370734	1.08831e+07	1.3665e+07	2.55531e+07	2.17598e+07
87.044	1215.18	6.5031e+06	5.97152e+06	1.22528e+07	1.265e+07	4.8103e+06	7.71126e+06	3.94408e+07	6.33592e+07	2.90897e+07	3.19008e+07	5.77319e+06	4.84071e+06	8.33339e+07	9.03235e+07	6.14587e+07	5.70583e+07	6.47055e+07	4.99297e+07	7.54244e+07	9.25742e+07	8.0756e+07	7.44006e+07	6.52472e+07	6.30316e+07	1.23252e+08	2.49676e+07	5.8994e+07	6.43025e+07	5.12695e+07	4.40568e+07	1.17584e+08	6.41821e+07	1.03115e+08	1.11802e+08	3.92663e+07	3.73331e+07	6.83671e+06	4.95443e+06	4.45344e+06	2.62626e+07	3.95658e+06	4.45891e+06	260461	1.10924e+06	1.84078e+07	5.88462e+06	2.92572e+07	1.42156e+07
87.044	1303.55	4.23558e+06	6.05733e+06	2.92732e+06	2.79398e+06	3.6381e+06	3.34642e+06	3.62253e+06	3.80477e+06	3.32632e+06	2.96992e+06	2.32175e+06	2.14974e+06	4.03477e+07	5.10508e+07	4.63277e+07	4.17095e+07	4.46498e+07	3.16786e+07	4.74109e+07	5.30361e+07	4.61275e+07	4.21205e+07	3.57652e+07	3.34394e+07	7.10166e+07	2.15066e+07	3.25165e+07	3.0638e+07	2.84808e+07	2.77332e+07	3.52739e+07	2.91292e+07	3.21692e+07	3.18878e+07	2.07592e+07	1.82031e+07	2.86613e+07	4.19783e+06	4.97476e+06	2.23795e+07	3.69925e+06	3.89622e+06	2.30696e+06	1.0476e+06	1.54582e+07	1.70269e+07	1.07036e+07	1.04286e+07
87.044	1459.23	6.73685e+06	6.19014e+06	5.18184e+06	4.34555e+06	4.37798e+06	3.9183e+06	3.83123e+06	3.41706e+06	3.31617e+06	3.07279e+06	0	2.04629e+06	3.79637e+07	4.68024e+07	4.32656e+07	3.95335e+07	3.90205e+07	0	4.64263e+07	4.8782e+07	4.5321e+07	3.96143e+07	0	0	9.30824e+06	2.28035e+07	2.77608e+07	2.88099e+07	0	2.32918e+07	3.46441e+07	2.55812e+07	2.75089e+07	2.70917e+07	0	1.78449e+07	1.76185e+07	5.08896e+06	2.96575e+06	2.4792e+07	4.56836e+06	4.32757e+06	4.0246e+06	553551	1.82131e+07	1.71075e+07	7.44098e+06	1.14707e+07
87.044	1355.43	8.44156e+06	7.56071e+06	5.59029e+06	4.90631e+06	5.03383e+06	4.3416e+06	4.33054e+06	4.6683e+06	3.76833e+06	3.59899e+06	2.86267e+06	2.34615e+06	5.01924e+07	5.68973e+07	5.10353e+07	4.71528e+07	3.66692e+07	3.70928e+07	5.50001e+07	5.89886e+07	4.86387e+07	4.46127e+07	3.83485e+07	3.82278e+07	6.18019e+06	2.42433e+07	3.32322e+07	3.13693e+07	2.93494e+07	2.86177e+07	2.94796e+07	3.13836e+07	3.28438e+07	3.29797e+07	2.33508e+07	1.98933e+07	3.66929e+07	5.10724e+06	1.78167e+06	26007117	4.49527e+06	4.5249e+06	2.06805e+06	1.03611e+06	1.76174e+07	2.96786e+07	1.63773e+07	1.1492e+07
87.044	1326.01	8.84257e+06	8.25554e+06	5.76208e+06	5.80662e+06	5.2474e+06	4.53541e+06	4.91046e+06	4.44131e+06	4.01509e+06	3.81615e+06	3.69974e+06	2.83544e+06	5.51785e+07	6.39014e+07	6.01391e+07	5.50381e+07	3.86856e+07	4.51232e+07	6.16567e+07	6.86746e+07	6.17288e+07	5.55099e+07	4.97467e+07	4.67713e+07	2.87617e+07	3.09943e+07	4.21882e+07	4.01115e+07	3.84363e+07	3.86871e+07	5.48876e+07	3.95873e+07	4.11525e+07	4.00135e+07	28310158	2.54653e+07	42988560	6.26338e+06	723108	3.24402e+07	5.51323e+06	5.86507e+06	2.0825e+06	1.80804e+06	2.24368e+07	2.3297e+07	1.33353e+07	1.45978e+07
87.044	1035.9	2.30716e+07	1.90516e+07	4.05047e+07	33346028	2.44549e+07	3.47434e+07	2.77119e+07	2.63637e+07	3.06165e+07	2.91e+07	1.75301e+07	1.47152e+07	1.41688e+08	1.4875e+08	6.79822e+07	9.33934e+07	6.27344e+07	5.81327e+07	2.19658e+08	2.14343e+08	6.07851e+07	1.0472e+08	1.36746e+08	127547053	5.48488e+07	1.80099e+07	1.51445e+08	1.46929e+08	1.34208e+08	1.47331e+08	5.0138e+07	1.29756e+08	1.62493e+08	1.66322e+08	1.08443e+08	6.40166e+07	6.6081e+07	3.00681e+06	3.44036e+06	1.61517e+07	2.34484e+06	3.30538e+06	659354	380635	1.10959e+07	2.98308e+07	1.36895e+07	2.69712e+07
87.044	1290.51	4.93348e+06	7.42803e+06	3.3917e+06	3.07187e+06	4.09952e+06	3.80355e+06	4.29568e+06	4.01723e+06	3.70089e+06	3.29188e+06	3.2859e+06	2.66624e+06	5.5293e+07	6.21822e+07	5.5403e+07	5.20458e+07	3.33202e+07	4.09565e+07	5.62968e+07	6.39062e+07	5.80412e+07	5.07929e+07	4.53827e+07	4.47012e+07	8.06942e+07	2.66072e+07	3.7309e+07	3.48185e+07	3.69691e+07	3.63159e+07	1.0299e+08	3.99016e+07	3.9088e+07	3.93806e+07	2.77875e+07	2.35887e+07	2.38203e+07	5.25742e+06	8.06218e+06	2.84497e+07	4.57127e+06	4.94765e+06	1.84726e+06	845377	1.89596e+07	3.23007e+07	1.52541e+07	1.30749e+07
87.044	1014.83	2.60293e+07	2.10021e+07	4.20601e+07	3.59529e+07	1.76358e+07	3.42943e+07	2.90677e+07	2.72795e+07	3.0103e+07	2.97555e+07	1.78486e+07	1.55698e+07	1.63555e+08	1.6249e+08	1.9469e+08	1.12003e+08	7.00361e+07	6.2474e+07	2.47692e+08	2.4163e+08	4.30398e+07	8.00152e+07	1.45935e+08	1.41693e+08	6.02526e+07	1.84937e+07	1.70111e+08	1.64862e+08	1.49468e+08	1.62173e+08	6.31253e+07	1.41988e+08	1.75543e+08	172512365	1.21706e+08	1.15436e+08	2.2585e+07	3.41082e+06	4.37155e+06	1.8061e+07	2.61552e+06	3.68207e+06	724822	412931	1.24581e+07	1.44774e+07	4.13082e+07	1.4569e+07
87.044	1341.63	7.51508e+06	7.06882e+06	5.10746e+06	4.74894e+06	4.37903e+06	3.90911e+06	3.95367e+06	3.54935e+06	3.47388e+06	3.09904e+06	2.85762e+06	2.2983e+06	4.96092e+07	54516170	4.9716e+07	4.34564e+07	5.12962e+07	3.59929e+07	4.93165e+07	5.3521e+07	4.932e+07	4.49408e+07	3.96505e+07	3.79718e+07	7.92384e+07	2.43535e+07	3.32451e+07	3.07796e+07	2.99691e+07	2.90363e+07	3.72247e+06	3.12459e+07	3.20904e+07	3.2606e+07	2.25374e+07	2.04762e+07	4.85905e+07	4.99808e+06	3.34702e+06	2.64069e+07	4.40009e+06	4.51729e+06	1.30419e+06	748815	1.83489e+07	1.57227e+07	1.27429e+07	1.16298e+07
87.044	1348.08	1.06351e+07	9.98133e+06	9.05043e+06	8.36248e+06	6.37041e+06	5.69107e+06	6.26756e+06	5.332e+06	5.00789e+06	4.68756e+06	5.72834e+06	4.25292e+06	6.38467e+07	8.02266e+07	6.76671e+07	6.39884e+07	6.60485e+06	5.08636e+07	7.43322e+07	8.03368e+07	6.97358e+07	6.43341e+07	5.59934e+07	5.30564e+07	1.83554e+07	3.5054e+07	4.60005e+07	4.46539e+07	4.1363e+07	4.31232e+07	2.75e+07	4.4104e+07	4.49672e+07	4.45112e+07	3.28297e+07	2.90728e+07	4165344	7.43769e+06	703339	3.79762e+07	6.47769e+06	6.74397e+06	1.52069e+06	722555	4.89233e+07	8.03428e+07	5.74426e+07	1.89885e+07
87.044	267.262	4.40927e+06	1.1451e+06	3.86278e+06	3.23867e+06	1.16732e+07	2.37411e+07	3.99614e+06	3.495e+06	3.05083e+06	3.08913e+06	3.67552e+06	3.0525e+06	3.02477e+07	2.32736e+07	1.80097e+07	1.63725e+07	2.84468e+07	3.3453e+07	1.31208e+07	2.63021e+07	2.89636e+07	2.21148e+07	3.57789e+07	3.98988e+07	1.05319e+07	7.21508e+06	1.00406e+07	1.36495e+07	1.09809e+08	6.29817e+08	1.81049e+07	1.84841e+07	3.634e+07	3.47059e+07	1.93831e+07	3.05914e+07	1.80004e+07	2.15023e+06	1.92699e+06	1.28769e+07	2.03416e+06	2.58237e+06	385673	325187	1.02387e+07	1.4136e+07	1.11241e+07	8.71175e+06
87.0437	305.484	1.65225e+06	2.58622e+06	2.96235e+06	567450	3.35599e+06	710632	2.78563e+06	2.45581e+06	2.13648e+06	2.21489e+06	2.19382e+06	1.8304e+06	6.27967e+06	1.2803e+07	2.54672e+06	1.33549e+07	4.24082e+07	2.58521e+06	1.29931e+06	2.044e+07	2.14468e+07	1.60259e+07	1.43085e+07	1.55483e+07	1.26456e+06	5.5279e+06	5.99995e+06	3.12947e+06	1.29098e+07	1.57207e+07	1.29533e+07	1.14561e+07	1.46017e+07	2.96388e+06	1.21756e+07	1.23275e+07	1.37552e+07	1.54302e+06	1.48183e+06	9.5292e+06	1.37265e+06	1.81892e+06	260812	194558	6.50789e+06	1.05271e+07	2.97719e+06	3.67894e+06
87.044	1220.92	8.02747e+06	7.20074e+06	9.18002e+06	9.10932e+06	4.33119e+06	6.89451e+06	1.74547e+07	1.87614e+07	1.45779e+07	1.56769e+07	6.31193e+06	4.93299e+06	9.06645e+07	4.09001e+08	7.49022e+07	6.83643e+07	5.30129e+07	5.64752e+07	6.81656e+07	9.55561e+07	9.15516e+07	8.34943e+07	7.64745e+07	7.07524e+07	4.90761e+07	3.09898e+07	5.15653e+07	5.13652e+07	7.53837e+07	5.89444e+07	6.23128e+07	7.05974e+07	8.54366e+07	8.55581e+07	4.81387e+07	4.15282e+07	4.40224e+07	5.94915e+06	6.54547e+06	3.26363e+07	4.99964e+06	5.62055e+06	703288	1.50555e+06	2.1171e+07	3.37953e+07	4.15051e+07	1.742e+07
87.044	470.979	3.33932e+07	4.25042e+07	1.30773e+07	1.00923e+07	1.14758e+08	1.09505e+08	1.0761e+07	1.01157e+07	9.99253e+06	9.62071e+06	8.87177e+06	8.83566e+06	7.60158e+07	6.32724e+07	4.35742e+07	3.88238e+07	3.64224e+07	3.67111e+07	2.67678e+08	6.49089e+07	3.81807e+07	3.55572e+07	7.15125e+07	6.72846e+07	1.89356e+07	6.37881e+06	5.73149e+07	6.93492e+07	5.63477e+07	4.40465e+08	3.17789e+07	5.34554e+07	6.01488e+07	5.48922e+07	5.55726e+07	5.63294e+07	1.44237e+07	1.57437e+06	1.7567e+06	9.29277e+06	1.35125e+06	1.92039e+06	261189	194937	1.8103e+07	1.71524e+07	4.89156e+07	5.98317e+07
87.044	428.527	1.62115e+08	8.65482e+07	2.2636e+07	1.97646e+07	1.40814e+08	2.80018e+08	7.82423e+07	9.47078e+07	2.95207e+07	2.5112e+07	2.09124e+07	2.02045e+07	4.2889e+08	5.07496e+07	7.4418e+07	7.00681e+07	1.85405e+08	1.41526e+08	3.92314e+08	2.15876e+08	1.40139e+08	3.62344e+08	2.12031e+08	131398438	7.36959e+07	7.9241e+06	1.76863e+08	1.44084e+08	2.59701e+08	4.3688e+08	6.63139e+07	1.37148e+08	1.22272e+08	1.23413e+08	3.20262e+07	9.08068e+07	1.55402e+07	1.61989e+06	1.85325e+06	1.03644e+07	1.36889e+06	2.07301e+06	234955	166370	7.43979e+06	1.25557e+07	8.38922e+06	6.79698e+06
87.044	595.998	4.8542e+07	5.45599e+07	2.81406e+07	2.35654e+07	2.38934e+07	2.94625e+07	1.83585e+07	1.62741e+07	7.68944e+07	5.34202e+07	1.5479e+07	1.52929e+07	1.46705e+08	1.45382e+08	1.16884e+08	9.67701e+07	6.47421e+07	6.34289e+07	1.90838e+08	8.20711e+08	6.99615e+07	6.99778e+07	1.58283e+08	1.56609e+08	4.6896e+07	9.69298e+06	1.38494e+08	1.10542e+08	1.14549e+08	2.33402e+08	7.08028e+07	8.83243e+07	3.95447e+08	1493160552	2.85407e+08	3.51296e+08	1.78916e+07	2.10357e+06	2.35653e+06	1.13397e+07	1.64104e+06	2.35113e+06	321622	209453	1.29919e+07	1.69959e+07	3.13799e+07	3.71638e+07
87.044	939.473	2.13654e+07	1.86011e+07	3.45379e+07	2.78805e+07	1.72698e+07	7.92133e+07	2.27371e+07	2.12046e+07	2.61073e+07	2.54385e+07	1.46114e+07	1.33378e+07	122573107	1.45836e+08	2.26588e+08	9.18854e+07	5.15009e+07	5.02369e+07	1.91199e+08	2.06786e+08	7.71745e+07	7.21615e+07	1.33618e+08	7.12748e+07	4.92729e+07	1.31524e+07	1.37944e+08	1.41619e+08	1.14147e+08	9.94577e+07	6.50641e+07	5.38943e+07	142659884	1.42785e+08	9.91489e+07	9.32378e+07	2.11718e+07	2.20307e+06	3.1282e+06	1.31178e+07	1.72331e+06	2.54141e+06	432808	391114	8.75589e+06	1.67615e+07	1.16548e+07	1.00387e+07
87.0441	734.747	4881122267	3911705536	1.9452e+07	1.58602e+07	4973921461	6835103763	1.88714e+07	1.70831e+07	9678025754	14579744854	1.66396e+07	1.70484e+07	5.13648e+07	1.04418e+08	109120267	9.05029e+07	5.33512e+07	5.20486e+07	14184550273	121424056	7.08667e+07	6.92403e+07	1.36602e+08	1.34265e+08	6.3008e+07	1.29607e+07	1.16125e+08	1.03203e+08	1.11652e+08	6218027738	6.20522e+07	1.10131e+08	1.60332e+08	1.08444e+08	9.59198e+07	1.1113e+08	1.81032e+07	2.10568e+06	2.56549e+06	1.15203e+07	1.69589e+06	2.37518e+06	351554	215163	8.93737e+06	1.55908e+07	1.15185e+07	1.08096e+07
87.044	633.269	8.66196e+07	3.23327e+07	2.22152e+07	2.18545e+07	1.57334e+07	1.72221e+07	2.00363e+07	7.98131e+07	1.09391e+07	8.02394e+06	4.23694e+07	1.0463e+07	1.04464e+08	1.07935e+08	1.04407e+08	7.68749e+07	9.90769e+07	1.08676e+08	9.24536e+07	1.33593e+08	5.68776e+07	6.41236e+07	3.15094e+08	8.75592e+07	1.7355e+08	1.03602e+07	9.77248e+08	83262233	1.34258e+08	8.4967e+07	4629605638	6.94334e+07	7.33562e+07	7.28848e+07	6.83412e+07	6.73589e+07	4.73336e+06	586021	636426	3.32172e+06	477325	613276	84346.6	55599	2.50488e+06	3.89455e+06	2.07901e+06	4.26206e+06
87.0438	235.592	358713	639437	765881	435523	654253	818033	780499	494267	619507	607329	667291	600311	2.66076e+06	2.98799e+06	5.30372e+06	4.69205e+06	3.48013e+06	2.96439e+06	9.73044e+06	7.0402e+06	5.99289e+06	4.4983e+06	3.9371e+06	4.04593e+06	1.61426e+06	1.94602e+06	2.13188e+06	2.56238e+06	3.14307e+06	3.49214e+06	3.93748e+06	3.53211e+06	5.10519e+06	4.80167e+06	2.96265e+06	3.58574e+06	4.44252e+06	585764	473222	3.5953e+06	559590	766173	114707	106156	2.57636e+06	3.42232e+06	4.22732e+06	2.15876e+06
87.044	792.338	2.35475e+07	2.71429e+07	2.76315e+07	3.08478e+07	1.66587e+07	1.69642e+07	2.91465e+07	5.3144e+07	3.85911e+07	3.76156e+07	4.6496e+07	3.26313e+07	1.95734e+08	2.26782e+08	2.95092e+08	1.83657e+08	6.54613e+07	6.5544e+07	2.41468e+08	2.86052e+08	8.27574e+07	8.36099e+07	2.65391e+08	2.42505e+08	4.42143e+07	1.27648e+07	1.64764e+08	1.6111e+08	1.99475e+08	1.84002e+08	1.63032e+08	1.90148e+08	2.03988e+08	4.17912e+08	1.8755e+08	1.74161e+08	1.98694e+07	2.2611e+06	2.78978e+06	1.20938e+07	1.79332e+06	2.50592e+06	398474	233207	8.10821e+06	1.6227e+07	1.07725e+07	9.15942e+06
87.044	772.587	1.33816e+07	1.05756e+07	3.10324e+07	2.53681e+07	1.45912e+07	1.62517e+07	2.95501e+07	2.67694e+07	3.85991e+07	4.054e+07	2.81504e+07	2.57541e+07	210351078	2.11396e+08	2.7494e+08	1.47726e+08	1.20686e+08	1.23098e+08	2.03564e+08	2.7767e+08	1.11741e+08	1.22109e+08	2.09336e+08	1.98142e+08	8.81381e+07	1.75295e+07	1.8027e+08	1.7038e+08	2.36502e+08	1.82961e+08	1.03713e+08	1.8911e+08	1.89366e+08	1.87335e+08	1.63974e+08	1.69974e+08	2.54333e+07	2.8136e+06	3.12203e+06	1.59664e+07	2.37959e+06	3.19505e+06	514217	301782	1.37144e+07	2.29291e+07	1.6501e+07	1.45994e+07
87.044	913.314	4.31481e+07	3.95321e+07	7.0275e+07	5.57692e+07	3.03041e+07	4.31743e+07	4.4884e+07	4.09668e+07	5.3538e+07	5.34758e+07	3.05412e+07	2.7577e+07	2.49776e+08	2.63661e+08	171602433	2.14298e+08	1.03781e+08	9.90474e+07	3.4709e+08	3.62833e+08	1.49187e+08	1.41167e+08	2.18114e+08	2.13292e+08	1.01691e+08	2.63707e+07	263840894	252939932	2.1036e+08	1.59891e+08	1.28492e+08	2.3706e+08	291972127	2.86334e+08	1.94234e+08	1.83285e+08	4.21927e+07	4.79275e+06	5.89165e+06	2.62058e+07	3.83474e+06	5.30947e+06	959293	540762	2.11626e+07	3.91764e+07	2.85153e+07	2.47955e+07
87.044	809.764	6.84928e+07	7.37182e+07	5.71956e+07	6.12345e+07	4.68453e+07	4.72803e+07	4.97603e+07	4.49484e+07	1.70183e+08	1.57578e+08	1.56092e+08	1.38469e+08	7.48604e+08	3.83942e+08	2.81978e+08	2.42529e+08	1.38751e+08	1.32822e+08	9.03216e+08	2079394357	1.84421e+08	1.78647e+08	6.7057e+08	6.54175e+08	1.48439e+08	3.10549e+07	795405038	7.85278e+08	1053220272	8.67478e+08	3.35047e+08	6.69729e+08	4.82402e+08	1.01459e+08	1996688913	1929198309	4.76361e+07	5.41197e+06	6.76854e+06	2.9425e+07	4.29334e+06	5.8864e+06	972827	559897	2.02299e+07	3.89975e+07	2.72796e+07	2.37244e+07
87.044	840.213	2.94191e+07	3.21515e+07	3.32551e+07	3.33849e+07	4.69551e+07	4.7676e+07	2.71578e+07	2.41007e+07	4.2358e+07	4.41254e+07	2.76317e+07	2.78426e+07	1.68362e+08	1.67738e+08	1.47887e+08	1.29374e+08	6.73849e+07	6.4337e+07	1055960953	8.76376e+08	9.49909e+07	9.12922e+07	1033648962	3837704184	6.81567e+07	1.60371e+07	1.55131e+08	1.47462e+08	1098157866	8.11654e+08	8.1771e+07	6.6788e+08	1.82754e+08	1.77758e+08	6.53389e+08	6.45591e+08	2.56929e+07	2.69289e+06	3.66194e+06	1.54521e+07	2.16384e+06	3.1055e+06	527646	202993	1.04615e+07	2.09107e+07	1.41234e+07	1.22278e+07
87.0441	745.992	5196432105	5087565569	2.20826e+07	1.71667e+07	6734650748	7444326861	2.10695e+07	1.76726e+07	2.34356e+07	2.87127e+07	1.81781e+07	1.81171e+07	1.02797e+08	1.30935e+08	122788297	1.04512e+08	5.85212e+07	5.62833e+07	18994325768	1.36497e+08	7.88642e+07	7.74071e+07	1.3582e+08	1.30925e+08	6.60203e+07	1.37073e+07	1.15851e+08	108247716	1.52876e+08	7116240887	6.90253e+07	1.26558e+08	1.24382e+08	1.18276e+08	1.12676e+08	1.16228e+08	1.99856e+07	2.01327e+06	2.64521e+06	1.21576e+07	1.69848e+06	2.43418e+06	364154	212130	8.40518e+06	1.64245e+07	1.17879e+07	1.01698e+07
87.044	817.957	6.44122e+07	5.26039e+07	3.56512e+07	3.8422e+07	3.31251e+07	3.22487e+07	2.9841e+07	2.82483e+07	1.2725e+08	1.1692e+08	1.23164e+08	9.79974e+07	2.33989e+08	2.2539e+08	1.74253e+08	149350802	8.39629e+07	7.90604e+07	2983513504	1040013182	1.13057e+08	109096735	3.44389e+07	6.78921e+08	8.79821e+07	1.90371e+07	2.11763e+08	1.95429e+08	9.41309e+08	6.26372e+08	1.24506e+08	5.1105e+08	2.2674e+08	1.05822e+08	5.79358e+08	6.4657e+08	2.97077e+07	3.33982e+06	4.05281e+06	1.82758e+07	2.56731e+06	3.78815e+06	612360	346828	1.24893e+07	2.43995e+07	1.66156e+07	1.4222e+07
87.044	462.042	1.52344e+07	2.15986e+07	4.90134e+06	3.78668e+06	5.06873e+07	4.95954e+07	4.27109e+06	3.93149e+06	3.76738e+06	3.94541e+06	3.68842e+06	3.72407e+06	3.51833e+07	3.10414e+07	1.82154e+07	1.57568e+07	1.57634e+07	1.58486e+07	1.22016e+08	3.35294e+07	1.69576e+07	1.652e+07	3.13068e+07	3.03611e+07	8.06683e+06	2.51517e+06	2.30468e+07	1.79722e+07	2.8596e+07	5.10787e+08	1.3693e+07	2.56262e+07	3.01592e+07	3.05919e+07	2.46785e+07	2.64409e+07	5.62378e+06	592194	696472	3.6555e+06	503136	767638	93730.9	67134.5	2.50521e+06	4.75833e+06	2.55218e+06	2.15892e+06
87.044	1004.76	2.22282e+07	1.80348e+07	3.68635e+07	3.11381e+07	1.44064e+07	3.1226e+07	2.43165e+07	2.20384e+07	2.51708e+07	2.49458e+07	1.45191e+07	1.2347e+07	1.36932e+08	140239502	1.43818e+08	123470141	5.83643e+07	5.23692e+07	2.04281e+08	1.99628e+08	8.41902e+07	7.78097e+07	1.19497e+08	1.19834e+08	5.22593e+07	1.53007e+07	1.42719e+08	1.36887e+08	1.18631e+08	1.40116e+08	7.22544e+07	1.20883e+08	1.4726e+08	1.39305e+08	9.87868e+07	9.63233e+07	3.29056e+07	2.80835e+06	3.60073e+06	1.53592e+07	2.18947e+06	3.10043e+06	602669	345040	1.00437e+07	2.82441e+06	1.45817e+07	1.16118e+07
87.044	982.191	1.29301e+07	1.07125e+07	2.05763e+07	1.73969e+07	8.30106e+06	1.67377e+07	1.29846e+07	1.26534e+07	1.47138e+07	1.36433e+07	8.09751e+06	6.93999e+06	7.90327e+07	8.11095e+07	2.54662e+08	1.77537e+07	3.26635e+07	3.09421e+07	117296366	1.16879e+08	4.678e+07	4.40948e+07	6.84717e+07	6.25116e+07	2.84309e+07	8.5376e+06	8.18674e+07	7.22505e+07	6.90382e+07	7.91008e+07	7.44198e+06	6.96777e+07	8.46848e+07	8.27816e+07	5.36114e+07	5.19431e+07	2.62627e+07	1.51842e+06	1.98138e+06	8.49276e+06	1.116e+06	1.59544e+06	317477	183219	5.35948e+06	1.0942e+07	7.30587e+06	6.04891e+06
87.044	997.177	1.74075e+07	1.43191e+07	2.70069e+07	2.26779e+07	1.06626e+07	2.24005e+07	1.81024e+07	1.6713e+07	1.91396e+07	1.89866e+07	1.0592e+07	9.61609e+06	1.0246e+08	1.08439e+08	1.0702e+08	9.20084e+07	4.30008e+07	4.01197e+07	1.54035e+08	1.49751e+08	6.26179e+07	5.79759e+07	8.9826e+07	8.69251e+07	3.78668e+07	1.1402e+07	1.06859e+08	1.06669e+08	9.10473e+07	1.02704e+08	6.26917e+07	9.14175e+07	1.11193e+08	1.10507e+08	7.46494e+07	7.22793e+07	1.92167e+07	2.10326e+06	2.66269e+06	1.13121e+07	1.6243e+06	2.27013e+06	393813	229542	7.69586e+06	2.15722e+07	1.0615e+07	8.91629e+06
87.044	755.741	1.22573e+07	21214794440	3.07749e+07	2.48806e+07	8748608298	8659478948	2.75113e+07	2.40599e+07	3.32806e+07	3.70339e+07	2.39364e+07	2.50641e+07	1.76149e+08	1.95281e+08	1.6477e+08	1.42735e+08	9.00117e+07	9.045e+07	1.76791e+08	2.41788e+08	1.09164e+08	1.08032e+08	1.95916e+08	190676265	8.81838e+07	1.84372e+07	169420124	1.61928e+08	2.20899e+08	13644946640	9.33269e+07	1.77153e+08	1.79e+08	1.70778e+08	1.44709e+08	1.47469e+08	2.65196e+07	2.99569e+06	3.66365e+06	1.64003e+07	2.37392e+06	3.39658e+06	518348	307943	1.17238e+07	2.25758e+07	1.563e+07	1.34881e+07
87.044	800.462	1.11571e+08	1.29166e+08	1.16064e+08	1.32357e+08	7.72088e+07	7.77376e+07	9.65655e+07	8.74564e+07	2.0074e+08	1.93211e+08	200569302	4.54986e+07	3635688142	2132403372	5.4358e+08	467110875	2.65456e+08	2.57216e+08	1401462042	1628533488	3.46093e+08	3.38383e+08	1911258620	1761525296	275727900	5.66262e+07	1363991592	1253398735	1507897847	1011856549	1161180488	1385010590	1047912520	9.5542e+08	1234807701	1136927935	8.57699e+07	9.67976e+06	1.21585e+07	5.29838e+07	7.75659e+06	1.08907e+07	1.75336e+06	1.02125e+06	3.69048e+07	7.08099e+07	4.81381e+07	4.21051e+07
87.0441	855.82	2.73014e+07	3.09166e+07	4.4872e+07	3.45108e+07	2.68883e+07	2.82871e+07	2.78479e+07	2.59211e+07	3.99709e+07	4.12431e+07	2.49827e+07	2.30919e+07	1.70855e+08	1.74597e+08	1.62036e+08	1.37443e+08	7.05456e+07	6.71723e+07	1018756245	203321983	9.74113e+07	9.29887e+07	122143046	1.21051e+08	7.07459e+07	1.69798e+07	1.65313e+08	1.55706e+08	1726824886	1406846271	8.47972e+07	1.56035e+08	191969938	1.79979e+08	274232009	3.10459e+08	2.63972e+07	2.93742e+06	3.74553e+06	1.65747e+07	2.33677e+06	3.31188e+06	550616	325849	1.15514e+07	2.20866e+07	1.47243e+07	1.25277e+07
87.0441	616.7	4.21605e+07	4.20425e+07	2.77674e+07	2.34642e+07	2.12177e+07	2.52309e+07	1.86579e+07	1.71822e+07	1.45475e+07	1.52637e+07	13229462	1.16226e+07	1.55641e+08	153568053	4.04413e+07	3.48018e+07	1.59091e+08	1.62574e+08	2.04907e+08	1.5239e+08	1.15991e+08	3.49706e+08	1.38242e+08	1.29227e+08	9.24918e+07	8.32061e+06	1.19067e+08	9.63557e+07	1.3522e+08	1.48101e+08	6.71167e+07	9.56735e+07	9.29905e+07	9.01023e+07	1.00423e+08	1.03706e+08	1.27232e+07	1.44428e+06	1.70916e+06	8.13946e+06	1.14752e+06	1.65676e+06	219043	138242	5.90729e+06	1.01602e+07	9.94252e+06	1.00661e+07
87.044	958.926	2.44752e+07	2.04743e+07	3.89625e+07	3.19921e+07	1.63554e+07	3.5592e+07	2.59036e+07	2.35066e+07	2.90976e+07	2.82692e+07	1.63212e+07	1.47421e+07	1.54352e+08	157666788	153517046	9.27671e+07	6.00986e+07	5.61097e+07	2.3875e+08	2.21931e+08	8.85799e+07	8.41212e+07	1.36326e+08	1.27958e+08	5.76582e+07	1.5569e+07	1.6292e+08	1.49116e+08	1.31758e+08	1.37657e+08	4.30235e+07	137248913	168524678	1.58454e+08	1.08976e+08	1.08565e+08	2.51583e+07	2.73872e+06	3.5726e+06	1.51665e+07	2.23977e+06	3.1644e+06	588324	336014	1.06572e+07	1.9803e+07	1.46908e+07	1.22329e+07
87.044	971.389	7.2995e+06	6.08176e+06	1.15751e+07	9.77926e+06	4.72286e+06	1.01246e+07	7.75407e+06	7.05905e+06	8.41387e+06	8.2421e+06	4.63931e+06	4.24216e+06	4.49131e+07	4.60996e+07	4.19206e+07	1.73237e+07	1.82375e+07	1.6952e+07	6.62986e+07	6.44623e+07	2.61921e+07	2.45144e+07	3.82795e+07	3.75367e+07	1.69155e+07	4.5071e+06	4.71891e+07	4.53499e+07	3.86723e+07	4.4419e+07	3.97605e+07	3.88892e+07	4.77104e+07	4.71082e+07	3.25778e+07	3.17054e+07	7.61132e+06	868086	1.09545e+06	4.67791e+06	660710	981781	152825	89802.8	3.17744e+06	6.0241e+06	4.29767e+06	3.65365e+06
87.044	294.184	4.46195e+06	4.51742e+06	3.0636e+06	7.1912e+06	6.70905e+06	7.57859e+06	4.75322e+06	2.37496e+06	3.79032e+06	1.5254e+06	3.87284e+06	3.47729e+06	1.29576e+07	2.01044e+07	2.22459e+07	1.99749e+07	2.09175e+07	1.89216e+07	1.58888e+07	2.99447e+07	3.20949e+07	2.4103e+07	26330296	2.76037e+07	8.06311e+06	7.92462e+06	1.2176e+07	1.71539e+07	3.03093e+07	4.40475e+07	2.00959e+07	1.85978e+07	2.62331e+07	2.75139e+07	2.41397e+07	2.25992e+07	1.99944e+07	2.26275e+06	2.11476e+06	1.39965e+07	2.07051e+06	2.75015e+06	388053	130102	1.06446e+07	1.61018e+07	1.14318e+07	8.96263e+06
87.044	965.103	2.09211e+07	1.74782e+07	3.34022e+07	2.82241e+07	1.37209e+07	2.93767e+07	2.23019e+07	2.08414e+07	2.42257e+07	2.35401e+07	1.36294e+07	1.18611e+07	1.31843e+08	1.33554e+08	1.31586e+08	8.62469e+07	5.30774e+07	4.90513e+07	1.95827e+08	1.89696e+08	7.62637e+07	7.07712e+07	1.13012e+08	1.09263e+08	4.92737e+07	1.35946e+07	1.30798e+08	1.29107e+08	1.12055e+08	1.31385e+08	8.43431e+07	1.14854e+08	1.40268e+08	1.35605e+08	9.38835e+07	9.31207e+07	2.1838e+07	2.45759e+06	3.12219e+06	1.36675e+07	1.9042e+06	2.69449e+06	501255	284874	8.87452e+06	1.77013e+07	1.19562e+07	1.04622e+07
87.0678	825.554	0	0	0	0	0	0	0	0	0	0	0	0	0	0	0	0	0	0	0	0	0	0	0	0	0	0	0	0	0	0	0	0	0	0	0	0	0	0	0	0	0	0	0	0	0	0	925052	972595
87.0634	271.641	7716.49	2398.53	13530.5	9581.3	1894.92	3302.21	13823.4	15702.8	13837.3	10789.5	13956.8	11689.6	0	0	0	0	0	0	0	0	0	0	0	0	0	0	0	0	0	0	0	0	0	0	0	0	0	0	0	0	0	0	0	0	0	0	0	0
87.0623	393.825	0	0	0	0	0	0	0	0	0	0	0	0	0	0	0	0	0	0	0	0	0	0	0	0	0	0	0	0	0	0	0	0	0	0	0	0	0	2841.15	0	0	0	0	52578.4	47993.8	0	0	0	0
87.0803	269.386	13382.7	0	4530.32	8154.54	0	1395.48	5607.32	963.055	3239.55	3512.94	2800.39	6053.44	0	0	0	0	0	0	0	0	0	0	0	0	0	0	0	0	0	0	0	0	0	0	0	0	0	0	0	0	0	0	0	0	0	0	0	0
87.0803	471.084	0	0	0	0	0	0	0	0	0	0	0	0	0	0	0	0	0	0	0	0	0	0	0	0	0	0	0	0	0	0	0	0	0	0	0	0	0	0	0	0	0	0	0	0	0	0	257644	222511
87.0803	187.589	0	0	0	0	0	0	0	0	0	0	0	0	0	0	0	0	0	0	0	0	0	0	0	0	0	0	32591.1	9827.37	0	4017.89	0	0	0	0	0	0	0	0	0	0	0	0	0	0	0	0	0	0
87.2449	337.202	0	0	0	0	381306	85747.7	0	0	0	0	0	0	0	0	0	0	0	0	0	0	0	0	0	0	0	0	0	0	3.51079e+06	4.6579e+06	0	0	0	0	0	0	0	0	0	0	0	0	0	1623.9	0	0	0	0
87.2449	327.383	0	0	0	0	237693	185680	0	0	0	0	0	0	0	0	0	0	0	0	0	0	0	0	0	0	0	0	0	0	2.215e+06	926315	0	0	0	0	0	0	0	0	0	0	0	0	0	0	0	0	0	0
87.9887	584.727	490155	576090	303994	207525	209559	311377	198486	158916	213522	207693	329809	265756	1.43766e+06	1.42017e+06	1.09658e+06	923916	541675	539651	1.47458e+08	1.56293e+06	704537	125474	7.5604e+06	6.68553e+06	440295	86656.5	5.74396e+06	4.4928e+06	1.07637e+06	1.63119e+06	567542	1.15809e+06	1.26205e+06	951953	1.18145e+06	1.24017e+06	160502	18515.5	21191.9	98416.7	14899.2	22379.3	0	0	73625.4	128767	117426	110783
87.9976	524.765	9.19519e+07	4.75192e+07	4.96644e+07	5.6076e+07	4.24448e+07	3.82926e+07	5.58547e+07	5.9691e+07	6.64819e+07	6.41075e+07	5.4285e+07	5.40413e+07	1.15247e+08	9.93195e+07	1.08648e+08	107444669	1.29031e+06	1.34491e+06	1.07258e+08	102689935	4.72331e+07	6.01863e+07	9.93717e+07	9.27811e+07	255327	163388	9.2608e+07	8.0053e+07	88369430	5.92115e+07	1.01953e+08	9.54681e+07	7.06233e+07	6.565e+07	8.18898e+07	7.58959e+07	173449	18993.6	20998.6	114904	14513.7	23646.8	0	0	98032.2	139887	205965	200999
88.018	235.736	113796	52952.8	39007.3	32858.4	20609.5	26506.4	102886	31338.1	53698.3	47686	31425	37823.8	453018	399623	615365	598128	120321	95165	2.55084e+06	703960	221583	280245	813985	341293	34125.7	65119.5	625072	434335	120351	443586	123126	183881	411123	295823	125214	105487	144795	20931.7	17071.8	117428	19070.8	26744.9	0	464.498	28245.4	127298	140448	100748
88.0181	267.384	52840.3	35082.1	23908.8	21195.1	74207.5	100834	26372.3	24043.8	17119.8	20639.1	23957	24101.7	303100	272315	113337	104923	294168	285985	92104.3	165537	191414	136663	226645	252022	73406.9	45872.2	24472.1	51922.9	404028	1.14043e+06	113209	117632	234505	188466	190565	187992	114355	15318.9	13614.4	86993.4	14869.6	17791.7	0	0	69687.4	89063.8	47632.7	50421
88.0214	336.887	411866	342005	37136.7	29199	1.6752e+07	6.18005e+06	26270.5	22499.2	20327.4	19593.7	57697	68625.6	1.24629e+06	900978	171352	160550	673888	747046	291141	226066	200341	163960	876677	906471	817162	49915.7	244562	198881	7.46339e+07	6.98093e+07	157523	52776.6	293473	347817	912312	947514	94156.9	9871.54	9627.15	60217.4	2483.17	11308.3	0	0	44504	68334.7	63635.8	26770.6
88.0307	237.194	33734	30294.8	25050.9	21131.4	23115.6	33621.3	73920.8	35135.7	32412.2	35744.9	6742.61	28576.4	108332	767422	1.00017e+06	2.33319e+06	127046	108845	1.94423e+06	1.14035e+06	76300.4	328868	331685	588816	18281.2	67387.7	969126	675513	260301	485684	71439	123916	519384	538797	147819	162261	158966	22664	19306.6	122906	19639.4	27207.9	0	467.481	77915.4	144495	142904	110042
88.0307	559.136	1.56112e+06	2.15905e+06	402501	288525	1.56445e+08	1.17634e+08	353174	491163	1.91138e+08	1.80542e+08	246705	1.81993e+08	2.82418e+06	2.37918e+06	1.77567e+06	1.61362e+06	1.52198e+06	1.71305e+06	2.09535e+08	1.9646e+08	1.15606e+06	1.05499e+06	1.77769e+08	1.73519e+08	872754	146397	2.1321e+08	2.06785e+08	3.80935e+06	195554800	1.12506e+06	204024085	1.87332e+08	1.83755e+08	2.0481e+08	1.82501e+08	234245	25507.3	30521.7	147050	20697.1	29979.6	1088.76	0	83021.6	194008	149520	56787.2
88.0307	408.467	4.55423e+06	3.86587e+06	493567	386722	1.82593e+07	8.49927e+06	398261	346570	418135	369802	4.785e+07	7.27375e+07	7.2648e+06	4.64212e+06	2.17854e+06	1.83258e+06	1.67511e+06	1.88031e+06	3.25141e+07	5.53157e+06	2.15952e+06	1.88019e+06	167501528	1.5863e+08	2.06332e+06	157057	7.10432e+06	4.43869e+06	1.16306e+08	7.16227e+07	4.0965e+06	6.56334e+06	9.09823e+07	7.82199e+07	1.27835e+08	126530362	248217	26777.3	31105	159115	25367.5	35463.4	432.79	1003.46	466565	197608	467755	433086
88.0339	812.249	303661	294799	272979	289732	217469	227648	213941	186585	757986	695854	677702	509944	1.98056e+06	1.54718e+06	1.2654e+06	1.0158e+06	122446	469260	3.24415e+06	9.58133e+06	770963	752617	6.70625e+06	5.53608e+06	513620	127204	3.50882e+06	4.00311e+06	4.70748e+06	3.93213e+06	1.21183e+06	2.87416e+06	1.90962e+06	1.50977e+06	2.79516e+06	1.25656e+06	197508	25398.2	25851.8	138148	18095	26103.4	3579.33	0	79284.1	174500	121099	112546
88.0339	829.201	561737	640401	527518	574617	702979	684083	436279	428281	813555	935565	1.97717e+06	1.91761e+06	1.1263e+06	375099	2.62138e+06	2.19905e+06	1.17352e+06	1.09921e+06	1.83559e+07	1.01335e+07	1.61183e+06	1.52706e+06	0	0	1.20559e+06	289472	2.62426e+06	2.63393e+06	0	1.34587e+07	1.47683e+06	2.68991e+06	3.09303e+06	3.24401e+06	2.97015e+06	4.3019e+06	410324	50773.5	62584.9	266653	39886.1	54299.3	4097.68	483.748	169180	329581	241781	198369
88.0306	323.796	1.68162e+07	7.12827e+06	95885.7	66925.9	5.047e+06	4.0817e+06	79663.9	65424.7	41555.3	42827.1	3.50181e+06	3.50192e+06	3.4219e+07	2.5653e+07	401547	356178	2.50487e+07	2.67558e+07	212396	117849	401291	366387	2.163e+07	1.96469e+07	4.32486e+06	71714.6	441000	250267	1.98561e+07	1.50966e+07	332628	762057	1.5854e+06	1.96788e+06	1.37544e+07	1.2835e+07	135243	14371.4	16892.8	94232.5	13882	18460.8	0	0	71102.3	100497	84232.3	70580.8
88.0474	523.91	2.22665e+08	8.36925e+07	9.23287e+07	155585840	1.42915e+08	6.13668e+07	1.23473e+07	1.30933e+08	2.37859e+08	1.03815e+08	1.15515e+08	1.47568e+08	332563034	1.79634e+08	3.81373e+06	2.45614e+08	2.70207e+06	1.64873e+08	3.54907e+07	102283549	3.99714e+08	1.32459e+07	1.64203e+08	1.49848e+07	1.88339e+08	337223	1.39163e+07	1.07865e+07	2.11751e+07	1.3583e+08	7.16735e+08	1.35186e+08	1.33345e+08	2.10685e+07	5.57417e+06	8.25128e+06	354813	38624.5	46617.7	226366	32557.1	47713.5	0	875.578	196798	274886	491283	580302
88.0473	538.085	2.96562e+08	1272694915	1.15305e+08	4.2312e+06	1.64515e+07	1.12149e+07	1.66035e+08	1.89981e+08	2.31741e+07	2.10748e+08	1.9103e+08	1.75198e+06	3.26118e+08	6.25939e+08	4.19437e+06	3.48652e+06	2.70898e+06	3.15797e+06	2.76231e+08	3.78061e+08	2.45748e+06	2.45281e+06	7.21178e+08	3.09286e+07	2.25061e+06	255670	1.07943e+08	1.91019e+08	2.30221e+08	1.99168e+08	2.84453e+08	2.71009e+08	1.53101e+08	3.15102e+08	370273615	1.60032e+08	343461	39995.1	45890.2	225464	31231.8	47619.6	666.618	510.507	181967	275116	303877	270951
88.0473	259.488	1.62883e+06	575373	96648.8	98903.6	54621.7	44862.3	26964.2	79006	72186.6	62688.2	165961	174747	3.59527e+06	541493	266607	286397	1.79839e+06	1.99418e+06	696945	438255	575585	828709	1.39484e+06	1.39304e+06	512941	111994	770046	565712	7.33476e+06	2.06564e+07	260708	425048	272647	819154	1.31044e+06	1.12185e+06	270635	35947.9	31502.7	198366	30256	41950.5	587.698	519.109	21452.9	212921	194572	210007
88.0474	1164.8	1.38872e+06	656518	1.31471e+07	8.89469e+06	6.52626e+06	9.50027e+06	1.44876e+07	1.1698e+07	7.72866e+06	1.49924e+07	3.28317e+06	166706	3.30865e+06	8.0623e+06	677607	8.52982e+06	3.50873e+06	2.58227e+06	5.23416e+06	1.46214e+07	819370	2.76932e+06	5.04337e+06	5.8039e+06	2.11804e+06	1.05074e+06	8.57981e+06	3.24164e+06	8.95326e+06	1.46427e+06	2.35802e+06	1.53862e+07	8.08824e+06	1.51108e+07	3.48666e+06	3.45239e+06	1.53633e+06	114410	42386.4	127381	140014	312473	9812.09	1959.63	0	593721	1.22449e+06	1.32033e+06
88.0473	226.411	271031	135185	61303	134514	214584	235995	139014	124867	80256.8	17191.1	15719.5	124483	95665	192183	215940	20643.5	207670	24984.7	188322	346997	280671	294373	162977	253269	121939	100954	951777	699297	94848.8	320044	238903	398014	287765	51855	286243	465353	237595	31790.3	28018.7	182993	33319.1	40323.2	1738.85	0	407957	185960	576891	548215
88.0473	507.009	8.03834e+07	6.12413e+06	3.04351e+07	2.64459e+07	8.66222e+06	7.77078e+06	1.58146e+07	1.92949e+07	2.62628e+07	2.4273e+07	1.22044e+07	848401	7.15068e+07	1.1744e+08	7.45529e+07	7.83239e+07	1.61379e+07	1.17852e+07	9.8353e+07	170966892	1.16622e+08	9.90352e+07	6.70876e+07	1.04756e+08	1.05619e+08	678334	6.8168e+07	1.05171e+08	2.89965e+07	1.62276e+07	7.87491e+07	7.93364e+07	4.55167e+07	2.88058e+07	4.35235e+07	8.79808e+06	384724	38815.8	47719.4	238019	31698.8	50318.2	574.339	534.94	66413	288277	2.5774e+06	1.5075e+06
88.0473	445.988	1.86943e+07	1.26196e+06	2.39029e+06	2.87202e+06	2.43594e+06	3.01215e+06	433379	265022	927157	834900	2.505e+06	2.85751e+06	4.70328e+07	3.40606e+07	3.13645e+06	3.04856e+06	1.02501e+07	3.74156e+06	1.06757e+07	1.80286e+07	8.78798e+06	333146	3.37936e+07	3.34574e+07	49829.2	232801	3.71532e+07	2.82154e+07	5.77041e+06	4.05519e+07	2.98503e+06	2.26709e+07	3.96358e+07	4.52234e+07	4.71552e+07	4.46904e+07	465154	52731.6	55312.7	317193	5199.5	62522.8	638.741	902.685	134298	333948	130127	81375.9
88.0474	1178.03	1.04702e+06	608675	9.39403e+06	3.33078e+06	105944	2.15934e+06	1.90917e+07	2.46731e+06	7.5539e+06	6.58537e+06	282749	622977	2.50187e+06	6.61529e+06	6.5561e+06	7.93311e+06	559840	1.97943e+06	2.76014e+06	1.66155e+07	3.13195e+06	1.12664e+07	1.43986e+06	1.87986e+06	2.34917e+06	1.01733e+06	1.13024e+07	6.83804e+06	1.55752e+06	3.07409e+06	2.66529e+06	7.81885e+06	7.43759e+06	6.89191e+06	2.49711e+06	1.74069e+06	1.24337e+06	111479	162347	1.47303e+06	83458.7	146688	6671.07	4651.33	114866	1.13818e+06	0	41629.5
88.0473	401.672	5.39408e+07	3.89329e+07	1.68705e+07	1.85396e+07	1.87287e+07	1.23631e+07	3.10263e+07	2.81811e+07	448434	2.52936e+07	3.74962e+07	6.77667e+07	8.67485e+07	171369728	1.58298e+07	7.19523e+06	6.74047e+06	8.64524e+07	1.90368e+07	1.19263e+08	1.10706e+07	1.27948e+07	1.05341e+08	6.49408e+07	2.25859e+07	300897	1.29695e+08	5.96281e+07	4.92221e+07	1.54118e+08	4.15782e+07	5.54656e+07	7.11009e+07	6.3807e+07	5.40548e+07	129933053	512614	55413.9	65755.1	570399	75689.7	70242.3	1092.45	447.053	75317	406651	383536	545486
88.0473	680.581	1.01075e+08	7.56703e+07	6.1587e+07	6.2934e+07	8.55057e+06	5.21596e+07	8.67438e+07	8.6834e+07	5.80304e+07	9.09644e+07	3.4645e+07	2.30154e+07	1.83834e+08	1.2462e+08	3.05885e+06	2.56374e+06	1.55234e+06	1.53667e+06	5.76375e+07	6.74441e+07	2.12792e+06	2.01386e+06	9.00539e+07	5.11959e+07	2.60546e+06	371936	1.01343e+08	5.95875e+07	5.39606e+07	5.04641e+07	2.24141e+06	5.28946e+07	7.31408e+07	110157286	5.48173e+07	8.18518e+07	417765	48953.6	59675.6	271164	38813.5	57781.2	1320.84	947.508	174910	331154	254341	230503
88.0473	320.085	2.13864e+06	3.91858e+06	1.05654e+06	1.37848e+06	2.70769e+06	1.67659e+06	595223	651104	534266	422223	1.47475e+06	1.61821e+06	2.36499e+07	1.7899e+07	1.99079e+06	2.70933e+06	1.72409e+07	1.88321e+07	4.92364e+06	3.79277e+06	1.33557e+06	1.88709e+06	1.42318e+07	3.62188e+07	4.86493e+06	231880	1.60157e+07	7.49627e+06	1.16435e+07	4.01551e+07	465905	2.11075e+06	4.66637e+06	2.20059e+06	7.36619e+06	6.79628e+06	313301	34347.2	34993	211064	31247.2	39975.5	524.773	387.54	170484	235117	245676	159356
88.0472	553.261	1.52223e+07	1.02269e+07	9.4836e+08	5.40908e+08	2.07278e+08	1.86457e+08	6.08302e+08	3.00664e+08	2.62665e+08	2.95091e+08	7.48821e+08	3.48032e+08	8.5428e+06	8.87131e+06	5.52825e+06	4.29977e+06	1.62321e+06	6.25687e+06	2.72027e+08	5.04297e+08	2.84579e+06	2.7452e+06	4.63897e+08	2.98323e+08	3.3296e+06	300758	2.69665e+08	293933836	2.62544e+06	2.28702e+08	2.94934e+06	2.87819e+08	2.94226e+08	372219924	2.28301e+08	2.03181e+08	552024	64445.8	59675.7	313182	26739.2	63781.5	464.94	4298.19	249297	383627	355358	304424
88.0473	328.203	9.21717e+07	2.56694e+06	160568	130440	3.50046e+06	2.78038e+06	148688	147775	91259.5	93962.1	1.35586e+07	1.70218e+07	1.76972e+08	1.3834e+08	16580.7	594261	7.04359e+07	7.67566e+07	1.1913e+06	1.45435e+06	723312	881800	1.39764e+08	1.22841e+08	5.74108e+06	190983	72743.9	1.58301e+06	617690	1.39416e+08	950044	2.02101e+06	2.21559e+06	2.24156e+06	9.08378e+07	1.19e+08	365729	38791.4	40885.1	242226	34021.8	49779.3	565.514	447.324	157141	282099	215656	119853
88.0473	689.842	1.58794e+08	1.26043e+08	8.03205e+07	1.22441e+08	5.83824e+07	7.36478e+07	1.0638e+08	1.46625e+08	9.2409e+07	9.72938e+06	6.08338e+07	3.97929e+07	1.50145e+08	2.3362e+08	2.5409e+06	2.15409e+06	1.27558e+06	1.2815e+06	1.6144e+08	1.22032e+08	1.88308e+06	1.81638e+06	5.05292e+07	4.7733e+07	1.92814e+06	330174	1.33611e+08	1.30117e+08	9.41444e+07	6.574e+07	2.40853e+06	1.21684e+08	2.87056e+08	2.09957e+08	5.6463e+07	6.62228e+07	401958	46601.9	52517	251215	36526.6	53582.4	1978.33	1570.87	182557	344095	250484	229366
88.0474	695.559	3.00637e+08	2.50366e+07	2.27596e+08	2.52057e+08	8.37046e+07	3.47604e+08	2.76851e+08	3.07413e+07	1.85079e+08	8.62211e+07	9.73828e+07	6.40619e+07	1.60532e+08	3.86177e+08	3.28135e+06	2.81715e+06	1.62473e+06	1.65785e+06	1.71747e+07	1.63134e+08	2.28548e+06	2.30337e+06	8.0328e+07	7.81105e+07	2.38193e+06	434236	3.82259e+08	2.24869e+08	1.09817e+08	6.29491e+07	2.23319e+06	102587688	3.25758e+08	204809980	7.08012e+07	1.56417e+08	538227	62612.2	73370.2	323588	53635	73092.5	3224.43	0	240566	434087	322721	307015
88.0473	664.974	7.55378e+07	4.14125e+07	1.15766e+07	1.58473e+07	3.16379e+07	3.08409e+07	2.99429e+07	3.10873e+07	1.61932e+07	1.64558e+07	2.44653e+07	1.81523e+07	1.77516e+08	7.09963e+07	7.53666e+08	2.00372e+08	2.60008e+06	2.9442e+06	4.88358e+07	3.77738e+07	2.90185e+06	2.97476e+06	1.4147e+07	2.28227e+07	4.09175e+08	462401	3.67637e+07	4.17277e+07	2.77963e+07	3.70177e+07	7.56364e+07	2.47619e+07	6.93834e+07	8.16015e+07	2.92747e+07	3.24543e+07	443743	49879.6	61563.6	276957	40933.8	59962	1133.97	496.138	200319	354145	293540	259089
88.0474	701.962	2.48436e+08	1.22923e+08	797144	528846	1.43483e+08	8.06355e+07	467216	854537	1.24115e+08	168025330	8.0307e+07	1.01801e+08	1.14026e+08	3.14216e+08	2.65041e+06	2.10573e+06	1.35138e+06	1.33235e+06	1.25186e+08	1.08007e+08	1.88841e+06	1.91348e+06	1.51006e+08	2.08572e+08	1.96945e+06	344622	2.19475e+08	294316973	2.27463e+08	7.14069e+07	1.72225e+06	1.06382e+08	2.57555e+08	8.01944e+07	7.41158e+07	7.64973e+07	426594	52332.4	58649.5	297648	44864	60202.6	2058.73	0	197067	357828	289566	252493
88.0473	658.005	4.56377e+07	1.99142e+06	1.02147e+07	1.26082e+07	1.29242e+07	1.3962e+07	1.97557e+07	1.92683e+07	8.33839e+06	7.87825e+06	20948684	1.11578e+07	9.95743e+07	7.06625e+07	1.27263e+08	1.13293e+08	1.4387e+08	3.32742e+08	5.0003e+07	2.33347e+07	3.00307e+08	3.50197e+08	1.62162e+07	1.21997e+07	2.25202e+08	532724	2.16588e+07	2.45615e+07	2.63135e+07	1.75841e+07	4.82927e+07	1.97859e+07	2.41029e+07	2.21385e+07	1.68563e+07	2.12638e+07	456346	54426.3	59016.4	287013	45898	56811.1	2250.5	956.408	184684	365110	304306	289557
88.0474	672.155	1.17463e+08	8.95632e+06	2.61563e+07	3.72402e+07	5.43304e+07	2.95794e+07	1.06458e+08	1.24189e+08	3.8948e+07	3.31894e+07	2.81793e+07	3.69339e+07	1.42901e+08	198877816	5.02525e+07	4.67797e+06	2.50747e+06	2.63277e+06	7.74004e+07	4.48125e+07	2.67972e+06	2.58663e+06	1.71298e+07	2.08954e+07	3.96667e+06	468476	9.31004e+07	4.58777e+07	7.23959e+07	8.50737e+06	1.57852e+08	5.00967e+07	1.0201e+08	1.82157e+08	3.32644e+07	3.88277e+07	525573	57255.4	63749.3	319173	49959.9	66248.3	1080.6	0	144942	420105	318574	291215
88.0473	708.883	2.43464e+08	1.49479e+08	841662	631868	1.87351e+08	1.52059e+08	702848	688554	1.97296e+08	1.55435e+08	676729	8.79619e+07	1.21914e+08	5.33849e+08	3.75647e+06	3.5366e+06	1.84739e+06	1.81295e+06	9.30445e+07	1.78902e+08	2.62533e+06	2.62632e+06	5.82391e+08	5.41336e+08	2.53349e+06	472304	5.98756e+08	3.46649e+08	2.65436e+08	9.85982e+07	2.33545e+06	2.85075e+08	1.47594e+08	2.45878e+08	7.23363e+07	1.04167e+08	594824	43825.6	82455.2	366230	45264.6	82477.7	2731.25	962.893	275364	484365	364698	286536
88.0474	1128.07	630024	440121	1.07013e+07	4.25555e+06	974106	3.35487e+06	6.63274e+06	3.35234e+06	647636	3.72903e+06	785608	362085	4.27069e+06	4.50079e+06	7.99731e+06	5.10506e+06	2.75935e+06	1.96493e+06	6.22417e+06	5.98208e+06	2.7648e+06	2.67597e+06	3.89842e+06	3.75007e+06	2.75803e+06	617118	5.49356e+06	5.26503e+06	4.13558e+06	4.86451e+06	2.24869e+06	3.97213e+06	5.55003e+06	5.62656e+06	2.80403e+06	2.5422e+06	1.03068e+06	226303	20743.2	658289	83193.5	124767	7472.12	1127.5	43289.5	293023	566553	715103
88.0473	337.463	1.40346e+06	1.10803e+06	35374.2	412065	4.08506e+07	2.24274e+07	76673.8	103057	55970.3	65350.6	180367	209432	3.7265e+06	2.39885e+06	971086	61003.3	1.72642e+06	1.15483e+07	900203	877503	481167	158220	1.1987e+07	1.28453e+07	4.57811e+06	163963	753863	617389	2.40742e+08	2.81387e+08	508008	582880	635453	2.47738e+06	2.52901e+06	6.63736e+06	421905	21565.6	32189.1	174809	9538.99	37119.1	0	0	136308	221527	75681.6	68427.7
88.0474	717.564	174013761	1.37382e+08	129277	523971	1.95383e+08	1.37718e+08	614670	536853	5.11876e+07	2.09491e+08	542981	2.32828e+08	1.25303e+08	6.25006e+06	2.97008e+06	2.60116e+06	1.58081e+06	1.49445e+06	1.25497e+08	4.8762e+08	2.25568e+06	2.16986e+06	2.43021e+06	2.41734e+06	2.05365e+06	391443	2.27859e+06	2.03913e+06	5.53609e+08	1.46285e+08	1.89334e+06	4.06249e+08	2.753e+06	2.60784e+06	2.03789e+08	2.22038e+08	538905	58676.6	73548.6	348284	48914.2	67719	4143.79	0	133870	424938	281432	271554
88.0518	214.362	51664.9	19893.1	24275.5	32468	26005.6	22584.2	20941.3	26152	10804.3	560.229	10048.2	11347.9	0	0	0	0	0	0	0	0	0	0	0	0	0	0	533824	593641	179344	141770	2325.73	63850.2	110315	39943.7	117332	88040.6	0	0	0	0	0	0	0	0	31841.5	3324.84	343932	338919
88.0518	205.973	15867.2	5509.47	13064.6	12321.7	9936.1	9288.81	1773.67	1062.01	4973.44	4528.54	5564.82	7195.18	76375	22809.5	0	0	0	0	22823.9	11519.5	0	0	2424.69	0	33962.1	0	702978	466568	42255.5	79018	13108.1	104535	225996	211221	275306	277214	0	0	0	0	0	0	0	0	0	0	0	0
88.0473	1136.58	157015	1.65723e+06	469863	1.98921e+06	1.04056e+06	1.93977e+06	1.83231e+06	3.39717e+06	2.15382e+06	1.92624e+06	882636	753144	5.03635e+06	630124	9.52137e+06	6.00084e+06	3.13508e+06	2.17282e+06	6.79852e+06	7.02935e+06	3.7355e+06	4.67668e+06	4.39092e+06	4.08865e+06	1.81306e+06	719162	5.6775e+06	5.63929e+06	4.69746e+06	5.38597e+06	2.63202e+06	4.0432e+06	5.88867e+06	6.10455e+06	3.06806e+06	2.70443e+06	1.17583e+06	64814.2	184141	657327	80941.1	175819	3267.9	0	0	771304	763568	489514
88.0473	649.471	2.79842e+07	8.36924e+07	2.9092e+06	4.29118e+06	1.24336e+07	2.25886e+06	5.37455e+06	3.85491e+07	4.25643e+06	3.62305e+06	6.6538e+06	4.76438e+06	6.13592e+07	6.26596e+07	7.23055e+07	4.81125e+07	6.9102e+07	1.04329e+07	7.41828e+06	1.50164e+07	7.52845e+07	119350055	1.14023e+07	1.10629e+07	1.21702e+08	603954	1.3066e+07	1.46293e+07	1.7549e+07	1.40616e+07	3.15888e+07	1.26148e+07	1.05035e+07	1.85755e+07	2.76242e+06	1.54539e+07	448723	51010.1	61539.1	284269	45656.1	59146	569.102	0	273625	334896	339389	232276
88.0472	566.686	1.57066e+06	2.85448e+06	969209	681766	3.35317e+08	2.14456e+08	809700	614198	3.22289e+08	2.65886e+08	574409	485152	4.87837e+06	4.00159e+06	318811	2.81587e+06	2.63217e+06	2.68884e+06	295069649	246786291	6.95867e+06	1.42988e+07	7.05623e+06	6.49298e+06	2.63169e+06	287659	4.01464e+06	2.84574e+06	2.99533e+06	4.3147e+08	2.0704e+06	2.67029e+08	1036639109	1435654295	2.92565e+08	1527277948	488517	56929.7	66922.9	323066	42707.2	65098.4	1100.89	0	257440	401635	326829	284541
88.0473	1223.94	191885	161506	298773	191156	106293	360565	657565	565391	591706	488031	167656	121051	564935	2.57221e+06	1.91855e+06	1.90134e+06	1.10815e+06	1.56156e+06	2.21392e+06	2.86074e+06	3.19495e+06	2.25733e+06	1.95037e+06	1.82331e+06	2.92252e+06	124540	1.10458e+06	1.53208e+06	807533	1.71169e+06	1.64946e+06	1.67286e+06	3.4689e+06	2.31114e+06	1.17503e+06	1.03678e+06	1.70219e+06	108570	25692.9	578810	97972.1	143913	0	0	0	556867	442162	382841
88.0474	1232.31	222504	177744	238520	113347	211097	491561	522139	685028	686790	519231	167945	129976	2.36559e+06	6.48974e+06	596650	2.59118e+06	3.45555e+06	2.21484e+06	2.5011e+06	3.69999e+06	2.62674e+06	2.3806e+06	2.34527e+06	2.11689e+06	1.41155e+06	1.19888e+06	1.6184e+06	235351	1.62644e+06	1.97354e+06	1.68932e+06	1.92622e+06	2.28662e+06	2.13643e+06	1.25906e+06	1.11942e+06	1.26206e+06	113146	240486	810432	130614	211838	3583.54	4858.89	220515	902505	527195	450022
88.0473	575.131	2.98479e+06	1.85439e+06	729360	543619	608359	1.24197e+06	664678	736350	3.86771e+08	7.67163e+08	399074	611411	661258	20911742	3.71978e+06	2.95656e+06	1.57047e+06	1.65826e+06	335154249	1070030912	2.26345e+06	2.15019e+06	4.20226e+06	4.09075e+06	1.25852e+06	246203	3.60909e+06	2.76259e+06	1.19471e+06	855395661	2.24905e+07	2.406e+06	6.61685e+06	6.04815e+06	2.53909e+06	2.50586e+06	406509	46989	55257.5	271404	39666.2	55130.9	2314.42	0	203830	381286	188931	344849
88.0473	1365.5	142447	570224	224909	198758	193721	152967	166209	156661	163487	139946	106109	91922.1	4.05949e+06	1.49775e+06	2.35363e+06	2.54699e+06	1.50848e+06	1.3022e+06	2.26265e+06	2.33075e+06	1.90723e+06	1.70704e+06	1.50589e+06	1.41564e+06	2.12605e+06	722447	1.48868e+06	1.45966e+06	1.07987e+06	1.27083e+06	1.14475e+06	1.18588e+06	1.43233e+06	1.3928e+06	817953	750849	1.88887e+06	157143	85261.4	509738	136954	196858	3696.68	0	1.96073e+06	589207	245026	287800
88.0474	1145.46	371791	259828	696040	1.19267e+06	537244	1.10947e+06	1.1818e+06	1.04656e+06	1.27749e+06	1.24562e+06	547091	446601	2.53323e+06	2.53145e+06	6.4239e+06	3.62107e+06	2.37742e+06	440662	3.8614e+06	3.89734e+06	870000	3.60069e+06	2.49236e+06	2.21234e+06	1.04228e+06	417699	3.38594e+06	3.19225e+06	2.83231e+06	3.0017e+06	1.5764e+06	2.4769e+06	3.20701e+06	3.17189e+06	1.80091e+06	1.61464e+06	650402	84683.5	244750	614817	121081	123372	5384.83	0	0	469865	428592	307607
88.0473	191.335	102421	52445.7	44850.5	31773.8	111594	83376.7	37960.6	44388.3	38146	39035.9	110588	6378.89	357601	220032	177650	161772	178906	178534	23519.5	256869	195508	140499	217337	218835	116395	95987.4	201068	175846	422446	713258	173420	172064	1.85127e+06	2.9735e+06	187511	180557	210949	31720.1	23168.6	182819	35306.5	38237.5	0	549.482	147662	146392	154103	127083
88.0473	1247.18	219198	188710	192671	236885	107722	175467	321429	537863	1.27749e+06	476991	145043	117798	2.2743e+06	2.5654e+06	1.02512e+06	774648	1.85644e+06	4.98744e+06	2.52877e+06	2.94726e+06	2.44502e+06	2.02313e+06	2.02125e+06	1.97866e+06	1.48667e+06	663568	517135	218345	1.54583e+06	1.49833e+06	1.76638e+06	1.68808e+06	553289	3.18507e+06	1.14928e+06	1.02063e+06	1.42202e+06	80498.3	101911	1.40919e+06	112132	200582	7590.15	3153.32	160747	537459	547822	395016
88.0473	1215.38	161222	147512	283884	250450	23464.9	842987	1.50339e+06	320080	561770	1.209e+06	158576	132420	4.35725e+06	2.31717e+06	1.59916e+06	1.418e+06	1.50161e+06	1.29341e+06	1.72745e+06	2.13275e+06	2.12222e+06	1.96441e+06	1.66901e+06	1.73266e+06	1.21493e+06	1.76844e+06	1.01149e+06	1.37923e+06	1.69013e+06	1.17833e+06	1.52068e+06	1.42604e+06	5.40529e+06	1.47096e+06	1.0115e+06	905261	1.46219e+06	127835	145973	565542	91406.7	159490	3683.55	2075.91	34256.4	195063	336310	265668
88.0473	1097.64	994072	756091	2.26886e+06	1.94019e+06	1.44725e+06	1.89283e+06	1.62301e+06	1.47071e+06	1.8631e+06	1.74862e+06	944460	784748	7.04752e+06	6.95934e+06	3.66781e+06	6.19833e+06	3.0162e+06	2.73237e+06	9.57013e+06	9.88693e+06	2.57146e+06	2.86257e+06	5.89635e+06	5.60857e+06	2.7065e+06	835589	7.32227e+06	7.12899e+06	5.93898e+06	6.68093e+06	5.92655e+06	5.97316e+06	7.7027e+06	7.52159e+06	4.37339e+06	4.07267e+06	1.33513e+06	148644	236263	640397	95660.6	88835.6	10360.7	0	0	968249	784571	546833
88.0473	1072.43	957999	793799	1.8624e+06	1.60815e+06	1.29262e+06	1.6327e+06	1.33068e+06	1.26275e+06	1.15705e+06	3.96505e+06	958006	1.16584e+06	1.19029e+07	1.35705e+06	7.55693e+06	6.09349e+06	2.68914e+06	2.56489e+06	9.32919e+06	9.80195e+06	4.01786e+06	2.78911e+06	6.5613e+06	3.29429e+06	2.27118e+06	770369	7.17121e+06	6.72729e+06	5.81194e+06	6.26481e+06	3.15433e+06	5.49701e+06	8.04305e+06	7.61707e+06	4.47306e+06	5.7608e+06	1.25002e+06	144554	133093	765285	108281	151239	11734.1	2694.56	0	592427	671601	375584
88.0474	596.113	1.51767e+06	1.7126e+06	904060	747962	776272	968552	572105	504641	243009	306082	491792	482455	4.36186e+06	4.28366e+06	3.47376e+06	2.85789e+06	1.89383e+06	1.84116e+06	6.01446e+06	5.0581e+07	2.13104e+06	2.07091e+06	5.01306e+06	5.00495e+06	1.37281e+06	270811	4.33853e+06	3.44317e+06	3.54765e+06	7.34251e+06	2.12731e+06	1.6667e+06	1.25366e+07	2.45517e+07	362554	194173	519133	60444.1	66459.1	320671	48647.8	69868.5	4097.66	485.27	445211	466828	863651	1.03156e+06
88.0474	1256.34	269907	253122	263599	284081	123795	232260	188678	221188	260059	237961	248010	158065	2.77721e+06	2.95327e+06	5.80236e+06	2.00581e+06	2.03859e+06	1.88824e+06	2.38604e+06	3.20398e+06	2.67875e+06	2.47586e+06	2.28611e+06	2.22544e+06	1.68217e+06	701581	1.53491e+06	1.75939e+06	1.77067e+06	1.11831e+06	1.8963e+06	1.96029e+06	2.18648e+06	2.28212e+06	1.34003e+06	1.20124e+06	2.04269e+06	152244	145022	1.2545e+06	165764	150310	0	4921.87	248449	1.38444e+06	757371	552020
88.0473	427.675	5.15374e+06	3.70066e+06	795372	699554	46679.5	1.1918e+07	2.41582e+06	2.96927e+06	2.67663e+06	869558	731420	740272	1.32931e+07	6.27595e+06	2.63352e+06	2.37555e+06	1.02296e+07	1.01876e+07	1.44495e+07	7.23937e+06	1.53411e+06	1.42565e+07	4.67434e+06	4.37787e+06	2.54858e+06	252929	5.8613e+06	4.30992e+06	1.0174e+07	1.73269e+07	2.3521e+06	4.65312e+06	4.50102e+06	4.36096e+06	3.27475e+06	3.49216e+06	518181	56980.7	63846.8	348396	47893.8	67407.8	0	900.789	152695	412074	289984	215275
88.0474	1106.57	617135	485898	1.54981e+06	1.34749e+06	1.05884e+06	1.42068e+06	1.17648e+06	1.11909e+06	1.34068e+06	1.3805e+06	693239	575487	4.41446e+06	4.56478e+06	4.81196e+06	6.73904e+06	2.22297e+06	1.98367e+06	6.39482e+06	6.43867e+06	539031	3.16389e+06	3.95478e+06	3.75061e+06	1.67766e+06	600521	5.33791e+06	5.00171e+06	4.24339e+06	4.64684e+06	2.31064e+06	4.10677e+06	5.18367e+06	5.28256e+06	2.93747e+06	2.90713e+06	976399	116655	93951.2	1.08993e+06	85227.9	183918	4526.09	1105.94	0	685327	641771	407245
88.0474	1267.83	537003	485938	134597	135724	70618.8	121599	179102	169852	360191	373624	110270	92542.2	3.34079e+06	4.03531e+06	601173	4.62468e+06	1.46937e+06	1.30861e+06	3.31259e+06	4.14499e+06	1.97394e+06	1.80917e+06	1.64625e+06	1.5392e+06	5.56752e+06	794184	390472	1.62142e+06	1.27882e+06	1.2159e+06	1.26735e+06	1.35829e+06	1.80453e+06	1.73754e+06	891950	767709	1.20231e+06	123696	133474	875855	123714	203748	3377.77	0	198307	744081	423749	463687
88.0474	633.663	2.03542e+07	2.89825e+06	2.47302e+06	1.85262e+06	1.3799e+06	1.56487e+06	1.99487e+06	3.88413e+06	979835	255891	833972	1.11543e+06	6.88682e+06	9.32066e+06	7.97292e+06	1.06864e+07	0	0	149024	7.96243e+06	6.80943e+06	7.78313e+06	1.31232e+07	8.52124e+06	3.05266e+07	793544	9.2373e+06	7.67315e+06	1.00582e+07	7.57772e+06	4.32908e+06	5.5218e+06	6.21188e+06	1.27878e+07	1.7432e+06	5.39604e+06	395775	44332.9	56452.5	253173	36481.7	245786	507.755	859.293	169231	325131	35043.5	321181
88.0473	1240.06	223733	204442	171858	184465	157741	191817	299486	327384	290787	259170	295384	93994.1	2.60546e+06	2.80366e+06	2.49882e+06	2.33447e+06	1.33466e+06	1.38151e+06	2.17059e+06	3.1057e+06	3.35146e+06	2.42311e+06	2.51014e+06	2.24069e+06	1.5654e+06	994556	1.69451e+06	1.72482e+06	1.5095e+06	1.74333e+06	2.11123e+06	4.30684e+06	2.14983e+06	1.99279e+06	1.49191e+06	1.25026e+06	3.53234e+06	177840	177338	892282	128424	173155	12788.2	0	85447.4	728006	617915	387803
88.0473	1112.88	667375	511562	1.66171e+06	1.44466e+06	1.05898e+06	1.61913e+06	1.2906e+06	1.17216e+06	2.78202e+06	5.70469e+06	726535	617242	4.36914e+06	4.9748e+06	4.59831e+06	5.09708e+06	2.2965e+06	2.17033e+06	9.37331e+06	8.1885e+06	3.57654e+06	2.85752e+06	3.94216e+06	3.7877e+06	1.69676e+06	677174	5.02504e+06	5.18099e+06	3.97372e+06	4.80267e+06	2.56448e+06	4.31812e+06	5.22378e+06	5.34967e+06	3.12833e+06	2.97438e+06	998169	117006	139436	1.02882e+06	89001.1	118800	18382.5	3676.02	108723	701557	639742	492117
88.0474	816.945	3.51202e+06	3.44408e+06	2.04526e+06	2.19216e+06	2.01026e+06	1.93464e+06	1.78752e+06	1.60303e+06	7.88292e+06	7.57172e+06	8.34052e+06	5.95609e+06	1.25488e+07	1.22898e+07	9.99913e+06	8.25953e+06	4.52305e+06	4.35912e+06	8.66716e+07	1.80456e+07	6.51971e+06	6.17452e+06	1.54567e+06	424289	4.96463e+06	1.08548e+06	1.22468e+07	1.13703e+07	3.52652e+06	3.57867e+07	6.34576e+06	1.59456e+07	1.25626e+07	1.22074e+07	2.39796e+07	2.57212e+07	1.65489e+06	193414	224176	1.0263e+06	158578	209610	16141.4	2145.49	590231	1.3364e+06	908425	794137
88.0474	418.551	1.0688e+06	2.25985e+06	206754	168596	1.26478e+07	1.07969e+08	163031	161417	148290	162925	230235	248788	2.08556e+06	1.61436e+06	817869	743308	845433	952178	1.54397e+07	1.30846e+06	754171	705782	2.15534e+06	2.07938e+06	583971	145541	224637	187636	1.18027e+06	3.42535e+08	630489	1.00624e+06	371480	148534	1.5342e+06	200923958	278314	25393.7	30613.4	176024	24343.8	35845.1	986.944	0	183277	199433	214039	163179
88.0474	1196.03	567607	508780	123572	109258	180368	211425	623355	778236	575170	764956	303931	242097	1.00225e+07	1.04154e+07	2.95954e+06	3.00593e+06	2.41486e+06	2.2164e+06	2.91995e+06	1.39898e+07	597959	3.28879e+06	2.74873e+06	2.89305e+06	4.69562e+06	1.44172e+06	1.90443e+06	2.12379e+06	1.81517e+06	1.55752e+06	2.58026e+06	5.32254e+06	2.93962e+06	6.46518e+06	1.74206e+06	3.47426e+06	1.44564e+06	127822	123352	1.04502e+06	134170	191779	6954.09	3370.28	142374	991057	641809	437956
88.0474	582.974	1.32072e+06	1.53286e+06	1.58727e+06	1.1653e+06	145618	809779	1.13081e+06	547732	563313	96256.6	1.57618e+06	425492	3.75593e+06	3.7389e+06	2.8864e+06	2.41153e+06	1.44435e+06	1.49523e+06	414042330	5.25187e+06	1.84183e+06	1.72893e+06	816103	890198	1.07522e+06	212448	8.48628e+06	6.1566e+06	2.82851e+06	5.85958e+06	1.79174e+06	2.85121e+06	3.04937e+06	2.73811e+06	4.61935e+06	4.9701e+06	402722	47631.8	55144.4	265494	37856.3	49360.8	576.804	365.081	181329	290959	377095	140770
88.0474	744.125	2.02068e+08	1.69308e+08	861796	653350	3.04536e+08	2.37498e+08	798789	674065	895071	1.19537e+06	644929	653486	3.56299e+06	4.71783e+06	4.32676e+06	3.70069e+06	2.05272e+06	1.94819e+06	6.02754e+08	5.07281e+06	2.75377e+06	2.81975e+06	3.42508e+06	4.61388e+06	2.36406e+06	501933	4.236e+06	3.83164e+06	5.35703e+06	2.61008e+08	2.43081e+06	4.52021e+06	4.41398e+06	4.27814e+06	3.92383e+06	4.0114e+06	699062	87888.5	92317.5	427719	15743	85272.3	0	0	257982	572590	409531	353548
88.0474	732.178	1.7628e+08	3.68733e+08	682479	552427	2.99707e+08	1.49915e+08	658183	579554	3.3616e+08	2.14302e+08	556864	554403	1.69396e+06	3.37783e+06	3.478e+06	2.93312e+06	1.74498e+06	1.6744e+06	3.61624e+08	2.93957e+07	2.37644e+06	2.30036e+06	4.09993e+06	3.84265e+06	2.1526e+06	408707	3.87763e+06	3.32089e+06	3.39353e+06	1.71249e+07	2.07852e+06	3.76397e+06	3.39505e+06	3.31297e+06	3.50777e+06	3.50495e+06	594082	69485.8	80729.6	361812	58046.5	76815.5	4719.01	0	249417	486387	348667	296955
88.0473	470.895	1.41205e+06	1.87906e+06	502283	397758	5.02035e+06	4.76796e+06	411123	390424	377923	355395	356987	350842	3.10789e+06	2.66776e+06	1.6996e+06	1.47751e+06	1.50076e+06	1.56476e+06	1.14426e+07	2.64686e+06	1.56134e+06	1.41257e+06	3.05178e+06	2.95014e+06	764901	249258	2.12378e+06	1.70416e+06	2.49464e+06	8.68559e+06	1.21381e+06	2.02235e+06	2.32548e+06	2.15977e+06	2.30635e+06	2.2837e+06	581187	62276.9	73255.8	387518	55624.6	77842.1	1076.08	1934.97	543998	576479	1.34946e+06	1.63682e+06
88.0474	1345.03	220106	210852	159059	140872	124089	110054	112426	101069	99341.2	89112.5	89168.4	165090	1.30682e+06	1.64213e+06	1.40341e+06	1.24661e+06	1.21342e+06	1.07193e+06	1.48301e+06	1.64786e+06	1.44244e+06	1.26869e+06	1.18474e+06	1.17234e+06	874104	707229	959408	974407	871176	902516	913306	925777	917100	916194	658005	580619	702238	110839	127957	777636	91802	123717	0	10835.6	335719	682790	855001	394811
88.0474	783.637	12946.2	11981.6	420111	423613	305938	307853	477613	400271	539171	559309	518662	457659	3.38685e+06	2.9888e+06	1.03806e+06	3.63756e+06	7.7571e+06	4.92447e+06	3.60136e+06	3.94315e+06	1.62827e+06	1.57917e+06	9.17472e+06	8.44418e+06	1.62137e+06	207087	2.7855e+06	2.77215e+06	3.8645e+06	2.68402e+06	1.73304e+06	2.88805e+06	2.80272e+06	2.72233e+06	2.22006e+06	2.10593e+06	337579	39176.9	45245	205848	30351.4	41654	3729.45	545.505	0	93775.9	197439	58603.1
88.0474	809.175	880124	1.04644e+06	785399	850792	618907	601846	107013	117962	2.05293e+06	1.78829e+06	1.83313e+06	1.71599e+06	2.52495e+07	1.90786e+07	3.79406e+06	3.23353e+06	1.81847e+06	1.76761e+06	1.06854e+07	2.24029e+07	2.43393e+06	2.37896e+06	6.56973e+06	5.3459e+06	1.93243e+06	412411	8.9624e+06	2.20473e+07	1.20276e+07	1.00362e+07	2.27501e+06	8.26838e+06	7.67708e+06	5.85203e+06	5.75576e+06	5.17877e+06	627284	71068.9	87302.4	390613	60464.5	80296.4	8685.64	0	202079	498809	328003	55227.7
88.0473	1301.57	104007	143079	72415.2	71810.9	90854.9	86090.2	101059	87778.4	76818.9	68765	58892.3	45906.4	5.92917e+06	1.30302e+06	1.19287e+06	1.03211e+06	824971	752511	1.1208e+06	1.28748e+06	1.01089e+06	1.01241e+06	854396	825227	620390	164931	749855	728209	647558	693904	655836	662053	782979	757812	449833	418260	191623	153766	188079	114463	48926	109370	0	0	206345	594745	100142	256161
88.0473	1433.13	100532	99896.9	78929.5	67926.9	70691	60649.9	57562.3	50916.5	53846.8	48707.4	37934.5	31725	606682	764803	708908	624210	607138	504183	747953	749288	680608	628063	532345	525314	393532	84041	428254	432974	390692	421281	435292	439713	437918	430165	321931	311427	485484	91912.5	67105.4	623643	72794.6	67216.2	0	0	99009.4	435058	222908	175826
88.0473	1289.74	157360	223361	108672	101485	120154	118337	124733	135024	109669	97640.7	107079	84074.5	1.6977e+06	1.84984e+06	1.78873e+06	1.6322e+06	1.5148e+06	1.23519e+06	1.69959e+06	1.99418e+06	1.80639e+06	1.62689e+06	1.48559e+06	1.40959e+06	1.13175e+06	2.19568e+06	1.12663e+06	1.134e+06	1.20023e+06	1.12037e+06	1.13315e+06	1.19541e+06	1.29349e+06	1.16328e+06	797988	703474	961367	142683	115527	909303	118983	215161	3103.17	0	315681	552587	500557	407290
88.0473	884.486	737904	734523	1.1618e+06	918977	581778	662117	733850	679449	1.01469e+06	1.0026e+06	551730	492884	4.11455e+06	4.34912e+06	4.04851e+06	3.56779e+06	1.71953e+06	1.6353e+06	5.63735e+06	6.01433e+06	2.60083e+06	2.40666e+06	3.41217e+06	3.50413e+06	1.83377e+06	456045	4.55523e+06	4.26597e+06	2.68508e+06	0	2.22513e+06	4.09203e+06	5.07746e+06	4.59057e+06	3.15827e+06	3.02932e+06	693392	86197.6	96894.3	430789	59942.5	84234.6	9769.78	1250.66	178495	360992	431460	459774
88.0474	796.444	1.26686e+06	73198.5	1.50961e+06	1.59828e+06	845352	883103	1.1485e+06	1.03152e+06	1.99227e+06	2.10493e+06	1.60687e+06	2.0009e+06	2.22005e+07	2.13791e+07	6.08509e+06	5.32329e+06	2.97135e+06	3.00474e+06	1.35766e+07	1.42576e+07	3.86654e+06	3.88004e+06	0	0	3.16613e+06	640427	2.72222e+07	3.94515e+07	1.57844e+07	9.87538e+06	2.6726e+06	8.62922e+06	9.94271e+06	9.43195e+06	7.48146e+06	1.40941e+07	945396	106154	128958	594293	85682.5	120109	9498.2	575.595	246827	47596.3	464558	40195.3
88.0473	1422.03	163727	160378	130743	104211	111738	102224	97622.4	89705	86889.8	74781.5	66311.4	53056.2	1.03141e+06	1.24411e+06	1.07107e+06	979976	975063	846275	1.22218e+06	1.27156e+06	1.12852e+06	1.05819e+06	884920	811976	701316	802843	756844	713880	687715	626392	665179	638740	738006	673278	529391	472784	834005	105376	113844	578280	79604.5	79972.7	0	0	148200	97179.1	346915	294154
88.0473	1087.03	557935	389600	1.06806e+06	1.02766e+06	708447	906921	803186	723639	943489	887844	489697	413340	3.59089e+06	3.52234e+06	1.08196e+07	5.63403e+06	1.62072e+06	1.39559e+06	4.96452e+06	4.99235e+06	2.13926e+06	486017	3.32836e+06	2.83157e+06	1.33463e+06	415349	3.78852e+06	3.65056e+06	3.30894e+06	3.55892e+06	1.95211e+06	2.98496e+06	3.87282e+06	3.70937e+06	2.23077e+06	2.10366e+06	765714	85306.2	173236	445099	71535.1	87996.3	3285.94	0	0	88473.9	408801	279605
88.0473	1383.42	140413	141245	110744	99461.7	93834.9	79580.6	81747.8	73900.6	68759.6	64691	58060.1	45336	867101	1.01663e+06	962230	942985	792087	693759	1.08478e+06	1.07217e+06	999054	926791	807877	738744	619512	519175	654020	611638	622974	551690	619509	591958	628699	630773	457875	366164	683142	109367	87922.4	888197	82638.2	152885	7279.85	0	432334	428660	93893.4	230648
88.0473	935.412	596771	531059	959964	813214	538609	877097	619203	542018	732406	728145	383119	362584	4.06041e+06	4.12054e+06	4.07287e+06	3.5307e+06	1.48021e+06	1.43572e+06	5.01001e+06	5.03139e+06	2.15951e+06	2.0456e+06	3.73096e+06	3.02778e+06	1.3502e+06	358137	4.48085e+06	1.11636e+06	3.0291e+06	2.52342e+06	1.84072e+06	3.19831e+06	3.97713e+06	3.7776e+06	2.64692e+06	2.48163e+06	641961	50227.8	86242	349638	172842	72353.4	3300.88	0	0	462928	225533	97894.6
88.0473	1457.67	156412	144298	113927	101115	97496	89078.9	87805	74175.2	76067.9	69884.8	55538.2	44872.7	856712	1.01545e+06	979140	961009	877072	762594	1.02166e+06	1.16295e+06	1.01197e+06	944623	723075	764283	587750	546788	714514	669860	0	515071	510280	608047	611500	625931	456553	409558	863266	83687.7	91741	864734	95678	111672	0	2104.9	435496	606349	314806	242039
88.0474	613.478	19763.9	751301	403833	373583	392418	467585	278631	241368	283684	272107	208501	199628	1.98028e+06	2.1309e+06	2.21788e+06	1.96898e+06	2.23181e+06	2.16012e+06	3.66871e+06	2.62897e+06	1.51998e+06	1.80785e+06	2.18812e+06	1.86273e+06	1.12788e+06	119869	1.89981e+06	1.55598e+06	1.98898e+06	2.33453e+06	960407	1.63452e+06	1.59462e+06	1.488e+06	1.70317e+06	1.70404e+06	203685	23178.6	28628.5	131367	18407.8	27944.9	0	410.281	24668.3	162687	562593	157749
88.0473	1443.31	222969	219830	180701	159078	154549	143334	134492	113629	113414	108018	92441.7	71677.6	1.34688e+06	1.60164e+06	1.4524e+06	1.48523e+06	1.30066e+06	1.13557e+06	1.6587e+06	1.752e+06	1.59253e+06	1.46037e+06	1.24382e+06	1.23877e+06	918092	114072	1.03679e+06	1.00311e+06	927095	898744	933290	933797	962605	999352	729211	628588	152711	176468	149189	2.45897e+06	141488	162687	19167.5	7864.01	661876	818249	499015	399174
88.0473	462.5	485322	666303	145981	106634	895374	1.55741e+06	143846	131478	126884	116522	118910	124767	1.2071e+06	911303	615064	525025	520239	539660	4.51817e+06	1.1646e+06	582319	486825	1.11331e+06	1.09121e+06	270982	85165.9	653652	534434	972607	1.90675e+07	398723	857451	1.03607e+06	937343	889193	815807	186987	19202.5	23547.5	122791	16051.8	24020.9	531.185	0	0	90797.5	7840.42	0
88.0474	772.705	575191	480064	1.25431e+06	1.04236e+06	697952	814306	1.18133e+06	1.07863e+06	1.54037e+06	1.61977e+06	1.10566e+06	1.03724e+06	8.23728e+06	8.19292e+06	6.81949e+06	5.80684e+06	4.18102e+06	4.35395e+06	8.3573e+06	1.11605e+07	4.61989e+06	4.60378e+06	8.28642e+06	7.90491e+06	3.52203e+06	666215	7.18896e+06	6.57908e+06	9.28201e+06	10746982	4.00589e+06	7.37715e+06	7.71268e+06	7.50277e+06	6.3719e+06	6.26994e+06	1.03902e+06	117803	138125	639686	94346.4	130924	10122.8	1162.24	201849	1.32192e+06	555111	465209
88.0473	622.221	928370	886853	670108	648201	512166	564197	490226	489981	338183	344579	335088	289126	3.25906e+06	3.35892e+06	3.73782e+06	628394	1.06126e+06	0	3.95181e+06	3.06714e+06	2.77462e+06	2.66101e+06	3.23399e+06	2.99731e+06	786779	248667	3.68953e+06	2.82161e+06	4.53727e+06	2.97086e+06	518684	2.01148e+06	2.16433e+06	2.01924e+06	2.14429e+06	2.1948e+06	227183	25641.9	30820.3	143069	23864.1	31571.3	1057.01	0	0	176429	166710	153691
88.0474	826.676	2.1717e+06	2.66467e+06	1.729e+06	1.83706e+06	1.98377e+06	1.98005e+06	1.50624e+06	1.30762e+06	5.16813e+06	5.34139e+06	1.18546e+07	2.89329e+06	1.01302e+07	1.00727e+07	8.24607e+06	6.94511e+06	3.72941e+06	3.55013e+06	6.7076e+07	3.64585e+07	5.34708e+06	4.94337e+06	0	0	4.00761e+06	898767	9.52677e+06	8.98981e+06	2.70064e+06	3.68938e+07	4.71088e+06	1.0747e+07	1.02766e+07	9.8703e+06	1.2795e+07	4.81209e+06	1.36744e+06	163436	194482	847704	128819	172469	16678.6	1614.16	544140	1.09311e+06	751554	646942
88.0473	1407.93	171674	170930	142796	121111	113340	108227	103119	94404.5	88163.8	82951.1	69866.2	57665.1	1.15319e+06	1.28363e+06	1.19272e+06	1.181e+06	985894	905891	1.28021e+06	1.44906e+06	1.16636e+06	1.15938e+06	956467	892701	747344	542936	811574	861879	770414	776690	754996	751661	802825	784400	572004	506402	887599	152312	123845	1.00492e+06	95397	17806.2	6224.89	0	546858	576943	431134	312738
88.0473	1279.35	119382	120911	68380.9	78941.9	61505.3	89408.6	108177	104223	90081	74375.1	78642.7	61398.8	1.19624e+06	1.44424e+06	1.34432e+06	1.17928e+06	1.04079e+06	989497	1.32321e+06	1.54092e+06	1.31559e+06	1.20571e+06	1.12755e+06	1.0291e+06	801607	1.2794e+06	846339	877649	876725	785886	898839	914464	1.00275e+06	907797	649891	557404	861801	219801	326309	714037	86675.1	20317.8	2908.69	0	143380	526390	351071	296676
88.0473	1450.56	181911	173652	140938	121722	122557	106171	108282	95793	92577.7	87828	68249.5	55790.1	1.07279e+06	1.33025e+06	1.20039e+06	1.12994e+06	1.0361e+06	938814	1.26977e+06	1.43687e+06	1.20776e+06	1.11344e+06	984710	906736	701821	1.13648e+06	847290	775663	744144	663912	743449	778129	798310	760972	567385	506883	1.28627e+06	107635	111727	409638	87864.4	120219	6248.5	3136.92	561128	426954	397473	331463
88.0473	1317.94	201198	219689	115547	113912	134411	108815	123238	110959	104899	96434.7	96458.1	76438.6	1.38298e+06	1.77676e+06	1.67087e+06	1.45708e+06	1.40903e+06	1.12067e+06	1.69425e+06	1.80721e+06	1.69621e+06	1.53572e+06	1.41649e+06	1.29831e+06	988695	610101	1.17703e+06	1.09267e+06	1.12587e+06	998037	1.03099e+06	1.03821e+06	1.03567e+06	1.08137e+06	751104	657350	1.90953e+06	95003	152691	851239	109994	129142	3979.14	0	327663	761350	490921	381536
88.0474	1049.64	331819	272960	1.90874e+06	892707	396681	506399	598548	195229	450023	468671	913027	806297	1.90674e+06	2.11699e+06	2.3143e+06	4.72581e+06	849180	812879	2.97888e+06	3.14259e+06	1.39271e+06	1.32722e+06	1.89779e+06	1.77137e+06	842860	266924	2.30773e+06	2.2448e+06	1.93853e+06	2.17271e+06	1.15107e+06	1.8945e+06	2.35603e+06	2.29741e+06	1.64475e+06	1.39016e+06	409817	51203.9	58907.6	257174	33613.1	49654.5	6564.65	2624.14	19029.2	164127	64404.1	454237
88.0518	848.148	0	18806.4	160388	192646	0	0	117717	51457.8	0	0	0	0	0	0	0	0	0	0	0	0	0	0	0	0	0	0	0	0	0	1.37019e+07	0	0	0	0	0	0	0	48274.2	0	0	0	0	0	0	0	0	0	0
88.0473	1039.97	365263	305080	655478	547134	422672	565826	469839	441900	478786	463294	277199	249617	2.34198e+06	2.31046e+06	3.54743e+06	762337	1.00702e+06	916173	3.8056e+06	3.61626e+06	1.51645e+06	1.38192e+06	2.29958e+06	2.23236e+06	906058	286133	2.63288e+06	2.41002e+06	2.18195e+06	2.37384e+06	1.30084e+06	2.12054e+06	2.71687e+06	2.53099e+06	1.83636e+06	1.77272e+06	455004	44647.2	61620.3	268790	40795.7	51829.1	5958.07	0	29007	324297	258120	206320
88.0474	1394.97	187978	185452	158131	136306	128355	113840	108507	104200	94583	89923	77026.6	62848.6	1.12161e+06	1.45257e+06	1.35696e+06	1.25193e+06	1.08377e+06	974187	1.43458e+06	1.50414e+06	1.32377e+06	1.2762e+06	1.02838e+06	1.05467e+06	799422	740869	868835	888919	828453	808115	814609	829573	854390	802328	598784	546412	975017	143415	120536	804603	101539	159037	3143.68	0	573067	618076	402120	362407
88.0474	374.544	238609	160771	60051	50640.8	171069	190582	54980.9	46810.5	42814.5	44381	64910.1	59140.5	660742	603489	330349	278615	360716	355131	390515	392959	401241	278502	596857	556790	185960	108942	34240	188274	480547	450881	236702	224895	229378	225549	421838	412704	223153	25676	25140.4	142716	21963.7	28828.7	988.117	779.356	93796.7	169050	170369	161839
88.0474	842.116	645366	757310	735380	660960	1.05754e+06	956634	522209	481059	820573	870759	484857	484172	3.16371e+06	3.28871e+06	2.92167e+06	2.42947e+06	1.33486e+06	1.18311e+06	0	4.00438e+06	1.84315e+06	1.75917e+06	205165	537330	1.34699e+06	324530	3.1414e+06	2.93092e+06	0	1.46826e+07	1.57963e+06	3.41071e+06	3.52293e+06	3.47572e+06	205880	0	507399	28638.1	70704.1	312705	63231.4	60951.5	1887.2	0	187585	399460	248775	179779
88.0474	1058.42	872944	536886	1.48498e+06	1.34306e+06	2.01828e+06	272000	1.05959e+06	949613	1.17712e+06	1.19923e+06	637470	593468	5.07367e+06	5.35485e+06	5.75851e+06	4.99964e+06	2.43491e+06	2.11112e+06	7.73241e+06	7.70306e+06	3.43551e+06	3.16401e+06	4.91804e+06	4.72314e+06	1.97637e+06	673317	5.62112e+06	5.38772e+06	4.90802e+06	5.41346e+06	2.76869e+06	4.73369e+06	5.94213e+06	5.921e+06	3.87665e+06	3.63144e+06	1.0004e+06	106197	145261	642955	88469.7	125565	7758.06	1473.34	16428	506652	613296	456360
88.0474	356.659	945353	243002	96412.4	70242.9	594074	2.08885e+06	125961	87354.9	90609	99534.5	176632	181522	1.96632e+06	1.535e+06	645936	590353	1.11042e+06	1.0781e+06	580591	995885	787760	618639	2.57653e+06	2.49985e+06	587803	219370	76184.8	123034	2.12582e+06	905075	472986	406089	573995	457635	2.09975e+06	2.85785e+06	405670	41885.3	49014.4	282820	38932.3	55493.5	3450.39	2145.87	101152	148700	114434	71471.4
88.0474	278.076	5701.71	40700.4	30520.2	33775.5	88409	71360.1	41434	34695.3	30044	33082.8	32799.4	29576.4	87102.9	166569	195232	184984	236564	226910	154326	293605	329642	254104	251507	266243	99444.7	75439	80114	162175	469483	777025	196879	185122	187951	221121	210277	224687	198956	23893.8	21954.3	145974	3858.83	31182.5	1013.76	481.289	124436	159117	136733	102684
88.0518	311.348	42986.9	21738.4	16984.3	18510.7	14686.1	12818	20543.4	21887.2	22543.9	13362.2	12020.9	13598.9	0	0	305257	0	0	0	0	0	0	0	0	0	0	0	0	0	0	0	0	0	0	0	0	0	0	0	0	0	0	0	0	0	0	108819	80585	0
88.0518	382.258	28480.9	7536.25	64055.7	80602.2	0	0	55426.6	64701.4	78031.6	62603.1	49568.5	64976	0	0	0	0	0	0	0	0	0	0	0	0	0	0	0	0	0	0	0	0	0	0	0	0	0	0	0	0	0	0	0	0	0	289885	0	0
88.0519	536.109	9.35222e+07	9.06339e+06	1.22821e+07	1.05015e+07	6.2446e+06	6.02295e+06	1.12851e+07	2.35072e+07	1.31065e+07	1.1729e+07	8.26129e+06	8.57905e+06	1.2398e+06	0	197889	151311	123508	88102.8	0	2.63422e+06	76831.6	28344.4	0	0	184754	0	4.56199e+06	1.5536e+06	0	0	0	0	803957	0	0	2.33948e+06	0	0	0	0	0	0	0	0	0	0	0	0
88.052	446.133	942891	8451.1	0	7191.12	0	0	313976	464333	23312.7	0	102807	82607.7	1.51426e+06	978001	272543	122358	309002	437997	0	800800	334525	301749	648999	455334	144357	0	791196	0	0	0	51757.6	54516.2	0	0	14640	0	0	0	0	0	0	0	0	0	0	0	0	0
88.0519	780.626	31714	119379	0	0	0	0	0	0	0	5637.73	0	0	0	0	0	0	0	0	0	0	0	0	0	0	0	0	0	0	0	0	0	0	0	0	0	0	0	0	0	0	0	0	0	0	0	0	0	0
88.0519	213.581	18766	8481.79	12864.5	14237.1	10269.3	7298.06	6267.92	8620.55	4059.98	4143.26	2845.73	2495.68	0	0	0	0	0	0	0	0	0	0	0	0	0	0	246294	159590	48554.7	83077.7	0	55305.5	0	112404	39183.3	21775.2	0	0	0	0	0	0	0	0	25701.2	1554.86	119462	94739
88.0519	615.775	194396	59462.8	13125.8	0	0	0	0	0	0	0	0	0	0	0	0	0	0	0	1.01787e+06	674597	0	0	246219	28258.2	0	0	0	0	0	166591	0	19447.1	18800.3	35230.3	116841	42990.7	0	0	0	0	0	0	0	0	0	0	0	0
88.0519	317.687	68355.9	45866	22436.6	35144.8	7974.41	4244.91	32985.2	33193.8	44200.2	37557.4	27101.4	28257.6	0	0	0	0	0	0	0	0	0	0	0	0	0	0	0	0	0	0	0	0	0	0	0	0	0	0	0	0	0	0	0	0	0	0	0	0
88.0521	569.03	6272.88	9340.89	0	0	12243.4	0	0	0	0	0	0	0	0	48813.5	359947	338469	0	11780	0	4.7953e+06	19155.9	36868.4	81504.8	78932.8	11964.3	0	88179.5	116690	13897	0	0	0	72083.9	71291.8	0	0	0	0	0	0	0	0	0	0	0	0	0	0
88.0519	547.321	2.09021e+07	9.69663e+06	3.6444e+06	6.54755e+06	7.23102e+06	2.04719e+06	6.36093e+06	4.25737e+06	1.86371e+06	2.56411e+06	858875	2.71828e+06	48966	200497	113343	175437	0	0	0	0	0	15175.5	0	0	52656	0	1.05082e+06	0	44885.2	0	12855	0	0	0	991931	0	0	0	0	0	0	0	0	0	0	0	0	0
88.0519	226.241	0	0	3152.46	6677.6	0	0	3852.59	3750.21	2568.81	0	2030.9	961.374	0	0	0	0	0	0	0	4554.83	0	0	0	0	0	0	389323	335410	85934.4	50914.1	3110.09	23269.8	0	0	83648.6	38693.5	0	0	0	0	0	0	0	0	4048.85	0	96940.2	116023
88.0519	845.98	15004.6	137317	98507.3	162358	0	0	171745	173749	0	0	0	0	0	0	0	0	0	0	0	0	0	0	0	0	13211.1	0	0	0	0	0	0	0	0	0	0	0	0	0	0	0	0	0	0	0	0	0	0	0
88.0519	359.739	0	0	26433.4	17912.6	0	0	25810.9	22350.5	4894.82	5869.04	0	2200.23	0	0	0	0	0	0	0	0	0	0	0	0	0	0	0	0	0	0	0	0	0	0	0	0	0	0	0	0	0	0	0	0	0	0	0	0
88.0756	829.654	9492.56	31453.6	3789.49	0	0	0	0	0	0	0	0	0	0	0	0	0	0	0	0	0	0	0	0	0	0	0	0	0	0	0	0	0	0	0	0	0	0	0	0	0	0	0	0	0	0	0	622997	771230
88.0756	704.973	0	0	13234.6	0	0	0	0	0	0	0	0	0	0	0	19929.3	0	0	0	0	0	0	0	0	0	0	0	0	0	0	0	0	0	0	0	0	0	0	0	0	0	0	0	0	0	0	0	497981	620299
88.7955	235.384	0	0	0	0	0	0	21102.9	6088.8	4458.36	2630.23	0	0	287715	75896.9	349139	532367	0	0	714797	417637	33683.8	48167.5	260912	211384	0	0	0	0	0	0	0	0	0	0	0	0	0	0	0	0	0	0	0	0	0	0	0	0
88.8314	235.89	0	0	0	0	0	0	19611	5667.72	4672.68	2439.46	0	0	132567	29834.7	88888.2	293243	0	0	591426	332269	34620.2	35069.2	149414	86434.9	0	0	0	0	0	0	0	0	0	0	0	0	0	0	0	0	0	0	0	0	0	0	0	0
88.9603	403.12	340195	0	146573	98199.3	102776	28007.6	69974.3	84085.9	36091.9	33997.5	0	0	0	457191	0	28198.4	0	0	288847	153243	0	34969.7	382087	0	0	47603.6	0	0	0	0	0	0	0	0	939708	0	20843.2	31735	11787.6	53888.1	29023.6	15096.2	20613.2	24325.9	100163	67162.1	106104	99364.4
89.0055	524.967	6.11193e+06	0	0	0	649150	0	369444	1.12322e+06	490507	519112	0	0	0	685879	3.09805e+06	3.965e+06	0	0	0	2.96473e+06	1.72085e+06	2.78454e+06	0	0	1.61392e+06	75731.2	728422	1.27281e+06	0	0	0	0	0	0	0	0	5953.58	55748.3	20204.1	92702.4	53643.6	27785.4	45268.3	40143.9	150455	46090.3	18781	66644.1
89.0054	307.816	127352	88505.3	121440	51870.8	137681	65335.4	30935.3	71704.9	32670.6	34939.3	31283	37306.8	226161	278123	157632	157557	186139	129580	228573	138339	60434	71325.1	148409	186152	60217.3	24287.7	519228	502449	590835	1.07033e+06	118503	323547	437300	306441	404855	205743	9111.39	14357.8	6185.11	25009.1	15956.5	7090.29	9332.84	8937.49	47840	85907.1	436982	162171
89.0152	472.013	133407	50847.3	94436.1	87047.3	0	0	77982	79505.8	46758.3	44952.4	55265.5	49092.8	0	0	179839	239735	14239	23626.9	0	164099	32442.7	75320.7	39999.4	9989.19	53576.9	43666.7	142196	124256	49787.4	0	24170.1	77711.1	57658.7	52003.3	13154.5	7841.88	16405.5	30632.2	10261.6	46161	33182.7	13704	19015.2	19593.5	72842.3	42725.9	66023.3	33588.7
89.0232	322.812	470070	0	186992	153810	64349.9	28253.9	93402.2	103744	80214	70799.1	0	17862.7	431758	296117	268278	288415	422110	172432	1.18832e+06	803671	82961.8	110192	529637	270099	105124	36816.5	120909	129014	0	0	103059	254244	245553	111265	67685.4	0	24943	23140.8	7991.28	38321.6	26595.9	12186	7338.95	7079.97	228762	146005	265909	202314
89.0385	235.747	9.00786e+06	7.3128e+06	4.83265e+06	3.5583e+06	3.28971e+06	3.02147e+06	1.40788e+07	1.09959e+07	3.53924e+06	6.66719e+06	3.58996e+06	3.3754e+06	2.87255e+08	1.90935e+08	4.71308e+08	4.674e+08	4.61468e+06	4.69369e+06	9.3948e+08	6.2292e+08	8.59711e+07	1.10649e+08	125883983	1.48711e+08	3.8707e+06	384656	4.76936e+07	3.87911e+07	1.25127e+07	3.52928e+07	7.14709e+06	2.52384e+07	6.08139e+07	5.61751e+07	4.63927e+06	1.99798e+07	140304	47381.9	22948.9	133772	70271.9	39093.2	101960	109338	2.47383e+06	1.51018e+06	1.64483e+07	1.58704e+07
89.0385	303.196	5.46887e+06	4.03617e+06	1.05829e+07	9.68384e+06	6.24676e+06	6.0387e+06	7.07788e+06	7.35394e+06	3.26497e+06	3.17844e+06	3.01873e+06	3.71868e+06	4.32969e+06	2.65104e+06	5.04411e+06	4.57504e+06	1.91713e+06	871389	5.58031e+06	4.67221e+06	1.73816e+06	3.21662e+06	4.24937e+06	4.77235e+06	3.37537e+06	305123	7.52987e+07	7.10875e+07	2.43444e+07	5.62253e+07	7.69767e+06	2.84487e+07	6.71302e+07	6.48694e+07	1.93566e+07	1.55921e+07	59672.5	64799.9	19927.1	103466	8990.55	29312.7	43666.2	43591.6	3.12835e+07	1.61028e+07	5.39421e+07	5.69227e+07
89.0385	309.193	966863	475328	952539	989134	1.26474e+06	566767	913873	688549	377939	446486	403699	490042	1.67201e+06	1.9304e+06	978210	1.44842e+06	693961	791461	1.79105e+06	1.60457e+06	773026	1.23321e+06	1.37092e+06	1.34378e+06	592871	213975	1.89838e+07	7.58028e+06	6.07891e+06	1.3958e+07	2.51516e+06	7.57376e+06	1.30186e+07	1.3922e+07	5.19201e+06	5.06179e+06	68484.9	72560.5	25370.5	121319	75887.1	36750	51296.5	53173.2	5.42101e+06	3.36554e+06	1.01375e+07	1.09009e+07
89.0386	474.622	362059	177574	60757	67776.4	0	0	117209	310778	207346	16799.5	220967	186920	161721	68816.8	696826	289839	30270.8	34760.1	0	155633	133583	180762	127970	43070.1	75166	78974.2	553337	303664	93693	0	88571	44962.5	294252	279121	79130.3	50049.8	31463.4	58793.8	20700.9	91464.8	60467.7	28357.8	37929.4	37864.8	173058	186784	193022	257100
89.0385	459.959	639711	355825	510086	414800	0	0	579958	551054	527995	641005	645113	340923	18020.1	36663.8	213553	293877	29429.3	20605.6	0	304295	210162	206814	165801	50576.8	117710	119059	634415	480830	125776	0	79852.6	463593	559258	509549	55436.6	122320	50054.9	87379.3	25476.5	84751.7	83794.1	41013	59218.4	60491.6	459083	230617	436679	381884
89.0385	1360.13	84959.3	47615.9	74121.4	375641	98221.7	127855	134304	189727	115262	104523	204848	57927.9	68367.2	61593.3	1.01641e+06	650513	556955	274843	126795	740256	622593	460023	1.12702e+06	1.19486e+06	21378.2	0	615178	1.40853e+06	101618	856370	262491	418142	440927	1.05163e+06	705435	378700	206624	67779.4	27686.8	30742.4	53958	28974.2	16516.6	105214	2.73842e+06	1.49931e+06	1.6022e+06	1.60412e+06
89.0385	358.92	315864	163490	330434	311395	183206	92536.7	224595	147645	190666	225180	144694	199324	355862	271149	206095	637693	159265	136366	1.33657e+06	3.33148e+06	377873	291678	1.04486e+06	1.42474e+06	153998	116231	1.25804e+06	570973	329852	226158	315205	351009	664207	2352527	599969	608637	50188.5	87617.6	29554.3	144458	87299.6	41892.4	95250.7	236456	771635	389548	1.13271e+06	1.08542e+06
89.0416	990.565	62983.7	11146.7	1.96899e+06	3.38557e+06	0	0	1.05582e+06	2.78391e+06	20923.6	6717.21	360012	340468	3.60023e+06	1.32311e+06	3.01699e+07	4.88872e+06	0	0	0	0	1.63134e+06	1.56618e+06	490102	145254	360927	27558.8	2.57836e+07	1.52688e+07	0	0	1.55016e+06	0	1.27318e+07	9.50378e+06	207530	0	12284.3	191621	19536.8	21723.8	92325.2	29288	65764.2	57086	336390	85134.5	1.30847e+06	135806
89.0385	221.972	2.75232e+06	1.5873e+06	693567	767084	3.74923e+06	3.87385e+06	1.07451e+06	1.04029e+06	1.49335e+06	1.9534e+06	640287	874648	1.3395e+07	1.70392e+07	1.0501e+07	1.13036e+07	4.09858e+06	4.50267e+06	6.81504e+07	3.77151e+07	6.80802e+06	8.71258e+06	2.26806e+07	1.98108e+07	1.28107e+06	137026	4.0502e+07	3.50686e+07	4.35102e+07	1.64173e+08	1.82004e+06	1.43946e+07	4.74833e+07	3.67466e+07	6.04714e+06	1.18268e+07	168368	93821.9	29129.7	176992	101324	46116.4	42393.7	78552.4	141330	126383	452026	180493
89.0385	1120.67	106078	62763.4	413848	326868	12414	0	358659	240424	1.21451e+06	1.41185e+06	402384	462706	1.21223e+06	763268	2.29556e+06	3.33811e+06	136253	32879.8	2.3361e+06	1.67486e+06	576677	520842	1.98367e+06	1.62758e+06	0	0	1.50776e+06	652825	654908	0	0	0	2.96627e+06	1.06066e+07	1.6872e+06	1.35026e+06	85655	54527.8	7657.74	0	20277.1	18510.3	46513.9	37953.9	0	0	645450	122305
89.0385	279.377	15471.5	565927	427814	634044	665195	192015	485039	334936	873827	347950	422515	1.43296e+06	1.81039e+06	953131	1.33141e+06	1.19364e+06	455408	498102	3.73901e+06	2.05001e+06	914051	933865	1.00859e+06	959099	435070	184293	1.12529e+07	4.36609e+06	1.91367e+06	3.56027e+06	1.365e+06	2.98757e+06	3.61053e+06	1.0241e+07	1.80306e+06	9.38945e+06	182374	137746	37897.5	65163.2	136500	59161.7	11996.4	92424	378459	240705	3.91088e+06	789789
89.0417	1157.95	147637	111696	733147	185667	97634.6	268732	680798	474157	524221	214540	169246	1.24135e+06	2.8952e+06	1.18115e+06	9.23156e+06	3.85159e+06	102170	113647	3.54979e+06	5.15696e+06	581414	291571	812292	766800	35439.4	36599.9	3.28884e+06	1.46084e+07	0	0	155908	591126	894649	3.80945e+06	2.55432e+06	527268	246495	85279	9162.63	55576.7	33930.7	12123.8	45094.6	49785.8	0	27160.7	166965	981776
89.0385	390.847	154398	130537	96265.1	74593.7	263937	256433	111328	108396	97405	98074.4	63680.8	94476	27492.4	232164	369066	433985	282409	315468	1.22465e+06	680486	217134	220610	404730	424523	131781	131331	985033	874064	529298	1.27151e+06	311182	893873	1.09363e+06	1.02262e+06	494828	498638	18169.9	203019	22036.4	156997	94259.5	48254.4	43872.7	45374.1	560658	195951	612844	609372
89.0385	385.991	98413.9	97564.9	143415	150678	132539	135289	131097	133918	149431	137054	110893	124339	355848	190123	463176	449806	233157	254295	1.23632e+06	700012	268177	311034	100044	521794	207222	118504	1.02101e+06	840195	475626	467984	308876	746549	905797	879502	485195	495507	35782.4	81141.4	31669.6	149386	81315.6	45363.8	84174.6	78661.9	326345	206856	389061	389816
89.0385	366.878	479901	277250	345711	307158	360545	209700	440280	325472	406779	295821	237766	444937	374906	306028	487877	417829	165409	183727	1.36644e+06	689789	257528	276674	449641	484843	165901	96890.4	2.59839e+06	884700	50655.5	369307	269873	666660	770125	747380	370939	397060	36751.9	62455.5	22005.5	63382.2	61835.4	29216.2	45795.9	43547.5	308321	379789	776481	306947
89.0385	345.947	259051	142332	144981	133763	36264.9	81729.4	290685	152751	103027	119221	109883	120488	453061	312874	669026	658437	37118.1	50368.5	853456	596645	637344	691962	425818	841328	80274.5	96606.1	2.00463e+06	1.74554e+06	310914	3.35846e+06	281795	659682	1.69739e+06	1.6564e+06	388698	400389	156967	67460.8	23213.7	98464.8	63016.6	32035.7	49233.6	49190.4	549725	305200	735613	572417
89.0416	856.144	0	0	655912	275675	0	0	408180	390920	0	0	0	0	229753	0	3.0302e+06	3.19635e+06	0	0	0	0	2.16279e+06	3.13481e+06	0	778378	1.79464e+06	82024.7	7.65843e+06	5.17028e+06	0	0	0	0	5.206e+06	5.43833e+06	0	0	28604.7	514062	67721.3	90885.2	275814	84979.1	53970.8	32857.6	60315.6	480790	18854852	1.65732e+07
89.0385	267.608	1.37456e+06	653137	113611	481565	1.71232e+06	1.60263e+06	413644	394820	220356	324559	261327	416253	7.97064e+06	674287	927161	800002	3.13995e+06	3.3154e+06	1.83807e+06	2.37494e+06	713013	759531	834043	797172	870806	147302	211625	107760	9.12549e+06	1.91265e+07	1.06541e+06	1.22185e+07	3.37233e+06	3.33652e+06	589130	598993	134501	122375	22411.2	116601	61951.9	31411	45590.7	50667.8	163565	108937	397292	423452
89.0416	979.82	81471.6	20307.2	771568	544593	0	0	516057	498779	33506.7	0	495781	571432	2.33996e+06	423554	9.92688e+06	8.49485e+06	0	0	0	0	1.93571e+06	6.03686e+06	1.86318e+06	222974	152398	31164.6	8.01792e+06	5.68491e+06	0	0	0	0	4.92428e+06	4.90456e+06	1.07434e+06	1.00169e+06	67541.9	542290	82299.7	33382.3	206961	63564.4	31098.7	8323.14	0	1.36906e+06	6.26175e+06	4.152e+06
89.0416	787.339	0	0	0	0	0	0	0	0	0	0	0	0	0	0	6.45647e+06	5.36146e+06	0	0	0	0	7.51044e+06	8.6087e+06	0	0	397967	125708	0	0	0	0	0	0	0	287753	0	0	33252.4	31200.6	32965.3	99926.1	39545.5	26960.3	61307	56586	54227.2	111553	1.16576e+06	1.18317e+06
89.0386	377.877	869686	138823	315259	205292	166786	262335	258646	167839	261865	165526	132710	145317	505270	505787	644663	568758	284668	302539	1.97407e+06	986045	424966	440467	704124	679303	291317	163390	1.65756e+06	1.2817e+06	551394	253048	475380	1.2281e+06	1.49101e+06	1.4878e+06	706104	719939	53806.9	109692	37272.6	179323	108729	57384	83281.2	117500	575299	462074	937936	913563
89.0385	243.221	1.31097e+06	660678	346188	384631	415397	359498	771160	638950	532159	413406	313332	344967	9.62438e+06	5.1731e+06	1.15373e+07	9.44356e+06	1.25448e+06	1.30957e+06	4.37131e+07	1.86964e+07	6.27961e+06	4.79661e+06	1.31226e+07	1.17121e+07	1.11887e+06	200835	6.57683e+06	6.88793e+06	6.08725e+06	1.16866e+07	2.07469e+06	5.74989e+06	1.6565e+07	1.31135e+07	3.66272e+06	6.14343e+06	185798	107406	32720.2	189554	114615	51091.9	88140.6	96814.8	277874	425699	1.10441e+06	1.96736e+06
89.0385	697.885	0	0	32721.3	27257.4	0	0	12457.2	47154.7	0	0	0	0	0	0	0	0	0	0	0	0	0	0	0	0	0	45614.9	0	0	0	0	0	0	0	0	0	0	7621.48	99449.6	25163.2	103648	102048	45986.5	72321.7	64951.5	166829	17028	305750	307071
89.0416	999.436	277024	302116	702908	751911	0	0	380058	515330	503642	410871	450731	594632	1.95167e+06	1.18285e+06	3.77338e+06	4.86941e+06	0	0	0	0	1.26793e+06	1.19745e+06	4.92905e+06	3.33814e+06	1.01743e+06	30458.9	8.59129e+06	7.10229e+06	0	0	130526	2.90458e+06	5.12198e+06	5.26376e+06	2.36825e+06	2.68929e+06	35147.3	167583	32631.4	28704.5	141440	41613.2	27321.8	58696.4	62400	241363	4.11627e+06	2.85377e+06
89.0416	1169.25	147675	207692	382153	440750	0	0	426974	330349	273272	792039	1.05121e+06	1.0223e+06	1.86147e+06	527981	3.59344e+06	2.92059e+06	0	0	524331	1.24684e+06	756812	0	3.53222e+06	953421	0	27843.3	3.2948e+06	3.93896e+06	894646	0	418246	607046	4.84064e+06	4.99767e+06	5.67682e+06	2.37429e+06	235992	85188.5	21105.5	91991	36209	5564.15	64833	56733.3	0	49192.5	127942	211954
89.0385	420.765	471278	25760.9	115450	112828	124537	100732	103440	102418	132170	113427	89321.8	102952	521723	257667	657272	188425	108457	89967.4	290244	1.75625e+06	870609	1.0006e+06	767751	790914	153660	125729	463609	371809	268778	0	327713	692414	729881	709886	63902.7	76752.8	21597.9	81463.1	31526.8	149830	86089	41866.7	64556.7	59544.3	301101	185208	313446	287020
89.0385	583.019	316032	0	0	27295.4	0	0	0	0	2131.53	0	0	0	21751.8	0	0	0	0	0	8.73516e+06	0	0	0	0	0	0	119667	0	0	0	0	0	0	0	0	0	0	0	83951.4	34727.2	140943	86130.7	39250	68246.7	64699.4	144754	549552	659017	429780
89.0385	251.462	620755	332622	222332	257434	374254	459325	196686	269539	315506	180298	219013	185362	3.46692e+06	2.64633e+06	4.57359e+06	2.90884e+06	1.01552e+06	901404	9.69899e+07	3.27792e+06	1.61179e+06	4.8564e+06	2.81527e+06	2.87023e+06	534543	161203	3.86328e+06	5.03284e+06	3.53528e+06	1.17624e+07	1.9473e+06	4.86445e+06	5.99878e+06	3.53089e+06	2.29831e+06	2.62162e+06	179314	106493	32093.7	185931	104277	49492.5	76021	81117.8	220462	148610	354908	299538
89.0417	1214.21	92585.9	73277.4	70654.4	217972	5054.73	44422.1	535928	217623	685710	857161	213720	236924	982909	886850	860843	925179	250956	35620.9	765689	2.12317e+06	303913	183145	1.77246e+06	1.83863e+06	56192.7	0	2.60381e+06	1.6494e+06	543403	1.5996e+06	270143	716925	2.08376e+06	1.79836e+06	1.09035e+06	1.0278e+06	260709	39125.4	33500.8	0	12813.4	19903.1	53592.5	34874.1	0	51708.1	81294.5	572176
89.0385	407.957	0	0	238262	239031	0	0	245289	190928	186401	217478	328781	411731	0	0	12594.5	24086.5	0	0	268452	93988.8	0	0	4.34027e+06	726515	0	112391	56106.7	192636	0	0	0	0	0	84282.8	2.56742e+06	2.15388e+06	26255.8	71316.9	24508.8	133465	79742.7	36541.3	51637.9	50964.3	606641	336318	606537	575550
89.0417	953.953	656885	262912	426629	381217	0	0	381261	387512	133346	357031	1.84584e+06	2.18121e+06	2.34632e+06	943895	1.93119e+06	1.75352e+06	0	0	2.47682e+06	959740	554850	604045	7.81483e+06	7.76739e+06	0	25801.6	7.45174e+06	3.20697e+06	0	0	0	612186	2.39771e+06	5.42446e+06	6.63832e+06	6.95808e+06	11248.8	101226	16069.8	22044.5	90720.7	37480.6	8932.52	63127.1	9271.73	0	267427	414820
89.0385	445.859	273523	15188	112464	131564	0	0	88866.7	114429	26078.6	93785.2	177211	136579	0	0	0	0	0	75714	0	0	0	0	0	0	0	88359.3	0	156764	0	0	0	0	0	0	0	0	21244.9	52051.4	22563.2	99008.2	57290	32689.2	73924.9	78320.4	260314	149976	210218	184343
89.0385	741.88	917918	0	58214.5	23749.2	0	0	0	45438.1	13228.7	0	0	0	0	0	0	0	0	0	0	0	0	0	0	0	0	71749.8	709838	469255	0	0	0	0	0	0	0	0	0	76849.5	24651	102630	89180.4	40836.3	38030.5	67394	598450	314492	466659	456893
89.0416	710.095	0	0	0	0	0	0	0	0	0	0	90341.7	0	0	0	0	0	0	0	0	0	0	0	0	0	0	35076.2	0	0	0	0	0	0	0	0	0	0	7235.1	10937.9	22402.2	71234	74880.1	35987.5	52144.3	49469.5	86351.7	0	1.06272e+06	1.05225e+06
89.0385	289.214	456312	247034	250798	235827	267921	264396	253970	224653	226029	235877	185233	235280	742252	515305	739234	655026	221567	263255	2.36047e+06	873463	474516	461723	596278	556448	207827	123526	1.06126e+06	845313	618485	1.1149e+06	518156	881439	1.26179e+06	1.16703e+06	403010	396144	68933.5	90444.1	28094.5	139384	91220.2	39613.9	58271	62114.5	81326.2	81858.3	388964	301820
89.0385	753.315	4161.24	0	80782.3	69748.8	0	0	177002	206800	0	0	156408	0	0	0	0	0	0	0	0	0	0	0	0	0	0	40652.4	111296	143500	0	0	0	0	232705	460205	0	0	0	52734	13690.3	52118.6	46958.6	24266.9	36431	33524.4	240130	75729	134900	96327.9
89.0417	1071.15	75283.3	36322.7	380916	446848	0	0	632356	614914	74672.3	30676.2	356914	1.22029e+06	1.85079e+06	858184	1.77003e+06	2.73871e+06	27435.7	0	0	187423	1.15754e+06	998556	449242	2.80466e+06	0	0	6.46001e+06	6.58263e+06	0	0	39987.4	0	5.0071e+06	9.10874e+06	1.96658e+06	1.92008e+06	15430.6	96703.3	12392.6	10870.9	78779.1	18916.5	66581.7	57873.8	0	0	686733	716818
89.0416	872.767	107797	114732	4.13758e+06	2.52025e+06	0	0	1.84753e+06	1.84831e+06	0	0	0	0	1.50976e+06	1.27256e+06	2.87719e+06	2.52877e+06	0	0	0	0	137517	114854	0	0	0	70499.9	3.58114e+07	2.49962e+07	0	0	1.3967e+06	0	1.97858e+07	1.90985e+07	0	0	0	126528	6767.52	94765.3	118536	47538.4	24904.4	76050.7	70069.9	0	265674	4.19549e+06
89.0417	812.349	0	0	92288.2	81194	0	0	77520.8	79083.1	0	0	3.39613e+06	1.10001e+07	0	0	96282.3	159474	0	0	0	0	0	0	1.61285e+07	1.55009e+07	0	30315.2	1.96115e+07	1.33644e+07	0	0	0	0	2.51371e+07	2.02591e+07	0	0	8148.65	83861	11845.3	39744.9	77310.6	31877.5	55530.2	49716.5	7406	0	0	0
89.0385	435.424	0	0	155572	212729	9825.92	26856.5	3291.13	24346.3	99345.8	93254.8	61156.4	53084.6	0	0	54830.6	143200	9829.56	7807.33	32645.5	0	0	0	0	0	13606.9	159542	135639	119078	0	0	0	0	0	0	23230.2	45304	26174.5	104733	36060.4	192100	114657	52281	75359.5	75197.4	412819	270607	431232	346802
89.0417	820.389	0	0	0	0	0	0	0	3401.29	0	0	0	2.45075e+06	0	0	60462.8	166886	0	0	0	0	0	18549.2	0	0	0	53451.4	9.71951e+06	2.39076e+06	0	0	0	0	3.83683e+06	3.30486e+06	1.85267e+07	1.87739e+07	0	102337	20789.4	70256.7	97360.4	45131.6	64458.5	64979	32886.5	0	43710.9	58421.9
89.0416	936.247	13747.9	4443.34	2.89785e+06	2.32695e+06	0	0	2.23104e+06	2.23482e+06	0	0	949107	1.12388e+06	532476	41286	8.58323e+06	6.29549e+06	0	0	0	0	5.07716e+06	5.64889e+06	773497	4.58996e+06	141794	27254.1	3.48723e+06	2.7724e+06	0	0	529590	0	2.62731e+06	2.61601e+06	3.74414e+06	4.0423e+06	9494.65	56277.5	4627.74	20739.6	56801.7	3394.83	72468	33592.9	0	0	249416	301705
89.0416	1244.01	221547	100727	60127.5	124389	36047.3	48658.4	224885	98682.8	297665	294178	26742.3	529763	1.18003e+06	775717	1.89118e+06	1.01024e+06	557815	169857	1.25288e+06	1.25277e+06	349437	706605	2.11297e+06	2.28504e+06	111432	47912.1	1.81596e+06	1.1079e+06	947179	1.22979e+06	337295	421647	2.48479e+06	2.15894e+06	1.2691e+06	1.24658e+06	199101	47398.7	34115.1	0	40085.5	11814.8	60985.4	83168	0	20630.5	359306	571310
89.0385	397.364	281557	0	0	0	0	24045.8	0	0	42724	0	0	0	0	202784	124376	0	954326	902851	210547	686209	99752.3	42695.4	311077	0	47458.7	150400	0	0	0	209135	0	0	0	29778.9	0	164851	72860.3	94913.7	44576.3	135410	106838	60074	69403.7	60842.7	401396	422099	709465	167611
89.0417	885.53	512929	403568	59658.2	75766.1	0	0	63456.8	93103.7	280606	337068	7877.5	56756.6	0	0	865952	826359	0	0	0	0	0	0	0	0	0	20498.2	2.37834e+06	1.86894e+06	0	0	0	382717	1.9885e+06	1.80927e+06	695265	0	0	53716.4	3133.11	5728.74	53297.9	4474.03	30457.7	35261.8	113870	0	300403	342595
89.0416	1084.69	70527.4	48692.1	338918	558823	0	0	350203	547196	66884.3	13998	521828	605587	1.88734e+06	695840	4.12212e+06	2.68928e+06	82734.9	29134.8	269273	82374.6	471123	715594	2.33188e+06	1.51108e+06	0	7394.74	4.19853e+06	3.80557e+06	0	0	0	0	2.988e+06	4.20402e+06	1.97143e+06	1.40335e+06	0	44741.3	12787.1	10543.3	76943.6	24858.8	100242	7113.76	0	0	676354	791539
89.0385	534.154	9.7088e+06	2.05717e+06	1.1832e+06	0	461139	970999	0	665875	625821	1.60331e+06	0	0	3.03695e+06	944328	182873	1.13096e+06	356802	349632	0	3.03866e+06	0	0	1.79017e+06	981896	360040	97575	0	728734	930808	0	982660	0	802125	0	0	842379	5545.7	70782.2	3022.88	105182	74640	33903.5	50875.2	50885.1	217145	102017	380759	319686
89.0385	413.56	0	0	81320.4	81357.9	284553	44433.4	77899.3	77354.2	78572.5	72435	54824.3	28842.6	0	0	167932	244352	0	0	552983	418092	20734	85862	1.82815e+06	0	39410.8	98150.9	269816	427036	0	529503	21672.1	263370	478409	394877	4.67944e+06	2.79777e+06	28004.2	66284	23649.8	129677	68584.1	32609.8	49134	47566.6	395012	262295	321938	300810
89.0417	1008.53	282169	84938.8	1.47923e+06	1.63352e+06	12294.2	8890.72	867178	794823	197428	138272	383706	460436	2.40442e+06	888442	4.54717e+06	3.92673e+06	0	0	305678	0	1.54825e+06	1.51865e+06	1.48334e+06	763773	361501	22445.4	1.29886e+07	9.49334e+06	0	0	460912	0	3.26495e+06	4.59453e+06	1.79854e+06	1.97086e+06	0	42174.8	9035.93	12938.3	115935	29769.1	76617.4	69021.7	0	22103	1.55751e+06	960250
89.0416	1096.3	94645.2	58302.6	375979	351659	0	0	410724	380648	45980.2	12499.8	367771	468078	4.69469e+06	893165	2.65553e+06	634036	27486	0	421451	115220	719212	737920	1.89317e+06	1.09674e+06	0	0	3.24782e+06	4.44263e+06	91343.6	0	0	0	2.00364e+06	3.05972e+06	1.85571e+06	1.61889e+06	44976.1	57700.8	22056.1	12064.9	25190	44212.8	55352.5	73557.7	0	0	310020	556920
89.0385	688.986	0	0	0	0	0	0	0	0	0	0	0	0	0	0	0	0	0	0	0	0	0	0	0	0	0	118164	0	0	0	0	0	0	0	0	0	0	22047.5	139310	43463.4	182339	133458	66773.9	97882.2	96404.6	642660	136663	274603	219526
89.0385	760.239	1169.73	0	0	0	0	0	0	0	0	0	0	9511.27	0	0	2.04388e+06	158088	0	0	0	0	0	0	0	0	0	0	0	0	0	0	0	0	0	0	0	0	0	5592.64	2145.42	21783.4	6852.64	3871.11	6659.62	8340.9	0	0	0	0
89.0417	897.228	0	0	17006.5	18210.3	133469	77085	57424.4	80518.1	0	0	0	0	3.64802e+06	0	897367	875131	0	0	0	0	0	0	0	0	0	21433.4	1.53732e+06	1.26976e+06	1.74946e+06	0	0	0	1.4077e+06	1.32187e+06	0	417713	0	51982.6	2865.1	37588.7	49484.8	17011.6	36280.9	31696.4	62023.2	0	251799	275909
89.0416	946.326	0	0	1.50759e+06	1.19996e+06	0	0	1.02188e+06	1.10457e+06	7268.83	0	947381	608109	1.86918e+06	2.43593e+06	4.10691e+06	3.61779e+06	0	0	0	0	1.44465e+06	1.41729e+06	626239	440660	0	57723	1.8896e+07	1.14031e+07	0	0	395538	0	1.69655e+07	1.27094e+07	1.74858e+06	2.33021e+06	9701.95	125981	13512.2	55357.4	122112	48199.1	94028.9	85554.7	0	0	369748	582865
89.0416	1221.87	115765	92296.2	210444	182510	13454.3	12500.3	321282	316696	471284	555104	207985	234256	1.36292e+06	487751	799986	621299	326337	31700.1	748909	835060	646345	378361	2.00654e+06	2.17647e+06	110938	24056.8	2.21244e+06	1.71495e+06	321766	1.26305e+06	498707	732501	2.35707e+06	2.24e+06	1.1904e+06	1.11522e+06	254618	85160	32438.8	23289.5	39240.5	7950.8	65328.9	67476.7	0	69484.5	178426	456935
89.0416	1017.89	544493	335943	659974	615170	19028.1	17699.9	572323	601944	295321	224929	465021	528657	8.70311e+06	3.8514e+06	3.77716e+06	3.56748e+06	0	0	0	0	1.0858e+06	1.22745e+06	1.51354e+06	459807	66223.1	6023.16	6.59589e+06	5.54055e+06	170627	0	62523.5	296016	5.91993e+06	4.28974e+06	1.72337e+06	1.41154e+06	10599.6	135686	15243	27828.4	116257	43637	83475.1	76676.6	0	20380.8	1.00941e+06	1.08268e+06
89.0416	1179.01	47666.7	38462.2	640866	2.43093e+06	57677	80522.4	400332	1.24424e+06	766659	309827	522725	2.75181e+06	793717	283268	2.04018e+06	2.98616e+06	270094	0	826274	1.27517e+06	4.39403e+06	4.0441e+06	1.84876e+06	1.6212e+06	0	13547.3	3.84788e+06	2.4461e+06	434900	141183	339900	1.7059e+06	2.5512e+06	1.88182e+06	2.27034e+06	1.0432e+06	337824	47697.6	22306.3	57638.5	20177.4	6382.04	34375.3	38563.8	0	73670.9	0	127706
89.0417	1023.09	476399	437586	622054	571337	10120.6	8584.28	517401	531113	121226	41312	430711	460779	4.33592e+06	3.01695e+06	3.39566e+06	3.31963e+06	0	0	79645.7	0	1.18549e+06	1.02721e+06	1.1232e+06	211970	45635.5	16909.1	5.41302e+06	4.73296e+06	0	0	33636.8	0	5.05438e+06	3.7087e+06	1.6334e+06	1.16218e+06	0	34950.9	12730	24174.8	52387.3	35849.1	82263.7	69111.4	0	20465.9	913145	1.01973e+06
89.0417	1140.77	152562	106393	487433	259719	28297.6	153708	473891	596159	318221	110584	250176	986930	2.22517e+06	1.35866e+06	3.29077e+06	3.4371e+06	301407	118930	1.90251e+06	1.59678e+06	1.18851e+06	884222	3.67326e+06	3.66255e+06	110722	51669.2	4.29803e+06	4.48844e+06	871199	0	248412	330440	4.23711e+06	4.57751e+06	2.68031e+06	5.03841e+06	98588.1	75955.5	28542	0	71775	9027.23	77911.9	42264.8	0	0	116091	264537
89.0385	765.527	0	0	0	0	0	0	0	7612.95	128411	105032	0	0	0	0	0	0	0	0	0	0	0	0	0	0	0	17981.2	0	0	0	0	0	0	0	0	0	0	0	39090.1	7188.55	27667.7	37944.5	15929.8	26082.9	24963.8	0	0	0	0
89.0417	917.789	36682	29291.3	1.01157e+06	781089	0	0	779556	242039	0	0	0	0	1.64956e+06	81952.1	4.24999e+06	3.14088e+06	0	0	0	0	1.8833e+06	1.72715e+06	0	0	0	42286.3	2.64076e+06	1.67704e+06	0	0	0	0	1.7561e+06	1.80633e+06	0	0	19024.4	100132	2811.82	53024	98786.3	34693.8	69837.5	66821.7	0	0	466430	470637
89.0416	1253.64	99827.9	83331.8	54052.3	101836	16918.2	46068.7	138383	85120.7	103045	76863.1	80361.4	149474	795557	288007	732833	763807	296626	148263	1.08493e+06	807552	838003	249047	1.73435e+06	1.69114e+06	23663.1	0	733682	979451	210640	1.09301e+06	540413	562751	829881	1.80136e+06	964375	904018	229292	37238.9	12531.7	34597.7	30688.7	5528.21	51142.8	57868.5	0	18309	132093	136147
89.0417	804.351	0	0	1.42728e+06	1.6445e+06	0	0	1.60929e+06	1.51881e+06	0	0	0	0	0	70548.9	2.14273e+06	1.52738e+06	0	0	0	0	0	98577.6	0	0	0	48331.4	0	0	0	0	0	0	0	0	0	0	8224.52	93842.2	11966.4	89207.3	84992.2	39999.9	58796.5	54167.2	9297.2	0	6224.16	0
89.0417	1295.76	68169.6	16179.4	65898.9	68389.8	56564.9	45162.4	80935.6	89274.3	86318.8	64243.9	84747.6	98393.3	833148	161794	754498	1.02538e+06	363779	187785	713301	520622	411196	184599	1.11943e+06	1.12651e+06	34316.9	11076.4	1.15789e+06	1.14328e+06	705674	510022	281843	375767	892648	887433	657195	566691	128291	42811.6	13553.1	0	36926.6	11842.1	64236.2	43544.5	0	72335.2	165298	294162
89.0417	1110.98	187542	114883	384110	481046	12324.4	17154.4	450690	531201	0	18556.3	569377	639292	1.53245e+06	1.16222e+06	3.31644e+06	2.76211e+06	207861	0	781848	214732	1.13137e+06	790520	2.37015e+06	2.18026e+06	0	0	4.50918e+06	502451	102581	0	0	0	1.30107e+07	4.12898e+06	2.40251e+06	1.20996e+06	40319.1	96547.6	7306.06	0	57581.8	14216.3	74387.1	62984.1	0	0	489121	674846
89.0416	926.467	0	0	595127	449480	0	0	343920	358351	0	0	112563	0	1.3313e+06	287957	2.37912e+06	2.0492e+06	0	0	0	0	332919	293283	0	0	0	35052.9	1.20799e+07	4.56821e+06	0	0	0	0	4.78824e+06	5.4861e+06	0	0	0	11365.4	11378.1	26755.2	92448.8	37247.5	71778.2	60170.9	0	0	438593	505023
89.0417	1277.46	42138.9	29280.7	30513.2	31585	18652.6	46573.5	36588.5	50399.6	34209.9	32186.9	52802.9	52338.2	452818	148073	188776	502995	319778	138104	396326	345715	181579	154036	598742	661727	18370	22212	581467	126018	387259	1.42232e+06	164192	215831	554296	483843	365468	318520	70885.2	41087.3	0	17748.6	6640.89	2851.29	26007.1	24437.3	0	32360.1	83557.9	177812
89.0417	1303.26	74033.7	16518.5	67107.7	74906.2	65895.5	6622.44	81863.7	91845.3	58174.6	47860.5	90362.7	97703	825191	342267	341561	873227	546764	246363	602388	667671	641738	588911	1.15568e+06	1.14318e+06	16244.1	0	573090	1.15809e+06	756123	661435	254162	351419	895662	904736	649128	587047	88902	38564.9	2450.91	0	63062.3	5741.82	46317.1	71088.4	0	39435.6	216628	401181
89.0385	670.941	0	0	0	0	0	0	0	0	0	0	0	0	0	0	0	0	0	0	0	0	0	0	0	0	0	31068.1	0	0	0	0	0	0	0	0	0	0	0	90951.9	21770.1	105788	84756.2	25170.3	59086.1	59555.8	255358	126756	95188.7	59903
89.0385	488.589	19921.4	15962.3	17870.8	21489.3	0	0	17514.3	19918.8	15680.9	16461	23018.1	16369.1	0	0	14545.3	0	0	0	0	17220.9	0	0	0	0	21096.6	12861.6	0	0	0	0	0	24962.9	46709.9	14913	0	0	0	9130.15	5260.42	10246.5	7014.69	3007.07	9800.72	5332.19	0	0	24339.9	21909.6
89.0385	207.578	8375.38	34888.5	50205.9	54770.1	54406.8	61166.2	37787	38152.6	39292.2	35151.6	43488.5	48715.1	148764	85399.8	83128.3	83503.3	72504.1	75898.7	91256.2	83189.1	75904.9	79192.4	93945.7	87077.5	73742.6	59766.6	18534.6	105427	86880.2	109380	61597.6	86128.5	67268.7	84096.9	73953.9	147058	68216	38222.1	10875.9	76588.5	43204.3	17962.9	32426.8	33773.1	65814.1	48046.3	65929.4	58531.9
89.0416	1190.89	36126.4	4685.51	829959	1.06606e+06	13499.9	11436.1	266296	107813	49123.1	70856.7	178813	259703	739008	623034	438587	509139	140058	0	320689	176929	112351	354193	593796	1.3999e+06	0	0	0	1.30863e+06	474109	0	181869	643843	758447	927416	1.46082e+06	242469	153645	42041	14372.2	18338.5	23033.1	2670.8	27649.5	25438.5	0	47689.8	254777	723684
89.0417	1268.82	50403.2	62328.3	75906	78866	44750.9	90242.3	109847	170159	59350.8	55896.3	184360	206686	731527	39949.3	873753	994290	638431	239375	613454	579474	729323	698089	2.21318e+06	2.23085e+06	80692.1	21619.6	1.56989e+06	2.33006e+06	1.45579e+06	1.35923e+06	615146	926159	2.26411e+06	2.77105e+06	1.31104e+06	1.2266e+06	260447	62784.7	21647.8	38303.1	80357	8041.41	127874	88122.6	31709	79784.3	381592	681162
89.0417	1055.85	83072.4	45899.2	1.42307e+06	973062	0	0	850316	893242	31064	19781.5	472273	270301	2.35439e+06	248761	5.42144e+06	5.37723e+06	0	0	0	0	1.60857e+06	1.59539e+06	3.56816e+06	2.05517e+06	0	14335.7	7.83245e+06	1.12278e+07	0	0	0	0	7.1524e+06	7.11567e+06	2.37009e+06	1.75593e+06	30752.6	186979	5749.24	18524.6	166938	34415.1	119788	107004	0	0	1.14285e+06	1.29226e+06
89.0417	1232.71	90861.2	69494	76702.8	99303.1	19439.2	86608.7	90222.5	150377	117502	49418.5	154128	182246	1.03472e+06	441331	421299	511202	262371	106935	281059	434549	466627	376565	1.63153e+06	1.55947e+06	91972.9	14494.6	1.37181e+06	1.59792e+06	159678	407482	268817	722251	1.66241e+06	2.05703e+06	922138	899289	108829	55806.8	9570.59	15293.3	19416.9	17983.9	59469	52852.8	0	0	202007	250532
89.0385	650.317	0	0	0	0	0	0	0	0	0	0	0	0	0	0	0	0	0	0	0	0	0	0	0	0	0	6599.1	0	0	0	0	0	0	0	0	0	0	6608.42	52052.7	20245.4	71643.9	50738.3	24642.8	50967.6	34553.5	88801.2	37090.2	8634.74	0
89.0416	1377.39	182117	63121	74453.2	77172	49686.6	38957.9	54719	59056.5	5403.03	34583.6	54927.6	34141.9	546760	68647.3	660020	673127	107190	177683	578423	481370	452504	850612	720217	737183	26726.7	23188.1	701599	717712	438668	437648	269552	144317	557134	552702	415328	370663	65613.7	51250.8	2371.43	0	30063.8	13004.2	69594	54685.8	0	44195.4	66441.4	263806
89.0385	515.686	444900	266368	0	0	0	0	0	0	339916	0	0	0	1.26251e+06	1.32961e+06	2.80286e+06	7.83117e+06	0	0	0	3.93625e+06	4.06555e+06	3.91324e+06	1.8548e+06	0	0	51052	0	0	0	0	0	0	0	0	0	0	28048.6	100440	39018.5	175447	97058.3	100171	9030.58	76892.3	384259	57435.3	49288.7	0
89.0385	335.197	775497	445776	620797	470717	1.67492e+06	244516	377484	389315	389663	347014	437631	325590	6.66267e+06	91244.4	422108	371044	0	0	925078	653071	256282	265655	113816	1.06319e+06	0	109473	1.34171e+06	1.25859e+06	9.69965e+06	833070	270762	1.31062e+06	1.39377e+06	195069	712813	331949	20060.7	117756	31519.9	59141.3	138095	29238.1	28448.5	32429.9	286411	112539	2.18762e+06	5.00996e+06
89.0385	323.361	849913	350402	339707	250797	422712	162189	179961	164324	274650	155624	58123.3	17858	1.95208e+06	877845	640107	538919	653775	1.61647e+06	2.89342e+06	1.95265e+06	312984	320530	1.4967e+06	1.12205e+06	406937	98860.8	1.57007e+06	703897	483264	152656	311772	818580	888929	867559	613486	438026	71057.1	71705.1	24996.9	127957	73472.3	35769.6	49482.5	48331.5	407738	264769	654283	1.57457e+06
89.0416	571.379	397802	8024.63	3126.99	0	0	559482	0	0	0	0	0	0	0	0	48104.7	0	0	0	3.84947e+06	10472168	0	0	0	0	0	64568.6	0	0	12536	0	0	0	0	0	5.97407e+06	1.21598e+06	0	13192	16216.6	81507.6	40473.9	20511.6	30318.1	30919.2	332039	37351.8	165504	75064.4
89.0596	260.572	1.25344e+06	369905	851792	571369	209641	51999.1	216220	252752	145313	112724	121791	160460	1.3731e+06	1.22468e+06	1.33709e+06	1.26783e+06	380154	664746	1.60359e+06	999484	824915	752428	1.081e+06	979401	83087	0	2.263e+06	1.18656e+06	351534	818658	97278.6	284109	833548	825463	428193	375051	0	2734.11	0	0	23289.5	0	8074.58	9859.35	245088	184233	455948	448411
89.0596	1365.02	5.1341e+06	4.01482e+06	264102	234055	0	0	109454	95044.9	256231	222776	2432.52	5034.32	5.90031e+07	6.51306e+06	8.25841e+06	8.68455e+06	0	0	5.24802e+06	5.14713e+06	1.08271e+06	1.2224e+06	289142	134822	1.25199e+07	262343	1.46322e+06	1.59083e+06	0	0	0	92609.4	785654	751083	0	0	0	0	0	0	0	0	0	0	0	0	0	0
89.0596	1267.08	4.16449e+06	3.57137e+06	272898	241829	16153.3	27642.4	148897	146980	1.19991e+06	1.05181e+06	0	0	1.07198e+08	6.12108e+06	2.10658e+07	2.10817e+07	0	0	1.43547e+07	1.73418e+07	2.19001e+06	2.26733e+06	74874.4	0	1.73092e+07	466076	3.28284e+06	3.49796e+06	0	0	0	776139	1.36375e+06	1.40358e+06	0	0	0	0	0	0	0	0	0	0	0	0	0	0
89.0596	574.473	0	0	776781	447216	0	0	184684	186005	0	0	0	0	0	127290	1.50351e+07	2.05457e+07	0	0	0	0	1.57388e+06	1.69607e+06	0	0	150985	0	5.83841e+06	9.88814e+06	0	0	0	0	2.25965e+06	1.48417e+06	0	0	0	0	0	0	0	0	0	0	0	0	0	0
89.0597	642.505	0	0	4.17691e+06	6.13984e+06	0	0	1.74789e+06	1.6667e+06	0	0	0	0	0	0	5.12458e+07	2.5261e+07	0	0	0	0	2.13249e+06	2.26678e+06	0	0	0	0	7.71628e+07	7.14295e+07	0	0	0	0	1.74069e+07	1.73127e+07	0	0	0	0	0	0	0	0	0	0	0	0	0	0
89.0597	485.059	0	0	94380.9	52178.4	0	0	0	0	0	0	0	0	0	0	719522	689738	0	0	0	0	0	0	0	0	0	0	902115	729235	0	0	0	0	0	0	0	0	0	0	0	0	0	0	0	0	0	0	0	0
89.0596	435.382	0	0	0	0	0	0	24988.7	14923.2	0	0	0	0	0	21369.7	0	0	0	0	0	0	62871.4	131334	0	0	0	0	0	0	3.14322e+06	0	0	92310.6	2.18744e+06	6.04492e+06	296966	256256	0	0	0	0	0	0	0	0	0	0	0	0
89.0597	791.749	0	0	66264.8	189786	0	0	102907	32283.9	0	0	0	0	0	0	0	0	0	0	0	0	0	0	0	0	0	0	3.14637e+06	2.36037e+06	0	0	0	0	0	0	0	0	0	0	0	0	0	0	0	0	0	0	0	0
89.0596	253.199	276960	119136	208505	209272	49271.8	12773	83195.9	84126.6	40923	33564.4	40302.3	48475.1	249033	230209	320658	304161	143830	152165	350449	208271	197543	236474	244728	236879	0	0	393335	298086	95613.3	169805	9396.42	35262.6	177693	173205	81206.8	88344.4	0	0	0	0	0	0	1788.32	0	74833.8	49384.5	136644	130730
89.0596	326.306	0	0	2674.43	8360.18	0	0	0	2401.76	0	0	0	0	0	0	114315	114405	0	0	72545.4	67029.5	58505.4	74715.7	0	0	0	0	0	10492.8	0	0	0	0	0	0	0	0	0	0	0	0	0	0	0	0	27228.8	0	39491.2	0
89.0597	1230.91	1.16435e+06	956374	112585	122069	0	0	42283.9	40065.9	590472	595349	0	0	3.92936e+07	3.49276e+07	6.32551e+06	6.00778e+06	0	0	3.0736e+06	4.84855e+06	0	0	0	0	6.3165e+06	0	1.28874e+06	1.19899e+06	0	0	0	0	702851	637067	0	0	0	0	0	0	0	0	0	0	0	0	0	0
89.0597	337.822	32513.1	0	16208.5	16137.2	0	0	9059.76	10410.9	8199.9	6571.96	1217.58	0	0	0	0	0	0	0	0	0	0	0	0	0	0	0	0	8662.11	0	0	0	0	0	0	0	0	0	0	0	0	0	0	0	0	27490.2	0	15457.5	8442.36
89.0596	1132.74	4.65878e+06	5.21759e+06	0	0	0	0	0	0	0	0	0	0	1.80707e+08	1.31248e+08	1.3302e+06	1.53131e+06	0	0	0	0	0	0	102452	0	1.84277e+07	481469	219097	174589	0	0	0	0	0	0	0	0	0	0	0	0	0	0	0	0	0	0	0	0
89.0596	714.337	0	0	0	0	0	0	0	0	0	0	0	0	0	0	257554	319400	0	0	0	0	0	0	0	0	0	0	0	0	0	0	0	0	0	0	0	0	0	0	0	0	0	0	0	0	0	0	0	0
89.0596	922.57	0	0	0	0	0	0	0	0	0	0	0	0	1.32327e+06	1.50748e+06	0	0	0	0	0	0	0	0	0	0	0	0	0	0	0	0	0	0	0	0	0	0	0	0	0	0	0	0	0	0	0	0	0	0
89.0596	930.957	14137.7	38887.3	0	0	0	0	0	0	0	0	0	0	0	0	511713	381644	0	0	0	0	0	0	0	0	0	0	0	0	0	0	0	0	0	0	0	0	0	0	0	0	0	0	0	0	0	0	0	0
89.0596	786.535	0	0	0	0	0	0	0	0	0	0	0	0	0	0	4.12249e+06	1.74187e+06	0	0	0	0	1.09419e+06	866637	0	0	0	0	0	0	0	0	0	0	0	0	0	0	0	0	0	0	0	0	0	0	0	0	0	0
89.0837	235.837	0	0	0	0	0	0	0	0	0	0	0	0	56031.8	22472.5	218401	309145	0	0	411257	313200	35998.9	0	65486.3	85849	0	0	0	0	0	0	0	0	0	0	0	0	0	0	0	0	0	0	0	0	0	0	0	0
89.1265	234.966	0	0	0	0	0	0	0	0	0	0	0	0	56039.7	32867.9	178396	74066.4	0	0	446531	304186	11056.6	0	53587.1	85861.3	0	0	0	0	0	0	0	0	0	0	0	0	0	0	0	0	0	0	0	0	0	0	0	0
89.2464	236.678	0	0	0	0	0	0	11706.3	17145.7	1824.94	2634.84	0	0	132526	8614.46	235349	553564	0	0	405411	273076	0	8931.15	39758.7	39437.1	0	0	0	0	0	0	0	0	0	0	0	0	0	0	0	0	0	0	0	0	0	0	0	0
89.2825	235.903	0	0	0	0	0	0	0	0	0	0	0	0	74891.7	0	122230	198025	0	0	724696	309984	19731.9	29474	173227	133574	0	0	0	0	0	0	0	0	26650.5	0	0	0	0	0	0	0	0	0	0	0	0	0	0	0
90.0337	235.837	1.15644e+07	3.68376e+06	1.88133e+06	1.82984e+06	921933	984166	52922.2	49477.8	3.40628e+06	2.95363e+06	1.43086e+06	1.70999e+06	633548	262646	804817	1.4391e+06	1.02983e+06	1.058e+06	2.62383e+06	963885	243752	206149	809751	455519	956954	49266.8	1.046e+07	7.15248e+06	2.35597e+06	3.52011e+06	1.34266e+06	4.24687e+06	1.25868e+07	1.13278e+07	4.13354e+06	4.12855e+06	0	0	0	0	0	0	20045.5	21113.6	185290	156267	1.58176e+06	1.7297e+06
90.0459	303.217	397996	114062	501569	492783	334041	316114	419938	351818	209397	205502	144796	228876	298285	185435	218733	358162	178665	154750	266396	333804	46654.3	135093	259254	257627	243693	3364.92	4.54868e+06	2.98358e+06	1.63421e+06	3.32145e+06	550378	1.90624e+06	1.17359e+06	1.65121e+06	519718	149455	0	0	0	0	0	0	0	650.847	564794	1.18853e+06	2.50063e+06	1.49913e+06
90.0461	222.229	661122	56647.8	130492	130808	490172	102937	157105	199045	220170	210682	103937	136669	5.59237e+06	785568	1.71766e+06	1.15314e+06	713439	763491	1.3088e+06	986870	1.34064e+06	1.6908e+06	409121	680582	250837	0	955049	1.36089e+06	1.52946e+06	4.49743e+06	242547	2.14169e+06	710332	2.03464e+06	547843	422197	0	0	0	0	0	0	17072.9	39473.4	0	0	0	0
90.0413	856.362	0	0	0	0	0	0	0	0	0	0	0	0	0	0	0	0	0	0	0	0	0	0	0	0	0	0	0	0	0	0	0	0	0	0	0	0	0	0	0	0	0	0	0	511.502	0	0	218780	109621
90.0401	698.155	0	0	0	0	0	0	0	0	0	0	0	0	0	0	0	0	0	0	0	0	0	0	0	0	0	0	0	0	0	0	0	0	0	0	0	0	0	0	0	0	0	0	580.058	429.258	0	0	191133	146938
90.0463	264.125	1.23221e+06	482042	478449	436150	427365	324674	340800	395009	360310	276360	373062	462184	535906	144941	273168	233925	173210	161044	430020	548267	190052	212128	191463	173974	34902	0	541302	388149	267061	0	240177	779456	718938	669154	123388	162126	0	0	0	0	0	0	1082.82	0	5737.44	0	68000.5	70153.8
90.0464	366.969	65768.1	26347.3	37117.4	29876.2	10967.2	8393.41	27498.7	22573.4	26637.5	28182	18105	19956.1	0	0	0	0	0	0	227647	34152.7	0	0	0	0	0	0	0	0	0	0	0	5255.29	4798.17	12281	0	0	0	0	0	0	0	0	0	412.805	0	0	0	0
90.0462	335.679	57042.3	10982	37885.2	43650.9	0	0	37965.8	41945.4	41494.8	40391.4	26476.1	30896.4	0	0	0	0	0	0	39366	0	0	0	0	0	0	0	0	0	0	0	0	0	0	0	0	0	0	0	0	0	0	0	992.626	9127.2	0	0	336652	141342
90.0458	235.729	483110	4.02518e+06	1.85807e+06	229627	165418	130220	726585	558570	184136	292337	175235	177574	1.30213e+07	2.73637e+06	2.26012e+07	2.33583e+07	251825	1.70316e+06	4.7231e+07	1.86664e+08	5.44047e+07	5.9173e+06	1.3915e+07	6.38568e+06	923165	63906.9	1.50289e+06	1.01393e+07	862625	6.0555e+06	448023	1.45129e+06	2.55729e+07	4.98359e+06	801525	252352	0	0	0	0	0	0	33413.9	30146.1	118537	186717	427717	1.90016e+06
90.0464	323.289	0	0	24314.3	27735.4	0	0	18570.1	18026.7	16543.3	13865.8	0	0	0	0	18889.6	23116.3	0	0	280470	341512	0	0	0	0	0	0	0	0	0	0	0	0	0	0	0	0	0	0	0	0	0	0	8981.65	0	34957.6	21066.4	35451	42277.9
90.0464	1123.79	109097	30940.4	0	0	0	0	0	0	678955	604867	0	0	342839	65820.7	514560	648192	0	0	1.45194e+06	667082	0	0	0	0	0	0	0	0	0	0	0	0	0	0	0	0	0	0	0	0	0	0	0	0	0	0	0	0
90.063	260.426	0	0	9155.46	16872	0	0	3077.95	0	846.635	729.732	0	0	0	0	16457.1	5591.29	0	0	24659.8	0	0	0	0	0	0	0	7542.99	9452.92	0	0	0	0	0	0	0	0	0	0	0	0	0	0	0	0	0	0	0	0
90.0913	705.259	0	0	0	0	0	0	0	0	0	0	0	0	0	0	0	0	0	0	0	0	0	0	0	0	0	0	0	0	0	0	0	0	0	0	0	0	0	0	0	0	0	0	0	0	0	0	427040	498573
90.0913	829.66	0	0	0	0	0	0	0	0	0	0	0	0	0	0	0	0	0	0	0	0	0	0	0	0	0	0	0	0	0	0	0	0	0	0	0	0	0	0	0	0	0	0	0	0	0	0	395355	933913
90.8022	221.159	34026.8	26582.2	5036.65	12350	142484	104812	18531.1	25323	38785.2	29367.3	15797	15679.2	66434.9	124357	114706	209329	66216.9	13860	670285	313329	57792.1	79891.2	520071	338228	2057.29	0	221956	1.15009e+06	60154.4	1.38691e+06	50939.5	425594	221044	4204.88	80192.8	294336	0	0	0	0	0	0	0	0	0	0	0	0
90.8399	221.887	15744.5	27759.9	4981.61	10434.8	150934	61994.4	14249.1	12466.1	26172.2	25238.5	15081.3	17606.3	215003	333973	98741.1	144607	97864.6	47803.6	1.1708e+06	239543	27034.3	52773.1	322578	112893	2056.94	0	989409	1.58172e+06	1.94774e+06	1.92907e+06	59143.6	583835	928408	687954	216905	248074	0	0	0	0	0	0	0	0	0	0	0	0
90.8399	278.244	21857.3	17464.4	0	0	35781.1	29395.3	0	0	0	0	0	0	206895	92423.8	0	0	0	0	4577.56	0	0	0	0	0	0	0	0	0	143440	292848	0	48477.5	327333	329304	0	0	0	0	0	0	0	0	0	0	0	0	0	0
90.84	253.09	0	0	945.597	1594.84	41192.1	28554.1	0	0	0	0	0	0	117850	11983.1	41207.2	85135.6	6300.06	0	9274.75	0	0	0	0	0	0	0	434902	388792	717476	1.71751e+06	2994.26	183120	189066	96415.2	16487.6	28770.4	0	0	0	0	0	0	0	0	0	0	0	0
90.8398	234.799	0	0	0	0	0	0	0	0	0	0	0	0	0	8402.7	0	0	0	0	0	0	0	0	11455.7	0	0	0	0	21863.8	102162	50989.4	38622.9	151659	195071	139290	39045.1	15794	0	0	0	0	0	0	0	0	0	0	0	0
90.8557	224.191	0	0	0	0	0	1308.4	0	0	0	0	0	0	0	0	0	0	0	0	733385	105090	0	0	0	0	0	0	0	0	21312.6	366431	0	0	164716	262741	17934.7	0	0	0	0	0	0	0	0	0	0	0	0	0
90.9621	221.765	26833.6	10265.2	8930.14	13273.2	27757.9	22052.4	10383.5	14290	23167.6	20375	2748.76	5203.42	36336.7	5180.69	19361.4	91978.4	0	0	274812	409411	47480.9	13162.3	142724	103373	0	0	214944	213353	214245	210008	0	84033.3	0	0	148136	44861.8	0	758.958	0	0	709.124	0	4156.38	5388.54	0	0	0	0
90.9943	298.79	28283.8	8438.95	9237.51	11374.1	7342.44	6987.56	6145.78	3252.69	8305.62	7272.8	4090.98	5575.9	0	0	0	0	0	0	0	0	0	0	0	0	0	0	0	0	0	0	0	0	0	0	0	0	0	0	0	0	0	0	0	0	0	0	0	0
91.0064	221.919	14585	9454.93	4730.92	9401.72	20960.5	14725	9846.62	9860.21	9111.76	9041.13	2159.08	3389.33	224904	76036.5	13800.6	87121.1	0	0	400220	297991	39480.3	6891.35	139746	76948.3	0	0	193249	165055	258029	858370	0	75876.5	296103	0	109384	41382.3	0	672.532	0	0	763.181	0	3899.62	4095.76	0	0	0	0
91.0086	1351.39	15171.9	15909.8	41076.4	110601	8052.67	8026.69	40613.1	41452.9	0	0	45721.6	61883.3	0	0	0	0	0	0	0	0	0	0	0	0	0	0	0	0	0	0	0	0	0	0	0	0	0	0	0	0	0	0	0	0	0	0	0	0
91.0086	1256.51	0	8507.13	50032.1	13904.9	0	0	43104.7	17122.9	0	0	102955	151603	0	0	0	0	0	0	0	0	0	0	0	0	0	0	0	0	0	0	0	0	0	0	0	0	0	0	0	0	0	0	0	0	0	0	0	0
91.0087	1188.35	0	0	0	0	0	0	0	0	0	0	0	236394	0	0	0	0	0	0	0	0	0	0	0	0	0	0	0	0	0	0	0	0	0	0	0	0	0	0	0	0	0	0	0	0	0	0	0	0
91.021	321.918	240780	72886.1	283153	117640	66500.2	93520.7	76242.4	166933	63315.9	47721.1	43949.9	35736.5	0	0	0	0	0	0	0	0	0	0	0	0	0	0	230594	76909.8	0	134730	44834	281413	343926	347352	0	0	0	0	0	0	0	0	0	0	651874	180319	101943	487998
91.021	281.433	57284.8	5180.48	1328.2	0	2820.02	0	0	0	646.298	0	0	0	0	0	0	0	0	0	0	0	0	0	0	0	0	0	56597.3	81587.7	143192	65573.4	18845.4	60171	719427	503085	756216	321117	0	0	0	0	0	0	0	0	0	0	0	0
91.021	829.134	0	0	0	0	0	0	0	0	0	0	0	0	129070	0	0	0	0	0	0	0	0	0	0	0	0	0	0	0	0	0	0	0	0	0	0	0	0	0	0	0	0	0	0	0	0	0	0	0
91.0209	856.496	0	0	0	0	0	0	0	0	0	0	0	0	0	0	0	0	0	0	0	0	0	0	0	0	0	0	0	0	0	0	0	0	0	0	0	0	0	0	0	0	0	0	0	0	0	0	131021	105412
91.0209	1019.11	0	0	0	0	0	0	0	0	0	0	0	0	218861	325574	0	0	0	0	0	0	0	0	0	0	0	0	0	0	0	0	0	0	0	0	0	0	0	0	0	0	0	0	0	0	0	0	0	0
91.0309	291.508	36930.7	22768.6	50594.7	44715.6	8794.26	17100.5	24132.6	20371.2	19488	12827	8833.42	11195.8	0	0	0	0	0	0	0	0	0	0	0	0	7430.78	0	182485	132848	24296.1	113664	11826.9	57885.6	59089.1	81835	39862	33644.8	0	0	0	0	0	0	0	0	42830.5	19192.2	123558	54821.6
91.0309	357.702	0	0	9648.89	6725.89	0	0	0	0	0	0	0	884.962	0	0	0	0	0	0	0	0	0	0	0	0	0	0	0	0	0	0	0	0	0	0	0	0	0	0	0	0	1352.66	0	0	0	0	0	2608.46	0
91.031	258.272	4234.47	6972.02	7774.71	4050.99	1765.23	0	0	0	0	0	0	0	0	0	0	0	0	0	0	0	0	0	0	0	0	0	0	0	0	0	0	0	0	0	0	0	0	0	0	0	0	0	0	0	0	0	0	0
91.0408	413.499	0	0	17392.4	23323.3	0	0	10620.7	12242.8	0	1166.56	0	0	0	0	0	0	0	0	0	0	0	0	0	0	0	0	263527	217530	0	0	0	0	105222	131510	0	0	0	0	0	0	0	0	0	0	204570	95437.9	206072	163675
91.0416	211.723	70378.8	30528	31193	24208.4	32724.2	24973.3	10493.8	18740.8	14348.3	14297.6	14234	19811.5	0	0	0	0	0	0	11947.2	0	0	0	0	0	0	0	24713.6	9707.58	0	5014	0	0	0	0	0	0	0	0	0	0	0	0	0	0	0	0	0	0
91.0385	856.518	0	0	0	0	0	0	0	0	0	0	0	0	0	0	0	0	0	0	0	0	0	0	0	0	0	0	0	0	0	0	0	0	0	0	0	0	0	0	0	0	0	0	0	0	0	0	378105	309000
91.0418	223.146	20596.8	5993.88	7340.75	7779.06	5871.26	12099.1	3940.53	4720.91	20046.3	17631.9	517.231	2731.87	0	0	0	4830.54	0	0	304192	100972	0	0	16346.1	6794.57	0	0	0	12606.1	125026	250752	0	12245.3	0	0	28716.2	4416.52	0	0	0	0	0	0	0	0	0	0	0	0
91.0496	235.865	350205	80186.1	77879.8	56773.6	0	6047.48	382487	308611	92448.2	123756	69503.9	63563.9	3.99935e+06	260548	326020	168704	0	0	1.33986e+06	754977	1.90707e+06	3.64548e+06	138950	137436	0	0	0	0	0	0	0	0	0	0	0	0	0	0	0	0	0	0	0	0	0	0	0	0
91.0417	267.263	19996.3	35596.1	19291.3	17077.5	169927	153726	0	0	0	0	0	0	74920.4	59491.5	0	0	10816.4	27324.7	0	0	0	0	0	0	4610.42	0	0	0	128290	201514	0	3781.09	0	0	0	0	0	0	0	0	0	0	0	0	0	0	0	0
91.0541	303.37	5.78059e+07	3.50463e+07	2.08228e+07	7.5865e+07	5.34939e+07	5.14885e+07	5.66421e+07	5.59402e+07	2.79188e+07	2.66574e+07	2.51624e+07	3.1521e+07	4.96438e+07	2.84292e+07	1.27754e+08	5.18319e+07	8.71254e+06	8.61258e+06	5.63155e+07	4.05988e+07	3.09435e+07	2.89255e+07	4.93915e+07	1.29401e+07	2.99722e+07	4.83277e+06	7.19725e+08	6.49248e+08	2.1778e+08	4.51726e+08	7.17763e+07	2.50773e+08	5.96625e+08	5.80616e+08	1.61442e+08	1.57467e+08	5.00867e+06	2.00191e+06	568692	4.46947e+06	1.91198e+06	777162	1.03588e+06	1.12955e+06	2.64723e+08	1.71887e+08	4.74321e+08	4.59657e+08
91.0542	1179.16	8.04243e+07	9.60407e+07	3.46118e+08	2889293781	1523341050	5141716836	4673460496	1158905762	1286719204	1718814514	3.24142e+08	1977970949	4.82872e+08	8.02177e+08	4070751546	4487939024	4.39768e+08	453663285	2409775796	2234189331	3063519381	5153643575	2589986701	3074757439	1.8996e+08	3.28559e+07	5819993318	2167638804	1145959837	2379922295	2.50789e+08	1655317560	2818467741	3399350054	2.91394e+08	2.78255e+08	2.88578e+07	5.36942e+07	1.71104e+07	4.72148e+07	3.02316e+07	3.22235e+07	1.27439e+07	1.66284e+07	4.71877e+07	1.45562e+08	4111666759	1.59533e+08
91.0541	308.966	1.54022e+07	4.91352e+06	5.79502e+06	9.49729e+06	1.2006e+07	5.48781e+06	9.21445e+06	9.87292e+06	4.00579e+06	5.5711e+06	5.54871e+06	6.13542e+06	3.54384e+07	5.7415e+07	1.21189e+07	2.46427e+07	1.54217e+07	1.25454e+07	3.56621e+07	3.30565e+07	1.94591e+07	2.15889e+07	3.75234e+07	3.47863e+07	6.73304e+06	5.04874e+06	1.97283e+08	7.25954e+07	8.38523e+07	1.60919e+08	3.08485e+07	8.51058e+07	1.3624e+08	1.47719e+08	7.42476e+07	6.23822e+07	7.47046e+06	2.83669e+06	820807	6.71084e+06	2.61048e+06	1.15661e+06	1.54068e+06	1.65123e+06	5.66394e+07	3.43181e+07	1.00654e+08	9.61585e+07
91.0541	221.606	4.67514e+07	2.15449e+07	8.0169e+06	1.04373e+07	4.59768e+07	4.10031e+07	1.14449e+07	1.28466e+07	1.92302e+07	1.31721e+07	7.43906e+06	7.21539e+06	4.24403e+08	314937575	2.04085e+08	256797346	8.73252e+07	9.52705e+07	1633718548	670326827	1.34016e+08	7.96835e+07	4.40861e+08	3.42947e+08	2.61513e+07	4.08951e+06	7.90021e+08	715512197	5.39041e+08	2537762196	3.18867e+07	2.55423e+08	765308076	5.71951e+08	1.61381e+08	1.99018e+08	6.12109e+06	2.86968e+06	666999	5.91763e+06	3.06958e+06	1.06886e+06	1.81895e+06	2.24505e+06	5.76679e+06	4.10814e+06	5.86073e+06	5.74489e+06
91.0542	1163.69	6.97585e+07	95512657	1287574316	1316725084	3.65836e+08	1119146772	1569687893	1668999470	1244948751	1061446171	1.32458e+08	8.35505e+08	6222018904	5.39896e+08	2679380380	3025079595	3716851658	4303755937	4569170726	1638118143	584783837	1048583105	471911346	5.63986e+08	3.37738e+08	8.31439e+07	2690588602	2230877312	2446220462	7.87567e+08	8.58078e+08	6.25409e+08	1275386658	1373458959	1217680207	4.36252e+08	9.38362e+07	5.80335e+07	1.16207e+07	5.89222e+07	2.44227e+07	1.07373e+07	1.88173e+07	6.95645e+06	5.81911e+07	6.13276e+07	7.00258e+07	1.54729e+08
91.0541	519.112	2.40108e+08	4.89929e+06	7.42831e+07	7.15973e+07	5.20931e+07	3.27667e+07	8.93773e+07	8.3396e+07	3.83604e+07	1.04253e+08	6.13948e+07	5.25456e+06	1.13269e+08	2.93838e+08	1.23175e+08	1.24739e+08	1.30201e+07	1.29334e+07	1.38644e+08	134386529	1.02538e+08	4.56832e+08	2.32912e+07	3.29305e+07	1.57601e+07	5.09006e+06	970929320	9.36911e+08	1.69303e+08	5.08372e+08	1.16459e+08	1.08034e+08	1089149147	1121414262	1.41439e+08	8.9256e+07	9.97153e+06	3.16996e+06	1.25499e+06	7.85136e+06	2.91136e+06	1.32896e+06	1.63883e+06	1.61716e+06	1.81159e+07	1.05467e+07	2.40673e+07	2.41475e+07
91.0542	1249.78	1.33778e+07	1.09492e+07	9.59757e+07	2.04722e+08	5.56809e+07	1.51347e+08	7.48586e+08	828287086	5.25031e+08	8.32637e+08	2.06607e+07	2.06432e+07	1.58382e+08	1.80472e+08	1336353917	2688298772	1.93269e+08	2.40408e+08	1156000957	5502895584	3.97002e+07	2.43361e+08	2.27161e+08	1.96899e+08	9.95491e+07	4.25524e+07	1640980885	1606966006	3.89092e+08	4.27864e+08	1.82578e+08	8.46349e+07	1102718424	1148637134	1.07491e+08	9.64663e+07	1.42426e+08	3.49407e+07	1.32011e+07	6.40148e+07	29532158	1.26386e+07	2.42204e+07	2.08933e+07	5.78868e+07	5.67342e+07	6.33168e+07	4.10122e+07
91.0542	512.469	4.24914e+07	2.62384e+07	1.02071e+08	8.73354e+07	2.99615e+07	2.07072e+07	8.08417e+07	9.78263e+07	6.8606e+07	4.27442e+07	5.02877e+07	3.78142e+07	1.04074e+08	7.86137e+07	1.35045e+08	1.07226e+08	7.77654e+07	7.18395e+07	9.94656e+07	1.04965e+08	1.2248e+08	1.66575e+08	1.19134e+08	1.16395e+08	7.73756e+07	5.15867e+06	2.7829e+08	2.69054e+08	2.5632e+08	1.0632e+08	1.6531e+08	1.43552e+08	1.47505e+08	1.46194e+08	1.89677e+08	1.80581e+08	8.99661e+06	2.80846e+06	1.12664e+06	7.14184e+06	2.79696e+06	1.25989e+06	1.60446e+06	1.42159e+06	9.03881e+06	7.27465e+06	2.1015e+07	1.8823e+07
91.0542	1191.16	1.69433e+07	9.54772e+06	1529494987	1675236656	2.39414e+07	3.12459e+07	1.1631e+08	4379602537	1.17067e+08	1.23635e+08	5.02704e+07	5.23635e+07	236158331	2.19226e+08	3.01896e+08	3.39964e+08	2.10246e+08	2.00615e+08	2.1937e+08	2.45477e+08	7.42584e+08	7.68303e+08	4.51212e+08	4.37369e+08	1.43425e+08	2.93902e+07	2389539353	2532834759	3.36366e+08	1031591497	3.46351e+08	7.40421e+08	3.09216e+08	3.2033e+08	4.45946e+08	4.31851e+08	3.67928e+07	2.27129e+07	9.2148e+06	4.00207e+07	1.8414e+07	8.38234e+06	1.42961e+07	5.44351e+06	3.9363e+07	3.88538e+07	5.93868e+08	6.13425e+08
91.0542	669.847	2.47983e+08	1.39849e+08	1.24296e+08	1.42444e+08	399705288	1.94307e+08	137718408	3.42414e+07	2.47459e+08	1.67309e+08	8.39298e+08	4.80088e+08	3.27421e+08	6.27865e+08	1.41807e+08	146015259	3.01104e+06	1.74715e+07	9.57732e+08	8.60757e+07	1.5124e+07	2.8528e+07	3.88747e+08	8.11228e+08	3.76844e+08	5.15133e+06	5.67357e+08	7.53019e+08	7.67404e+08	6.67905e+08	1.87878e+08	6.32174e+08	4.76825e+07	3.64322e+08	1181239885	8.43208e+08	9.79256e+06	3.16262e+06	1.31241e+06	7.14692e+06	2.80855e+06	1.34432e+06	1.60878e+06	1.26971e+06	8.79624e+06	7.27837e+06	6.93387e+06	7.00006e+06
91.0542	1200.51	13931382	1.33539e+07	2.57952e+07	5.04325e+07	5.05258e+07	1.24048e+08	4.83115e+07	115893504	5.43271e+07	6.42175e+07	4.16203e+07	3.61739e+07	1.81701e+08	300777735	1.7652e+08	2.11804e+08	3.12151e+08	1.91915e+08	7.94403e+08	1.88836e+08	2.2733e+08	2.33725e+08	2.76607e+08	2.57256e+08	6.68078e+07	3.13283e+07	1907633649	2127349107	3.09143e+08	2.95825e+08	2.18732e+08	3.37737e+08	2743733266	2771019953	230368971	1.44193e+08	7.46028e+07	2.62804e+07	1.02503e+07	4.54278e+07	2.16332e+07	9.55599e+06	1.65197e+07	8.62655e+06	4.37121e+07	4.29291e+07	7.73601e+07	8.25233e+07
91.0542	1112.1	2.82057e+07	1.95784e+07	4.09376e+07	5.60578e+07	5.50273e+07	9.67778e+07	6.79472e+07	6.5939e+07	139929799	1.45499e+08	8.36034e+06	7.01013e+07	1.77816e+08	9.346e+07	2.79568e+08	1.96663e+08	1.00296e+08	4.99656e+07	3.82483e+08	3.3996e+08	1.04209e+08	9.94281e+07	2.91456e+08	2.84717e+08	1.09353e+08	2.10805e+07	1.98116e+08	5.04634e+08	3.20923e+08	3.06772e+08	1.39687e+08	1.53748e+08	3.38667e+08	2.07766e+08	2.46309e+08	2.36134e+08	3.3832e+07	1.48533e+07	7.57457e+06	2.99195e+07	1.14495e+07	6.18699e+06	8.56085e+06	5.83819e+06	2.98457e+07	3.26596e+07	3.03015e+07	4.51023e+07
91.0542	1135.26	4.04239e+07	1.90774e+07	8.72482e+07	1.12597e+08	9.04587e+07	2.14736e+08	1.36884e+08	1.37485e+08	1.37531e+08	4.63212e+08	1.44113e+08	7.84801e+07	3.48492e+08	2.96129e+08	2.16661e+08	4.94811e+08	1.69449e+08	7.3392e+07	2.77571e+08	819810719	2.47647e+08	1.18493e+08	6.04219e+08	5.46332e+08	9.96459e+07	3.09208e+07	3.72414e+08	4.03957e+08	6.33882e+08	2.75415e+08	2.35601e+08	1531888316	357901206	3.64048e+08	3.89985e+08	3.57164e+08	3.01603e+07	2.30202e+07	1.10541e+07	4.60217e+07	17041882	9.61519e+06	1.30985e+07	8.38372e+06	4.55926e+07	4.68395e+07	4.68474e+07	2.20146e+07
91.0542	687.873	6.10997e+08	2.9615e+08	1.0279e+08	2.48051e+08	5.25421e+08	7.02626e+08	1.07375e+08	1.00888e+08	3.64583e+08	1.16646e+08	6.60245e+08	1606425298	9.28058e+08	690787576	2.78278e+07	2.67664e+07	2.00235e+07	1.91152e+07	8.65266e+08	1287740716	1.69101e+07	1.60495e+07	9.82641e+08	1412521622	6.43336e+07	5.85049e+06	2.11088e+08	7.86879e+08	7.63065e+08	1071698447	2.80675e+07	8.50698e+08	4.53653e+08	3.89136e+08	1182392609	1247347558	1.09501e+07	3.46131e+06	1.48158e+06	8.15602e+06	2.8302e+06	1.50375e+06	1.84384e+06	1.49597e+06	8.62248e+06	8.38116e+06	2.12159e+07	2.56478e+07
91.0542	446.231	7.83278e+06	5.81992e+06	5.06174e+06	3.68688e+06	6.58616e+06	3.71766e+06	8.4648e+06	9.21061e+06	4.1461e+06	437514	822163	5.14096e+06	2.20082e+07	1.67069e+07	1.07551e+07	1.93996e+07	5.42664e+06	6.84612e+06	2.27835e+07	1.68242e+07	1.19238e+07	7.07288e+06	1.89168e+07	17156537	5.83624e+06	3.01904e+06	5.43961e+07	3.09974e+07	1.69405e+07	2.03508e+07	1.22556e+07	2.15567e+07	1.91134e+07	4.24792e+07	9.38351e+06	9.05613e+06	6.37758e+06	2.01822e+06	782138	5.2537e+06	2.03278e+06	919160	1.13086e+06	1.05482e+06	1.27079e+07	9.07732e+06	1.00049e+07	1.5793e+06
91.0542	532.427	7.53787e+07	7.31867e+07	1.19705e+08	2.23469e+08	6.99611e+07	5.49087e+07	2.1055e+08	1.03002e+08	6.19761e+07	1.35182e+08	7.47007e+07	1.31169e+07	1.06449e+08	1.20721e+08	2.27904e+08	1.04146e+08	1.04271e+07	1.01126e+07	1.54645e+08	2.55399e+07	1.16194e+07	1.07396e+07	154669229	2.36444e+08	7.39262e+06	4.5698e+06	157162000	3.49764e+08	1.26326e+08	1.7049e+08	1.00327e+08	1.46032e+08	4.13559e+08	1.88028e+08	1.41461e+07	1.8727e+07	9.3639e+06	2.89289e+06	1.2878e+06	7.16929e+06	2.72186e+06	1.27139e+06	1.61572e+06	1.43495e+06	8.02402e+06	7.07474e+06	7.96704e+06	9.67193e+06
91.0542	1215.73	1.38073e+07	1.4235e+07	2.29094e+08	1.02556e+08	2.13652e+07	7.81523e+07	7.87711e+08	4.50744e+08	3.05766e+08	3.21958e+08	4.74396e+07	4.36991e+07	3.83155e+08	1.8316e+08	5.54134e+08	5.93234e+08	3.00177e+08	2.09856e+08	5.0959e+08	6.35355e+08	283843346	2.90301e+08	3.13908e+08	2.38327e+08	1.02227e+08	3.80607e+07	1093115368	6.13992e+08	3.94174e+08	289584766	2.03854e+08	2.11217e+08	1771331556	7.22167e+08	1.67323e+08	1.48798e+08	7.30629e+06	3.23461e+07	1.20227e+07	5.56041e+07	2.72524e+07	1.14109e+07	2.05148e+07	5.49092e+06	5.25305e+07	5.05094e+07	330986187	5.86354e+07
91.0542	278.153	3.95817e+07	2.82e+07	5.30929e+06	6.94396e+06	2.40918e+07	1.74546e+07	5.99747e+06	2.69334e+06	5.91335e+06	5.42428e+06	5.58501e+06	4.40765e+06	1.75557e+08	1.25583e+08	4.10267e+07	3.67482e+07	2.66155e+07	2.87324e+07	7.75804e+07	5.728e+07	3.15994e+07	3.28841e+07	3.86121e+07	3.78068e+07	2.25733e+07	6.02901e+06	7.08629e+07	5.3733e+07	8.30943e+07	134075445	3.1425e+07	4.80731e+07	1.89392e+08	3.57952e+08	2.57299e+07	1.94233e+07	7.82326e+06	3.25549e+06	866846	7.42464e+06	3.22651e+06	1.23936e+06	1.84604e+06	2.04265e+06	8.46417e+06	5.89772e+06	9.79229e+06	9.11255e+06
91.0542	1141.99	2.91824e+07	2.21881e+07	6.29379e+07	4.77035e+07	5.08334e+07	1.26078e+08	6.61538e+07	5.09966e+07	1.09804e+08	1.40498e+08	9.38647e+07	9.20708e+07	1.75459e+08	1.83579e+08	1.26514e+08	2.00615e+08	1.03775e+08	642524425	3.37999e+08	2.91747e+08	1.06452e+08	1.04837e+08	588824794	1.15831e+08	8.63305e+07	1.88606e+07	2.21917e+08	2.47129e+08	2.95619e+08	785721255	1.45633e+08	6.43718e+07	2.13472e+08	2.10631e+08	2.41278e+08	227821573	7.09971e+07	1.37865e+07	6.4046e+06	2.68347e+07	1.04677e+07	5.73815e+06	8.18771e+06	4.20108e+06	2.65275e+07	2.79471e+07	2.75864e+07	4.0692e+07
91.0542	1153.44	4.03212e+07	2.16546e+07	5.84341e+07	9.05482e+07	5.21844e+07	1.59894e+08	9.19171e+07	1.36531e+08	1.75212e+08	1.77793e+08	1.38681e+08	1.27416e+08	2.17543e+08	2.00465e+08	1.53149e+08	2.50575e+08	3.03417e+08	3.04916e+08	4.13599e+08	5.04595e+08	1.29702e+08	1.26559e+08	7.43358e+08	3.32272e+08	7.69786e+07	2.00236e+07	2.62276e+08	3.03825e+08	7.97242e+08	4.16292e+08	3.61848e+08	4.02324e+08	2.34444e+08	2.42184e+08	4.98036e+08	2.52423e+08	4.13698e+07	1.48309e+07	6.81699e+06	2.78677e+07	1.10902e+07	6.15421e+06	8.89776e+06	3.82914e+06	2.77486e+07	3.07229e+07	3.15302e+07	2.68785e+07
91.0542	652.642	5.43274e+07	4.95121e+07	66836625	1.99521e+08	2.37586e+08	1.05569e+08	1.31155e+08	7.68137e+07	5.81778e+07	1.43434e+07	1.58909e+08	1.76559e+08	5.14971e+08	4.92095e+08	2.5581e+08	3.82864e+08	3.2571e+08	3.51533e+08	1.28627e+08	5.84438e+08	1.04477e+08	1.77772e+08	131014499	9.64675e+08	1.35963e+08	7.78877e+06	7.86382e+08	1.23986e+08	1106608611	3.70911e+08	1538085452	7.17717e+08	1137017270	8.17356e+08	7.91197e+08	6.4637e+08	1.70564e+06	1.98976e+06	1.90234e+06	1.06726e+07	4.07752e+06	1.99099e+06	2.45149e+06	1.97909e+06	1.17285e+07	1.13104e+07	1.13224e+07	1.18369e+07
91.0541	1455.88	3.22065e+06	2.30167e+06	3.37984e+06	4.01106e+06	3.09816e+06	2.79689e+06	3.31723e+06	3.59907e+06	2.83083e+06	3.46862e+06	3.23819e+06	2.76123e+06	2.4247e+07	2.23336e+07	6.83023e+07	5.58748e+06	4.07579e+07	2.8583e+07	3.1694e+07	2.92189e+07	3.61174e+07	4.20448e+07	3.14455e+07	2.99401e+07	2.31206e+07	1.07988e+08	2.7397e+07	2.81729e+07	0	3.441e+07	2.83446e+07	5.22794e+07	7.87925e+06	2.18101e+07	1.71439e+07	1.51049e+07	8.50715e+06	1.23629e+07	4.09952e+06	2.2917e+07	1.12039e+07	4.76929e+06	9.01513e+06	6.64335e+06	20402880	1.66881e+07	2.41621e+07	2.83798e+07
91.0542	1072.72	1.70871e+07	2.18815e+07	8.44132e+07	5.26089e+07	4.77999e+07	6.57468e+07	5.36369e+07	4.22284e+07	1.42429e+08	7.54447e+07	1.22919e+08	5.75622e+07	7.73964e+08	3.58096e+08	1.17814e+08	9.0486e+07	8.12982e+07	7.56731e+07	7.20397e+08	2.14115e+08	1.07729e+08	109284457	6.1497e+08	4.72551e+08	5.09298e+07	1.8726e+07	1.85421e+08	1.16791e+08	1.3849e+08	3.29056e+08	1.16034e+08	1.03952e+08	3.90929e+08	2.65595e+08	4.1146e+08	584950879	4.26372e+07	1.33431e+07	7.00575e+06	2.7724e+07	10465415	5.79145e+06	1.13949e+07	6.29772e+06	2.93739e+07	3.13736e+07	2.94189e+07	1.61448e+07
91.0541	393.815	7.99889e+06	4.17038e+06	4.43848e+06	1.11533e+07	2.83931e+06	2.57141e+06	4.82851e+06	4.84278e+06	9.13118e+06	9.33221e+06	4.30217e+06	4.30657e+06	2.13778e+07	1.76257e+07	2.40862e+07	7.65263e+07	3.21412e+07	1.81453e+07	4.08595e+07	4.21642e+07	1.7951e+07	2.20084e+07	2.86144e+07	2.56941e+07	9.55784e+06	3.44284e+06	6.00059e+07	5.16134e+06	1.65268e+07	1.30354e+07	1.74222e+07	7.66111e+07	2.13123e+07	2.17846e+07	1.24444e+07	1.967e+07	6.38018e+06	2.07545e+06	724327	5.35151e+06	2.00782e+06	886422	1.08795e+06	1.07046e+06	9.64851e+06	7.39618e+06	8.92381e+06	6.51938e+06
91.0541	1094.35	2.64709e+07	1.83012e+07	6.10861e+07	6.53818e+07	5.09995e+07	7.08372e+07	5.85927e+07	6.19094e+06	7.90421e+07	8.32292e+07	6.47404e+07	6.45879e+07	1.56458e+08	1.24958e+08	3.51838e+08	1.55096e+08	9.45802e+07	8.63892e+07	5.58485e+08	2.75176e+08	1.04857e+08	1.01691e+08	2.75048e+08	1.73342e+08	7.14999e+07	2.03532e+07	1.69457e+08	2.23148e+08	6.04849e+08	3.9032e+08	1.36842e+08	1.57466e+08	2.09103e+08	1025193988	2.23992e+08	2.19748e+08	4.96863e+07	2.06372e+07	9.43926e+06	2.81439e+07	1.7867e+07	3.79298e+07	1.58759e+07	1.02199e+07	3.49085e+07	3.21295e+07	3.86824e+07	4.00895e+07
91.0541	250.69	1.60303e+07	7.36415e+06	5.50062e+06	4.88698e+06	3.73528e+06	1.11844e+07	3.83614e+06	2.92091e+06	3.08475e+06	2.59993e+06	2.48638e+06	2.77996e+06	9.66753e+07	8.91166e+06	1.16042e+08	1.04715e+08	3.48723e+07	3.64427e+07	9.11257e+07	4.63238e+07	3.96814e+07	4.4875e+07	5.23418e+07	6.09142e+07	1.57167e+07	4.9839e+06	2.54907e+08	1.83596e+08	2.34713e+08	5.52363e+08	4.34929e+07	1.03722e+08	2.15686e+08	8.14756e+07	4.9661e+07	5.31647e+07	7.48929e+06	3.34394e+06	842854	7.20698e+06	3.2913e+06	1.25147e+06	1.9733e+06	2.25511e+06	7.26918e+06	5.39718e+06	9.16434e+06	8.488e+06
91.0542	323.159	2.20151e+07	9.77841e+06	3.37266e+06	8.5205e+06	1.09957e+07	9.91541e+06	2.09298e+06	2.84675e+06	9.92566e+06	6.03615e+06	7.26927e+06	8.34799e+06	7.81908e+07	3.38428e+07	1.38146e+07	1.27421e+07	3.04736e+07	2.68857e+07	2.2256e+07	1.65998e+07	1.05766e+07	2.07317e+07	3.14785e+07	3.07433e+07	1.51268e+07	3.53963e+06	3.99547e+07	3.47736e+07	3.86133e+07	4.53509e+07	9.59525e+06	1.77005e+07	3.02601e+07	2.52308e+07	2.61783e+07	2.51838e+07	6.3653e+06	2.47619e+06	2.05521e+06	5.58781e+06	2.5038e+06	1.03008e+06	1.27849e+06	1.32737e+06	9.83345e+06	6.68179e+06	2.88107e+07	2.73633e+07
91.0542	1147.6	3.88018e+07	2.01837e+07	6.27041e+07	7.49809e+07	6.07023e+07	1.65998e+08	7.9961e+07	6.89349e+07	9.97968e+08	1.29825e+08	1.32849e+08	1.28811e+08	239592475	1.93891e+08	1.64208e+08	2.15224e+08	1.41796e+08	1.45414e+08	4.90327e+08	1267824184	1.35372e+08	1.34609e+08	654641356	4.99018e+08	8.08542e+07	2.40773e+07	2.93403e+08	3.25961e+08	363861437	5.56291e+08	1.93386e+08	2.98768e+08	2.66702e+08	2.73609e+08	2.78633e+08	2.92669e+08	6.25753e+07	1.83012e+07	1.04394e+07	3.38508e+07	1.34838e+07	1.3141e+07	1.0311e+07	4.99377e+06	3.40457e+07	3.78833e+07	3.7733e+07	4.39636e+07
91.0541	1339.13	4.58266e+06	3.20117e+06	4.40386e+06	5.33926e+06	3.87952e+06	3.5667e+06	4.92082e+06	5.00367e+06	3.84032e+06	8.61235e+06	4.28815e+06	3.85232e+06	3.61798e+07	3.11512e+07	4.60156e+07	6.21426e+07	8.10432e+06	4.06472e+07	5.33602e+07	1.14827e+08	5.42169e+07	1.04391e+08	4.87732e+07	4.77587e+07	2.45728e+07	1.75008e+07	4.75861e+07	4.88203e+07	5.50755e+07	5.73117e+07	4.28536e+07	3.62914e+07	4.11633e+07	3.51867e+07	2.557e+07	2.29393e+07	5.35153e+06	1.52221e+07	5.60106e+06	2.82228e+07	1.3257e+07	5.74775e+06	1.17087e+07	1.02696e+07	2.47669e+07	2.37345e+07	2.06792e+07	3.18156e+07
91.0542	1128.68	3.03896e+07	2.03804e+07	1.34622e+08	9.08861e+07	5.40415e+07	1.14617e+08	8.23466e+07	8.60982e+07	1.28632e+08	1.29878e+08	1.05266e+08	1.16906e+08	1.77682e+08	1.47642e+08	1.32139e+08	1.34168e+08	105976573	1.32633e+08	5.6189e+08	3.5284e+08	1.07675e+08	1.04409e+08	4.83197e+08	2.97579e+08	6.63458e+07	2.07516e+07	2.18389e+08	2.52355e+08	2.95817e+08	6.00234e+08	1.51852e+08	1.90368e+08	2.23476e+08	2.22495e+08	2.52556e+08	2.41565e+08	3.11197e+07	1.49107e+07	7.54801e+06	3.04958e+07	1.1432e+07	6.46496e+06	8.99188e+06	5.97758e+06	3.02472e+07	3.23138e+07	2.99084e+07	1.90605e+07
91.0541	1395.4	4.56571e+06	3.5188e+06	6.49612e+06	7.00893e+06	4.53608e+06	3.82127e+06	4.8371e+06	5.13836e+06	4.16812e+06	3.45674e+06	4.53214e+06	4.08566e+06	3.54603e+07	3.52581e+07	4.37281e+07	5.09378e+07	5.8487e+07	4.04597e+07	4.93561e+07	1.22426e+08	2.82999e+07	5.58923e+07	4.80064e+07	4.78191e+07	4.39978e+07	2.02795e+07	4.33057e+07	4.35018e+07	5.22235e+07	5.40006e+07	4.52131e+07	4.2821e+07	6.33985e+07	3.33607e+07	2.57794e+07	2.25687e+07	2.95033e+07	1.76707e+07	5.93015e+06	3.17654e+07	1.54926e+07	6.49942e+06	1.24535e+07	1.04968e+07	2.82608e+07	2.41604e+07	2.50639e+07	1.95341e+07
91.0541	1373.47	5.50056e+06	8.3032e+06	5.73044e+06	6.71945e+06	5.16134e+06	4.50822e+06	5.7213e+06	5.93135e+06	4.60108e+06	4.39115e+06	5.71747e+06	5.13039e+06	2.28379e+07	3.96827e+07	5.05837e+07	3.62508e+07	4.69454e+07	5.15366e+07	5.81336e+07	7.9171e+07	6.38307e+07	4.68569e+07	5.98641e+07	5.74661e+07	5.26244e+07	2.37563e+07	5.47295e+07	5.5796e+07	6.45173e+07	6.62675e+07	5.69218e+07	5.66369e+07	8.05916e+07	4.09471e+07	3.18804e+07	2.72853e+07	3.40557e+07	1.98187e+07	7.19085e+06	3.77907e+07	1.73647e+07	7.71994e+06	1.57088e+07	2.27845e+07	3.33664e+07	2.85467e+07	2.51364e+07	2.3165e+07
91.0541	1408.22	4.58092e+06	3.27746e+06	4.69141e+06	5.83181e+06	4.43956e+06	3.8333e+06	4.9914e+06	4.88114e+06	4.06759e+06	3.54128e+06	4.65263e+06	4.0283e+06	3.47078e+07	3.22371e+07	9.4356e+07	7.07012e+07	1.7783e+08	4.09853e+07	4.91811e+07	8.07218e+07	5.20406e+06	4.95109e+07	4.64224e+07	4.46972e+07	3.20123e+07	2.04738e+07	4.14611e+07	4.15415e+07	5.07716e+07	5.13019e+07	4.23727e+07	3.17213e+07	6.41159e+06	3.12427e+07	2.57286e+07	2.27847e+07	3.25326e+07	1.69881e+07	5.99419e+06	3.15328e+07	1.46802e+07	6.54413e+06	1.24827e+07	1.07848e+07	2.79104e+07	2.35517e+07	1.64648e+07	2.45742e+07
91.0542	1102.4	2.59544e+07	1.73462e+07	5.47841e+07	2.76272e+07	4.92017e+07	7.45117e+07	3.97776e+07	4.50122e+07	9.06729e+07	7.30486e+07	6.10107e+07	5.71347e+07	134929484	1.1687e+08	1.09377e+08	1.70024e+08	8.46392e+07	5.81817e+07	7.52097e+08	2.46115e+08	9.0963e+07	8.32976e+07	2.48717e+08	2.00217e+08	8.4026e+07	1.81816e+07	2.02328e+08	1.78269e+08	1.97864e+08	3.54067e+08	1.20648e+08	2.21565e+08	2.37419e+08	1.68021e+08	2.11038e+08	2.02016e+08	3.97099e+07	1.29441e+07	6.60864e+06	2.67516e+07	1.03094e+07	5.64898e+06	7.80731e+06	5.23614e+06	2.65252e+07	2.98202e+07	2.77025e+07	3.33086e+07
91.0541	1385.99	3.64388e+06	2.54897e+06	4.6349e+06	4.64184e+06	3.42592e+06	3.04392e+06	3.79719e+06	3.98625e+06	3.29141e+06	2.94323e+06	3.43991e+06	3.36358e+06	2.95113e+07	2.5316e+07	8.14325e+07	2.87717e+07	5.26091e+07	3.35553e+07	4.02753e+07	3.48768e+07	4.34766e+07	3.78811e+07	3.9789e+07	3.80824e+07	2.5962e+07	1.55781e+07	3.73928e+07	3.59545e+07	4.39006e+07	4.27197e+07	3.67368e+07	3.60313e+07	2.92162e+07	2.57899e+07	2.01094e+07	1.85674e+07	4.14478e+07	1.36357e+07	4.87027e+06	26002860	1.21976e+07	5.58121e+06	1.01118e+07	1.20269e+06	2.29459e+07	1.93585e+07	2.84812e+07	2.22306e+07
91.0541	1359.36	1.43725e+07	2.61999e+07	1.46947e+07	1.6557e+07	8.80194e+06	8.27478e+06	1.4086e+07	1.28057e+07	1.21783e+07	1.78213e+07	1.49702e+07	1.44424e+07	8.31192e+07	7.32051e+07	1.09121e+08	174675224	1.39084e+07	7.89262e+07	1.17814e+08	1.27505e+08	8.63409e+06	6.36823e+07	9.98963e+07	9.61949e+07	6.94124e+07	3.70227e+07	3.51689e+08	1.34974e+08	1.04741e+08	1.24037e+08	1.05586e+08	3.39344e+08	3.5091e+08	1.1523e+08	7.69385e+07	6.38371e+07	3.94177e+07	3.14319e+07	1.15303e+07	5.80254e+07	2.7743e+07	1.25581e+07	2.46198e+07	3.73364e+07	3.18162e+08	1.79656e+08	1.59287e+08	1.58733e+08
91.0542	1120.91	3.58912e+07	2.49364e+07	1.04831e+08	8.01556e+07	6.7148e+07	1.20715e+08	5.91248e+07	5.88603e+07	2.24255e+07	1.87801e+08	5.52749e+07	7.64488e+07	227958521	1.74136e+08	1.66944e+08	2.36336e+08	126286588	8.24364e+07	3.51048e+08	3.67728e+08	1.36913e+08	1.34774e+08	3.87358e+08	3.74459e+08	7.12378e+07	2.56276e+07	400764415	3.29016e+08	3.5161e+08	3.90667e+08	1.827e+08	3.42894e+08	4.45028e+08	2.31925e+08	2.63524e+08	2.9453e+08	3.8956e+07	1.85814e+07	9.30786e+06	3.65294e+07	1.40646e+07	7.74662e+06	1.07186e+07	7.18455e+06	3.77545e+07	4.0057e+07	3.94049e+07	3.5788e+07
91.0541	1427.67	3.55032e+06	2.63888e+06	3.68835e+06	4.36547e+06	3.46313e+06	3.11742e+06	3.65068e+06	3.844e+06	3.2556e+06	4.87676e+06	3.53219e+06	3.15158e+06	2.76106e+07	2.46315e+07	5.17613e+07	6.11432e+07	5.40011e+07	2.96962e+07	3.4234e+07	3.14767e+07	8.59101e+07	3.40718e+07	3.59436e+07	3.44993e+07	2.86118e+07	1.57194e+07	2.97767e+07	3.13355e+07	3.70842e+07	3.96515e+07	3.26697e+07	3.50368e+07	2.34896e+07	2.45837e+07	1.90529e+07	1.70372e+07	2.98727e+07	1.34489e+07	4.72086e+06	2.50365e+07	1.20061e+07	4.98559e+06	1.01122e+07	1.28267e+07	2.23879e+07	1.78789e+07	2.5339e+06	1.83915e+07
91.0542	1224.27	1.2009e+07	6.7459e+06	4.67115e+07	7.10713e+07	1.15277e+07	2.38749e+07	117127055	1.65761e+08	1.41645e+08	1.52552e+08	2.80713e+07	2.44443e+07	2.57178e+08	2.32243e+08	6.57627e+08	7.86495e+08	4.23326e+08	4.32825e+08	3.7329e+08	4.49817e+08	2.945e+08	2.75542e+08	239273103	6.80179e+08	8.91456e+07	3.2476e+07	450370016	5.01518e+08	9.01693e+08	3.11592e+08	380378076	1.82049e+08	3.6742e+08	3.36637e+08	1.23854e+08	1.03732e+08	2.18139e+07	2.69435e+07	1.0235e+07	4.73502e+07	2.31843e+07	9.78077e+06	1.79082e+07	1.40136e+07	4.43627e+07	4.26363e+07	6.51277e+07	8.24143e+07
91.0541	1402.57	4.31108e+06	3.30212e+06	5.54194e+06	6.50848e+06	4.2733e+06	3.66153e+06	4.52851e+06	4.746e+06	3.92953e+06	2.96509e+06	4.36425e+06	3.90064e+06	3.4829e+07	3.21051e+07	4.4562e+07	1.10723e+08	4.38897e+07	3.87994e+07	4.58631e+07	3.21278e+07	3.45671e+07	5.98925e+07	4.54975e+07	4.33265e+07	2.48091e+07	1.94134e+07	3.97679e+07	4.04726e+07	4.83219e+07	5.05294e+07	4.09703e+07	3.12636e+07	6.72819e+07	3.05125e+07	2.43444e+07	2.14268e+07	1.63495e+07	1.6249e+07	5.81367e+06	3.06013e+07	1.41349e+07	6.32604e+06	1.19591e+07	8.71151e+06	2.76836e+07	2.27872e+07	2.79953e+07	3.19158e+07
91.0541	1435.82	4.08033e+06	3.01756e+06	4.47381e+06	5.14993e+06	4.148e+06	3.67726e+06	4.30054e+06	4.51314e+06	3.85067e+06	3.16691e+06	4.27226e+06	3.71746e+06	3.09737e+07	2.92943e+07	3.49981e+07	5.1565e+07	4.05631e+07	3.6744e+07	4.08109e+07	4.67701e+06	1.25107e+08	4.18307e+07	4.17518e+07	4.01239e+07	3.33551e+07	1.86623e+07	3.55366e+07	3.78365e+07	4.50698e+07	4.61518e+07	3.7785e+07	4.87234e+06	2.65369e+07	2.8095e+07	2.3194e+07	2.10868e+07	3.09362e+07	1.5657e+07	5.68462e+06	2.99456e+07	1.41072e+07	6.09791e+06	1.18242e+07	6.74728e+06	2.56598e+07	2.19011e+07	2.79599e+07	2.29951e+07
91.0542	1235.5	1.27997e+07	1.28236e+07	2.26348e+07	6.80227e+07	1.48839e+08	9.81351e+08	1.41347e+08	6.31171e+07	4.10813e+07	6.20812e+07	3.72672e+07	2.7387e+07	177560219	202573383	4.02514e+08	4.44568e+08	497617865	2.86319e+08	325048548	4.36728e+08	2.63458e+08	9.57581e+08	3.74137e+08	3.62316e+08	261844163	4.09378e+07	2.84813e+08	2.97768e+08	4.67337e+08	4.92223e+08	223889656	2.83329e+08	2.72092e+08	3.11906e+08	1.82666e+08	1.22612e+08	7.47791e+07	3.43734e+07	1.2788e+07	6.11228e+07	2.89554e+07	1.23855e+07	2.30278e+07	1.40959e+07	5.62447e+07	5.3354e+07	3.94898e+07	5.17747e+07
91.0541	1415.68	3.90986e+06	2.91645e+06	4.12005e+06	5.0616e+06	4.02905e+06	3.08676e+06	4.37088e+06	4.54477e+06	3.67304e+06	4.15409e+06	3.94976e+06	3.51388e+06	3.04584e+07	2.92367e+07	3.70841e+07	5.06177e+07	6.30058e+07	3.45004e+07	41338435	4.37766e+07	4.78e+07	4.20281e+07	4.23237e+07	3.83991e+07	3.20952e+07	1.73262e+07	3.59254e+07	3.64825e+07	4.37831e+07	4.49942e+07	3.68737e+07	2.79047e+07	3.40291e+07	2.81119e+07	2.30925e+07	1.95653e+07	4.20198e+07	1.4758e+07	5.40827e+06	2.80372e+07	1.30593e+07	6.00175e+06	1.11378e+07	7.58814e+06	2.47671e+07	2.1104e+07	2.28369e+07	3.23381e+06
91.0542	635.306	2.09729e+08	1.72641e+08	3.82044e+07	4.32271e+07	2.78062e+07	2.34022e+07	1.43832e+08	5.19494e+07	1.26145e+07	1.51449e+06	8.23217e+06	3.50347e+06	1284861073	939248197	2.93696e+08	4.2032e+08	4119065559	408536840	3.89844e+07	161144389	1.44292e+08	149411010	3.28712e+08	3.74337e+07	4.18091e+08	9.56122e+06	5.38541e+08	7.63816e+08	7.30088e+08	1022790285	1.49715e+08	1.3506e+08	2.37938e+08	2.27122e+08	1.95931e+07	9.06943e+07	1.51912e+07	4.95973e+06	2.04848e+06	1.14409e+07	4.46464e+06	2.13278e+06	2.67054e+06	2.21411e+06	1.27942e+07	1.17289e+07	1.29157e+07	1.40012e+07
91.0541	1443.54	4.0824e+06	3.04944e+06	4.39522e+06	4.9029e+06	3.96655e+06	3.54119e+06	4.31205e+06	4.5185e+06	3.85645e+06	6.72074e+06	4.11762e+06	3.50588e+06	3.04142e+07	2.8067e+07	4.01572e+07	5.47937e+07	1.6192e+07	3.52419e+07	4.17748e+07	5.54934e+07	4.85934e+07	4.6469e+07	4.23598e+07	4.04106e+07	2.37384e+07	1.79547e+07	34275553	3.56253e+07	4.25011e+07	4.50215e+07	3.7734e+07	3.94752e+07	3.15505e+07	2.7814e+07	2.27071e+07	1.93106e+07	1.38807e+07	1.51644e+07	5.30633e+06	2.88637e+07	1.40004e+07	5.98062e+06	1.15625e+07	9.25015e+06	2.60636e+07	21119649	30176297	2.87009e+07
91.0542	1268.31	8.97324e+06	9.1177e+06	8.78148e+06	1.11239e+07	5.42699e+06	1.12817e+07	2.14815e+07	2.29307e+07	2.33299e+07	2.0335e+07	1.01141e+07	9.07216e+06	2.41266e+07	1.58252e+07	3.17923e+08	2.92157e+08	1.83928e+08	1.00753e+08	2.89394e+08	3.53999e+08	2.52747e+08	1.50285e+08	1.23514e+08	116748678	5.53641e+07	2.79071e+07	2.51045e+08	2.47769e+08	1.46901e+08	1.43642e+08	9.47026e+07	7.12094e+07	2.46378e+08	2.35974e+08	5.96829e+07	5.2521e+07	3.41629e+07	2.23209e+07	8.98488e+06	4.40421e+07	1.93942e+07	8.76529e+06	1.65251e+07	5.98129e+06	7.17146e+07	4.81025e+07	4.30044e+07	3.30462e+07
91.0542	289.478	9.88888e+06	5.23694e+06	3.253e+06	3.86612e+06	5.60062e+06	5.41507e+06	3.14997e+06	3.17766e+06	3.08953e+06	2.78339e+06	2.40565e+06	2.67404e+06	3.12102e+07	2.21016e+07	2.23625e+07	2.11606e+07	9.54824e+06	9.92169e+06	5.44437e+07	2.3318e+07	1.53012e+07	1.5006e+07	1.7895e+07	1.7136e+07	7.83844e+06	4.02853e+06	4.62222e+07	5.09169e+07	2.40598e+07	4.25141e+07	1.4825e+07	2.42866e+07	6.22232e+07	5.37421e+07	1.30864e+07	1.36976e+07	6.22772e+06	2.97237e+06	751065	5.81683e+06	2.99155e+06	1.11322e+06	1.53858e+06	2.75527e+06	8.50466e+06	5.08632e+06	1.42786e+07	1.52721e+07
91.0542	700.344	2.43826e+08	2.85374e+08	1.18834e+08	4.72298e+06	3583983046	4.7583e+08	2.40372e+06	4.47409e+06	4.03688e+08	810673498	2.71619e+08	7820381646	2.6776e+08	174775796	1.66481e+07	1.64673e+07	1.66226e+07	1.6258e+07	7.78581e+08	7.52402e+08	14325194	1.39215e+07	1076108780	1019086301	1.10376e+07	5.30225e+06	8.05563e+08	4.77517e+07	6.08532e+08	1213025192	1.96234e+07	5.82794e+08	6.6232e+07	6.93196e+08	1357054185	1384055426	1.04935e+07	3.44156e+06	1.47254e+06	7.49809e+06	2.95831e+06	1.36088e+06	1.76385e+06	1.39245e+06	7.88319e+06	7.89151e+06	8.18647e+06	8.92363e+06
91.0542	742.079	2.33588e+08	1025872969	4.82869e+06	8.80699e+06	7.57472e+08	5.33936e+08	9.246e+06	4.4747e+06	1.08745e+07	1.32205e+07	8.91206e+06	1.09544e+07	2.35224e+07	2.47169e+07	4.51657e+07	1.37304e+08	2.73912e+07	2.62093e+07	2.32139e+08	3.81282e+07	3.10888e+07	2.94613e+07	6.47072e+07	7.07297e+07	1.69398e+07	8.27684e+06	5.07705e+07	5.34869e+07	5.4366e+07	9271110357	3.40136e+07	4.43846e+07	3.81783e+07	3.618e+07	53420224	5.98845e+07	1.68972e+07	5.11788e+06	2.3139e+06	1.19067e+07	4.47906e+06	2.27204e+06	2.61147e+06	1.96442e+06	1.95999e+07	1.79582e+07	3.16316e+07	3.51233e+07
91.0541	1421.2	4.40476e+06	3.26954e+06	4.78358e+06	5.50975e+06	4.28973e+06	3.9593e+06	4.42172e+06	4.8047e+06	4.22831e+06	3.39226e+06	4.42472e+06	3.95257e+06	3.41926e+07	3.14282e+07	5.46102e+07	5.7055e+07	5.29255e+07	4.00234e+07	4.75235e+07	4.08514e+07	7.92189e+07	3.92404e+07	4.47978e+07	4.29387e+07	2.88879e+06	1.98313e+07	3.99712e+07	4.00643e+07	5.02424e+07	4.91898e+07	4.11333e+07	2.68311e+07	5.40132e+07	3.06919e+07	2.54103e+07	2.2319e+07	4.33024e+07	1.69019e+07	5.87374e+06	3.12574e+07	1.4921e+07	6.50663e+06	1.23419e+07	1.10605e+07	2.77078e+07	2.32588e+07	4.39027e+06	1.17397e+07
91.0541	1280.21	4.46613e+06	1.12593e+07	5.11249e+06	6.96466e+06	5.50442e+06	9.14577e+06	1.65936e+07	1.92508e+07	9.4537e+06	3.21064e+07	7.69706e+06	6.84024e+06	6.80057e+07	6.53463e+07	1.05997e+08	1.12472e+08	1.4578e+08	7.05653e+07	1.0269e+08	9.99544e+07	9.58975e+07	6.85259e+07	9.52275e+07	8.91334e+07	2.95894e+07	2.40253e+07	9.6428e+07	1.01597e+08	1.10872e+08	113687267	7.47426e+07	9.33846e+07	7.97668e+07	9.20113e+07	4.60436e+07	4.03465e+07	3.0892e+07	2.07731e+07	7.67096e+06	3.87378e+07	1.7669e+07	7.72473e+06	1.46496e+07	1.10899e+07	3.47127e+07	3.18289e+07	3.22052e+07	3.12651e+07
91.0542	1314.55	6.3412e+06	1.50304e+07	4.02981e+06	5.30775e+06	5.98981e+06	5.32306e+06	7.80962e+06	8.52471e+06	6.53484e+06	9.35117e+06	6.5719e+06	6.16799e+06	8.10493e+07	6.33972e+07	1.6761e+08	1.42054e+08	4.87952e+07	6.56052e+07	8.28374e+07	1.43803e+08	1.0817e+08	5.47574e+07	79974243	7.88307e+07	7.14452e+07	2.66834e+07	8.47152e+07	7.46807e+07	8.96336e+07	9.45287e+07	7.02118e+07	229778952	4.26253e+07	5.6601e+07	3.98888e+07	3.59167e+07	5.26385e+07	2.19082e+07	8.19161e+06	4.25045e+07	1.84296e+07	8.33915e+06	1.73599e+07	7.73443e+06	3.64155e+07	3.34537e+07	2.88309e+07	3.96044e+07
91.0541	1297.11	1.05971e+07	3.53344e+07	1.25067e+07	1.47074e+07	1.56054e+07	1.2253e+07	2.3901e+07	2.33384e+07	21598213	16892892	1.24048e+07	1.18261e+07	1.65804e+08	1.64161e+08	1.38743e+08	1.6416e+08	480117571	1.08443e+08	1.93032e+08	1.8528e+08	2.21176e+08	202599822	1.45212e+08	1.35886e+08	7.18929e+07	3.99219e+07	2.12221e+08	1.78507e+08	155726010	170535282	1.16155e+08	1.06984e+08	1.49762e+08	3.86879e+08	6.96396e+07	6.30579e+07	4.42084e+07	3.3405e+07	1.219e+07	6.16946e+07	2.8266e+07	1.26175e+07	2.43757e+07	1.76776e+07	5.48043e+07	5.14861e+07	1.666e+07	4.31401e+07
91.0541	335.469	5.90544e+06	3.72281e+06	3.36742e+06	3.25152e+06	3.46714e+07	1.21374e+07	2.70273e+06	2.58596e+06	2.70256e+06	2.36267e+06	3.99464e+06	2.48716e+06	1.58451e+07	1.27219e+07	1.36116e+07	1.29293e+07	9.07809e+06	1.5293e+07	2.27941e+07	1.68669e+07	1.12807e+07	1.1305e+07	1.4217e+07	1.39488e+07	7.12681e+06	3.60662e+06	2.25286e+07	2.79593e+07	1.15875e+08	2.54582e+08	1.05452e+07	1.77992e+07	2.39928e+07	2.56708e+07	1.27507e+07	7.61842e+06	6.31979e+06	237525	693109	3.77479e+06	2.15009e+06	884646	1.1296e+06	1.18761e+06	6.3922e+06	1.85077e+06	2.7121e+07	3.42803e+07
91.0542	1328.84	5.24516e+06	3.75353e+06	5.01626e+06	6.42736e+06	4.38783e+06	3.94698e+06	5.42528e+06	6.00938e+06	4.44232e+06	6.70464e+06	4.70331e+06	4.54763e+06	4.23734e+07	3.73236e+07	4.38127e+07	5.94162e+07	7.96515e+07	4.73482e+07	6.1578e+07	4.05292e+08	1.18447e+08	9.69194e+07	5.64349e+07	5.70957e+07	1.83347e+07	2.02139e+07	5.94835e+07	5.6745e+07	6.42153e+07	6.73296e+07	4.95999e+07	9.44388e+07	3.75078e+08	4.13624e+07	2.99121e+07	2.71727e+07	3.99072e+07	1.6665e+07	6.63693e+06	3.11895e+07	1.51399e+07	6.57771e+06	1.34375e+07	2.15187e+06	2.96839e+07	2.74409e+07	2.44386e+07	8.60319e+07
91.0542	753.664	1.44709e+06	1.96894e+08	6.68408e+06	1.45033e+07	4.74984e+07	3.53414e+08	8.00538e+06	1.04525e+07	6.01111e+06	7.3513e+06	1.52781e+07	1.30365e+07	2.80711e+07	2.63382e+07	4.84369e+07	4.78066e+07	2.84393e+07	2.79103e+07	6.64555e+07	4.59159e+07	2.67614e+07	2.66399e+07	1.85835e+08	1.63479e+08	1.42885e+07	7.28189e+06	8.8214e+07	5.49798e+07	5.98726e+07	5.23654e+08	3.16679e+07	4.44935e+07	4.47474e+07	4.91171e+07	4.50794e+07	5.00011e+07	1.51376e+07	5.16461e+06	2.17853e+06	1.0825e+07	4.22818e+06	2.04492e+06	2.51956e+06	1.94012e+06	1.14593e+07	1.19375e+07	1.06896e+07	1.12474e+07
91.0541	547.596	8.56638e+07	8.28046e+07	7.71843e+07	1.22997e+08	9.05529e+07	8.71442e+07	1.02172e+08	1.11205e+08	8.16292e+07	1.46449e+08	9.40359e+07	1.27807e+07	1.61669e+07	1.52263e+07	1.23746e+07	1.26169e+07	1.25928e+07	1.21445e+07	193838576	1.81169e+08	1.2182e+07	1.16961e+07	7.1004e+08	195522024	7.29456e+06	4.69967e+06	1167259458	1.7683e+08	3.49095e+08	2.77383e+08	6.71062e+06	1.7323e+08	1.78823e+08	1.64375e+08	1.40705e+08	1.85532e+08	9.81378e+06	3.16658e+06	1.27781e+06	7.69951e+06	2.88102e+06	1.32245e+06	1.70334e+06	1.48891e+06	8.97226e+06	7.84987e+06	7.20469e+06	6.83576e+06
91.0542	1260.81	8.33187e+06	4.88983e+06	1.52742e+07	1.92854e+07	8.98148e+06	1.91838e+07	3.6729e+07	4.28523e+07	2.73122e+07	2.40735e+07	1.35309e+07	1.2033e+07	1.28088e+08	116982163	3.53125e+08	2.71764e+08	1.53161e+08	1.1728e+08	2.01159e+08	4.34985e+08	2.37656e+08	2.53385e+08	1.76202e+08	166484395	3.32331e+07	3.21937e+07	2.16855e+08	227023664	1.76138e+08	2.02171e+08	1.29288e+08	1.59297e+08	1.84368e+08	1.78982e+08	8.5752e+07	7.56165e+07	5.12265e+07	2.68781e+07	1.07511e+07	5.09926e+07	2.28872e+07	1.01059e+07	1.91421e+07	8.91684e+06	4.57891e+07	4.44011e+07	3.68927e+07	6.6104e+07
91.0542	399.774	1.88711e+07	1.39301e+07	1.10378e+07	1.23041e+07	1.02226e+07	8.18072e+06	2.24599e+07	2.17213e+07	2.01982e+07	2.23881e+07	1.75065e+07	1.75479e+07	6.66517e+07	5.67522e+07	2.4624e+07	2.40513e+07	7.27871e+06	2.2272e+07	5.24537e+07	6.71454e+07	9.89147e+06	1.90704e+07	7.02848e+07	6.62887e+07	1.35694e+07	4.71482e+06	5.83466e+07	2.12875e+08	4.46922e+07	3.43754e+07	2.28598e+07	2.81824e+07	8.60729e+07	6.31359e+07	5.14017e+07	5.0624e+07	9.18027e+06	3.15425e+06	1.03331e+06	7.69822e+06	3.14731e+06	1.31826e+06	1.74691e+06	1.7165e+06	1.03873e+07	7.93137e+06	1.39974e+07	1.3545e+07
91.0542	460.533	1.1799e+07	1.07773e+07	9.25285e+06	5.5385e+06	4.64912e+06	5.57599e+06	6.12427e+06	5.25637e+06	6.23398e+06	5.44726e+06	2.64968e+06	4.59735e+06	1.37078e+07	1.12107e+07	1.24686e+07	1.23133e+07	8.58556e+06	8.19644e+06	2.26583e+07	1.55107e+07	1.0592e+07	9.69718e+06	1.13848e+07	1.1681e+07	5.69191e+06	3.64404e+06	2.32768e+07	1.97278e+07	1.16364e+07	3.14619e+07	1.03055e+07	1.58418e+07	1.58375e+07	1.45548e+07	8.56163e+06	8.22903e+06	7.24547e+06	2.52368e+06	924719	6.27469e+06	2.3756e+06	1.10051e+06	1.37249e+06	1.30209e+06	1.2108e+07	8.30786e+06	1.27426e+07	1.20509e+07
91.0541	1348.91	8.48277e+06	6.10726e+06	8.64069e+06	1.04935e+07	7.0679e+06	6.42342e+06	8.81287e+06	8.87327e+06	7.40377e+06	5.82315e+06	8.30832e+06	7.49465e+06	6.66696e+07	5.79542e+07	8.00373e+07	7.69422e+07	3.82213e+07	7.22361e+07	9.23821e+07	5.20619e+07	3.5576e+07	9.00027e+07	8.71864e+07	8.61893e+07	7.43921e+07	3.27184e+07	8.31611e+07	8.34612e+07	1.01076e+08	1.02678e+08	7.88057e+07	8.43956e+07	5.52927e+07	6.12375e+07	4.62603e+07	4.02376e+07	5.93505e+07	2.78113e+07	1.01617e+07	5.10811e+07	2.37696e+07	1.06123e+07	2.10829e+07	8.93346e+06	4.59736e+07	4.0772e+07	3.71828e+07	6.1453e+07
91.0542	571.266	1.27268e+07	5.18344e+06	1.39324e+06	1.48759e+06	1.15886e+06	7.30289e+07	2.02862e+06	1.83203e+06	145807333	9.82722e+07	1.64309e+06	2.33936e+06	3.55796e+07	3.09315e+07	1.361e+07	2.86027e+06	1.13302e+07	1.06045e+07	6.86087e+08	2.069e+08	1.20584e+07	1.17496e+07	1.79015e+07	1.85689e+07	8.93526e+06	4.64537e+06	1.55993e+07	1.44327e+07	2.02018e+07	3.03747e+08	1.12523e+07	1.03222e+08	8.54024e+06	8.16395e+06	8.1837e+07	1.26416e+08	9.97584e+06	3.17643e+06	1.25026e+06	7.51244e+06	2.87963e+06	1.3371e+06	1.66192e+06	1.45394e+06	1.74719e+07	1.23001e+07	2.59298e+07	2.70925e+07
91.0542	577.24	3.22071e+06	4.55853e+06	1.80157e+06	2.21569e+06	1.57091e+06	2.00675e+06	3.40132e+06	3.6331e+06	1.62565e+08	2.56086e+08	1.58807e+06	2.07043e+06	2.12536e+07	1.52641e+07	1.44913e+07	1.47302e+07	1.28817e+07	1.21625e+07	2.20937e+08	5.01992e+07	1.38209e+07	1.28235e+07	1.38544e+07	1.51837e+07	9.52826e+06	5.45486e+06	2.24769e+07	2.02342e+07	2.44837e+07	2.05731e+07	1.08081e+07	8.9138e+06	2.11686e+07	1.95013e+07	9.92445e+06	1.06599e+07	1.16382e+07	3.73575e+06	1.45186e+06	8.68481e+06	3.44258e+06	1.56122e+06	1.92553e+06	1.67688e+06	3.60988e+07	2.47159e+07	3.18904e+07	4.48747e+07
91.0542	1086.38	2.94863e+07	1.97784e+07	4.6531e+07	8.09367e+07	5.4298e+07	74405513	6.71701e+07	7.29537e+07	6.62411e+07	8.44836e+07	7.1759e+07	7.36387e+07	1.73365e+08	1.42716e+08	1.32498e+08	131668242	1.06988e+08	6.68021e+07	4.89397e+08	2.96596e+08	1.16299e+08	1.08235e+08	3.22957e+08	3.16614e+08	8.1129e+07	2.31488e+07	2.40474e+08	1.91218e+08	262550423	4.31616e+08	1.50615e+08	2.18248e+08	2.20043e+08	2.29629e+08	2.57631e+08	2.54385e+08	5.38546e+07	1.69545e+07	9.0621e+06	3.53191e+07	1.28172e+07	7.79649e+06	8.89888e+06	7.49535e+06	3.55483e+07	3.88679e+07	4.20392e+07	3.24128e+07
91.0542	583.123	3.72363e+06	3.63592e+06	2.57457e+06	2.78063e+06	297537	1.77122e+06	3.04259e+06	2.56568e+06	1.67938e+06	91257.5	2.63941e+06	1.73956e+06	2.00613e+07	1.42543e+07	1.49497e+07	1.5527e+07	1.34727e+07	1.28796e+07	2.12849e+08	1.31113e+07	1.4703e+07	1.42891e+07	1.94637e+07	2.05486e+07	9.24515e+06	5.36274e+06	2.93896e+07	2.691e+07	1.68574e+07	1.63484e+07	1.0239e+07	1.28473e+07	2.02179e+07	1.91236e+07	2.1068e+06	1.73934e+07	1.11051e+07	3.63421e+06	1.48465e+06	8.76717e+06	3.29637e+06	1.52342e+06	1.952e+06	1.69277e+06	2.21332e+07	1.37139e+07	2.08715e+07	7.7475e+06
91.0542	622.017	1.30045e+07	4.10478e+06	1.6976e+07	2.6293e+07	3.09396e+06	2.96346e+06	1.29045e+07	1.61227e+07	1.83748e+06	1.82994e+06	5.98676e+06	3.35167e+06	1.03537e+08	3.22441e+08	3.13573e+07	3.23596e+07	4.15452e+08	315592448	1.79811e+07	1.644e+07	2.11975e+08	1.3905e+08	48056539	4.47715e+07	1.24925e+08	5.52765e+06	3.0059e+08	6.70635e+08	6.64754e+07	1.91342e+07	3.84912e+07	1.2714e+07	2.33339e+07	2.0455e+07	1.32583e+07	1.44014e+07	9.23625e+06	3.10725e+06	1.25429e+06	7.02381e+06	2.80128e+06	1.25289e+06	1.61064e+06	1.37742e+06	8.13299e+06	7.45392e+06	9.31878e+06	1.07079e+07
91.0541	562.025	1.00085e+07	8.15869e+06	2.83516e+06	2.95721e+06	131785375	116210670	5.24199e+06	4.94292e+06	1.51128e+08	2.93213e+07	2.59606e+06	1.50929e+08	5.37696e+07	3.17566e+07	2.58298e+07	2.56758e+07	4.80863e+06	2.43611e+07	3.72637e+08	3.68399e+08	1.01834e+07	2.73963e+07	1.04914e+08	2.30522e+08	1.88516e+07	9.14976e+06	2.07498e+08	4.61695e+08	2.62641e+07	3.81092e+08	1.49835e+07	1424797775	5.52876e+08	1444923201	998942181	414371609	1.82374e+07	5.99095e+06	2.29992e+06	1.44749e+07	5.54603e+06	2.54519e+06	3.07975e+06	2.76735e+06	1.69539e+07	1.4736e+07	1.42871e+07	1.4414e+07
91.0542	416.499	5.27228e+06	3.72111e+06	7.22763e+06	7.34883e+06	1.55124e+07	1.25643e+07	4.09363e+06	3.98503e+06	3.0631e+06	4.58043e+06	1.88015e+06	2.05954e+06	1.71991e+07	1.5067e+07	1.80364e+07	1.80043e+07	9.68252e+06	9.20723e+06	3.71338e+07	2.19183e+07	1.49724e+07	1.52028e+07	1.38659e+07	1.34629e+07	8.01985e+06	4.02773e+06	202154447	1.24906e+08	2.42939e+07	1.27447e+08	1.55474e+07	3.20564e+07	1.03245e+08	1.14076e+08	1.13157e+08	7.7193e+07	7.64155e+06	2.53255e+06	905647	6.44421e+06	2.50705e+06	1.11307e+06	1.37548e+06	1.33104e+06	9.50947e+06	6.05806e+06	1.19798e+07	1.09973e+07
91.0543	712.154	3.37661e+08	274302674	384521	2.31338e+06	6.79881e+08	8.99327e+07	2.44473e+06	2.75984e+06	4.82245e+08	3.26696e+08	5.97764e+06	3.77345e+08	1.25765e+08	8.66729e+07	1.5068e+07	1.5274e+07	1.57687e+07	1.4638e+07	7.98611e+08	5.3394e+08	1.40549e+07	1.32991e+07	4.10886e+08	4.71949e+08	1.03051e+07	4.90538e+06	3.72019e+07	4.05345e+07	1346587920	9.94829e+08	1.79238e+07	3.35235e+08	2.46356e+08	2.25546e+08	1014157816	8.77988e+08	9.67228e+06	3.41476e+06	1.41658e+06	7.16109e+06	2.86753e+06	1.35361e+06	1.69889e+06	1.27497e+06	7.53194e+06	7.37486e+06	7.39545e+06	7.77661e+06
91.0542	717.474	1.89338e+08	304072704	463332	2.31006e+06	6.69639e+08	1.63197e+08	3.05276e+06	2.95537e+06	4.11957e+08	324111974	8.57653e+06	1.12522e+07	1.05016e+08	4.10906e+07	1.55958e+07	1.72463e+07	1.63958e+07	1.5025e+07	779887901	4.0635e+08	1.50158e+07	1.43999e+07	3.01111e+07	2.88887e+07	1.02379e+07	5.16742e+06	2.66094e+07	2.30563e+07	1.76615e+08	1201831971	1.65471e+07	1.07377e+08	1.40898e+07	1.51899e+07	5.67021e+08	6.55688e+08	1.06945e+07	3.33518e+06	1.51314e+06	7.31738e+06	2.96877e+06	1.36658e+06	1.8071e+06	1.33739e+06	8.01772e+06	8.3639e+06	7.68699e+06	7.87659e+06
91.0542	707.404	2.01792e+08	319049330	2.37098e+06	2.84172e+06	8.34802e+08	8.45425e+08	2.88613e+06	2.9988e+06	5.61052e+08	5.82683e+08	4.85804e+07	522132052	1.44208e+08	2.27014e+08	1.67072e+07	1.79771e+07	1.71929e+07	1.65045e+07	9.03353e+08	6.61348e+08	1.72303e+07	1.57671e+07	4.18765e+08	4.46069e+08	1.14047e+07	5.3151e+06	2.77423e+08	2.90403e+08	4.08445e+08	1261967109	2.19728e+07	4.24663e+08	2.95837e+08	2.92273e+08	1048803379	17343053983	1.0649e+07	3.5947e+06	1.51146e+06	7.66254e+06	3.07249e+06	1.4041e+06	1.87385e+06	1.48402e+06	7.97325e+06	7.92051e+06	7.90661e+06	8.11406e+06
91.0542	840.406	5.2153e+06	4.57891e+06	7.8719e+06	1.08772e+07	25482548	2.54574e+07	8.29038e+06	7.73732e+06	1.51015e+07	1.63566e+07	1.99148e+07	2.30269e+07	5.51441e+07	4.51328e+07	4.27141e+07	4.58471e+07	3.6835e+07	3.44559e+07	1434543317	2345946423	3.53307e+07	3.3042e+07	1038329508	3847972584	2.13149e+07	1.02161e+07	7.59092e+07	7.82574e+07	1044541836	344518262	4.89925e+07	537908239	6.61045e+07	6.01983e+07	5.69743e+08	4.18765e+08	2.12965e+07	9.25007e+06	3.11019e+06	1.46885e+07	5.42567e+06	2.78466e+06	1.70519e+06	1.11008e+06	1.63671e+07	1.92105e+07	1.76292e+07	2.16568e+07
91.0542	724.423	3.93568e+07	2.81803e+08	1.91546e+06	2.05088e+06	1746232100	1231170035	2.8448e+06	2.8008e+06	2.9487e+08	5.52169e+07	5.40471e+06	1.31602e+07	1.43094e+07	9.44353e+06	1.50873e+07	1.6554e+07	1.49502e+07	1.3778e+07	6.44662e+08	4.21563e+08	1.48833e+07	1.54253e+07	3.52743e+07	3.67781e+07	9.02665e+06	4.43225e+06	1.75297e+07	1.68677e+07	2.12513e+07	1145257006	1.50619e+07	3.05258e+07	1.87856e+07	1.73993e+07	3.74308e+08	4.12214e+08	8.99634e+06	3.04304e+06	1.30056e+06	6.57813e+06	2.55613e+06	1.26472e+06	1.45284e+06	1.13805e+06	7.04286e+06	7.05532e+06	6.45966e+06	6.47642e+06
91.0542	763.127	517161	487318	4.69019e+06	4.83163e+06	3.88606e+08	6.43935e+08	4.24101e+06	4.24224e+06	6.27698e+06	6.68954e+06	8.77889e+06	9.85674e+06	2.75801e+07	2.21005e+07	4.07036e+07	4.11769e+07	2.15016e+07	2.07125e+07	2.75579e+07	5.24067e+07	2.17936e+07	5.68122e+07	5.95784e+07	1.3821e+08	1.17679e+07	5.38335e+06	1.46805e+08	1.91422e+08	4.43089e+07	296557250	2.47942e+07	9.15862e+06	3.87517e+07	3.85127e+07	8.44551e+07	8.00268e+07	1.18505e+07	3.80535e+06	1.54721e+06	8.00495e+06	3.23832e+06	1.58593e+06	1.93027e+06	1.44034e+06	8.37024e+06	8.98442e+06	7.42691e+06	7.49764e+06
91.0542	782.429	287217	804489	4.33576e+06	5.71367e+06	3.45911e+06	3.47175e+06	1.32429e+07	1.29863e+07	6.76431e+06	7.83558e+06	1.36387e+07	1.35619e+07	5.59064e+07	3.4697e+07	1.4484e+07	6.46866e+07	140691183	1.33438e+08	1.94025e+08	6.30921e+07	2.38642e+07	1.77524e+07	1.36721e+08	131297233	1.32087e+07	5.45571e+06	9.01599e+07	8.29899e+07	7.48232e+07	1.30876e+08	2.80658e+07	5.44699e+07	4.35628e+07	4.14797e+07	6.31576e+07	6.33935e+07	1.09443e+07	3.54201e+06	1.53173e+06	7.88173e+06	3.02704e+06	1.49963e+06	1.82671e+06	1.37528e+06	8.14958e+06	8.17605e+06	1.22856e+07	6.3463e+06
91.0542	792.104	2.89329e+06	2.95314e+06	6.27133e+06	1.04374e+07	4.7094e+06	4.84672e+06	7.32618e+06	7.3755e+06	1.36782e+07	1.42198e+07	2.59997e+07	3.41221e+07	6.30055e+07	5.06627e+07	1.9632e+08	212506770	3.47007e+07	3.39818e+07	1.08774e+08	1.40658e+08	2.93429e+07	2.79471e+07	2.36263e+08	2.36487e+08	1.93803e+07	7.67756e+06	108622107	1.08334e+08	8.94389e+07	6.93641e+07	1.05679e+08	9.37661e+07	1.05848e+08	1.42409e+08	135737962	1.31568e+08	1.59552e+07	5.36262e+06	2.36764e+06	1.13347e+07	4.56784e+06	2.19645e+06	2.79328e+06	2.0743e+06	1.36447e+07	1.32248e+07	1.53817e+07	1.55303e+07
91.0542	341.528	8.18455e+06	4.48762e+06	3.9659e+06	2.19773e+06	1.14223e+07	1.65495e+07	2.1043e+06	3.42238e+06	2.20596e+06	3.06865e+06	2.60045e+06	1.71595e+06	2.21064e+07	1.90349e+07	1.9841e+07	1.8856e+07	1.2307e+07	1.23796e+07	3.17867e+07	2.54253e+07	1.62671e+07	1.63565e+07	1.90507e+07	1.88202e+07	9.27234e+06	4.99867e+06	2.73404e+07	2.79148e+07	1.7056e+07	6.60908e+08	1.43332e+07	2.50656e+07	3.55785e+07	3.29979e+07	1.547e+07	1.5824e+07	9.08617e+06	3.38875e+06	1.0457e+06	3.98984e+06	3.51839e+06	1.40429e+06	1.85427e+06	1.9005e+06	1.3106e+07	9.16723e+06	1.71269e+07	1.98127e+07
91.0542	808.757	5.20767e+06	5.2532e+06	7.25243e+06	1.10942e+07	6.85126e+06	7.10818e+06	8.12597e+06	7.94893e+06	2.3757e+07	2.26615e+07	5.39157e+07	4.73883e+07	3.60683e+08	2.05017e+08	4.82233e+07	4.93351e+07	4.14323e+07	4.07323e+07	2.4699e+08	1.71728e+08	3.84619e+07	3.61938e+07	3.19726e+08	3.28763e+08	2.34957e+07	1.08217e+07	7.86172e+08	7.37343e+08	323322194	1.65271e+08	2.74748e+08	1.77006e+08	9.98168e+07	1.1541e+08	293065439	2.43449e+08	2.25297e+07	7.46718e+06	3.26904e+06	1.55678e+07	6.18266e+06	3.07444e+06	3.8207e+06	2.72608e+06	2.02054e+07	1.94724e+07	1.68439e+07	1.78488e+07
91.0542	881.236	2.69583e+06	2.42529e+06	6.29425e+06	6.71629e+06	3.41546e+06	3.83721e+06	4.8728e+06	4.69107e+06	7.48735e+06	7.42657e+06	7.9575e+06	8.49268e+06	2.60827e+07	2.20578e+07	3.11937e+07	3.05293e+07	1.78395e+07	1.6817e+07	4.89334e+07	4.86913e+07	1.92428e+07	1.78784e+07	4.87222e+07	5.1727e+07	1.13373e+07	4.91667e+06	1.71049e+07	5.66575e+07	4.22838e+07	5.43372e+08	2.39589e+07	3.96057e+07	3.41159e+07	3.1971e+07	4.27063e+07	4.46921e+07	1.04743e+07	3.36604e+06	1.56343e+06	7.2941e+06	2.76023e+06	1.45286e+06	1.76723e+06	1.29385e+06	9.57454e+06	9.29888e+06	1.42585e+07	1.25608e+07
91.0542	358.692	7.20598e+06	3.68016e+06	3.32547e+06	4.16082e+06	3.08529e+06	3.52654e+06	3.11873e+06	3.29476e+06	3.18939e+06	3.0754e+06	2.19695e+06	2.4147e+06	1.92061e+07	1.60163e+07	3.08872e+07	2.95227e+07	1.10347e+07	1.15977e+07	4.20299e+07	4.41642e+07	1.51693e+07	1.57458e+07	2.97848e+07	4.14894e+07	7.08733e+06	3.93302e+06	5.28946e+07	4.26335e+07	2.67627e+07	1.86971e+07	1.51813e+07	3.2546e+07	4.12968e+07	3.43023e+07	1.56656e+07	1.66397e+07	7.48682e+06	3.29445e+06	895523	6.56096e+06	3.32824e+06	1.18699e+06	1.44404e+06	1.44524e+06	1.00954e+07	7.52385e+06	1.34738e+06	1.34118e+07
91.0542	734.022	1.47547e+08	1.31794e+08	980612	1.10393e+06	2.43275e+08	984377546	1.35284e+06	1.13682e+06	1.75177e+07	1.45087e+08	2.4157e+06	2.41814e+06	2.94773e+06	5.77477e+06	1.67681e+07	1.56256e+07	7.12002e+06	6.7682e+06	2.18991e+08	7.08982e+06	7.8893e+06	7.61876e+06	1.76898e+07	2.1243e+07	3.8909e+06	2.15892e+06	9.65951e+06	9.90724e+06	1.00197e+07	1013405822	7.93215e+06	1.17992e+07	8.50236e+06	8.15951e+06	1.41046e+07	2.85411e+07	4.48343e+06	1.45437e+06	652036	3.16729e+06	1.23909e+06	575180	715332	599409	3.47645e+06	3.41237e+06	3.08905e+06	3.2954e+06
91.0542	407.015	1.05398e+07	4.21547e+06	5.62069e+06	3.68847e+06	1.58964e+07	1.00928e+07	3.20919e+06	3.2009e+06	3.15511e+06	3.1337e+06	3.47837e+07	2.47191e+07	3.4062e+07	1.76222e+07	1.74852e+07	1.68658e+07	1.08097e+07	1.06428e+07	4.72185e+07	2.45955e+07	14902914	1.38992e+07	9.68331e+07	9.71319e+07	8.29885e+06	4.28744e+06	4.19935e+07	3.28723e+07	84068362	6.7252e+07	1.57117e+07	3.48481e+07	1.64497e+08	9.63485e+07	8.94569e+07	9.08321e+07	8.07848e+06	2.72199e+06	966849	6.91569e+06	2.67361e+06	1.15441e+06	1.49403e+06	1.46358e+06	8.21103e+06	6.3522e+06	8.78127e+06	8.44709e+06
91.0542	1057.69	2.39149e+07	1.67765e+07	2.90651e+07	5.11232e+07	2.5066e+07	5.90422e+07	2.99828e+07	3.09736e+07	5.17275e+07	5.21398e+07	4.67614e+07	4.83416e+07	1.31485e+08	114265620	9.13576e+07	1.01243e+08	7.85137e+07	7.41902e+07	1.319e+08	2.18684e+08	8.29731e+07	7.78408e+07	2.49097e+08	1.0062e+08	5.4057e+07	1.89578e+07	1.66537e+08	1.76606e+08	2.53175e+08	3.07371e+08	1.07154e+08	1.71457e+08	1.63983e+08	1.57848e+08	2.04325e+08	2.04088e+08	4.40292e+07	1.30674e+07	6.55335e+06	2.87334e+07	1.03309e+07	5.66385e+06	7.28135e+06	4.84229e+06	3.07906e+07	3.18055e+07	3.00109e+07	3.12177e+07
91.0542	435.404	6.94012e+06	4.80074e+06	4.90317e+06	4.84231e+06	4.12273e+06	4.83099e+06	3.50897e+06	3.34733e+06	4.1032e+06	3.61206e+06	2.40283e+06	2.48567e+06	1.88042e+07	1.57867e+07	1.87195e+07	1.91095e+07	1.11465e+07	1.10384e+07	2.50314e+07	2.7068e+07	1.46964e+07	1.39652e+07	1.67743e+07	1.66992e+07	6.97403e+06	4.25913e+06	3.56693e+07	2.972e+07	3.16195e+07	1.67149e+07	1.51739e+07	2.48621e+07	4.46523e+07	4.18416e+07	1.25651e+07	1.25789e+07	8.78418e+06	2.89844e+06	1.03257e+06	7.30722e+06	2.8983e+06	1.25859e+06	1.59739e+06	1.52783e+06	1.60772e+07	8.30416e+06	1.08907e+07	1.00883e+07
91.0542	428.527	7.71288e+06	3.47581e+06	2.94251e+06	2.95571e+06	4.41429e+06	7.19817e+06	5.54559e+06	6.96181e+06	3.32813e+06	3.06777e+06	2.17794e+06	2.35645e+06	2.42e+07	1.92405e+07	1.56841e+07	1.61119e+07	7.98256e+06	1.18389e+07	2.53808e+07	2.42147e+07	1.51803e+07	1.50514e+07	1.64853e+07	1.60211e+07	7.23143e+06	4.10854e+06	2.38911e+07	1.96284e+07	1.69689e+07	1.562e+07	1.25868e+07	1.98811e+07	1.86384e+07	1.80365e+07	8.92417e+06	8.91362e+06	8.71793e+06	2.84677e+06	1.02227e+06	7.06225e+06	2.78658e+06	1.21913e+06	1.58595e+06	1.51121e+06	1.14525e+07	7.80429e+06	8.21974e+06	7.95079e+06
91.0542	1049.15	1.22163e+07	8.63337e+06	6.28877e+06	3.85016e+07	2.14412e+07	3.0082e+07	2.10411e+07	2.0696e+07	3.01962e+07	2.89549e+07	2.87048e+07	2.77721e+07	7.73504e+07	6.55125e+07	6.60777e+07	7.09103e+07	5.6008e+07	5.05307e+07	1.5952e+08	1.37051e+08	5.91224e+07	5.43773e+07	1.50487e+08	1.52252e+08	3.82659e+07	1.78884e+07	1.07846e+08	1.12333e+08	1.65052e+08	2.03834e+08	7.46823e+07	1.07636e+08	103491537	1.01386e+08	1.2294e+08	1.22755e+08	3.04396e+07	1.01426e+07	5.34598e+06	1.99381e+07	8.11751e+06	5.74815e+06	4.91714e+06	3.38144e+06	2.08885e+07	2.38445e+07	2.15622e+07	2.16208e+07
91.0542	830.329	3.55092e+06	3.49526e+06	5.14403e+06	7.61054e+06	9.05243e+06	9.41105e+06	5.95345e+06	5.52064e+06	1.25394e+07	1.34489e+07	1.43409e+08	1.45808e+08	4.30496e+07	3.30646e+07	3.06228e+07	3.21873e+07	2.70026e+07	2.54337e+07	4.99763e+08	6.28632e+08	2.61146e+07	2.42923e+07	8.59343e+08	7.44942e+08	1.50256e+07	7.25336e+06	5.59392e+07	5.57407e+07	1.42873e+08	2.64013e+08	3.62681e+07	5.32646e+08	4.60549e+07	4.35486e+07	259005271	2.16573e+08	1.59935e+07	5.11186e+06	2.31867e+06	1.08171e+07	4.15353e+06	2.06482e+06	2.61816e+06	1.87333e+06	1.13716e+07	1.21823e+07	1.38493e+07	1.85997e+07
91.0541	235.487	7.07757e+06	7.39709e+06	7.98351e+06	6.22337e+06	8.19522e+06	5.53023e+06	5.75103e+06	2.14354e+06	2.63768e+06	4.67036e+06	4.29176e+06	4.01065e+06	1.22282e+07	5.83579e+07	3.53571e+07	3.76118e+07	2.73193e+07	2.78489e+07	8.56756e+07	8.11406e+07	2.66412e+07	2.09657e+07	4.76644e+07	1.22487e+08	2.0265e+07	3.78021e+06	2.56863e+08	2.00667e+08	1.11801e+08	209294655	5.41246e+07	1.616e+08	3.03352e+08	2.6954e+08	1.76378e+07	9.21436e+07	4.83281e+06	2.08761e+06	517596	4.61371e+06	2.1073e+06	786956	1.30233e+06	1.57402e+06	2.25732e+07	1.35434e+07	5.49128e+07	1.16564e+08
91.0542	264.892	8.97962e+06	1.02408e+07	1.56421e+06	3.55121e+06	7.56263e+06	5.26531e+06	2.81231e+06	2.86093e+06	3.16406e+06	2.7891e+06	2.3943e+06	2.65363e+06	4.51308e+07	4.56181e+07	5.20441e+07	4.77882e+07	2.41128e+07	2.46058e+07	6.79355e+07	9.6456e+07	3.91714e+07	4.18131e+07	3.80719e+07	3.8019e+07	1.53154e+07	5.85694e+06	8.0871e+07	6.15982e+07	7.65753e+07	1.49832e+08	4.55595e+07	1.36116e+08	1.43251e+08	1.34063e+08	2.61676e+07	2.76712e+07	8.98299e+06	3.70475e+06	833626	8.54259e+06	3.67032e+06	1.45417e+06	2.25976e+06	2.45196e+06	8.82345e+06	6.32395e+06	1.14793e+07	1.07142e+07
91.0542	824.552	4.92625e+06	5.958e+06	5.39638e+06	7.94183e+06	6.90326e+06	7.09465e+06	5.97464e+06	5.65283e+06	7.13343e+07	5.03096e+07	9.32806e+07	9.28701e+07	4.45229e+07	3.50272e+07	3.08879e+07	33471398	2.8081e+07	2.66436e+07	3.62712e+08	3.68219e+08	2.67623e+07	2.51061e+07	5.84223e+08	5.42853e+08	1.77675e+07	7.53319e+06	7.65157e+07	7.54588e+07	7.81461e+08	1.96244e+08	3.9741e+07	3.91775e+08	5.07414e+07	4.4987e+07	1.51119e+08	1.4281e+08	1.59735e+07	5.35415e+06	2.35384e+06	1.09572e+07	4.59671e+06	2.1869e+06	2.68333e+06	1.88899e+06	1.18814e+07	1.236e+07	1.64121e+07	1.60247e+07
91.0542	817.849	3.14765e+06	2.1037e+06	2.72154e+06	3.99752e+06	2.96228e+06	2.87157e+06	2.97826e+06	2.87473e+06	1.95086e+07	1.65373e+07	3.93365e+07	2.98871e+07	2.75043e+07	1.93623e+07	1.65282e+07	1.71941e+07	1.42181e+07	1.3466e+07	8.39309e+07	189858845	1.31482e+07	1.2411e+07	2.75883e+07	2.25553e+08	8.1327e+06	3.73664e+06	3.52844e+07	3.40122e+07	2.47635e+08	8.94405e+07	2.79131e+07	1.10101e+08	2.5514e+07	2.36165e+07	1.26404e+08	1.46969e+08	7.85515e+06	2.65431e+06	1.17306e+06	5.45126e+06	2.15055e+06	1.04698e+06	1.34681e+06	971792	5.88087e+06	6.02869e+06	1.44804e+07	6.58383e+06
91.0542	850.745	5.00606e+06	4.52228e+06	1.11889e+07	1.18116e+07	9.03239e+06	9.05609e+06	8.80057e+06	8.48233e+06	1.43911e+07	1.48202e+07	1.77694e+07	1.87774e+07	5.13989e+07	4.3598e+07	4.24686e+07	4.31068e+07	3.48736e+07	3.4159e+07	9.64959e+08	9.97627e+07	3.46928e+07	3.31538e+07	1.02226e+08	111116087	2.20987e+07	1.0173e+07	7.13744e+07	7.28589e+07	2378498029	4.6508e+08	4.8012e+07	8.69448e+07	6.44783e+07	6.19039e+07	2.12476e+08	3.58422e+08	2.05278e+07	7.07877e+06	3.12997e+06	1.45952e+07	5.69296e+06	2.88065e+06	3.4475e+06	2.47258e+06	1.50022e+07	1.63166e+07	1.44835e+07	1.50601e+07
91.0541	190.882	4.92809e+06	1.40042e+06	1.13901e+06	1.25216e+06	1.58821e+06	1.39898e+06	1.19835e+06	1.31825e+06	1.30074e+06	1.15755e+06	1.22507e+06	1.31473e+06	8.28592e+06	5.80137e+06	5.4734e+06	5.64508e+06	4.9286e+06	5.06722e+06	6.31859e+06	5.41844e+06	4.88039e+06	5.39945e+06	5.81943e+06	5.7478e+06	4.47586e+06	3.38317e+06	8.00947e+06	6.87105e+06	5.7471e+06	7.02413e+06	4.037e+06	4.47675e+06	1.97783e+07	1.84723e+07	4.44117e+06	4.34557e+06	4.89437e+06	2.59715e+06	554404	5.13307e+06	2.82657e+06	963634	1.65444e+06	2.12724e+06	4.95142e+06	3.18409e+06	4.71225e+06	4.51732e+06
91.0541	185.778	4.5924e+06	1.09769e+06	1.04355e+06	1.02517e+06	1.26883e+06	1.30406e+06	2.41217e+06	1.29666e+06	1.3034e+06	1.15127e+06	1.1749e+06	1.29424e+06	1.20118e+07	6.65706e+06	5.98555e+06	6.17471e+06	5.81004e+06	7.26371e+06	8.10076e+06	5.48447e+06	5.00868e+06	6.56702e+06	8.19812e+06	7.45809e+06	7.71461e+06	5.6009e+06	1.67619e+07	8.7228e+06	6.60774e+06	1.11364e+07	5.95595e+06	7.43873e+06	2.13147e+07	2.05891e+07	7.96696e+06	7.83798e+06	7.471e+06	4.49597e+06	857697	8.2914e+06	5.01211e+06	1.52462e+06	2.83349e+06	3.74802e+06	8.32103e+06	4.98896e+06	7.64809e+06	6.68038e+06
91.0542	857.223	1.15668e+07	1.03336e+07	2.5223e+07	2.577e+07	1.80827e+07	1.92204e+07	1.97964e+07	1.88797e+07	3.21491e+07	3.33828e+07	3.89958e+07	4.13906e+07	1.26543e+08	1.0651e+08	9.35046e+07	9.85153e+07	8.01208e+07	7.59865e+07	1509731955	2.1897e+08	7.90745e+07	7.37479e+07	2.25201e+08	2.4171e+08	5.15874e+07	2.24494e+07	1.58726e+08	1.61169e+08	1776278391	8.43723e+08	1.05271e+08	1.87393e+08	1.44772e+08	1.35801e+08	3.25377e+08	4.02784e+08	4.69563e+07	1.54848e+07	6.96733e+06	3.27205e+07	1.27253e+07	6.30874e+06	7.71927e+06	5.69232e+06	3.33655e+07	3.61471e+07	3.12e+07	3.23191e+07
91.0542	350.478	8.18531e+06	4.42346e+06	3.85839e+06	3.55603e+06	4.22158e+06	9.00079e+06	2.96123e+06	3.18954e+06	3.26428e+06	3.01042e+06	771658	2.70473e+06	2.09945e+07	1.8136e+07	5.38294e+07	38663807	1.18627e+07	1.18312e+07	3.63543e+07	4.74759e+07	1.65565e+07	1.68223e+07	2.443e+07	2.25841e+07	8.28543e+06	5.03873e+06	3.4563e+07	2.96929e+07	1.60516e+07	1.38661e+07	1.41532e+07	2.51016e+07	2.99057e+07	2.71687e+07	1.46505e+07	1.51926e+07	9.51756e+06	3.31727e+06	1.06334e+06	8.04755e+06	3.31636e+06	1.3583e+06	1.85141e+06	1.9105e+06	10433782	7.7622e+06	1.5437e+07	1.47886e+07
91.1008	220.966	4.04333e+07	1.81987e+07	6.96651e+06	7.61857e+06	3.83615e+07	1.94581e+07	7.79611e+06	1.06099e+07	1.55475e+07	1.44684e+07	4.49909e+06	5.48181e+06	327374	127907	57797.9	54716.7	5.28443e+07	4.89728e+07	492707	5.6296e+08	1.13332e+08	144761567	198838	242248	1.72486e+07	2.41937e+06	332423	240338	394094	1.17327e+06	1.88946e+07	156977130	4.63114e+06	250930	1.88185e+08	1.43551e+08	3.62985e+06	1.70672e+06	407777	3.44772e+06	1.78422e+06	615038	1.13339e+06	1.34241e+06	3.49135e+06	2.43345e+06	3.38635e+06	3.22193e+06
91.1453	221.276	3.07415e+07	1.37128e+07	5.89759e+06	7.27514e+06	9819.67	21413.2	7.60885e+06	8.47244e+06	1.48532e+07	1.36392e+07	4.38935e+06	5.31554e+06	165329	134738	72622.3	38557.6	3.11994e+07	3.05876e+07	476067	347794	15888.1	39992.6	219981	106773	1.2665e+07	1.76115e+06	371623	277317	60663.6	523870	1.77519e+07	83203.2	483279	76896.1	53211.4	72899.3	2.68984e+06	1.30134e+06	309784	2.65237e+06	1.30194e+06	457140	868538	943238	2.53246e+06	1.56656e+06	2.18305e+06	2.35143e+06
91.2522	221.965	25075.9	17115.8	4025.54	9326.14	137874	114830	20928.4	24540.7	40925.8	33492.1	16141.7	16627.4	261720	85901	70041.6	143434	59455.2	7894.86	741054	217533	57250.4	59897.7	246859	170667	0	0	727104	973591	74784.4	651920	90453.8	512910	273159	195590	349327	52511.5	0	0	0	0	0	0	0	0	0	0	0	0
91.269	221.971	13241.1	31477.8	7633.87	13380.6	111227	119783	22232.7	7084.85	48077.7	13044.2	17367.4	14078	450198	90319.3	82325.4	277332	88824.9	100528	1.29223e+06	218044	119667	151367	259969	265350	1949.33	0	1.24175e+06	776656	413571	1.86971e+06	235220	534790	1.89842e+06	992735	485353	372890	0	0	0	0	0	0	0	0	0	0	0	0
91.269	251.863	0	2114.49	1568.01	834.983	41218.5	28607.3	0	595.378	0	0	0	0	122682	4356.17	44895.8	83508.4	10473.8	0	11459	0	0	0	0	0	0	0	409372	324748	366980	702753	45207	183779	198157	150115	46306.8	45118.2	0	0	0	0	0	0	0	0	0	0	0	0
91.2692	278.331	24039.8	17966.2	0	0	46148	40545.7	584.273	1257.89	770.963	0	0	0	161396	94767.4	0	0	0	0	7350.18	0	0	0	0	0	0	0	8635.44	28163.9	158312	285770	7689.71	84154.4	150730	357689	0	0	0	0	0	0	0	0	0	0	0	0	0	0
91.2694	226.802	0	0	0	0	0	1004.34	0	0	0	0	0	0	55418	2203.5	0	2549.19	0	0	53479.5	39704.2	0	0	11307.3	13543.5	0	0	0	35352.7	322164	1.10339e+06	81108.4	333680	1.41921e+06	686351	80638.7	71015.4	0	0	0	0	0	0	0	0	0	0	0	0
91.2694	220.814	45661.5	27371.1	7054.19	11480.8	109437	47398.2	13594.1	22215.3	32107.1	27293.6	10387.3	11285.5	597092	223322	196651	309220	129809	58492.7	899694	684044	126470	179619	440679	316238	1949.62	0	1.29672e+06	1.26046e+06	874970	1.46875e+06	43318.7	397243	0	0	355363	197435	0	0	0	0	0	0	0	0	0	0	0	0
91.307	220.954	46351.3	28847.5	7778.23	12133.8	12084.2	76579.6	14925.4	25853.4	37819.6	31247.9	13051.4	14158.2	225110	62462.4	58680.8	99844	125192	13975.1	1.37674e+06	660177	97915	114421	411865	189901	1949.44	0	520517	412967	213022	333409	52857.3	70064.6	0	0	67291.4	55906.9	0	0	0	0	0	0	0	0	0	0	0	0
91.844	223.208	0	0	0	0	9333.73	8161.52	0	0	0	0	0	0	0	0	0	0	0	0	0	0	0	0	0	0	0	0	12126.6	30333.8	121559	194272	0	0	0	0	0	0	0	0	0	0	0	0	0	0	0	0	0	0
92.0034	674.769	0	0	0	0	0	0	0	0	0	0	0	0	0	0	0	0	0	0	0	0	0	0	0	0	0	0	0	0	0	0	0	0	0	0	0	0	0	17215.8	0	10945.7	36974.3	2020.49	0	430.018	0	0	0	0
92.0163	201.526	22954.6	4492.74	6618.69	17979.8	8173.57	11861	23332.9	21284.8	3563.98	1069.81	9012.48	7968.93	0	0	69137.8	69373.7	0	0	17688.1	0	168362	152594	48646.6	43126.3	0	0	67183.8	43795.9	16725.6	6524.13	0	1446.1	128620	175732	11671.6	21807.8	0	0	0	0	0	0	426.294	0	0	0	10768.1	21299.4
92.0256	411.634	462942	224753	336774	303612	7.36349e+06	6.27378e+06	273315	295049	220969	220156	134808	121463	0	0	164295	186325	5.07576e+06	4.87313e+06	0	0	40444.5	32392	0	0	33162.9	0	1.74475e+06	1.28567e+06	2.50376e+07	5.23814e+07	116029	447644	893214	815590	0	0	0	0	0	0	721.644	0	6697.97	4026.36	556681	638934	986790	969249
92.0256	359.748	660985	160237	595360	554562	181408	219282	381900	380874	303867	258104	186654	248655	12618.7	21337.4	299188	313540	36775	17886.8	88580	56773.8	110245	127717	75864.6	83508.6	90919.9	0	2.85856e+06	2.29872e+06	360150	560419	104111	818746	1.4769e+06	1.31209e+06	451109	443117	0	0	0	0	1798.14	0	3854.98	4654.23	1.57951e+06	753431	1.3199e+06	1.48053e+06
92.0256	308.026	256879	15399.5	355842	389200	223585	333758	249400	288043	91169.5	85269.7	125343	138426	137929	86144.8	79845.7	146714	16227.5	22499.2	28914.5	12318.9	338360	415901	8239.13	12201.2	2808.14	0	268552	165686	81338.2	34601.2	18518.2	64551.4	930302	1.26648e+06	49238.1	46062.6	0	0	0	0	0	0	445.197	0	66953.8	38336.7	52475.8	103808
92.0256	374.976	129116	22984.4	46194.6	41006.4	0	0	62681	62147.7	57871.3	52672.2	34372.7	38008.6	428332	292875	371420	325636	0	0	23427.5	128895	32159.8	61101.9	45117.7	63874.2	0	0	308972	255859	0	0	0	4225.01	213046	196101	6580.07	3711.66	0	0	0	0	0	0	377.72	0	0	0	0	0
92.0257	454.404	61045.1	4665.85	100539	98390.7	9.0525e+06	1.08088e+07	88524.6	87220.9	54004	55314.7	37386.9	37689	0	0	23797.2	22287.1	1.20657e+07	1.48924e+07	0	0	0	7784.9	0	0	0	0	359934	267218	5.73215e+07	9.74661e+07	0	0	0	0	0	0	0	0	0	0	0	0	739.434	680.759	270136	157170	216796	196705
92.0256	592.559	0	0	0	0	0	0	0	0	0	0	0	0	0	0	0	0	188002	156022	0	0	0	0	0	0	0	0	0	0	298984	0	0	0	0	0	0	0	0	0	0	0	0	0	0	352.166	0	0	0	0
92.0256	251.606	1286.64	0	632.69	1767.67	0	0	0	672.56	1367.74	0	10887	17532	0	0	0	0	0	0	0	3523.85	0	0	236120	217452	0	0	0	0	0	0	0	0	8433.63	7345.57	25785.6	20173.9	0	0	0	0	0	0	0	0	0	0	0	0
92.0256	324.109	0	0	49319.2	51124.6	0	0	34031.7	33710.4	29707.8	25766	0	0	0	0	143478	214831	0	0	0	0	3797.95	17240.3	0	0	0	0	331419	327192	0	0	0	65220.1	229629	202320	0	0	0	0	0	0	0	0	644.154	1134.66	85548.6	42874.4	142357	127416
92.0256	419.934	0	0	0	0	0	0	0	0	0	0	0	0	0	0	126600	42118.1	0	0	0	0	0	0	0	0	0	0	0	0	0	0	0	0	0	0	0	0	0	0	0	0	0	0	340.789	323.019	0	0	0	0
92.0256	441.082	0	0	0	0	3.7227e+06	3.07044e+06	0	0	0	0	0	0	0	0	0	0	3.58654e+06	3.72692e+06	0	0	0	0	0	0	0	0	0	0	1.27241e+07	2.2351e+07	0	0	0	0	0	0	0	0	0	0	0	0	340.848	328.719	5453.43	0	9972.04	5489.55
92.0255	285.136	11428.2	1444.76	3786.39	3879.91	1759.7	0	585.265	1629.98	1106.63	0	0	0	0	0	122565	13072.3	0	0	4239.74	2783.94	27948.3	25844.2	4711.49	5286.94	0	0	244894	86556.8	0	0	0	0	95414.8	84503.9	0	0	0	0	0	0	0	0	329.017	826.287	0	0	0	0
92.0256	198.412	178169	50629	48529.8	119293	100539	87309.7	159567	173193	38090.4	35607.2	56093.8	61404.6	8100.09	4988.02	151230	191133	0	0	139484	44103.4	853609	966122	341741	148888	1312.05	0	490307	307576	82261.7	197185	4582.44	52452.6	764433	616047	117548	126761	0	0	0	0	0	0	2429.62	3107.22	0	0	84701.3	89657
92.0306	586.917	0	0	0	0	0	0	0	0	0	0	0	0	0	0	0	0	0	0	0	0	0	0	0	0	0	0	0	0	0	0	0	0	0	0	0	0	0	0	0	0	0	0	0	0	27393.5	2735.13	0	3019.37
92.0486	413.501	118545	13684.4	31326.9	31255.2	2.19674e+06	3.10917e+06	17759.1	12649.3	89748.8	85415.1	61253.1	78652.8	0	0	73647	150749	213789	149600	0	0	6413.47	0	0	0	4157.25	0	164657	278772	785148	2.53517e+07	0	63337.2	183051	153708	0	0	0	0	0	0	0	0	711.573	583.075	227828	133496	258782	260100
92.0493	212.048	2895.35	0	6473.27	8271.7	1120.93	0	559.842	0	3683.27	2470.82	2359.34	3904.4	0	0	46646.1	46528.1	0	0	68493.5	34649.6	30983.7	55150.1	31646.9	26239.2	0	0	76565.6	48849.7	4788.73	4922.51	2452.95	24449.6	12333.6	5578.42	0	0	0	0	0	0	1340.8	0	364.177	0	0	0	2866.44	5390.15
92.0493	237.698	75238.3	23962.3	0	0	87880	63514.9	0	0	0	0	557.349	0	427436	122021	6917.12	13499.5	56715.7	70431.2	10964	0	0	0	0	0	0	0	0	0	5469.18	50152.8	0	0	12770	14537.7	0	0	0	0	0	0	0	0	383.851	702.669	0	0	0	22384.2
92.0494	308.392	1.12059e+06	120094	219192	272676	2.09069e+06	1.00357e+06	188672	141039	102904	89446.2	107032	125924	137633	77153.6	41332.5	41254.9	0	10778	25823.1	8143.04	309237	323142	8235.6	4077.86	2807.96	0	166889	204188	39098.9	90696.2	10777.8	41269	1.12507e+06	1.21061e+06	26934.4	35227.8	0	0	0	0	0	0	975.744	0	43116.8	24914.3	65744.4	94752
92.0494	872.261	0	0	0	0	0	0	0	0	0	0	0	0	0	0	0	0	0	0	0	0	0	0	0	0	0	0	0	0	0	0	0	0	0	0	0	0	0	0	0	0	0	0	0	0	0	0	131474	124845
92.0577	235.686	673493	328598	166184	286227	443221	361754	270841	96235.6	138711	202731	215528	122484	8.69648e+06	5.77016e+06	2.16151e+06	2.06324e+06	2.86432e+06	3440.5	329529	3.08479e+06	4.63708e+06	1.73042e+06	815087	5.32921e+06	1.35069e+06	215480	3.43858e+07	1.10103e+07	5.70961e+06	1.19262e+07	433526	9.05569e+06	1.60112e+07	1.4707e+07	4.2705e+06	4.65766e+06	273834	118133	33386.1	273183	116930	48797.3	81466.6	101211	1.20436e+06	726235	556859	1.45639e+06
92.0618	1176.96	7.36532e+06	3.0492e+06	6.87182e+07	7.2788e+07	7.34853e+07	4.41769e+08	3.09004e+07	8.51045e+07	4.85126e+07	6.05792e+07	7.25451e+06	7.87688e+07	8.73976e+07	1.50196e+07	7.24362e+07	1.47805e+08	4.30243e+07	1.78795e+07	6.41311e+07	1.16491e+08	5.91006e+07	2.71319e+08	159326154	1.11717e+08	7.31763e+06	1.09554e+07	2.84156e+08	1.99537e+08	7.25423e+07	1.41964e+08	46493961	1.09756e+08	9.606e+07	9.23923e+07	7.74683e+07	4.98598e+07	3.21039e+06	977021	406410	2.15835e+06	856426	277870	611949	274660	2.51388e+06	1.79631e+06	1.6479e+08	1.03563e+08
92.0578	303.341	3.30812e+06	1.90378e+06	3.97621e+06	4.6554e+06	768289	3.00215e+06	626541	3.00432e+06	1.54265e+06	269530	1.32204e+06	351861	2.76691e+06	1.60413e+06	4.03292e+06	4.0917e+06	423190	1.10487e+06	3.16878e+06	4.9933e+06	1.45161e+06	1.76664e+06	2.54479e+06	1.75789e+06	351675	265148	3.9405e+07	3.79924e+07	1.06468e+06	2.59889e+07	2.09979e+06	1.42344e+07	7.06417e+06	4.67125e+06	1.91503e+06	1.99265e+06	288621	107425	36233.9	273798	105646	46711.9	60284.3	68254.6	1.50644e+07	865558	2.6208e+07	454634
92.0577	1185.08	1.71944e+06	598552	4.68361e+08	2.36294e+08	1.13945e+08	7.43314e+07	1.07885e+08	1.96945e+08	3.46594e+08	3.46447e+08	1.94621e+06	3.73838e+06	2.17101e+07	2.43605e+07	7.12501e+08	7.68206e+08	2.27601e+07	8.31276e+06	3.0835e+08	7.63343e+07	1.4933e+07	1.53096e+07	1.74391e+07	3.09286e+07	6.83608e+06	2.35066e+06	5.7407e+08	3.11039e+08	2.88013e+07	8.99365e+07	1.78608e+07	16616413	2.11061e+08	8.42602e+07	1.4669e+07	6.706e+06	2.25946e+06	845053	506751	1.14409e+06	836064	532828	476642	707544	2.13102e+06	2.98157e+06	8.71013e+06	6.69656e+06
92.0619	1250.26	615037	507956	7.97817e+06	8.17789e+06	1.94547e+06	7.88944e+06	2.1396e+07	5.32491e+07	2.50166e+07	1.50326e+07	608066	677438	1.27475e+07	7.10165e+06	1.1807e+07	1.34112e+07	2.24898e+06	7.63746e+06	6.4627e+07	4.74368e+07	5.7838e+06	5.7777e+06	2.39828e+07	6.08777e+06	3.75763e+06	1.53347e+06	8.23765e+07	2.62312e+08	1.88878e+07	2.09795e+07	2.64207e+06	6.63447e+06	3.55458e+07	3.21501e+07	3.82352e+06	3.24297e+06	3.38314e+06	1.91492e+06	233090	1.45903e+06	921928	377828	546502	383278	2.17303e+06	1.39477e+06	2.76885e+06	1.51396e+06
92.0576	1164.32	4.08778e+06	3.3204e+07	6.2107e+07	6.52875e+07	1.02275e+08	4.87157e+07	3.35145e+07	8.04054e+07	6.42473e+07	5.04905e+07	8.6185e+06	7.10757e+06	1.35476e+08	2.34856e+07	1.31429e+08	1.14667e+08	9.92418e+07	9.86256e+07	1.78011e+08	1.09371e+08	2.98357e+07	3.05338e+07	2.84547e+07	1.4053e+07	1.61697e+07	4.66298e+06	1.33698e+08	97870896	1.24699e+08	4.27391e+07	2.87754e+07	3.21958e+07	5.21158e+07	6.36359e+07	1.17073e+07	2.82298e+07	2.18595e+06	1.42453e+06	499220	1.18815e+06	513582	598551	374071	555505	2.66448e+06	2.96262e+06	2.61131e+06	6.57972e+06
92.0576	1150.29	3.14923e+06	1.334e+06	2.74753e+06	3.37746e+06	2.32605e+06	7.53547e+06	8.82956e+06	9.77077e+06	5.6287e+06	6.45234e+06	5.74795e+06	4.09648e+06	9.13803e+06	1.58717e+07	9.79282e+06	1.08465e+07	6.42476e+06	4.44319e+06	2.79479e+07	1.39376e+07	5.09537e+06	708889	1.13635e+07	1.99345e+07	1.21565e+06	950014	9.49768e+06	2.84837e+06	4.43862e+07	2.07884e+07	9.5123e+06	1.31188e+07	4.39868e+06	1.12596e+07	1.29368e+07	8.29184e+06	1.29731e+06	887611	562893	3.04662e+06	663584	1.23221e+06	419151	33834.5	1.46789e+06	1.97633e+06	1.31505e+06	2.12146e+06
92.0619	1191.2	879943	507211	4.83455e+07	8.72809e+07	1.34171e+06	949535	3.19105e+06	291574136	6.08363e+06	3.38461e+06	1.58513e+06	1.63007e+06	10892345	1.11392e+07	1.4639e+07	1.73627e+07	1.31638e+07	1.1194e+07	1.12819e+07	1.23299e+07	3.24529e+07	3.46739e+07	2.30448e+07	2.30879e+07	3.55294e+06	1.67798e+06	8.65879e+07	8.49055e+07	2.43465e+07	6.13566e+07	1.95569e+07	3.67487e+07	9.11727e+06	1.59185e+07	2.23226e+07	1.60553e+07	1.50522e+06	195817	479320	2.31648e+06	796219	297169	1.01495e+06	546336	2.29645e+06	1.86227e+06	3.31208e+07	3.73994e+07
92.0576	1136.74	840329	3.68455e+06	4.50422e+06	8.03101e+06	2.7432e+06	4.79313e+06	6.62995e+06	4.66855e+06	7.39209e+06	5.8486e+06	5.03018e+06	4.99519e+06	1.09756e+07	1.74767e+07	2.25472e+07	4.64717e+06	2.77336e+06	4.27224e+06	1.46814e+07	1.41023e+07	2.37766e+07	4.98415e+06	1.76019e+07	1.01814e+07	5.63954e+06	1.1071e+06	1.03646e+07	1.29519e+07	1.08414e+07	2.0719e+07	6.0155e+06	6.65641e+06	8.75018e+06	1.45018e+07	2.31049e+06	5.83513e+06	1.86786e+06	200741	274172	1.17778e+06	789922	558006	614109	326292	2.07749e+06	1.08116e+06	750757	1.47866e+06
92.0576	445.915	117724	245370	251434	304554	40899.2	276645	327931	522283	310895	188207	36587.2	75544.9	1.56371e+06	279296	299392	778911	511630	513676	865554	873499	1.00225e+06	517467	557829	980804	548029	210817	2.07425e+06	1.76143e+06	773906	1.21954e+06	289270	1.40085e+06	1.06622e+06	927301	455329	603743	432781	131200	57773.4	348005	133694	59672.3	77680.2	72824.6	751356	437903	1.27576e+06	583088
92.0617	221.491	1.23819e+07	1.3325e+06	507742	1.58192e+06	2.94544e+06	2.95818e+06	727329	2.0635e+06	1.10323e+06	2.37216e+06	438823	491249	36431110	6.15458e+07	3.94636e+07	1.51792e+07	5.54801e+06	5.55821e+06	1.01452e+08	4.28985e+07	1.10247e+07	9.75886e+06	2.97179e+07	2.48307e+07	1.73757e+06	258105	6.2102e+07	1.19265e+08	1.15507e+08	3.42048e+08	5.47019e+06	2.82066e+07	4.44495e+07	3.23814e+07	4.76716e+07	1.24065e+07	367255	228935	44083.6	387811	248925	79066.2	139446	133961	378404	231132	389670	381979
92.0576	1121.14	1.26645e+06	479138	2.59206e+06	3.79445e+06	2.08401e+06	5.48217e+06	5.71222e+06	3.44935e+06	2.04964e+07	4.81434e+06	3.32002e+06	2.19669e+06	7.44308e+06	4.98389e+06	9.87608e+06	955323	4.09146e+06	2.15802e+06	1.23408e+07	1.62044e+07	5.19803e+06	899044	1.24413e+07	1.20519e+07	3.93628e+06	886440	1.04484e+07	5.94503e+06	1.23752e+07	2.01214e+07	8.49219e+06	1.87632e+07	1.50411e+06	1.7299e+07	1.49174e+07	6.45256e+06	1.19362e+06	396841	242428	678408	70830.8	148334	350096	240785	4.18083e+06	1.85778e+06	1.13104e+06	2.62763e+06
92.0576	1215.5	584879	358802	8.95077e+06	5.62912e+06	902297	1.37088e+06	1.81728e+07	1.40251e+07	2.10329e+07	2.34307e+07	853392	1.87037e+06	9.59083e+06	7.7696e+06	1.76285e+07	3.0315e+07	1.13584e+07	7.66878e+06	2.73147e+07	8.11954e+07	1.44323e+07	1.53044e+07	1.51562e+07	1.60153e+07	3.70198e+06	1.79117e+06	1.91575e+07	1.91402e+07	1.85981e+07	1.2141e+07	1.88559e+07	1.07757e+07	4.83666e+07	2.09838e+07	6.91038e+06	6.53945e+06	1.86732e+06	1.07628e+06	348835	1.82521e+06	884808	368458	557602	468695	2.48217e+06	1.6898e+06	7.99261e+06	2.58043e+06
92.0576	1202.26	4.17349e+06	522743	1.35884e+06	950706	2.61444e+06	4.02397e+06	2.53203e+06	3.81146e+06	2.88862e+06	3.41384e+06	1.75197e+06	1.24848e+06	6.34103e+06	5.89463e+06	9.12243e+06	1.01215e+07	6.37447e+06	1.59756e+07	6.34981e+06	9.52099e+06	2.13349e+06	1.3346e+07	1.07234e+07	1.42748e+07	4.34472e+06	1.79067e+06	1.21305e+08	1.02421e+08	8.48193e+06	9.49613e+06	4.72769e+06	1.64574e+07	1.34922e+08	6.729e+06	5.25946e+06	7.14619e+06	2.13828e+06	186894	352066	290617	956864	377333	861820	574457	2.42319e+06	2.04024e+06	3.03016e+06	2.67543e+06
92.0576	1128.69	1.34256e+06	627903	3.57293e+06	5.06742e+06	2.53015e+06	6.1652e+06	4.05525e+06	2.60473e+06	5.29053e+06	5.25601e+06	2.84526e+06	3.5718e+06	7.6604e+06	1.19445e+07	8.13406e+06	9.00573e+06	3.49496e+06	6.06974e+06	2.27386e+07	1.32325e+07	3.72064e+06	5.76971e+06	1.2056e+07	1.42902e+07	1.8337e+06	1.00708e+06	1.03409e+07	9.48615e+06	1.18798e+07	1.80458e+06	6.35106e+06	1.46968e+06	1.06064e+07	1.28242e+07	5.66251e+06	1.04895e+07	2.53603e+06	657077	463901	287769	455292	192984	424274	266682	845378	894468	1.77165e+06	1.90679e+06
92.0576	1269.25	87772	332092	389662	753978	243389	525258	744601	981251	1.08605e+06	1.34991e+06	431150	398705	2.02363e+06	3.01484e+06	1.92028e+07	2.26453e+07	3.70961e+06	2.21455e+06	1.45654e+07	18123587	3.89526e+06	5.43107e+06	1.68719e+07	1.19011e+07	1.41373e+06	1310965	1.41296e+07	9.57283e+06	6.10041e+06	6.22732e+06	4.47873e+06	4.1738e+06	1.03541e+07	1.16397e+07	2.52451e+06	2.37506e+06	1.35617e+06	433465	299750	2.68772e+06	899139	318604	1.10459e+06	487640	2.15476e+06	941426	1.45714e+06	420028
92.0575	1413.46	204168	133589	200447	321317	172295	156727	166622	126930	164081	160484	174495	161381	1.39936e+06	1.36017e+06	1.91036e+06	1.40663e+06	1.20065e+06	2.37309e+06	1.96766e+06	1.77709e+06	618745	1.40141e+06	1.76627e+06	1.15645e+06	1.4214e+06	878776	1.7183e+06	2.20545e+06	2.05522e+06	2.13995e+06	2.57211e+06	1.42325e+06	1.37685e+06	2.45154e+06	1.03747e+06	910806	1.37572e+06	1.06942e+06	217642	1.95342e+06	748337	324873	403001	148984	1.3334e+06	2.29293e+06	1.58235e+06	237424
92.0576	1457.9	131329	101949	149605	288778	124186	111608	211095	24205.1	117668	104169	134117	117510	970662	974980	275186	1.51965e+06	1.24504e+06	1.92386e+06	1.40374e+06	2.68771e+06	1.0642e+06	2.07554e+06	350842	1.53675e+06	1.05573e+06	641006	1.10117e+06	1.69132e+06	0	1.44663e+06	1.12468e+06	955478	893325	1.42905e+06	755671	604918	1.351e+06	619306	280182	1.91412e+06	642619	241955	453604	547502	369811	241475	1.41063e+06	255473
92.0575	1447.2	194234	152417	197134	236174	193064	167661	141819	186185	177121	151432	195022	167853	1.54458e+06	1.40664e+06	1.60076e+06	514874	1.4078e+06	1.62173e+06	1.92052e+06	2.1646e+06	2.34562e+06	1.63542e+06	3.38999e+06	1.91473e+06	1.17958e+06	954272	1.62553e+06	2.50749e+06	2.05962e+06	2.14202e+06	1.17639e+06	1.37758e+06	1.3849e+06	4.10307e+06	1.01704e+06	959357	2.37668e+06	596077	370549	1.75069e+06	810004	235396	107202	1.18288e+06	1.6248e+06	746129	236473	1.26165e+06
92.0619	1231.57	938572	481414	731150	905556	1.57137e+06	5.21778e+06	2.8142e+06	2.48675e+06	1.87726e+06	1.74074e+06	1.15324e+06	995964	8.90757e+06	1.01473e+07	1.31028e+07	2.00587e+07	1.39936e+07	1.28326e+07	1.5549e+07	3.83492e+07	5.62516e+06	2.17864e+07	1.14739e+07	1.34392e+07	5.0859e+06	1.53179e+06	1.40658e+07	1.1642e+07	1.78328e+07	2.78114e+07	2.60724e+06	1.59491e+07	1.30018e+07	1.64805e+07	5.07943e+06	4.43269e+06	2.21117e+06	741475	265844	1.52e+06	161822	292892	545617	456364	2.19775e+06	328148	2.33634e+06	1.63665e+06
92.0576	396.659	321697	114758	312896	539339	126187	88788.8	122062	443922	367148	444947	191051	245246	1.23298e+06	1.41639e+06	782802	768487	292988	335586	2.34028e+06	2.4377e+06	1.00151e+06	114610	1.62369e+06	2.06543e+06	441826	228904	3.24654e+06	2.20355e+06	1.10334e+06	1.01753e+06	610684	1.58341e+06	829299	879396	803063	3.43027e+06	408282	140833	27656.9	122263	111973	61989.5	69644	72657.5	448310	621904	457164	468665
92.0576	1359.46	899576	655815	544407	958622	321481	290111	146954	545440	455013	831889	552050	569254	5.24845e+06	2.55776e+06	6.34575e+06	6.59827e+06	1.91385e+06	288207	4.07132e+06	6.82379e+06	5.22081e+06	2.41206e+06	2.17823e+06	443845	6.01761e+06	1.31416e+06	1.41788e+07	7.14623e+06	3.58074e+06	4.29822e+06	3.35714e+06	4.35199e+06	3.60356e+06	6.30256e+06	2.38449e+06	2.47407e+06	556292	663669	294285	3.39738e+06	776581	214810	589151	1.04079e+06	1.4563e+07	228422	9.95907e+06	216654
92.0575	1374.09	193893	201089	277675	435899	236232	218508	144005	181385	227949	206295	260851	232011	2.40521e+06	2.79382e+06	2.36199e+06	1.44359e+06	2.14246e+06	1.85627e+06	2.89402e+06	1.79715e+06	1.91995e+06	3.48897e+06	7.01494e+06	1.78178e+06	2.02856e+06	1.21011e+06	2.80366e+06	3.13611e+06	3.19533e+06	3.20685e+06	1.92297e+06	2.12097e+06	2.01923e+06	1.74693e+06	1.5001e+06	1.29352e+06	5.07636e+06	697778	66079.7	974716	154094	247860	711345	933693	1.36809e+06	1.24446e+06	4.08206e+06	914827
92.0576	1322.76	206494	167658	154985	1.13869e+06	201784	168701	142581	151581	197129	170892	221922	205923	1.95545e+06	1.69044e+06	2.80137e+06	2.57694e+06	2.42285e+06	3.41371e+06	2.77824e+06	3.60575e+06	2.59218e+06	1.8195e+06	3.65842e+06	3.97247e+06	3.62298e+06	1.00511e+06	2.80702e+06	5.61341e+06	2.95814e+06	3.17599e+06	2.30002e+06	1.97436e+06	1.98223e+06	1.63018e+06	1.41562e+06	1.20105e+06	2.47181e+06	797912	326258	1.50316e+06	616590	305257	891373	580411	1.32432e+06	873617	2.76182e+06	442356
92.0597	1223.66	981971	287587	3.85998e+06	3.34706e+06	484397	988491	4.60284e+06	7.68537e+06	7.12792e+06	3.51689e+06	1.18949e+06	1.00107e+06	6.38726e+06	6.86307e+06	1.13455e+07	2.37175e+07	1.99518e+07	1.9642e+07	9.40463e+06	1.30015e+07	7.85185e+06	8.29659e+06	6.18152e+06	9.72574e+06	1.98426e+06	1.44555e+06	2.18551e+07	1.79787e+07	9.67136e+07	1.2836e+07	5.95593e+06	7.37199e+06	1.60782e+07	1.70293e+07	4.80759e+06	4.21553e+06	1.79623e+06	929779	491947	1.30373e+06	927210	330563	593348	319846	1.98476e+06	1.41644e+06	1.91909e+06	1.55673e+06
92.0576	1093.73	1.49546e+06	1.35012e+06	1.60216e+06	2.59749e+06	2.24924e+06	3.2012e+06	1.09187e+06	1.82906e+06	3.63204e+06	3.8079e+06	853779	2.08979e+06	4.26823e+06	5.68147e+06	3.94517e+06	5.67963e+06	476730	3.98608e+06	1.47396e+07	1.23903e+07	8.66546e+06	4.75136e+06	1.23027e+07	1.20932e+07	3.3704e+06	197228	878390	9.41512e+06	1.10965e+07	1.69085e+07	2.94559e+06	830671	7.14735e+06	9.55046e+06	6.80565e+06	3.24125e+06	1.74785e+06	2.44876e+06	1.43278e+06	1.73402e+06	1.9449e+06	1.05331e+06	1.06801e+06	855612	1.79317e+06	1.94368e+06	2.05506e+06	2.00624e+06
92.0575	1384.35	199950	149637	226994	196716	182396	172286	99580	80464.1	169348	156874	198548	178867	1.4989e+06	1.44526e+06	3.25626e+06	2.59307e+06	1.75412e+06	3.53261e+06	2.15877e+06	4.07397e+06	1.84431e+06	1.93036e+06	2.36805e+06	1.50732e+06	899473	929543	2.05073e+06	7.74303e+06	2.33845e+06	2.42453e+06	1.48331e+06	1.59931e+06	1.50641e+06	1.77327e+06	1.16276e+06	974108	1.70665e+06	630819	337374	978766	213345	372326	469124	371944	1.24107e+06	976608	190358	1.24717e+06
92.0575	1391.95	195996	144713	273286	363055	185994	164208	103753	103628	175411	154157	183882	172962	1.57336e+06	1.40616e+06	4.79632e+06	3.16458e+06	2.20241e+06	2.10496e+06	2.03755e+06	1.04812e+06	1.70034e+06	1.8035e+06	387868	1.27036e+06	137440	969785	1.92435e+06	1.8454e+06	2.25076e+06	2.20334e+06	1.7425e+06	1.55613e+06	1.49988e+06	1.31025e+06	1.05491e+06	967682	1.79858e+06	1.36053e+06	471961	1.92435e+06	759567	406265	868984	666215	1.05391e+06	1.31525e+06	1.18013e+06	687195
92.0575	1430.04	203801	146921	205851	251868	187765	168861	131391	145860	178637	160819	193813	173411	1.47721e+06	1.4187e+06	2.47116e+06	1.6836e+06	2.85345e+06	398685	1.98498e+06	3.00659e+06	1.36469e+06	528896	285673	2.47314e+06	791684	972871	1.75388e+06	552125	2.13633e+06	2.15649e+06	2.05001e+06	1.51327e+06	1.42509e+06	3.95566e+06	1.07975e+06	961743	1.9797e+06	1.24941e+06	267395	1.24906e+06	59570.8	235459	769665	436758	1.45478e+06	1.34013e+06	1.48808e+06	461121
92.0619	289.573	695893	338459	127396	194593	297705	263563	245933	163764	165096	171019	136577	148613	3.38899e+06	2.17935e+06	2.16559e+06	1.93561e+06	773981	843449	7.07087e+07	2.76919e+06	1.45106e+06	1.61422e+06	2.13686e+06	1.94333e+06	718536	293927	3.49499e+06	1.39861e+06	1.12633e+06	3.78873e+06	1.52548e+06	2.81314e+06	3.03141e+06	2.58478e+06	1.30794e+06	1.36446e+06	410605	265766	61771	421740	251842	85979.8	148065	126127	259821	223884	718052	487526
92.0575	1438.34	212388	161728	217697	423095	207655	183399	115970	111593	196332	167598	209077	186845	1.61764e+06	1.57619e+06	2.57062e+06	2.08597e+06	147792	2.1906e+06	2.1625e+06	1.45157e+06	6.96144e+06	1.47386e+06	2.7396e+06	843856	1.24994e+06	1.03287e+06	1.87564e+06	2.34582e+06	2.26331e+06	2.3537e+06	722328	1.59943e+06	1.51896e+06	1.68716e+06	1.13188e+06	1.03148e+06	2.20482e+06	983265	266807	1.64795e+06	868314	51709	465336	767852	824540	1.06815e+06	703973	967730
92.0575	1331.63	299280	216251	305599	510234	255398	226974	426414	412070	271784	216658	286147	250510	2.45084e+06	2.16213e+06	2.58491e+06	5.29964e+06	4.42049e+06	2.05547e+06	3.84047e+06	1.41153e+07	1.48499e+06	2.80487e+06	4.44173e+06	3.71433e+06	1.72728e+06	1.21895e+06	3.54183e+06	6.75268e+06	3.76287e+06	3.93515e+06	1.69481e+06	2.47312e+06	2.63594e+06	2.70982e+06	1.69395e+06	1.54425e+06	2.41576e+06	636766	249930	542239	926742	226932	477870	377064	1.85207e+06	1.41723e+06	811755	1.31788e+06
92.0576	1399.62	211542	165293	287903	339756	194441	176297	115193	77569.4	180456	168765	211615	176870	1.59978e+06	1.51609e+06	480303	4.213e+06	1.72054e+06	2.16966e+06	2.15228e+06	1.71558e+06	1.48509e+06	1.60019e+06	1.0534e+06	1.74602e+06	966720	953671	1.87902e+06	2.70574e+06	2.44562e+06	2.34403e+06	2.151e+06	1.64174e+06	1.57479e+06	1.43951e+06	1.14585e+06	1.03204e+06	1.61463e+06	877130	248556	1.69892e+06	619348	232327	772171	717756	1.18949e+06	760187	1.35894e+06	1.5332e+06
92.0576	1239.39	952074	658226	716744	912163	7.52832e+06	1.26755e+06	1.89629e+06	1.11322e+06	1.43657e+06	1.27709e+06	1.42309e+06	3.99945e+06	8.66371e+06	4.15695e+06	8.87464e+06	1.08616e+07	8.75546e+06	1.72659e+07	7.84867e+06	7.55687e+06	3.41035e+07	3.804e+07	1.23156e+07	3.43132e+07	1.07406e+07	1.55109e+06	8.97704e+06	9.28106e+06	4.44664e+07	1.09403e+07	7.22006e+06	1.17504e+07	8.1188e+06	1.75711e+07	1.32621e+07	5.03182e+06	1.93794e+06	669723	616941	923868	877914	227903	115846	96032.6	2.22014e+06	166335	1.26197e+06	1.13581e+06
92.0576	1280.57	175783	128216	200357	281723	207212	346960	1.07416e+06	513659	376668	331206	290097	260471	2.64194e+06	2.51659e+06	6.81866e+06	4.51139e+06	2.79369e+06	3.25036e+06	4.3854e+06	6.19858e+06	6.23425e+06	2.96453e+06	3.15473e+06	2.74442e+06	2.9697e+06	1.03207e+06	4.00111e+06	5.03867e+06	4.47419e+06	4.46334e+06	2.06545e+06	2.86182e+06	3.55895e+06	3.65975e+06	1.82458e+06	1.61714e+06	1.6415e+06	157850	314120	1.22806e+06	1.25295e+06	524863	552687	389046	1.4631e+06	1.2085e+06	456994	436896
92.0576	1312.8	254436	298026	170391	640852	244463	222195	551669	156828	261986	224881	268161	247540	3.21563e+06	2.62102e+06	4.49945e+06	6.03718e+06	3.9784e+06	2.47073e+06	3.67896e+06	4.05761e+06	3.87885e+06	1.46125e+07	5.08589e+06	7.20018e+06	4.11244e+06	1.16509e+06	3.35646e+06	7.52921e+06	3.77894e+06	3.79812e+06	679508	2.59588e+06	2.53584e+06	2.61756e+06	1.73042e+06	1.39868e+06	1.64117e+06	1.79611e+06	373342	1.4636e+06	1.21348e+06	37971.8	786397	437747	1.64267e+06	1.65726e+06	292830	1.24787e+06
92.0576	1102.68	816832	421955	2.93641e+06	1.33146e+06	1.11424e+06	2.85421e+06	1.75166e+06	3.6923e+06	3.48887e+06	3.47592e+06	1.39524e+06	1.23815e+06	5.45915e+06	4.05109e+06	3.11976e+06	8.50696e+06	3.32634e+06	5.01171e+06	1.8712e+07	9.52351e+06	2.40645e+06	3.27712e+06	9.92641e+06	3.78178e+06	4.37716e+06	758661	6.99226e+06	9.71429e+06	7.58436e+06	1.34476e+07	4.32212e+06	5.2354e+06	6.8088e+06	6.3587e+06	1.02637e+07	6.90261e+06	2.85108e+06	403184	223467	578164	281405	423245	315260	212231	1.10454e+06	1.46604e+06	1.04156e+06	1.14664e+06
92.0576	1111.61	1.45602e+06	2.78724e+06	2.06475e+06	1.88899e+06	2.25631e+06	4.3566e+06	1.43989e+06	2.58427e+06	4.07521e+06	4.51225e+06	3.07121e+06	2.01747e+06	7.21891e+06	5.4466e+06	6.4104e+06	7.74376e+06	1.89347e+06	2.96799e+06	2.04092e+07	7.74089e+06	3.93014e+06	4.13344e+06	1.20455e+07	8.31479e+06	3.78813e+06	900388	8.87814e+06	1.45355e+07	1.26415e+07	1.69398e+07	3.44986e+06	2.82732e+06	8.5342e+06	6.66144e+06	8.13435e+06	6.82593e+06	1.36001e+06	228844	972544	1.21113e+06	360157	101143	387459	260512	1.34989e+06	1.01633e+06	855780	998936
92.0576	1300.58	793951	1.78866e+06	511166	797702	583006	571846	1.48183e+06	775973	660619	757209	339482	334330	8.99608e+06	4.41875e+06	1.31226e+07	7.6445e+06	2.04142e+06	4.01604e+06	6.62686e+06	1.62401e+07	8.88546e+06	2.46258e+06	3.01603e+06	1.48371e+06	1.65327e+06	1.38413e+06	2.92863e+07	9.04723e+06	4.83289e+06	5.83395e+06	2.52921e+06	3.24752e+06	5.60203e+06	7.7862e+06	2.05944e+06	1.89725e+06	1.91548e+06	891220	317173	1.21145e+06	674569	533463	523499	477123	1.83198e+06	239650	728658	1.46535e+06
92.0576	1072.99	168028	1.14583e+06	1.1785e+06	1.80689e+06	201095	232077	1.19383e+06	2.53468e+06	2.63228e+06	3.73492e+06	3.72053e+06	4.49183e+06	2.29478e+07	2.5347e+07	5.56923e+06	6.55788e+06	4.23853e+06	3.2972e+06	6.70832e+06	3.51439e+06	1.19457e+06	5.91822e+06	2.3744e+07	2.45474e+07	2.21348e+06	703559	4.97202e+06	7.01108e+06	9.34794e+06	1.18219e+07	3.31464e+06	6.98444e+06	1.289e+07	1.20394e+07	1.21964e+07	1.89211e+07	1.68747e+06	486695	215468	1.1111e+06	751494	338602	592349	380151	1.16613e+06	1.1366e+06	1.08506e+06	721049
92.0619	500.299	94881.1	139943	213632	373584	79991.9	218062	123643	312019	48504.6	169750	216127	439794	1.45129e+06	854559	884111	1.06982e+06	1.08658e+06	466040	1.07209e+06	2.48218e+06	734612	388992	1.80223e+06	285254	41149.1	248677	2.3688e+06	1.25375e+06	1.4424e+06	796781	1.28167e+06	1.70014e+06	1.1911e+06	1.29286e+06	164135	1.02708e+06	452312	138314	58614.6	385249	138310	63927	77192.8	69998.1	432359	349694	406775	461178
92.0619	1260.66	405534	245516	781340	980920	442826	933658	1.37343e+06	937921	1.35419e+06	1.37141e+06	667844	605930	6.28994e+06	5.7906e+06	6.97897e+06	1.38527e+07	9.41361e+06	2.55862e+06	1.0055e+07	2.14016e+07	1.26529e+07	1.60444e+07	1.03418e+07	6.19935e+06	2.11322e+06	1.74427e+06	1.068e+07	1.62234e+07	9.25227e+06	9.64795e+06	2.66108e+07	6.04334e+06	8.90702e+06	1.38893e+07	4.90938e+06	3.7003e+06	2.31325e+06	472968	309340	341879	1.92972e+06	243784	772511	395402	2.39611e+06	573653	2.31271e+06	2.37877e+06
92.0575	1341.48	284319	187044	275684	266643	243753	227839	197352	164472	244307	217413	272679	233593	2.24401e+06	1.9441e+06	3.84105e+06	4.88386e+06	1.28341e+06	2.24027e+06	3.26562e+06	5.86208e+06	1.53149e+06	3.68035e+06	2.41878e+06	3.55072e+06	1.27994e+06	1.225e+06	2.91997e+06	2.84977e+06	3.46828e+06	3.57164e+06	2.86271e+06	2.20781e+06	2.25306e+06	430869	1.54938e+06	1.37696e+06	2.47565e+06	775769	441453	1.06071e+06	1.01811e+06	224351	291934	583102	1.58215e+06	1.07517e+06	1.49553e+06	1.48626e+06
92.0577	323.057	266667	232796	132166	226557	165901	395674	14922.7	148904	130261	278514	250931	575806	5.32224e+06	1.21538e+06	906542	849557	401375	834441	2.2724e+06	1.49227e+06	693354	722046	710212	1.80536e+06	287283	201936	1.9493e+06	1.89441e+06	2.16811e+06	2.12451e+06	592211	1.38131e+06	1.6975e+06	1.66698e+06	1.56358e+06	856339	334906	193905	46029.7	314377	265029	81269.9	93347.4	93258.5	504924	315265	1.48874e+06	1.32966e+06
92.0619	1289.44	203894	234093	211172	378606	277146	282131	241163	261949	345956	293564	392083	316240	3.28604e+06	2.77844e+06	3.75415e+06	2.49936e+06	4.83566e+06	1.56636e+06	4.21782e+06	6.49434e+06	7.366e+06	2.34185e+06	9.25515e+06	1.03422e+07	2.1224e+06	1.26219e+06	4.22683e+06	5.8204e+06	5.99414e+06	5.20375e+06	2.22648e+06	3.69408e+06	3.3718e+06	3.12816e+06	2.27576e+06	1.93407e+06	144224	850064	364580	1.7683e+06	1.10735e+06	78430.7	429266	659895	1.75929e+06	1.25018e+06	1.95732e+06	1.36412e+06
92.0576	1351.11	323493	238346	335094	1.04454e+06	255775	239402	343454	199181	265554	245556	274701	274035	2.46683e+06	2.05099e+06	4.49895e+06	3.6177e+06	1.57977e+06	4.35014e+06	3.52022e+06	5.44523e+06	395705	5.26072e+06	3.37614e+06	2.60921e+06	2.8381e+06	1.23552e+06	2.97827e+06	3.2948e+06	4.74514e+06	3.42133e+06	2.60827e+06	2.33909e+06	2.35659e+06	2.88351e+06	1.54373e+06	1.3837e+06	2.36653e+06	1.05971e+06	51570	2.9519e+06	819527	65219.6	698436	531482	1.74429e+06	838280	1.10301e+06	222185
92.0618	645.116	2.2529e+07	2.56554e+06	2.82845e+06	2.8828e+06	1.39681e+06	362473	1.34733e+06	2.61822e+06	1.5727e+06	2.05844e+06	5.68211e+06	3.37348e+06	1.1177e+07	1.8128e+07	1.51207e+06	2.38572e+06	2.95318e+07	3.74222e+07	4.63855e+06	7.04477e+06	4.2596e+06	1.53449e+06	2.30248e+07	2.46979e+07	1.18197e+07	222978	2.19887e+07	4.08174e+06	3.1585e+07	2.07152e+07	5.74441e+07	792591	3.34833e+07	2.01421e+07	4.00547e+06	2.92082e+07	463398	134472	60406	345820	238299	60879.8	131517	11028.2	81115.2	377180	110132	680366
92.0619	571.426	302878	60894.4	65613.3	71529.2	60286.3	74839.1	38197.4	112286	0	0	32850.1	207881	1.16366e+06	1.39085e+06	378745	600022	577518	570624	0	0	607251	555586	498835	524062	636521	236628	653084	658982	1.62068e+06	0	376941	124100	380552	350792	176671	116702	486862	151283	62774.4	395702	142645	66835.7	87394.3	77914.3	917690	632830	1.30048e+06	1.36226e+06
92.0575	516.309	0	0	0	178000	0	260044	149047	0	0	0	0	379504	718273	334322	0	0	611345	558819	334132	0	0	0	642305	302173	372151	265568	3.11858e+07	1.18803e+07	0	1.93202e+07	0	660754	2.29274e+07	2.65288e+07	3.91641e+06	1.68852e+06	506721	149485	63061.1	393932	140577	68710.2	91454.8	82747.4	1.10853e+06	494591	677926	1.00408e+06
92.0578	682.711	7.93286e+06	1.23885e+07	3.79577e+06	1.18632e+07	2.93775e+07	2.86867e+07	1.00458e+06	913682	2.26291e+07	1.61127e+07	4.77356e+06	3.04338e+07	2.48033e+07	1.79581e+07	773041	785731	1.11086e+06	1.1141e+06	3.60267e+07	5.04747e+07	755444	747979	7.98962e+07	6.11429e+07	3.06775e+06	308577	2.96159e+07	3.46364e+07	4.16021e+07	2.07072e+07	842284	2.90116e+07	4.06957e+06	4.83102e+06	2.83253e+07	4.15748e+07	522025	161994	71854.2	398195	150356	71171	94491.8	78157	397963	394591	1.05592e+06	1.24797e+06
92.0578	688.781	2.93311e+07	1.84308e+06	3.21764e+06	1.58459e+06	3.23715e+07	4.38246e+07	424551	0	4.49148e+07	1.68304e+07	2.94536e+08	4.65511e+07	4.81266e+07	3.14076e+07	1.42565e+06	1.34973e+06	1.03107e+06	987593	5.03777e+07	7.2582e+07	888351	821963	7.55312e+07	4.86523e+07	1.04591e+06	331227	2.56639e+07	3.24364e+07	4.88132e+08	6.04929e+07	766528	3.58605e+07	2.73065e+06	9.37408e+06	5.59391e+07	4.30873e+07	618586	190650	82536	467663	163475	84694.4	100479	88205.2	493560	446188	519463	548482
92.0619	677.454	1.43569e+07	5.82685e+06	7.40922e+06	892534	1.35718e+07	1.27974e+07	7.85263e+06	6.29405e+06	1.17362e+07	1.32387e+07	1.13499e+07	2.86781e+07	2.4289e+07	3.37489e+06	456072	513093	543205	530202	3.598e+07	3.05479e+07	497870	458644	4.40261e+07	4.99273e+07	905910	174439	4.31581e+07	3.39707e+07	3.05793e+07	7.90592e+06	2.43373e+06	3.38294e+07	2.29442e+07	8.52146e+06	3.79195e+07	7.01437e+06	322969	98697.1	7233.25	244648	96557.8	46863.3	48069.4	39567	263178	266055	242826	267108
92.0619	358.312	359219	289827	223895	182713	16983	171767	212232	17408.9	160055	16673.8	114819	124229	1.66171e+06	1.14848e+06	2.62855e+06	2.24092e+06	681912	743277	484317	4.43417e+06	1.05954e+06	1.1388e+06	1.91018e+06	3.5047e+06	492302	245145	2.6984e+06	2.27663e+06	723152	1.25387e+06	1.01985e+06	2.85752e+06	3.5751e+06	2.20451e+06	1.18665e+06	1.25453e+06	427742	464004	57869.3	402156	434036	93135.6	106353	101020	565439	435322	606751	583209
92.0578	669.001	778118	7.96415e+06	6.43779e+06	9.74843e+06	1.89772e+07	1.39706e+07	7.51266e+06	5.33163e+06	1.53722e+07	1.32185e+07	2.97817e+07	2.63431e+06	1.42338e+07	3.41036e+07	299447	777823	976156	923835	2.81331e+07	3.72684e+07	808422	768671	7.48144e+06	5.5172e+07	856761	303614	3.19888e+07	3.15384e+08	4.09455e+07	5.3538e+06	3.1535e+06	3.6542e+07	2.35397e+07	1.88463e+07	2.9792e+07	3.05191e+07	546620	174519	75048.7	422152	159299	72761	99574	80564.8	1.37504e+06	412668	395999	386513
92.0619	509.11	0	0	1.24566e+06	1.59839e+06	62750.2	149803	300430	121302	0	58449.3	937759	459060	0	0	0	0	0	0	419140	0	193934	0	3.02899e+06	3.79381e+06	0	295668	1.37855e+07	8.36133e+06	2.91216e+06	1.50068e+06	0	1.21627e+06	2.74974e+06	7.60984e+06	2.99815e+06	1.77947e+06	523698	170106	65826	421747	163887	70813.9	91607.7	80549.5	527653	409922	85721.5	302281
92.0577	704.325	5.98369e+06	1.05802e+07	20681	104246	5.72158e+07	3.17021e+07	96865.8	42194.8	2.06892e+07	2.1454e+07	4.23553e+07	2.46588e+07	837534	0	705844	694109	908808	413192	2.33717e+07	5.77884e+06	717251	612530	2.08231e+07	2.55893e+07	461532	246417	4.37172e+06	814552	2.80014e+07	6.23762e+07	901124	9.10577e+06	5.45452e+06	7.47769e+06	4.26665e+07	4.54224e+07	477847	152636	63515.7	349190	131958	63861.8	80500.4	66000.4	59226.4	352279	179333	379070
92.0577	351.941	463405	139242	196575	175993	167323	244897	119113	127195	150398	140114	59574.2	117037	1.61736e+06	1.13043e+06	857093	3.15281e+06	611903	637758	3.58362e+06	1.29149e+07	977656	1.09127e+06	2.64482e+06	1.76771e+06	453469	224242	2.52965e+06	2.42796e+06	824599	104893	769603	2.14674e+06	1.88442e+06	1.79154e+06	899136	966116	392211	136786	49020.3	355809	141969	59984.1	85053.6	86213.9	107861	382915	574092	556647
92.0576	251.462	952162	353135	268607	189223	470096	1.3091e+06	160284	128197	239833	169550	129031	184154	1.02677e+07	462561	6.9222e+06	5.5693e+06	2.11095e+06	2.29198e+06	6.68356e+06	8.56393e+06	4.19093e+06	5.11905e+06	55462.3	27495	1.41462e+06	324040	1.36358e+07	1.14148e+07	1.98819e+07	3.20861e+07	6.12345e+06	20996	1.18914e+07	7.66056e+06	6.01825e+06	6.9531e+06	421713	201285	117161	443173	206015	78784.6	124488	138240	432875	285734	500079	461896
92.0576	577.425	189947	268827	109057	140449	101960	123176	61861.7	135409	54751.9	39252.6	90868.5	116665	1.20452e+06	903082	872798	863293	823216	791367	0	393792	801146	788331	828600	733470	641627	336618	601298	1.10979e+06	1.28179e+06	595061	646945	555727	784030	535712	616583	462988	719880	229004	87920.4	553185	204332	98645.6	126538	110398	2.83013e+06	2.32245e+06	2.56317e+06	2.20612e+06
92.0618	754.146	57668.1	36650.6	228914	191439	1.85001e+07	1.81636e+07	547706	602561	351649	418300	668331	156795	1.65698e+06	1.58981e+06	2.72567e+06	2.68043e+06	1.64727e+06	1.64232e+06	3.33772e+06	2.56389e+06	1.58693e+06	1.57724e+06	3.85037e+06	6.90713e+06	886416	486953	4.88799e+06	3.47129e+06	3.34227e+06	5.34339e+07	1.76069e+06	699426	2.12199e+06	1.43358e+06	2.46541e+06	2.69841e+06	940579	315438	131209	706568	260666	122386	160641	125072	705698	707209	639500	681563
92.0576	460.533	678252	714006	52769.7	197621	266980	51819.4	375830	272944	16463.5	443973	130993	418065	1.03463e+06	800651	796234	797356	504109	521781	671452	1.15896e+06	634966	641175	725463	737249	333358	217048	1.36289e+06	1.12975e+06	1.61217e+06	1.27799e+06	598849	953696	902631	861045	462745	475014	443568	139031	56326.3	372985	139635	63028	83741.5	75145.2	121381	436678	650754	635948
92.0575	583.085	213928	176620	91516.2	130317	16165.4	94004.4	133623	115845	55236.3	12272.4	142010	56872.4	1.02806e+06	761788	844537	805766	706057	698801	0	673333	761244	724799	460899	505564	500930	302333	1.81828e+06	3.65208e+06	859473	871144	533645	412812	308112	190415	817587	542715	596555	184267	81762.4	487065	173347	84927.7	108757	92646.1	1.10784e+06	932627	531787	576449
92.0619	793.337	58805.2	149118	277043	479213	202569	207780	229081	309358	601823	654448	1.10974e+06	2.89812e+06	2.88949e+06	391592	5.69069e+06	7.77519e+06	711925	144125	4.87527e+06	4.74985e+06	1.25708e+06	1.24761e+06	3.99001e+06	1.71617e+07	921478	393785	362416	1.21941e+06	3.91963e+06	3.02735e+06	5.03395e+06	3.82382e+06	4.03844e+06	7.42582e+06	2.38523e+06	5.61241e+06	762182	252395	109860	563448	235248	95160.9	133446	103710	64468.1	642547	1.12716e+06	536695
92.0598	435.126	497124	200676	25719.9	260380	206292	66967.1	71428	70905.1	119726	93157.4	121769	20488.7	496853	1.06484e+06	1.29965e+06	151482	685894	718228	2.10236e+06	1.9599e+06	494527	577602	1.08965e+06	1.03396e+06	442210	245578	2.59667e+06	3.11065e+06	546965	802309	801985	1.50139e+06	737206	945163	611204	665204	492033	156741	60571.5	411153	154582	70962.9	90250.9	88610.7	636112	452622	557159	534769
92.0575	416.547	261604	105525	380487	354838	0	0	207067	166621	147778	135334	89994.3	50940.9	1.36235e+06	863197	969162	929470	511345	508122	242460	1.30988e+06	797551	659225	763515	747059	986785	200499	864799	1.47566e+06	941372	0	754826	1.40106e+06	4.75893e+06	5.76424e+06	458050	457979	373290	118134	45471.7	329008	123983	57558.9	75327	71492.1	389669	297419	598515	498886
92.0619	763.963	48505.5	49230.6	365904	377003	1.00841e+07	1.79356e+07	346976	330477	496822	528563	692338	837060	709441	1.89939e+06	711692	1.58719e+06	1.68882e+06	1.67448e+06	2.2471e+06	1.56067e+06	1.8565e+06	1.63479e+06	6.42096e+06	8.58937e+06	954379	488384	1.55045e+07	1.01703e+07	3.24872e+06	2.75594e+07	2.02514e+06	204364	1.56409e+06	2.81705e+06	5.96726e+06	4.53462e+06	983063	315567	139247	709902	278978	131850	162953	129822	758239	714981	628471	649417
92.0618	741.789	0	885495	291637	249658	1.16106e+08	4.17366e+07	119240	397472	406187	489124	335884	430211	974534	1.07881e+06	1.52531e+06	2.74658e+06	1.14899e+06	1.08343e+06	2.64905e+07	1.5938e+06	1.27621e+06	1.25263e+06	2.71079e+06	2.99548e+06	742758	392904	2.156e+06	2.29502e+06	2.1779e+06	1.16277e+07	1.40868e+06	1.77533e+06	1.08107e+06	1.7696e+06	2.11745e+06	2.40765e+06	775812	247898	105866	555627	219262	103985	127260	90777.2	685732	812940	1.94662e+06	868065
92.0495	212.035	374140	532.68	6471.61	9094.35	1668.41	0	1164.37	76694.7	6256.4	3996.02	2358.75	3902.97	0	0	115068	113617	399248	0	170583	65918.2	40442.5	26831.1	55032.3	51486.5	0	0	177655	100138	5080.87	11690.7	131145	525309	54172.9	31276.7	0	0	0	1392.9	0	0	1450.19	0	391.639	0	0	0	6934.15	6757.34
92.0576	562.75	218606	154423	68084.5	162050	0	0	361666	50681.5	0	0	10555	67227.2	936629	944558	552880	119750	733551	682836	0	0	352403	604558	400106	446058	531368	240468	510862	410400	366679	0	349349	0	0	0	0	0	459351	146700	59097	379989	136496	66040.2	82446.9	75889.4	426127	361524	332551	319223
92.0576	838.95	200185	181926	296725	398219	37150.9	886046	306584	298255	587651	631134	488654	6.0058e+06	2.10114e+06	1.7371e+06	1.66694e+06	1.6678e+06	1.40493e+06	1.33019e+06	3.85164e+07	9.28779e+07	1.35467e+06	1.26367e+06	4.16978e+07	1.9887e+08	851060	426734	2.76276e+06	2.85948e+06	7.57268e+07	1.33227e+07	1.87776e+06	4.23878e+07	2.36825e+06	2.22079e+06	4.26387e+07	2.99067e+07	872965	129856	123506	626922	195521	113149	114367	105048	670634	772157	694771	963456
92.062	808.341	72032.3	8817.8	285148	433284	268268	272397	322140	313713	956960	894267	887331	1.72726e+06	1.80342e+07	1.09953e+07	1.93002e+06	1.93137e+06	1.67151e+06	1.65145e+06	2.62869e+06	7.28379e+06	1.43841e+06	1.46274e+06	2.51308e+07	2.23136e+07	955060	463770	4.0513e+07	3.79659e+07	1.31901e+07	1.08467e+06	1.63489e+07	2.53524e+06	6.11295e+06	1.89415e+06	2.60439e+06	4.23315e+06	931435	286377	132941	651577	254957	122401	149668	113009	823939	766337	687350	695450
92.0619	266.381	1.46658e+06	365686	160429	182772	558342	738302	15722.5	169165	167601	142614	89094.6	96906.6	4.91089e+06	701488	4.32129e+06	3.93958e+06	1.14758e+06	1.22537e+06	6.84857e+06	1.2395e+07	3.58529e+06	4.00992e+06	3.20785e+06	2.83704e+06	1.02812e+06	279933	8.26367e+06	4.85499e+06	2.80642e+06	6.37017e+06	4.6826e+06	1.8251e+07	4.90682e+06	8.99216e+06	1.7398e+06	1.89655e+06	394453	152870	31745	390123	156882	117103	104642	113869	388428	262637	502335	468877
92.0619	621.762	685016	239090	648820	2.99163e+06	164195	158599	631603	732862	104335	105456	56921.5	177653	5.8806e+06	4.52326e+06	1.44138e+06	1.22313e+07	1.66731e+07	2.75778e+07	1.08577e+06	966058	2.31626e+07	3.65427e+07	2.31902e+06	2.16091e+06	1.45413e+07	366165	7.29654e+06	6.66329e+06	2.55454e+06	1.13742e+06	1.95678e+06	656853	988538	929796	666307	795117	583508	183019	74925.2	439352	170242	78172.7	99817.8	87346.1	485975	459537	564402	116730
92.0619	782.456	10155.5	39456.3	196282	249036	151016	147373	409044	651660	293293	341521	611163	610323	766818	1.56031e+06	850661	2.64521e+06	567262	6.45771e+06	473317	2.80628e+06	1.01687e+06	156119	6.00839e+06	5.45007e+06	1.12041e+06	270981	3.7587e+06	684092	3.31903e+06	1.82281e+06	1.26927e+06	2.27581e+06	1.87354e+06	1.76424e+06	2.54191e+06	2.5904e+06	547010	161439	73319.2	392532	141522	67362.1	89612.8	68529.2	236222	104282	631025	127036
92.062	822.533	369604	145493	246691	377785	312255	173314	280021	274518	623029	938718	4.92206e+06	1.85964e+06	2.22459e+06	184490	1.54476e+06	1.61132e+06	1.39968e+06	1.33403e+06	7.67592e+06	2.13819e+07	1.2753e+06	1.18442e+06	3.17414e+07	2.05547e+07	859179	412362	4.41888e+06	3.1937e+06	3.43902e+07	4.71078e+06	1.08777e+06	1.55501e+07	2.6359e+06	2.2256e+06	6.15388e+06	6.59192e+06	805436	275057	107216	579901	239624	108105	138394	103161	614977	608129	667516	622562
92.0618	553.89	197136	0	40759.9	49522.3	0	0	86965	87420.9	0	0	0	0	1.96291e+06	291412	572015	530638	1.63256e+06	1.37118e+06	0	0	773808	120724	0	0	388956	98734	0	0	449170	0	73254	0	0	0	0	0	602779	189928	73657.2	47313.4	155459	80241.7	98325.8	40598.8	513280	446024	424816	394495
92.0576	425.785	579575	38262.9	190439	190983	120504	20509.2	118699	103531	217862	10896.6	153314	120334	1.3939e+06	1.18496e+06	1.09784e+06	1.0677e+06	444664	316930	2.46098e+06	1.74543e+06	994903	983163	978985	932647	507478	258450	931142	804365	653326	683131	723152	1.28118e+06	1.01737e+06	1.00149e+06	476748	483771	525736	159129	64242.9	451090	162422	76327	98661.7	95873.6	565928	432572	432394	435889
92.062	487.48	291558	43233.5	142336	105431	137331	148554	112747	249549	119942	117295	158562	72088.2	107841	685671	836028	841440	743216	156864	1.1556e+06	1.0201e+06	676961	729013	1.36272e+06	1.32021e+06	278420	171018	1.05649e+06	879793	661391	686198	568110	783385	622146	602132	642312	585957	329842	105123	44111.8	282521	100422	47789.9	64428.1	58041.5	308366	275793	290815	267193
92.0619	772.501	73651	57771.6	398316	462846	205819	221047	456009	449720	624878	672360	875869	950817	2.75506e+06	2.46977e+06	252806	3.03637e+06	834967	1.13037e+06	3.74072e+06	6.60095e+06	829322	2.19714e+06	7.53516e+06	7.61951e+06	1.19698e+06	539079	7.22368e+06	6.87048e+06	4.29137e+06	3.4134e+06	2.50609e+06	3.89539e+06	3.4953e+06	3.20497e+06	9.09198e+06	3.88719e+06	1.0752e+06	335169	152726	787778	296998	144246	185441	144331	721761	831263	723025	714843
92.0619	185.472	212175	54741.9	56336.7	56730.3	68772.5	62644.4	349220	197938	61920.9	53478.1	53088.7	60000.1	695259	363292	317074	335245	276410	356115	438983	272191	263426	379556	424233	368777	338187	228912	898437	592856	338535	564491	249039	277693	3.69849e+06	3.25807e+06	311386	312385	340369	359980	58752	408216	423612	138804	182483	191618	445220	220549	384766	363654
92.0575	1058.8	685766	420376	772843	897384	2.14462e+06	1.4306e+06	898582	782520	1.33152e+06	1.29461e+06	634216	1.24745e+06	3.43776e+06	2.95548e+06	2.46683e+06	2.68999e+06	2.08271e+06	1.9174e+06	6.83117e+06	5.56461e+06	2.26207e+06	2.12906e+06	6.52509e+06	6.52789e+06	1.16759e+06	540305	4.45546e+06	4.68525e+06	6.63968e+06	7.67445e+06	3.21054e+06	4.54136e+06	4.2856e+06	4.21893e+06	5.13564e+06	4.98256e+06	1.20603e+06	345609	175175	849965	283185	148037	203898	137003	874016	799688	832688	855891
92.0575	1048.52	857229	592703	4.62329e+06	1.49849e+06	1.52838e+06	2.08515e+06	115038	1.3997e+06	2.10922e+06	2.04814e+06	1.94495e+06	1.88942e+06	5.46656e+06	4.5591e+06	4.49947e+06	4.85627e+06	3.87122e+06	3.66417e+06	1.10694e+07	9.91063e+06	4.07065e+06	3.87227e+06	1.04807e+07	1.04835e+07	1.94829e+06	1.12212e+06	7.46354e+06	7.78449e+06	1.14303e+07	1.36766e+07	3.89853e+06	7.414e+06	1.04249e+07	6.78935e+06	8.17609e+06	8.28541e+06	2.26539e+06	743857	375879	1.51303e+06	614928	655721	364998	249905	1.68498e+06	1.68476e+06	1.56476e+06	1.61128e+06
92.0576	384.081	225287	136284	124702	127470	105606	94599.9	117278	113670	117700	110729	88645.9	90455.5	1.21307e+06	844177	993274	871208	517502	526149	3.17071e+06	1.67081e+06	694263	690980	1.05722e+06	1.03568e+06	372389	181239	1.45935e+06	1.05395e+06	638162	661344	568924	1.47196e+06	1.28533e+06	1.2285e+06	692309	793240	340941	447617	42610.7	305921	112882	49154.6	65133.2	65107.2	440607	55382.2	455245	417452
92.0575	894.002	227825	179460	444489	479151	245265	279979	370178	360218	576716	558132	600659	622139	1.98679e+06	1.63718e+06	1.81673e+06	1.92493e+06	1.31682e+06	1.24955e+06	3.78749e+06	2.40853e+06	1.38899e+06	1.33789e+06	5.19406e+06	4.95779e+06	888505	414733	3.13371e+06	4.13674e+06	3.86859e+06	6.97899e+07	1.83605e+06	3.81561e+06	3.56555e+06	2.82946e+06	3.12408e+06	3.09968e+06	890260	258248	121174	625313	215161	110044	146318	105909	721396	734690	636521	637022
92.062	366.643	307176	156174	100052	84176.3	121836	172422	81441.8	99262.1	149399	120503	89692	91470.8	1.26474e+06	895826	1.38271e+06	1.20755e+06	504597	562798	4.80117e+06	2.27642e+06	763732	796902	1.37601e+06	1.32172e+06	388317	192816	1.56003e+06	1.04319e+06	582571	592938	638620	1.76326e+06	1.48895e+06	1.43293e+06	767794	831784	349531	118777	40202.1	307203	116709	52805.8	73511.9	75427.1	620010	283362	555823	509495
92.0619	1000.86	49460.7	539980	571973	676612	357142	865135	518507	545022	816244	821636	754897	779119	3.88138e+06	3.83679e+06	2.17113e+06	2.53298e+06	1.85752e+06	1.65404e+06	5.62764e+06	4.76798e+06	1.99523e+06	1.79512e+06	5.09978e+06	5.00527e+06	1.24833e+06	523317	3935289	4.01987e+06	5.35072e+06	6.33784e+06	2.43245e+06	3.56617e+06	3.4554e+06	3.24727e+06	3.82996e+06	3.93622e+06	1.07046e+06	327744	160981	759892	281269	139588	183150	129241	738463	785725	696021	733360
92.062	731.441	0	2.97835e+06	169883	178959	1.08315e+07	4.20629e+07	227505	216453	2.68129e+06	5.6911e+06	392806	525174	537612	901785	1.99447e+06	4.33208e+06	1.1624e+06	1.11323e+06	3.03119e+07	8.42462e+06	706642	1.34551e+06	2.74441e+06	2.88472e+06	756457	400560	1.56891e+06	1.47163e+06	1.61506e+06	1.12078e+08	1.16875e+06	2.02493e+06	1.39865e+06	1.35085e+06	3.26573e+06	3.30049e+06	799617	248520	113383	588100	226256	107766	136783	112259	605587	602843	524462	556858
92.0576	853.368	191185	182267	457926	451074	315972	300703	333567	320302	539082	527556	618298	665244	1.87603e+06	1.67671e+06	1.58309e+06	1.58514e+06	1.28697e+06	1.23566e+06	4.1178e+07	3.55552e+06	1.36921e+06	1.24066e+06	3.7004e+06	3.84155e+06	852900	401956	2.60597e+06	2.65092e+06	4.20951e+07	4.14315e+07	1.68015e+06	3.02594e+06	2.30639e+06	2.1424e+06	1.04433e+07	1.04849e+07	823525	261359	116485	585233	220849	104114	125523	95377.6	577681	614482	562672	546447
92.0576	308.955	831559	263771	830486	598651	670389	313516	534511	163036	186689	311132	373731	343699	1.90825e+06	1.4065e+06	664028	775822	1.29865e+06	655857	1.89412e+06	1.32737e+06	891262	1.18155e+06	1.79242e+06	1.91796e+06	560904	316906	1.22204e+07	8.68409e+06	2.76492e+06	8.96834e+06	1.7209e+06	4.3828e+06	7.39583e+06	2.80905e+06	3.64698e+06	2.00694e+06	435175	156220	52402.4	392928	161448	65363.9	92433.1	101777	3.35346e+06	258259	5.69768e+06	5.3567e+06
92.0576	278.349	2.00304e+06	1.53408e+06	291657	192647	760159	969458	172632	146441	175564	129572	86897.1	118654	9.77841e+06	6.53673e+06	2.25787e+06	2.10261e+06	1.8222e+06	1.18509e+06	8.96764e+06	4.90178e+06	3.55167e+06	1.39824e+06	2.65561e+06	2.47657e+06	1.19856e+06	268348	5.45948e+06	3.18949e+06	3.87385e+06	7.37712e+06	2.51233e+06	8.32394e+06	1.06419e+07	1.01372e+07	1.41435e+06	1.31967e+06	314163	126020	40011.7	302623	126016	54674.2	76006	89690	372378	232319	409126	367064
92.0576	335.972	208610	147004	192802	160431	20936.2	40411.1	138727	256867	243564	125679	105970	60068.8	819177	886013	1.02226e+06	984035	586522	629548	2.64061e+06	1.67929e+06	795123	821542	527531	445252	482865	207369	3.08366e+06	1.06581e+06	692829	0	691611	1.5163e+06	1.19431e+06	1.48705e+06	862201	496508	292346	82892.6	41621.9	187123	137503	52463.6	115503	75761.9	379607	28237.3	138702	1.72043e+06
92.0576	879.137	392945	211432	342548	358286	211479	235083	280388	295011	395959	435765	469502	498647	1.62319e+06	1.37044e+06	1.96391e+06	5.34011e+06	1.09716e+06	1.05422e+06	2.72819e+06	3.02572e+06	1.18391e+06	1.11221e+06	3.0305e+06	3.25605e+06	698109	339479	413101	3.3805e+06	2.4478e+06	5.01903e+07	1.52959e+06	2.47219e+06	2.08421e+06	1.89693e+06	2.56577e+06	2.60708e+06	686156	214897	100485	486788	188002	88594.4	121260	87173.8	632460	571144	1.70488e+06	894039
92.2803	222.362	0	0	0	0	8842.5	5809.01	0	0	0	0	0	0	0	0	0	0	0	0	18048.2	0	0	0	0	0	0	0	62017.2	97949.1	165354	133723	0	0	0	0	0	0	0	0	0	0	0	0	0	0	0	0	0	0
92.9792	211.218	921.402	0	1297.58	1189.49	2384	1969.21	518.583	1473.7	1073.88	505.756	0	3693.13	0	0	0	0	0	0	0	0	0	0	0	0	0	0	0	0	0	0	0	0	0	0	0	0	0	0	0	0	0	0	0	0	0	0	0	0
92.9945	202.31	15222.9	536.34	10653	16323.8	12000	11572.7	8391.92	5167.53	1960.98	1604.57	1141.64	2634.25	0	0	0	0	0	0	6642.09	0	0	0	0	0	0	0	0	0	0	0	0	0	0	9592.53	0	0	0	0	0	0	0	0	0	0	0	0	0	0
93.0154	209.686	2150.41	0	4097.09	3581.9	4698.92	4081.16	375.016	0	0	0	0	837.916	0	0	0	0	0	0	0	0	0	0	0	0	0	0	0	0	0	0	0	0	5861.32	4649.42	0	0	0	0	0	0	0	0	0	0	0	0	0	0
93.0113	447.774	0	0	0	0	0	0	0	0	0	0	0	0	0	0	0	0	0	0	0	0	0	0	0	0	0	0	0	0	0	0	0	0	0	0	0	0	7268.22	28277.9	1076.93	33231.8	38195.5	8013.56	0	0	45194.2	24759.3	13931.7	12120.8
93.029	359.813	3659.64	10787.1	22252.4	15604.9	4283.36	0	13157.1	9901.2	12198.8	11660.7	3647.18	8966.37	0	0	0	0	0	0	0	0	0	0	0	0	0	0	0	30402.6	0	0	0	0	17792.8	0	0	0	0	0	0	0	0	0	0	0	62178.3	27096.1	52146.8	68175.3
93.0279	291.498	17254.4	4459.63	10284.3	11564	6219.16	4017.92	4686.77	3500.89	4807.08	3113.32	637.252	2735.51	0	0	0	0	0	0	0	0	0	0	0	0	0	0	12653.4	27495.7	3879.43	7215.91	0	3559.07	21139.3	10113.4	5012.64	0	0	0	0	0	0	0	0	0	0	0	33536.3	18490.3
93.0289	198.357	853.304	0	4484.06	2600.24	2611.69	1710.91	4345.52	7193.98	0	0	0	945.059	0	0	1856.43	1675.12	0	0	0	0	16355.3	32183.7	0	0	0	0	0	0	0	0	0	0	8298.74	10341.6	0	0	0	0	0	0	0	0	0	0	0	0	0	0
93.0291	307.559	262235	134926	5693.47	193632	108493	27246.4	95215.8	165821	47037.5	35894	30020.6	48434	57418.3	35822.4	55993.9	62717.2	11506.8	16497	23362.7	32855.8	41009.5	308535	39890.6	34581.2	6946.04	0	272758	271807	165327	267995	36525.8	97237.5	944790	191676	81315.7	72006.5	0	0	0	0	0	0	0	0	117601	39957.4	152448	61437.8
93.0334	487.512	367556	111413	49661.6	61890.6	0	0	101104	125027	98014.3	37522.7	64950.9	47631.2	381403	220179	352260	433927	49062.6	69279.5	73107.2	309551	209235	255978	149090	174343	10153.2	0	980502	811120	119832	0	54275.9	413063	667977	664666	125784	91380.2	0	0	0	0	0	0	0	0	668569	485596	642040	627805
93.0334	436.473	92703	27901.3	28692.9	53857	0	0	37405.4	34670.1	29093.4	25700.9	17297.4	18675.9	275205	196846	382140	430148	81429.7	77956.1	321480	294067	200739	252741	184958	180475	0	0	342567	219892	0	0	0	0	0	0	0	0	0	0	0	0	0	0	0	0	423878	162715	349424	316618
93.0334	741.947	0	0	0	0	0	0	0	0	0	0	0	0	0	0	0	0	0	0	0	0	0	0	0	0	0	0	0	0	0	0	0	0	0	0	0	0	0	0	0	0	0	0	0	0	217644	55736.2	158242	142467
93.0334	880.473	0	0	0	0	0	0	0	0	0	0	0	0	0	0	0	0	0	0	0	0	0	0	0	0	62505	0	0	0	0	0	250129	0	0	0	0	0	0	0	0	0	0	0	0	0	1.098e+07	1.83236e+06	9.66757e+06	1.01037e+07
93.0292	454.717	0	0	0	0	721460	118190	0	0	0	0	0	0	0	0	0	0	522350	551981	0	0	0	0	0	0	0	0	0	0	5.05069e+06	4.36328e+06	0	0	0	0	0	0	0	0	0	0	0	0	0	0	45381.5	18900.1	4428.5	5449.9
93.0335	270.802	41565.8	18995.9	10855	12720.4	7129.13	6935.51	16147.6	22400.7	9128.3	12290.2	4394.96	4979.84	0	0	15446.9	20629.1	0	0	5086.69	0	442732	541951	69603.5	53011.4	0	0	44815.1	11869.3	0	0	0	0	5043.37	0	0	0	40948.2	54269.9	11104.2	53037.5	53424.5	21480.8	2741.76	4477.78	0	0	11401.4	16910.5
93.0334	894.026	0	0	0	0	0	0	0	0	0	0	0	0	0	0	0	0	0	0	0	0	0	0	0	0	0	0	1.64127e+06	2.82784e+06	329523	0	0	1.08595e+06	2.58025e+06	1.47637e+06	0	295920	0	0	0	0	0	0	0	0	0	0	0	0
93.0335	1037.17	0	0	0	0	0	0	0	0	0	0	122456	127320	0	0	0	0	0	0	0	0	0	0	1.32046e+06	534558	0	0	0	0	0	0	0	0	0	0	923589	567946	0	0	0	0	0	0	0	0	0	0	0	0
93.029	411.542	0	0	3257.28	7191.14	0	36465.5	6693.13	5899.74	3637.08	2516.31	0	0	0	0	0	0	80049.8	84599.5	0	0	0	0	0	0	0	0	0	0	18280.5	0	0	0	0	0	0	0	0	0	0	0	0	0	0	0	50270.2	12210	26549.1	29058.2
93.0334	254.83	0	0	0	0	0	0	0	0	0	0	0	0	0	0	0	0	0	0	0	0	0	0	0	0	0	0	0	0	0	0	0	0	0	0	0	0	0	0	0	0	0	0	0	0	0	0	23441.2	26557.2
93.0334	247.057	33043.8	11975.7	25348.1	24897	7619.11	10298.4	5024.96	4796.35	8332.7	6677.16	3792.46	6306.76	0	0	0	0	0	0	0	0	0	0	0	0	0	0	0	0	0	0	0	0	0	0	0	0	0	0	0	0	0	0	0	0	0	0	1628.89	1476.49
93.0333	534.154	0	0	0	0	0	0	0	0	0	0	0	0	0	0	0	0	88686.6	281168	0	0	0	0	0	0	0	0	0	0	0	0	0	0	0	0	0	0	0	0	0	0	0	0	0	0	0	0	0	0
93.0334	308.001	535913	210221	608596	611826	183636	64790.8	351847	377398	112411	135039	136667	201187	69803.3	35849	100640	99008.2	5804.35	10646.8	73623.5	60248.8	786474	868027	46109.6	41581.1	21185.7	0	792332	485075	174093	211397	56203.3	238563	969278	3.99213e+06	132519	117358	0	0	0	0	0	0	0	0	160752	110346	424619	360898
93.0431	627.007	0	0	0	0	0	0	0	0	0	0	0	0	0	0	0	0	0	0	0	0	0	0	0	0	0	0	0	0	0	0	0	0	0	0	0	0	0	0	0	0	0	0	0	0	495726	207505	255987	263216
93.0384	201.45	28403.3	4851.71	38105.4	40569.9	21056.5	11287.2	8648.2	11998.3	5651.72	2679.4	4217.95	5569.04	0	0	0	0	0	0	5558.08	0	58601.2	63845.3	0	0	0	0	0	0	0	0	0	0	440544	423475	0	0	0	0	0	0	0	0	0	0	0	0	0	0
93.0335	359.997	3659.64	8926.75	14527.8	15604.9	4175.64	0	12114.7	10708.8	4751.96	9446.4	4630.95	6665.59	0	0	0	0	0	0	0	0	0	0	0	0	0	0	0	30116.4	0	0	0	0	17797.2	0	0	0	0	0	0	0	0	0	0	0	54009.5	27094	69535.3	68161.2
93.053	308.108	891058	448677	501188	411569	31973.2	399300	374764	404291	237407	231018	254654	289019	2.12191e+06	1.77972e+06	1.48242e+06	1.51203e+06	1.34277e+06	1.26945e+06	1.39179e+06	1.58137e+06	1.43369e+06	1.39752e+06	1.70811e+06	1.92427e+06	902444	592804	3.26282e+06	3.43384e+06	2.59361e+06	4.34528e+06	1.34737e+06	1.98742e+06	2.59088e+06	2.11075e+06	2.05574e+06	1.70034e+06	1.28329e+06	319728	119274	1.14652e+06	354647	142673	169741	189001	1.76098e+06	1.10456e+06	1.92335e+06	1.36108e+06
93.0609	221.44	61958.1	33641.5	8735.77	10475.3	438288	59983.6	13496.9	9360.62	264261	10130.7	3419.61	5507.27	211721	155063	151878	174524	77436.5	59306.7	1.89377e+06	979378	93582.1	136386	318053	128178	1.46226e+06	1.18564e+06	1.15368e+06	920712	559901	2.94871e+06	1.5341e+06	348508	1.16724e+06	1.02387e+06	294373	78142.3	2.09658e+06	809907	172726	2.06386e+06	829570	309415	455870	569183	2.0121e+06	1.27143e+06	1.53239e+06	1.46207e+06
93.0573	211.913	22214.2	291557	13726.3	8773.91	248633	244718	9851.44	8395.03	8726.89	5382.88	182634	4861.82	101632	60699.9	148349	146556	1.60955e+06	1.60487e+06	181469	111107	37146.1	28851.3	19536.8	1.82731e+06	1.27115e+06	1.05342e+06	338471	128839	1.48637e+06	11064.9	1.29862e+06	1.33052e+06	1.38433e+06	1.32442e+06	1.24008e+06	1.26975e+06	1.79587e+06	9283.52	155112	1.81388e+06	8516.49	245562	5411.48	508363	1.70708e+06	1.06174e+06	23727.2	20329.9
93.0573	272.224	125352	47136.2	547607	46512.3	11682.4	542647	121995	122152	48550.4	363464	10370.2	29276.5	3.55765e+06	2.75777e+06	2.5985e+06	2.63568e+06	2.16498e+06	2.13688e+06	2.31273e+06	2.35276e+06	2.65992e+06	2.4709e+06	2.51991e+06	2.88079e+06	1.70573e+06	1.14469e+06	5.87992e+06	4.42072e+06	5.0958e+06	8.06261e+06	2.01116e+06	2.04334e+06	3.43323e+06	3.38976e+06	1.94731e+06	2.05629e+06	2.7407e+06	1.10758e+06	260552	2.8512e+06	1.25196e+06	444064	370621	437963	2.18857e+06	1.53238e+06	2.26092e+06	2.07601e+06
93.0573	295.108	54350.8	13947.5	615699	649811	661878	570212	4928.2	504571	439951	406465	354921	396359	2.86597e+06	2.49964e+06	1.98215e+06	2.06348e+06	1.82477e+06	1.65519e+06	1.96336e+06	2.28281e+06	2.18152e+06	2.07836e+06	2.21219e+06	2.34572e+06	1.28133e+06	946890	2.88849e+06	2.54519e+06	2.86028e+06	4.52444e+06	1.67282e+06	1.76583e+06	2.40364e+06	2.42175e+06	1.6275e+06	1.70454e+06	1.99438e+06	562064	157019	1.75165e+06	519730	226960	11018.1	307950	1.74407e+06	1.27113e+06	1.71848e+06	1.55757e+06
93.0573	251.068	1.10841e+06	532727	379384	357028	443604	530571	335813	341663	315768	4866.7	259248	285216	456882	506108	67780.8	1.9463e+06	2.0428e+06	2.08273e+06	231763	34000.9	2.82945e+06	2.55864e+06	123217	89813.6	1.77285e+06	1.19938e+06	177429	114267	2.2019e+06	289007	55516	348602	3559.85	58473.8	74831.8	106480	2.11004e+06	665593	178209	2.07207e+06	730664	288364	384084	460226	2.01134e+06	1.28916e+06	1.61873e+06	1.52065e+06
93.0653	221.824	686207	120520	74256.7	82636	424012	423308	98768.5	37721.2	78818.3	155152	60636.3	47183.4	4.83035e+06	3.3998e+06	821613	2.5579e+06	993291	994357	1.86943e+07	6.86218e+06	1.23068e+06	1.80129e+06	4.79762e+06	4.24142e+06	316300	1.89453e+06	9.67342e+06	7.09022e+06	4.78041e+06	2.33875e+07	1.16132e+06	914100	6.9246e+06	3.40172e+06	1.03074e+06	362504	3.31166e+06	1.22133e+06	271798	3.37764e+06	1.27863e+06	472782	703146	902634	3.28718e+06	1.99215e+06	2.39315e+06	2.2381e+06
93.0698	1179.23	3.4425e+07	4.24059e+07	9.68169e+07	1101849902	1099519734	4297772158	1.82686e+08	3.5512e+08	6.12846e+08	7.99808e+08	5.8261e+08	7.79334e+08	262120842	4.22915e+08	1571525883	1825764661	2.63005e+08	358527847	5.4021e+08	894886985	1364614726	2113137783	804167607	1222903983	9.55665e+07	2.52145e+07	2392842100	8.996e+08	5.52031e+08	1376461438	2.2072e+08	714391558	8.69695e+08	4.26426e+08	1.16259e+08	109291198	3.60048e+07	15389918	1.19221e+07	2.48819e+07	1.64536e+07	4.81818e+06	5.02103e+06	1.05644e+07	3.13234e+07	2.53985e+07	1133789977	8.73819e+07
93.0695	236.781	1.48191e+06	748646	372108	414163	985327	292094	391131	245093	137979	630437	484129	249352	560160	331624	1.97708e+06	2.66324e+06	208754	105578	947508	2.87395e+06	2.81333e+06	2.74891e+06	1.62774e+06	1.34309e+06	85055.6	1.53194e+06	7.70754e+06	1.84745e+07	283459	4.45853e+06	26579.2	965012	3.62433e+06	4.22918e+06	102492	8.04777e+06	2.88444e+06	952941	245372	2.82683e+06	973162	381897	526623	662791	2.87352e+06	1.81512e+06	3.85382e+06	6.67078e+06
93.0698	303.411	4.5108e+06	2.4767e+06	2.62139e+06	4.72795e+06	3.84744e+06	3.60583e+06	2.52258e+06	3.83831e+06	1.82789e+06	1.70775e+06	1.5296e+06	2.47971e+06	6.50034e+06	3.39797e+06	4.60473e+06	3.64759e+06	1.26667e+06	2.08907e+06	3.94772e+06	3.83937e+06	4.206e+06	3.5055e+06	5.56282e+06	5.40363e+06	2.76636e+06	1.42626e+06	4.27221e+07	3.63594e+07	1.38342e+07	4.70654e+07	4.62058e+06	1.46834e+07	3.31057e+07	3.60997e+07	9.59186e+06	1.12371e+07	2.98664e+06	837783	252551	2.60067e+06	813888	368388	381196	418902	1.81431e+07	9.96732e+06	2.78945e+07	2.64308e+07
93.0698	1249.79	5.04782e+06	3.57507e+06	3.22167e+07	6.63394e+07	1.88209e+07	5.79305e+07	2.1975e+08	3.80622e+08	188777360	2.86492e+08	6.05449e+06	5.76558e+06	7.79668e+07	6.8784e+07	9.47405e+07	1128616931	1.16967e+08	1.07695e+08	1142034326	5.75243e+08	102092703	63322351	2.19068e+08	7.34173e+07	5.19694e+07	1.78114e+07	1077024169	1446435850	1.61998e+08	9.94799e+07	1.5063e+08	3.50897e+07	4.11592e+08	4.01406e+08	3.68114e+07	3.18929e+07	3.97268e+07	1.27729e+07	5.15006e+06	2.69538e+07	1.08255e+07	4.98926e+06	5.56908e+06	5.77193e+06	2.85158e+07	2.5475e+07	4.54046e+07	3.20577e+07
93.0698	1162.96	2.77136e+07	4.11505e+07	8.90589e+08	9.3082e+08	6.85507e+07	730637399	9.4342e+08	1193559201	6.80894e+08	595470938	5.52054e+07	1.1063e+08	2.88482e+08	2.62379e+08	2070421853	2261218417	2389758983	1292911016	6.78144e+08	8.61997e+08	3.86301e+08	4.10607e+08	188396220	3.37605e+08	2.2654e+08	2.30439e+07	1963117063	1545393352	1946025074	1557213949	1.99859e+08	3.3234e+08	7.99973e+08	8.45541e+08	2.85674e+08	1.89669e+08	3.96921e+07	1.24284e+07	5.79586e+06	2.696e+07	2.46264e+07	1.39728e+07	4.20907e+06	2.44972e+06	3.14214e+07	3.05426e+07	3.76622e+07	2.28355e+07
93.0698	512.339	7.06472e+07	2.98277e+07	2.37449e+08	2.11392e+08	5.74254e+07	3.15843e+07	1.68466e+08	1.38223e+08	1.67633e+08	1.42514e+08	8.20723e+07	2.22395e+08	3.0604e+08	7.47236e+07	2.13296e+08	2.85771e+08	1.40698e+08	1.73656e+08	1.82226e+08	6.22099e+07	2.68277e+08	4.32633e+08	2.02753e+08	1.90857e+08	1.79072e+08	4.25528e+06	2.61117e+08	2.50523e+08	5.57651e+08	1.00362e+08	2.18699e+08	4.11258e+08	146734483	1.50205e+08	3.31595e+08	337967685	5.68935e+06	1.42578e+06	574471	4.36153e+06	1.42631e+06	641219	621465	544220	4.79161e+06	4.30241e+06	3.83367e+07	3.70954e+07
93.0698	529.718	2.47956e+08	2.15012e+07	4.82879e+08	2.11988e+08	2.46448e+08	1.20529e+08	2.32256e+08	2.26004e+08	1.318e+08	1.71722e+08	2.00862e+08	2.38376e+08	2.14339e+08	1.58752e+08	2.30064e+08	5.72851e+08	1.11782e+07	1.10415e+07	3.6472e+08	3.82102e+08	1.40835e+07	1.43906e+07	3.59216e+08	1.98251e+08	9.01366e+06	3.1288e+06	7.69129e+08	6.91788e+08	3.1414e+08	7.67357e+08	240082146	2.36327e+08	7.20883e+08	3.6126e+08	4.14447e+08	3.22797e+08	7.13944e+06	1.66125e+06	723567	5.16206e+06	1.46587e+06	758793	739113	642030	5.85722e+06	5.22157e+06	8.86464e+06	1.20283e+07
93.0698	519.452	1.40111e+07	9.88703e+07	125692083	1.72628e+08	1.58536e+08	5.20568e+07	1.53985e+08	1.73382e+08	9.44555e+07	1.50264e+08	9.67713e+07	7.74503e+07	1.80338e+08	2.06044e+08	3.1536e+08	3.04722e+08	9.84742e+06	1.0008e+07	2.20429e+08	1.95904e+08	2.1787e+08	2.67375e+08	2.18164e+08	2.58801e+08	1.39053e+07	2.49362e+06	2347053915	2149479581	2.68672e+08	2.88726e+08	2.04532e+08	1.85773e+08	4.55558e+08	2130187530	1.85007e+08	1.43493e+08	5.18819e+06	1.14585e+06	496395	3.78535e+06	1.11363e+06	555721	499731	459226	4.69652e+06	3.84283e+06	2.30168e+07	1.83024e+07
93.0699	680.696	2.39847e+08	1.98106e+08	180162696	2.39364e+08	8.45305e+07	5.75212e+07	1.57916e+08	4.90593e+08	3.07368e+08	3.74171e+08	5.04628e+08	1.29197e+08	8.17817e+08	3.09757e+08	1.15905e+07	1.02149e+07	1.17948e+07	1.2015e+07	5.26695e+08	1.27219e+08	1.04637e+07	9.87175e+06	1077550066	1.30877e+08	2.27409e+07	2.84627e+06	5.72625e+08	4.73501e+08	5.66832e+08	7.23854e+08	3.51818e+07	4.8495e+08	1016163970	5.60531e+08	9.13071e+08	6.7856e+08	5.38939e+06	1.3255e+06	615062	3.72378e+06	1.16252e+06	607121	589599	462015	3.75962e+06	4.10357e+06	4.08772e+06	4.87854e+06
[truncated: 55,971 more rows]
[truncated: 6 more columns]

## Sheet: Table2
mz	RT	time	Name	note
195.924	171.996	2.8666	2_4_6-Trichlorophenol	mz1
[truncated: 841 more rows]

## Sheet: output
table1_mz	table1_time	BL_12172019_001	BL_12172019_002	BL_12172019_003	BL_12172019_004	BL_12172019_005	BL_12172019_006	BL_12172019_007	BL_12172019_008	BL_12172019_009	BL_12172019_010	BL_12172019_011	BL_12172019_012	BL_12182019_001	BL_12182019_002	BL_12182019_003	BL_12182019_004	BL_12182019_005	BL_12182019_006	BL_12182019_007	BL_12182019_008	BL_12182019_009	BL_12182019_010	BL_12182019_011	BL_12182019_012	BL_12182019_013	BL_12182019_014	BL_12182019_015	BL_12182019_016	BL_12182019_017	BL_12182019_018	BL_12182019_019	BL_12182019_020	BL_12182019_021	BL_12182019_022	BL_12182019_023	BL_12182019_024	Exstd5.1019_1	Exstd5_1019_2	Exstd5.1019	Exstd5.1219_1	Exstd5_1219_2	Exstd5.1219	Isooctane.1	Isooctane.3	Mblank_LLE.1_1	Mblank_LLE.2_1	NIST1957_LLE.1_1	NIST1957_LLE.1_2
[truncated: 861 more rows]
[truncated: 11 more columns]
