# Supplementary material for: A scalable workflow to characterize the human exposome
Source: Nat Commun. 2021 Sep 22;12:5575. doi: 10.1038/s41467-021-25840-9 (PMC8458492; doi:10.1038/s41467-021-25840-9)
Supplement: Supplementary file 16 — Source Data [file 41467_2021_25840_MOESM16_ESM.xlsx]

## Sheet: Fig 1
Scatter plot by SigmaPlot 14.0
SPE:PBB-153			SPE:PCB-18			LLE: PBB-153			LLE:PCB-18
Time	Intensity		Time	Intensity		Time	Intensity		Time	Intensity
3.00425	0		3.00423	0		3.00253	0		3.00432	0
3.00794	0		3.0089	0		3.00477	0		3.00768	0
3.01048	0		3.01144	0		3.00702	0		3.00992	0
3.01302	0		3.01398	0		3.00926	0		3.01217	0
3.01556	0		3.01653	0		3.01151	0		3.01441	0
3.0181	0		3.01907	0		3.01376	0		3.01666	0
3.02064	0		3.02161	0		3.016	0		3.0189	0
3.02318	0		3.02415	0		3.01825	0		3.02115	0
3.02572	0		3.02669	0		3.02049	0		3.02339	0
3.02827	0		3.02923	0		3.02274	0		3.02564	0
3.03081	0		3.03177	0		3.02498	0		3.02789	0
3.03335	0		3.03431	0		3.02723	0		3.03013	0
3.03589	0		3.0368	0		3.02947	0		3.03238	0
3.03843	0		3.0392	0		3.03172	0		3.03462	0
3.04088	0		3.04145	0		3.03396	0		3.03687	0
3.04315	0		3.0437	0		3.03621	0		3.03911	0
3.0454	0		3.04594	0		3.03846	0		3.04136	0
3.04764	0		3.04819	0		3.0407	0		3.0436	0
3.04989	0		3.05043	0		3.04295	0		3.04585	0
3.05213	0		3.05268	0		3.04519	0		3.0481	0
3.05438	0		3.05492	0		3.04744	0		3.05034	0
3.05662	0		3.05717	0		3.04968	0		3.05259	0
3.05887	0		3.05941	0		3.05193	0		3.05483	0
3.06112	0		3.06166	0		3.05417	0		3.05708	0
3.06336	0		3.0639	0		3.05642	0		3.05932	0
3.06561	0		3.06615	0		3.05867	0		3.06157	0
3.06785	0		3.0684	0		3.06091	0		3.06381	0
3.0701	0		3.07064	0		3.06316	0		3.06606	0
3.07234	0		3.07289	0		3.0654	0		3.0683	0
3.07459	0		3.07513	0		3.06765	0		3.07055	0
3.07683	0		3.07738	0		3.06989	0		3.0728	0
3.07908	0		3.07962	0		3.07214	0		3.07504	0
3.08133	0		3.08187	0		3.07438	0		3.07729	0
3.08357	0		3.08412	0		3.07663	0		3.07953	0
3.08582	0		3.08636	0		3.07888	0		3.08178	0
3.08806	0		3.08861	0		3.08112	0		3.08402	0
3.09388	0		3.09445	0		3.08337	0		3.08627	0
3.09612	0		3.0967	0		3.08561	0		3.08851	0
3.09837	0		3.09894	0		3.08786	0		3.09499	0
3.10062	0		3.10119	0		3.0901	0		3.09723	0
3.10286	0		3.10343	0		3.09235	0		3.09948	0
3.10511	0		3.10568	0		3.09459	0		3.10173	0
3.10735	0		3.10792	0		3.09684	0		3.10397	0
3.1096	0		3.11017	0		3.09909	0		3.10622	0
3.11184	0		3.11242	0		3.10133	0		3.10846	0
3.11409	0		3.11466	0		3.10358	0		3.11071	0
3.11634	0		3.11691	0		3.10582	0		3.11295	0
3.11858	0		3.11915	0		3.10807	0		3.1152	0
3.12083	0		3.1214	0		3.11031	0		3.11744	0
3.12307	0		3.12364	0		3.11256	0		3.11969	0
3.12532	0		3.12589	0		3.1148	0		3.12193	0
3.12756	0		3.12813	0		3.11705	0		3.12418	0
3.12981	0		3.13038	0		3.1193	0		3.12643	0
3.13205	0		3.13263	0		3.12154	0		3.12867	0
3.1343	0		3.13487	0		3.12379	0		3.13092	0
3.13654	0		3.13712	0		3.12603	0		3.13316	0
3.13879	0		3.13936	0		3.12828	0		3.13541	0
3.14104	0		3.14161	0		3.13052	0		3.13765	0
3.14328	0		3.14385	0		3.13277	0		3.1399	0
3.14553	0		3.1461	0		3.13501	0		3.14214	0
3.14777	0		3.14834	0		3.13726	0		3.14439	0
3.15002	0		3.1506	0		3.1395	0		3.14664	0
3.15226	0		3.15291	0		3.14175	0		3.14888	0
3.15451	0		3.15525	0		3.144	0		3.15113	0
3.15675	0		3.15759	0		3.14624	0		3.15337	0
3.159	0		3.15984	0		3.14849	0		3.15562	0
3.16125	0		3.1623	0		3.15073	0		3.15786	0
3.16349	0		3.16471	0		3.15298	0		3.16011	0
3.16574	0		3.16712	0		3.15522	0		3.16235	0
3.16798	0		3.16966	0		3.15747	0		3.1646	0
3.17023	0		3.17213	0		3.15971	0		3.16685	0
3.17247	0		3.1746	0		3.16196	0		3.16909	0
3.17472	0		3.17714	0		3.16421	0		3.17134	0
3.17696	0		3.17968	0		3.16645	0		3.17358	0
3.17921	0		3.18222	0		3.1687	0		3.17583	0
3.18146	0		3.18477	0		3.17094	0		3.17807	0
3.18378	0		3.18731	0		3.17412	0		3.18032	0
3.18611	0		3.18986	0		3.17637	0		3.18256	0
3.18845	0		3.1924	0		3.17861	0		3.18481	0
3.19075	0		3.19494	0		3.18086	0		3.18706	0
3.19309	0		3.19748	0		3.1831	0		3.1893	0
3.19563	0		3.20002	0		3.18535	0		3.19155	0
3.19798	0		3.20257	0		3.1876	0		3.19379	0
3.20041	0		3.20511	0		3.18984	0		3.19604	0
3.20288	0		3.20765	0		3.19209	0		3.19828	0
3.20532	0		3.21019	0		3.19433	0		3.20053	0
3.20784	0		3.21273	0		3.19658	0		3.20278	0
3.21038	0		3.21527	0		3.19882	0		3.20502	0
3.21292	0		3.21781	0		3.20107	0		3.20727	0
3.21546	0		3.22035	0		3.20331	0		3.20951	0
3.218	0		3.22289	0		3.20556	0		3.21177	0
3.22054	0		3.22544	0		3.2078	0		3.21406	0
3.22308	0		3.22798	0		3.21005	0		3.21631	0
3.22562	0		3.23052	0		3.2123	0		3.21867	0
3.22818	0		3.23306	0		3.21454	0		3.22098	0
3.23072	0		3.2356	0		3.21679	0		3.22334	0
3.23326	0		3.23814	0		3.21903	0		3.22566	0
3.2358	0		3.24068	0		3.22128	0		3.22794	0
3.23834	0		3.24322	0		3.22352	0		3.23019	0
3.24088	0		3.24577	0		3.22577	0		3.23246	0
3.24342	0		3.24831	0		3.22801	0		3.23479	0
3.24597	0		3.25085	0		3.23026	0		3.23705	0
3.24851	0		3.25339	0		3.23251	0		3.23931	0
3.25105	0		3.25593	0		3.23475	0		3.24163	0
3.25359	0		3.26307	0		3.237	0		3.24394	0
3.25613	0		3.26561	0		3.23924	0		3.24619	0
3.26326	0		3.26815	0		3.24149	0		3.24851	0
3.2658	0		3.27069	0		3.24373	0		3.25085	0
3.26835	0		3.27324	0		3.24598	0		3.25319	0
3.27089	0		3.27578	0		3.24822	0		3.25544	0
3.27343	0		3.27832	0		3.25047	0		3.26241	0
3.27597	0		3.28086	0		3.25272	0		3.26479	0
3.27851	0		3.2834	0		3.25496	0		3.2672	0
3.28105	0		3.28594	0		3.26037	0		3.26951	0
3.2836	0		3.28848	0		3.26262	0		3.27189	0
3.28614	0		3.29102	0		3.26486	0		3.27428	0
3.28868	0		3.29357	0		3.26711	0		3.27662	0
3.29122	0		3.29611	0		3.26935	0		3.27897	0
3.29377	0		3.29865	0		3.2716	0		3.28137	0
3.29631	0		3.30119	0		3.27385	0		3.28374	0
3.29885	0		3.30373	0		3.27609	0		3.28599	0
3.30137	0		3.30628	0		3.27834	0		3.28832	0
3.30391	0		3.30882	0		3.28058	0		3.29062	0
3.30646	0		3.31136	0		3.28283	0		3.29286	0
3.309	0		3.3139	0		3.28507	0		3.29511	0
3.31154	0		3.31644	0		3.28732	0		3.29745	0
3.31408	0		3.31898	0		3.28956	0		3.29973	0
3.31662	0		3.32152	0		3.29181	0		3.30198	0
3.31916	0		3.32406	0		3.29406	0		3.30425	0
3.3217	0		3.3266	0		3.2963	0		3.30651	0
3.32421	0		3.32915	0		3.29855	0		3.30884	0
3.32673	0		3.33169	0		3.30079	0		3.31124	0
3.32917	0		3.33423	0		3.30304	0		3.31363	0
3.33163	0		3.33677	0		3.30528	0		3.316	0
3.33417	0		3.33931	0		3.30753	0		3.3184	0
3.33671	0		3.34644	0		3.30977	0		3.32092	0
3.33926	0		3.34899	0		3.31202	0		3.3234	0
3.34639	0		3.35153	0		3.31427	0		3.32583	0
3.34893	0		3.35407	0		3.31651	0		3.32838	0
3.35147	0		3.35661	0		3.31876	0		3.33089	0
3.35401	0		3.35915	0		3.321	0		3.33334	0
3.35655	0		3.36169	0		3.32325	0		3.33588	0
3.35909	0		3.36423	0		3.32549	0		3.33842	0
3.36163	0		3.36677	0		3.32774	0		3.34546	0
3.36417	0		3.36921	0		3.32998	0		3.34786	0
3.36671	0		3.37149	0		3.33223	0		3.35018	0
3.36926	0		3.37374	0		3.33447	0		3.35257	0
3.3718	0		3.37598	0		3.33672	0		3.35483	0
3.37418	0		3.37823	0		3.33897	0		3.35708	0
3.37642	0		3.38048	0		3.34121	0		3.35932	0
3.37867	0		3.38272	0		3.34346	0		3.36157	0
3.38091	0		3.38497	0		3.3457	0		3.36381	0
3.38316	0		3.38721	0		3.34795	0		3.36606	0
3.3854	0		3.38946	0		3.35019	0		3.36834	0
3.38765	0		3.3917	0		3.35244	0		3.37063	0
3.3899	0		3.39399	0		3.35468	0		3.37296	0
3.39214	0		3.39638	0		3.35693	0		3.37538	0
3.39439	0		3.39884	0		3.35918	0		3.37779	0
3.39663	0		3.40125	0		3.36142	0		3.38019	0
3.39891	0		3.40378	0		3.36367	0		3.38268	0
3.40115	0		3.40632	0		3.36591	0		3.38522	0
3.40355	0		3.40877	0		3.36816	0		3.38769	0
3.406	0		3.41111	0		3.3704	0		3.39022	0
3.40844	0		3.41365	0		3.37265	0		3.39269	0
3.41092	0		3.41619	0		3.37489	0		3.39516	0
3.41343	0		3.41873	0		3.37714	0		3.39763	0
3.41589	0		3.42127	0		3.37939	0		3.4001	0
3.41835	0		3.42842	0		3.38163	0		3.4025	0
3.42086	0		3.43096	0		3.38388	0		3.40496	0
3.42338	0		3.4335	0		3.38612	0		3.40745	0
3.43042	0		3.43604	0		3.38837	0		3.40987	0
3.43293	0		3.43858	0		3.39061	0		3.41241	0
3.43543	0		3.44112	0		3.39286	0		3.41495	0
3.43794	0		3.44367	0		3.3951	0		3.41746	0
3.44041	0		3.44621	0		3.39735	0		3.41998	0
3.44295	0		3.44875	0		3.3996	0		3.42247	0
3.4455	0		3.45129	0		3.40184	0		3.42956	0
3.44804	0		3.45383	0		3.40409	0		3.4321	0
3.45058	0		3.45631	0		3.40633	0		3.43458	0
3.45312	0		3.45881	0		3.40858	0		3.43709	0
3.45566	0		3.46133	0		3.41082	0		3.43964	0
3.4582	0		3.46382	0		3.41307	0		3.44218	0
3.46074	0		3.46636	0		3.41531	0		3.44472	0
3.46326	0		3.4689	0		3.41756	0		3.44726	0
3.46576	0		3.4714	0		3.4198	0		3.44977	0
3.46825	0		3.47388	0		3.42205	0		3.45231	0
3.47068	0		3.47643	0		3.42753	0		3.45485	0
3.47316	0		3.47897	0		3.42978	0		3.45738	0
3.47563	0		3.4815	0		3.43202	0		3.45992	0
3.47816	0		3.48404	0		3.43427	0		3.46247	0
3.48065	0		3.48658	0		3.43652	0		3.46496	0
3.48319	0		3.48912	0		3.43876	0		3.46743	0
3.48573	0		3.49167	0		3.44101	0		3.46986	0
3.48826	0		3.49421	0		3.44325	0		3.47221	0
3.4908	0		3.49675	0		3.4455	0		3.47445	0
3.49334	0		3.49929	0		3.44774	0		3.47686	0
3.49588	0		3.50183	0		3.44999	0		3.47927	0
3.49842	0		3.50437	0		3.45223	0		3.48152	0
3.50096	0		3.51151	0		3.45448	0		3.48387	0
3.5035	0		3.51405	0		3.45672	0		3.4862	0
3.50604	0		3.51659	0		3.45897	0		3.48847	0
3.51318	0		3.51913	0		3.46122	0		3.49084	0
3.51572	0		3.52168	0		3.46346	0		3.49323	0
3.51826	0		3.52421	0		3.46571	0		3.49547	0
3.5208	0		3.52676	0		3.46795	0		3.49772	0
3.52334	0		3.52927	0		3.4702	0		3.49997	0
3.52588	0		3.53175	0		3.47244	0		3.50221	0
3.52842	0		3.53409	0		3.47469	0		3.50446	0
3.53097	0		3.53634	0		3.47693	0		3.51119	0
3.53351	0		3.53858	0		3.47918	0		3.51344	0
3.53605	0		3.54083	0		3.48143	0		3.51568	0
3.53859	0		3.54307	0		3.48367	0		3.51793	0
3.54093	0		3.54532	0		3.48592	0		3.52017	0
3.54318	0		3.54756	0		3.48816	0		3.52242	0
3.54542	0		3.54981	0		3.49041	0		3.52466	0
3.54767	0		3.55206	0		3.49265	0		3.52691	0
3.54991	0		3.5543	0		3.4949	0		3.52915	0
3.55216	0		3.55655	0		3.49714	0		3.5314	0
3.55441	0		3.55879	0		3.49939	0		3.53365	0
3.55665	0		3.56104	0		3.50164	0		3.53589	0
3.5589	0		3.56328	0		3.50388	0		3.53814	0
3.56114	0		3.56553	0		3.50613	0		3.54038	0
3.56339	0		3.56777	0		3.50837	0		3.54263	0
3.56563	0		3.57002	0		3.51062	0		3.54487	0
3.56788	0		3.57226	0		3.51286	0		3.54712	0
3.57012	0		3.57451	0		3.51511	0		3.54936	0
3.57237	0		3.57676	0		3.51735	0		3.55161	0
3.57462	0		3.579	0		3.5196	0		3.55385	0
3.57686	0		3.58125	0		3.52185	0		3.5561	0
3.57911	0		3.58349	0		3.52409	0		3.55835	0
3.58135	0		3.58574	0		3.52634	0		3.56059	0
3.5836	0		3.58798	0		3.52858	0		3.56284	0
3.58584	0		3.59487	0		3.53083	0		3.56508	0
3.58809	0		3.59713	0		3.53307	0		3.56733	0
3.59478	0		3.59938	0		3.53532	0		3.56957	0
3.59702	0		3.60166	0		3.53756	0		3.57182	0
3.59927	0		3.60391	0		3.53981	0		3.57406	0
3.60151	0		3.60615	0		3.54205	0		3.57631	0
3.60376	0		3.60842	0		3.5443	0		3.57856	0
3.606	0		3.61067	0		3.54655	0		3.5808	0
3.60825	0		3.61291	0		3.54879	0		3.58305	0
3.61049	0		3.61516	0		3.55104	0		3.58529	0
3.61274	0		3.6174	0		3.55328	0		3.58754	0
3.61499	0		3.61965	0		3.55553	0		3.59415	0
3.61723	0		3.62189	0		3.55777	0		3.59639	0
3.61948	0		3.62414	0		3.56002	0		3.59864	0
3.62172	0		3.62639	0		3.56226	0		3.60088	0
3.62397	0		3.62863	0		3.56451	0		3.60313	0
3.62621	0		3.63092	0		3.56676	0		3.60537	0
3.62846	0		3.63322	0		3.569	0		3.60762	0
3.6307	0		3.63548	0		3.57125	0		3.60986	0
3.63295	0		3.63774	0		3.57349	0		3.61211	0
3.6352	0		3.64006	0		3.57574	0		3.61436	0
3.63751	0		3.6423	0		3.57798	0		3.6166	0
3.63982	0		3.64455	0		3.58023	0		3.61885	0
3.64219	0		3.64679	0		3.58247	0		3.62109	0
3.64455	0		3.64904	0		3.58472	0		3.62334	0
3.64683	0		3.65128	0		3.58697	0		3.62558	0
3.64908	0		3.65353	0		3.58921	0		3.62783	0
3.65132	0		3.65577	0		3.5924	0		3.63007	0
3.65357	0		3.65802	0		3.59465	0		3.63232	0
3.65582	0		3.66027	0		3.59689	0		3.63456	0
3.65806	0		3.66251	0		3.59914	0		3.63681	0
3.66031	0		3.66476	0		3.60138	0		3.63906	0
3.66255	0		3.667	0		3.60363	0		3.6413	0
3.6648	0		3.66925	0		3.60588	0		3.64355	0
3.66704	0		3.67149	0		3.60812	0		3.64579	0
3.66929	0		3.67735	0		3.61037	0		3.64804	0
3.67153	0		3.67959	0		3.61261	0		3.65028	0
3.67768	0		3.68184	0		3.61486	0		3.65253	0
3.67992	0		3.68408	0		3.6171	0		3.65477	0
3.68217	0		3.68633	0		3.61935	0		3.65702	0
3.68441	0		3.68858	0		3.62159	0		3.65927	0
3.68666	0		3.69082	0		3.62384	0		3.66151	0
3.68891	0		3.69307	0		3.62608	0		3.66376	0
3.69115	0		3.69531	0		3.62833	0		3.666	0
3.6934	0		3.69756	0		3.63058	0		3.66825	0
3.69564	0		3.6998	0		3.63282	0		3.67049	0
3.69789	0		3.70205	0		3.63507	0		3.67274	0
3.70013	0		3.70429	0		3.63731	0		3.67878	0
3.70238	0		3.70654	0		3.63956	0		3.68102	0
3.70462	0		3.70878	0		3.6418	0		3.68327	0
3.70687	0		3.71103	0		3.64405	0		3.68551	0
3.70912	0		3.71328	0		3.64629	0		3.68776	0
3.71136	0		3.71552	0		3.64854	0		3.69001	0
3.71361	0		3.71777	0		3.65079	0		3.69225	0
3.71585	0		3.72001	0		3.65303	0		3.6945	0
3.7181	0		3.72226	0		3.65528	0		3.69674	0
3.72034	0		3.7245	0		3.65752	0		3.69899	0
3.72259	0		3.72675	0		3.65977	0		3.70123	0
3.72483	0		3.72899	0		3.66201	0		3.70348	0
3.72708	0		3.73124	0		3.66426	0		3.70572	0
3.72933	0		3.73349	0		3.6665	0		3.70797	0
3.73157	0		3.73573	0		3.66875	0		3.71021	0
3.73382	0		3.73798	0		3.671	0		3.71246	0
3.73606	0		3.74022	0		3.67324	0		3.71471	0
3.73831	0		3.74247	0		3.67549	0		3.71695	0
3.74055	0		3.74471	0		3.67773	0		3.7192	0
3.7428	0		3.74696	0		3.67998	0		3.72144	0
3.74504	0		3.7492	0		3.68222	0		3.72369	0
3.74729	0		3.75145	0		3.68447	0		3.72593	0
3.74953	0		3.7537	0		3.68671	0		3.72818	0
3.75178	0		3.75594	0		3.68896	0		3.73043	0
3.75403	0		3.75819	0		3.69121	0		3.73267	0
3.75627	0		3.76043	0		3.69345	0		3.73492	0
3.75852	0		3.76268	0		3.6957	0		3.73716	0
3.76076	0		3.76492	0		3.69794	0		3.73941	0
3.76301	0		3.76717	0		3.70019	0		3.74165	0
3.76525	0		3.76941	0		3.70243	0		3.7439	0
3.7675	0		3.77166	0		3.70468	0		3.74614	0
3.76974	0		3.77391	0		3.70692	0		3.74839	0
3.77199	0		3.77615	0		3.70917	0		3.75063	0
3.77424	0		3.7784	0		3.71141	0		3.75288	0
3.77648	0		3.78064	0		3.71366	0		3.75513	0
3.77873	0		3.78289	0		3.71591	0		3.75737	0
3.78097	0		3.78513	0		3.71815	0		3.75962	0
3.78322	0		3.78738	0		3.7204	0		3.76186	0
3.78546	0		3.78962	0		3.72264	0		3.76411	0
3.78771	0		3.79187	0		3.72489	0		3.76635	0
3.78995	0		3.79412	0		3.72713	0		3.7686	0
3.7922	0		3.79636	0		3.72938	0		3.77084	0
3.79445	0		3.79861	0		3.73162	0		3.77309	0
3.79669	0		3.80085	0		3.73387	0		3.77534	0
3.79894	0		3.8031	0		3.73612	0		3.77758	0
3.80118	0		3.80534	0		3.73836	0		3.77983	0
3.80343	0		3.80759	0		3.74061	0		3.78207	0
3.80567	0		3.80983	0		3.74285	0		3.78432	0
3.80792	0		3.81208	0		3.7451	0		3.78656	0
3.81016	0		3.81433	0		3.74734	0		3.78881	0
3.81241	0		3.81657	0		3.74959	0		3.79105	0
3.81466	0		3.81882	0		3.75183	0		3.7933	0
3.8169	0		3.82106	0		3.75408	0		3.79555	0
3.81915	0		3.82331	0		3.75727	0		3.79779	0
3.82139	0		3.82555	0		3.75952	0		3.80004	0
3.82364	0		3.8278	0		3.76176	0		3.80228	0
3.82588	0		3.83004	0		3.76401	0		3.80453	0
3.82813	0		3.83229	0		3.76626	0		3.80677	0
3.83037	0		3.83453	0		3.7685	0		3.80902	0
3.83262	0		3.83678	0		3.77075	0		3.81126	0
3.83487	0		3.83903	0		3.77299	0		3.81351	0
3.83711	0		3.84127	0		3.77524	0		3.81575	0
3.83936	0		3.84352	0		3.77748	0		3.818	0
3.8416	0		3.84576	0		3.77973	0		3.82025	0
3.84385	0		3.84801	0		3.78197	0		3.82249	0
3.84609	0		3.85025	0		3.78422	0		3.82474	0
3.84834	0		3.8525	0		3.78647	0		3.82698	0
3.85058	0		3.85474	0		3.78871	0		3.82923	0
3.85283	0		3.85699	0		3.79096	0		3.83147	0
3.85507	0		3.85924	0		3.7932	0		3.83372	0
3.85732	0		3.86148	0		3.79545	0		3.83596	0
3.85957	0		3.86373	0		3.79769	0		3.83821	0
3.86181	0		3.86597	0		3.79994	0		3.84116	0
3.86406	0		3.86822	0		3.80218	0		3.84341	0
3.8663	0		3.87046	0		3.80443	0		3.84565	0
3.86855	0		3.87271	0		3.80668	0		3.8479	0
3.87079	0		3.87495	0		3.80892	0		3.85014	0
3.87304	0		3.8772	0		3.81117	0		3.85239	0
3.87528	0		3.87944	0		3.81341	0		3.85464	0
3.87753	0		3.88169	0		3.81566	0		3.85688	0
3.87978	0		3.88394	0		3.8179	0		3.85913	0
3.88202	0		3.88618	0		3.82015	0		3.86137	0
3.88427	0		3.88843	0		3.82239	0		3.86362	0
3.88651	0		3.89067	0		3.82464	0		3.86586	0
3.88876	0		3.89292	0		3.82689	0		3.86811	0
3.891	0		3.89516	0		3.82913	0		3.87036	0
3.89325	0		3.89741	0		3.83138	0		3.8726	0
3.89549	0		3.89965	0		3.83362	0		3.87485	0
3.89774	0		3.9019	0		3.83587	0		3.87709	0
3.89999	0		3.90415	0		3.83811	0		3.87934	0
3.90223	0		3.90639	0		3.84036	0		3.88158	0
3.90448	0		3.90864	0		3.8426	0		3.88383	0
3.90672	0		3.91088	0		3.84485	0		3.88607	0
3.90897	0		3.91313	0		3.84709	0		3.88832	0
3.91121	0		3.91537	0		3.84934	0		3.89056	0
3.91346	0		3.91762	0		3.85159	0		3.89281	0
3.9157	0		3.91986	0		3.85383	0		3.89506	0
3.91795	0		3.92211	0		3.85608	0		3.8973	0
3.9202	0		3.92793	0		3.85832	0		3.89955	0
3.92244	0		3.93018	0		3.86057	0		3.90179	0
3.92826	0		3.93242	0		3.86281	0		3.90404	0
3.93051	0		3.93467	0		3.86506	0		3.90628	0
3.93275	0		3.93692	0		3.8673	0		3.90853	0
3.935	0		3.93916	0		3.86955	0		3.91077	0
3.93725	0		3.94141	0		3.8718	0		3.91302	0
3.93949	0		3.94365	0		3.87404	0		3.91527	0
3.94174	0		3.9459	0		3.87629	0		3.91751	0
3.94398	0		3.94814	0		3.87853	0		3.91976	0
3.94623	0		3.95039	0		3.88078	0		3.922	0
3.94847	0		3.95263	0		3.88302	0		3.92797	0
3.95072	0		3.95488	0		3.88527	0		3.93021	0
3.95296	0		3.95713	0		3.88751	0		3.93246	0
3.95521	0		3.95937	0		3.88976	0		3.9347	0
3.95746	0		3.96162	0		3.89201	0		3.93695	0
3.9597	0		3.96386	0		3.89425	0		3.9392	0
3.96195	0		3.96611	0		3.8965	0		3.94144	0
3.96419	0		3.96835	0		3.89874	0		3.94369	0
3.96644	0		3.9706	0		3.90099	0		3.94593	0
3.96868	0		3.97284	0		3.90323	0		3.94818	0
3.97093	0		3.97509	0		3.90548	0		3.95042	0
3.97317	0		3.97734	0		3.90772	0		3.95267	0
3.97542	0		3.97958	0		3.90997	0		3.95491	0
3.97766	0		3.98183	0		3.91222	0		3.95716	0
3.97991	0		3.98407	0		3.91446	0		3.95941	0
3.98216	0		3.98632	0		3.91671	0		3.96165	0
3.9844	0		3.98856	0		3.91895	0		3.9639	0
3.98665	0		3.99081	0		3.9212	0		3.96614	0
3.98889	0		3.99305	0		3.92432	0		3.96839	0
3.99114	0		3.9953	0		3.92656	0		3.97063	0
3.99338	0		3.99754	0		3.92881	0		3.97288	0
3.99563	0		3.99979	0		3.93106	0		3.97512	0
3.99787	0		4.00204	0		3.9333	0		3.97737	0
4.00012	0		4.00428	0		3.93555	0		3.97961	0
4.00237	0		4.01075	0		3.93779	0		3.98186	0
4.00461	0		4.01299	0		3.94004	0		3.98411	0
4.01098	0		4.01524	0		3.94228	0		3.98635	0
4.01323	0		4.01748	0		3.94453	0		3.9886	0
4.01548	0		4.01973	0		3.94677	0		3.99084	0
4.01772	0		4.02198	0		3.94902	0		3.99309	0
4.01997	0		4.02422	0		3.95127	0		3.99533	0
4.02221	0		4.02647	0		3.95351	0		3.99758	0
4.02446	0		4.02871	0		3.95576	0		3.99982	0
4.0267	0		4.03096	0		3.958	0		4.00207	0
4.02895	0		4.0332	0		3.96025	0		4.00432	0
4.03119	0		4.03545	0		3.96249	0		4.01044	0
4.03344	0		4.03769	0		3.96474	0		4.01269	0
4.03568	0		4.03994	0		3.96698	0		4.01493	0
4.03793	0		4.04219	0		3.96923	0		4.01718	0
4.04018	0		4.04443	0		3.97148	0		4.01943	0
4.04242	0		4.04668	0		3.97372	0		4.02167	0
4.04467	0		4.04892	0		3.97597	0		4.02392	0
4.04691	0		4.05117	0		3.97821	0		4.02616	0
4.04916	0		4.05341	0		3.98046	0		4.02841	0
4.0514	0		4.05566	0		3.9827	0		4.03065	0
4.05365	0		4.0579	0		3.98495	0		4.0329	0
4.05589	0		4.06015	0		3.98719	0		4.03514	0
4.05814	0		4.0624	0		3.98944	0		4.03739	0
4.06039	0		4.06464	0		3.99168	0		4.03963	0
4.06263	0		4.06689	0		3.99393	0		4.04188	0
4.06488	0		4.06913	0		3.99618	0		4.04413	0
4.06712	0		4.07138	0		3.99842	0		4.04637	0
4.06937	0		4.07362	0		4.00067	0		4.04862	0
4.07161	0		4.07587	0		4.00291	0		4.05086	0
4.07386	0		4.07811	0		4.00516	0		4.05311	0
4.0761	0		4.08036	0		4.0074	0		4.05535	0
4.07835	0		4.0826	0		4.00965	0		4.0576	0
4.0806	0		4.08485	0		4.01189	0		4.05984	0
4.08284	0		4.0871	0		4.01414	0		4.06209	0
4.08509	0		4.08934	0		4.01639	0		4.06434	0
4.08733	0		4.09159	0		4.01863	0		4.06658	0
4.08958	0		4.09383	0		4.02088	0		4.06883	0
4.09182	0		4.09608	0		4.02312	0		4.07107	0
4.09407	0		4.09832	0		4.02537	0		4.07332	0
4.09631	0		4.10057	0		4.02761	0		4.07556	0
4.09856	0		4.10281	0		4.02986	0		4.07781	0
4.10081	0		4.10506	0		4.0321	0		4.08005	0
4.10305	0		4.10731	0		4.03435	0		4.0823	0
4.1053	0		4.10955	0		4.0366	0		4.08455	0
4.10754	0		4.1118	0		4.03884	0		4.08679	0
4.10979	0		4.11404	0		4.04109	0		4.08904	0
4.11203	0		4.11629	0		4.04333	0		4.09128	0
4.11428	0		4.11853	0		4.04558	0		4.09353	0
4.11652	0		4.12078	0		4.04782	0		4.09577	0
4.11877	0		4.12302	0		4.05007	0		4.09802	0
4.12101	0		4.12527	0		4.05231	0		4.10026	0
4.12326	0		4.12751	0		4.05456	0		4.10251	0
4.12551	0		4.12976	0		4.05681	0		4.10475	0
4.12775	0		4.13201	0		4.05905	0		4.107	0
4.13	0		4.13425	0		4.0613	0		4.10925	0
4.13224	0		4.1365	0		4.06354	0		4.11149	0
4.13449	0		4.13874	0		4.06579	0		4.11374	0
4.13673	0		4.14099	0		4.06803	0		4.11598	0
4.13898	0		4.14323	0		4.07028	0		4.11823	0
4.14123	0		4.14548	0		4.07252	0		4.12047	0
4.14347	0		4.14773	0		4.07477	0		4.12272	0
4.14572	0		4.14997	0		4.07702	0		4.12496	0
4.14796	0		4.15222	0		4.07926	0		4.12721	0
4.15021	0		4.15446	0		4.08151	0		4.12946	0
4.15245	0		4.15671	0		4.08375	0		4.1317	0
4.1547	0		4.15895	0		4.086	0		4.13395	0
4.15694	0		4.1612	0		4.08824	0		4.13619	0
4.15919	0		4.16344	0		4.09143	0		4.13844	0
4.16143	0		4.16569	0		4.09367	0		4.14068	0
4.16368	0		4.16793	0		4.09592	0		4.14293	0
4.16593	0		4.17018	0		4.09817	0		4.14517	0
4.16817	0		4.17243	0		4.10041	0		4.14742	0
4.17042	0		4.17859	0		4.10266	0		4.14967	0
4.17266	0		4.18084	0		4.1049	0		4.15191	0
4.17873	0		4.18308	0		4.10715	0		4.15416	0
4.18098	0		4.18533	0		4.10939	0		4.1564	0
4.18322	0		4.18757	0		4.11164	0		4.15865	0
4.18547	0		4.18982	0		4.11388	0		4.16089	0
4.18771	0		4.19206	0		4.11613	0		4.16314	0
4.18996	0		4.19431	0		4.11838	0		4.16538	0
4.1922	0		4.19656	0		4.12062	0		4.16763	0
4.19445	0		4.1988	0		4.12287	0		4.16988	0
4.1967	0		4.20105	0		4.12511	0		4.17212	0
4.19894	0		4.20329	0		4.12736	0		4.17825	0
4.20119	0		4.20554	0		4.1296	0		4.18049	0
4.20343	0		4.20778	0		4.13185	0		4.18274	0
4.20568	0		4.21003	0		4.13409	0		4.18498	0
4.20792	0		4.21227	0		4.13634	0		4.18723	0
4.21017	0		4.21452	0		4.13858	0		4.18947	0
4.21241	0		4.21677	0		4.14083	0		4.19172	0
4.21466	0		4.21901	0		4.14308	0		4.19397	0
4.21691	0		4.22126	0		4.14532	0		4.19621	0
4.21915	0		4.2235	0		4.14757	0		4.19846	0
4.2214	0		4.22575	0		4.14981	0		4.2007	0
4.22364	0		4.22799	0		4.15206	0		4.20295	0
4.22589	0		4.23024	0		4.1543	0		4.20519	0
4.22813	0		4.23248	0		4.15655	0		4.20744	0
4.23038	0		4.23473	0		4.15879	0		4.20968	0
4.23262	0		4.23697	0		4.16104	0		4.21193	0
4.23487	0		4.23922	0		4.16329	0		4.21418	0
4.23712	0		4.24147	0		4.16553	0		4.21642	0
4.23936	0		4.24371	0		4.16778	0		4.21867	0
4.24161	0		4.24596	0		4.17002	0		4.22091	0
4.24385	0		4.2482	0		4.17227	0		4.22316	0
4.2461	0		4.25045	0		4.17773	0		4.2254	0
4.24834	0		4.25269	0		4.17997	0		4.22765	0
4.25059	0		4.25494	0		4.18222	0		4.22989	0
4.25283	0		4.25718	0		4.18446	0		4.23214	0
4.25508	0		4.25943	0		4.18671	0		4.23439	0
4.25733	0		4.26168	0		4.18895	0		4.23663	0
4.25957	0		4.26392	0		4.1912	0		4.23888	0
4.26182	0		4.26617	0		4.19345	0		4.24112	0
4.26406	0		4.26841	0		4.19569	0		4.24337	0
4.26631	0		4.27066	0		4.19794	0		4.24561	0
4.26855	0		4.2729	0		4.20018	0		4.24786	0
4.2708	0		4.27515	0		4.20243	0		4.2501	0
4.27304	0		4.27739	0		4.20467	0		4.25235	0
4.27529	0		4.27964	0		4.20692	0		4.25459	0
4.27753	0		4.28189	0		4.20916	0		4.26076	0
4.27978	0		4.28413	0		4.21141	0		4.26301	0
4.28203	0		4.28638	0		4.21366	0		4.26525	0
4.28427	0		4.28862	0		4.2159	0		4.2675	0
4.28652	0		4.29087	0		4.21815	0		4.26975	0
4.28876	0		4.29311	0		4.22039	0		4.27199	0
4.29101	0		4.29536	0		4.22264	0		4.27424	0
4.29325	0		4.2976	0		4.22488	0		4.27648	0
4.2955	0		4.29985	0		4.22713	0		4.27873	0
4.29774	0		4.30209	0		4.22937	0		4.28097	0
4.29999	0		4.30434	0		4.23162	0		4.28322	0
4.30224	0		4.30659	0		4.23387	0		4.28546	0
4.30448	0		4.30883	0		4.23611	0		4.28771	0
4.30673	0		4.31108	0		4.23836	0		4.28996	0
4.30897	0		4.31332	0		4.2406	0		4.2922	0
4.31122	0		4.31557	0		4.24285	0		4.29445	0
4.31346	0		4.31781	0		4.24509	0		4.29669	0
4.31571	0		4.32006	0		4.24734	0		4.29894	0
4.31795	0		4.3223	0		4.24958	0		4.30118	0
4.3202	0		4.32455	0		4.25183	0		4.30343	0
4.32245	0		4.3268	0		4.25408	0		4.30567	0
4.32469	0		4.32904	0		4.25632	0		4.30792	0
4.32694	0		4.33129	0		4.25857	0		4.31017	0
4.32918	0		4.33353	0		4.26081	0		4.31241	0
4.33143	0		4.33578	0		4.26306	0		4.31466	0
4.33367	0		4.33802	0		4.2653	0		4.3169	0
4.33592	0		4.34188	0		4.26755	0		4.31915	0
4.33816	0		4.34413	0		4.26979	0		4.32139	0
4.34199	0		4.34638	0		4.27204	0		4.32364	0
4.34424	0		4.34862	0		4.27428	0		4.32588	0
4.34649	0		4.35087	0		4.27653	0		4.32813	0
4.34873	0		4.35311	0		4.27878	0		4.33037	0
4.35098	0		4.35536	0		4.28102	0		4.33262	0
4.35322	0		4.3576	0		4.28327	0		4.33487	0
4.35547	0		4.35985	0		4.28551	0		4.33711	0
4.35771	0		4.36209	0		4.28776	0		4.33936	0
4.35996	0		4.36434	0		4.29	0		4.3416	0
4.3622	0		4.36659	0		4.29225	0		4.34385	0
4.36445	0		4.36883	0		4.29449	0		4.34609	0
4.36669	0		4.37108	0		4.29674	0		4.34834	0
4.36894	0		4.37332	0		4.29899	0		4.35058	0
4.37119	0		4.37557	0		4.30123	0		4.35283	0
4.37343	0		4.37781	0		4.30348	0		4.35508	0
4.37568	0		4.38006	0		4.30572	0		4.35732	0
4.37792	0		4.3823	0		4.30797	0		4.35957	0
4.38017	0		4.38455	0		4.31021	0		4.36181	0
4.38241	0		4.3868	0		4.31246	0		4.36406	0
4.38466	0		4.38904	0		4.3147	0		4.3663	0
4.3869	0		4.39129	0		4.31695	0		4.36855	0
4.38915	0		4.39353	0		4.3192	0		4.37079	0
4.3914	0		4.39578	0		4.32144	0		4.37304	0
4.39364	0		4.39802	0		4.32369	0		4.37529	0
4.39589	0		4.40027	0		4.32593	0		4.37753	0
4.39813	0		4.40251	0		4.32818	0		4.37978	0
4.40038	0		4.40476	0		4.33042	0		4.38202	0
4.40262	0		4.407	0		4.33267	0		4.38427	0
4.40487	0		4.40925	0		4.33491	0		4.38651	0
4.40711	0		4.4115	0		4.33716	0		4.38876	0
4.40936	0		4.41374	0		4.33941	0		4.391	0
4.41161	0		4.41599	0		4.34489	0		4.39325	0
4.41385	0		4.41823	0		4.34713	0		4.3955	0
4.4161	0		4.42048	0		4.34938	0		4.39774	0
4.41834	0		4.42272	0		4.35162	0		4.39999	0
4.42059	0		4.42817	0		4.35387	0		4.40223	0
4.42283	0		4.43041	0		4.35611	0		4.40448	0
4.42821	0		4.43266	0		4.35836	0		4.40672	0
4.43045	0		4.4349	0		4.3606	0		4.40897	0
4.4327	0		4.43715	0		4.36285	0		4.41121	0
4.43495	0		4.4394	0		4.36509	0		4.41346	0
4.43719	0		4.44164	0		4.36734	0		4.41571	0
4.43944	0		4.44389	0		4.36959	0		4.41795	0
4.44168	0		4.44613	0		4.37183	0		4.4202	0
4.44393	0		4.44838	0		4.37408	0		4.42244	0
4.44617	0		4.45062	0		4.37632	0		4.4285	0
4.44842	0		4.45287	0		4.37857	0		4.43074	0
4.45066	0		4.45511	0		4.38081	0		4.43299	0
4.45291	0		4.45736	0		4.38306	0		4.43524	0
4.45516	0		4.4596	0		4.3853	0		4.43748	0
4.4574	0		4.46185	0		4.38755	0		4.43973	0
4.45965	0		4.4641	0		4.3898	0		4.44197	0
4.46189	0		4.46634	0		4.39204	0		4.44422	0
4.46414	0		4.46859	0		4.39429	0		4.44646	0
4.46638	0		4.47083	0		4.39653	0		4.44871	0
4.46863	0		4.47308	0		4.39878	0		4.45095	0
4.47087	0		4.47532	0		4.40102	0		4.4532	0
4.47312	0		4.47757	0		4.40327	0		4.45545	0
4.47537	0		4.47981	0		4.40551	0		4.45769	0
4.47761	0		4.48206	0		4.40776	0		4.45994	0
4.47986	0		4.48431	0		4.41001	0		4.46218	0
4.4821	0		4.48655	0		4.41225	0		4.46443	0
4.48435	0		4.4888	0		4.4145	0		4.46667	0
4.48659	0		4.49104	0		4.41674	0		4.46892	0
4.48884	0		4.49329	0		4.41899	0		4.47116	0
4.49108	0		4.49553	0		4.42123	0		4.47341	0
4.49333	0		4.49778	0		4.42348	0		4.47566	0
4.49558	0		4.50002	0		4.42572	0		4.4779	0
4.49782	0		4.50227	0		4.42797	0		4.48015	0
4.50007	0		4.50452	0		4.43022	0		4.48239	0
4.50231	0		4.5099	0		4.43246	0		4.48464	0
4.50456	0		4.51214	0		4.43471	0		4.48688	0
4.50991	0		4.51439	0		4.43695	0		4.48913	0
4.51215	0		4.51664	0		4.4392	0		4.49137	0
4.5144	0		4.51888	0		4.44144	0		4.49362	0
4.51664	0		4.52113	0		4.44369	0		4.49587	0
4.51889	0		4.52337	0		4.44593	0		4.49811	0
4.52114	0		4.52562	0		4.44818	0		4.50036	0
4.52338	0		4.52786	0		4.45043	0		4.5026	0
4.52563	0		4.53011	0		4.45267	0		4.50485	0
4.52787	0		4.53235	0		4.45492	0		4.51077	0
4.53012	0		4.5346	0		4.45716	0		4.51302	0
4.53236	0		4.53685	0		4.45941	0		4.51526	0
4.53461	0		4.53909	0		4.46165	0		4.51751	0
4.53685	0		4.54134	0		4.4639	0		4.51975	0
4.5391	0		4.54358	0		4.46614	0		4.522	0
4.54135	0		4.54583	0		4.46839	0		4.52424	0
4.54359	0		4.54807	0		4.47063	0		4.52649	0
4.54584	0		4.55032	0		4.47288	0		4.52873	0
4.54808	0		4.55256	0		4.47513	0		4.53098	0
4.55033	0		4.55481	0		4.47737	0		4.53323	0
4.55257	0		4.55706	0		4.47962	0		4.53547	0
4.55482	0		4.5593	0		4.48186	0		4.53772	0
4.55706	0		4.56155	0		4.48411	0		4.53996	0
4.55931	0		4.56379	0		4.48635	0		4.54221	0
4.56156	0		4.56604	0		4.4886	0		4.54445	0
4.5638	0		4.56828	0		4.49084	0		4.5467	0
4.56605	0		4.57053	0		4.49309	0		4.54894	0
4.56829	0		4.57277	0		4.49534	0		4.55119	0
4.57054	0		4.57502	0		4.49758	0		4.55344	0
4.57278	0		4.57727	0		4.49983	0		4.55568	0
4.57503	0		4.57951	0		4.50207	0		4.55793	0
4.57727	0		4.58176	0		4.50432	0		4.56017	0
4.57952	0		4.584	0		4.50745	0		4.56242	0
4.58177	0		4.58625	0		4.5097	0		4.56466	0
4.58401	0		4.58849	0		4.51194	0		4.56691	0
4.58626	0		4.59457	0		4.51419	0		4.56915	0
4.5885	0		4.59682	0		4.51643	0		4.5714	0
4.59461	0		4.59906	0		4.51868	0		4.57364	0
4.59686	0		4.60131	0		4.52092	0		4.57589	0
4.5991	0		4.60355	0		4.52317	0		4.57814	0
4.60135	0		4.6058	0		4.52542	0		4.58038	0
4.60359	0		4.60805	0		4.52766	0		4.58263	0
4.60584	0		4.61029	0		4.52991	0		4.58487	0
4.60808	0		4.61254	0		4.53215	0		4.58712	0
4.61033	0		4.61478	0		4.5344	0		4.58936	0
4.61257	0		4.61703	0		4.53664	0		4.59161	0
4.61482	0		4.61927	0		4.53889	0		4.59385	0
4.61707	0		4.62152	0		4.54113	0		4.5961	0
4.61931	0		4.62376	0		4.54338	0		4.59835	0
4.62156	0		4.62601	0		4.54563	0		4.60059	0
4.6238	0		4.62826	0		4.54787	0		4.60284	0
4.62605	0		4.6305	0		4.55012	0		4.60508	0
4.62829	0		4.63275	0		4.55236	0		4.60733	0
4.63054	0		4.63499	0		4.55461	0		4.60957	0
4.63278	0		4.63724	0		4.55685	0		4.61182	0
4.63503	0		4.63948	0		4.5591	0		4.61406	0
4.63728	0		4.64173	0		4.56134	0		4.61631	0
4.63952	0		4.64397	0		4.56359	0		4.61856	0
4.64177	0		4.64622	0		4.56584	0		4.6208	0
4.64401	0		4.64846	0		4.56808	0		4.62305	0
4.64626	0		4.65071	0		4.57033	0		4.62529	0
4.6485	0		4.65296	0		4.57257	0		4.62754	0
4.65075	0		4.6552	0		4.57482	0		4.62978	0
4.65299	0		4.65745	0		4.57706	0		4.63203	0
4.65524	0		4.65969	0		4.57931	0		4.63427	0
4.65749	0		4.66194	0		4.58155	0		4.63652	0
4.65973	0		4.66418	0		4.5838	0		4.63877	0
4.66198	0		4.66643	0		4.58604	0		4.64101	0
4.66422	0		4.66867	0		4.58829	0		4.64326	0
4.66647	0		4.67092	0		4.59363	0		4.6455	0
4.66871	0		4.67317	0		4.59588	0		4.64775	0
4.67096	0		4.67541	0		4.59812	0		4.64999	0
4.67681	0		4.67766	0		4.60037	0		4.65224	0
4.67906	0		4.6799	0		4.60261	0		4.65448	0
4.68131	0		4.68215	0		4.60486	0		4.65673	0
4.68355	0		4.68439	0		4.6071	0		4.65898	0
4.6858	0		4.68664	0		4.60935	0		4.66122	0
4.68804	0		4.68888	0		4.61159	0		4.66347	0
4.69029	0		4.69113	0		4.61384	0		4.66571	0
4.69253	0		4.69338	0		4.61608	0		4.66796	0
4.69478	0		4.69562	0		4.61833	0		4.6702	0
4.69702	0		4.69787	0		4.62058	0		4.67245	0
4.69927	0		4.70011	0		4.62282	0		4.67831	0
4.70152	0		4.70236	0		4.62507	0		4.68055	0
4.70376	0		4.7046	0		4.62731	0		4.6828	0
4.70601	0		4.70685	0		4.62956	0		4.68504	0
4.70825	0		4.70909	0		4.6318	0		4.68729	0
4.7105	0		4.71134	0		4.63405	0		4.68954	0
4.71274	0		4.71359	0		4.63629	0		4.69178	0
4.71499	0		4.71583	0		4.63854	0		4.69403	0
4.71723	0		4.71808	0		4.64079	0		4.69627	0
4.71948	0		4.72032	0		4.64303	0		4.69852	0
4.72173	0		4.72257	0		4.64528	0		4.70076	0
4.72397	0		4.72481	0		4.64752	0		4.70301	0
4.72622	0		4.72706	0		4.64977	0		4.70525	0
4.72846	0		4.7293	0		4.65201	0		4.7075	0
4.73071	0		4.73155	0		4.65426	0		4.70975	0
4.73295	0		4.73379	0		4.6565	0		4.71199	0
4.7352	0		4.73604	0		4.65875	0		4.71424	0
4.73744	0		4.73829	0		4.661	0		4.71648	0
4.73969	0		4.74053	0		4.66324	0		4.71873	0
4.74193	0		4.74278	0		4.66549	0		4.72097	0
4.74418	0		4.74502	0		4.66773	0		4.72322	0
4.74643	0		4.74727	0		4.66998	0		4.72546	0
4.74867	0		4.74951	0		4.67222	0		4.72771	0
4.75092	0		4.75176	0		4.67447	0		4.72996	0
4.75316	0		4.754	0		4.67671	0		4.7322	0
4.75541	0		4.75952	0		4.67896	0		4.73445	0
4.75765	0		4.76177	0		4.68121	0		4.73669	0
4.7599	0		4.76401	0		4.68345	0		4.73894	0
4.76214	0		4.76626	0		4.6857	0		4.74118	0
4.76439	0		4.76851	0		4.68794	0		4.74343	0
4.76664	0		4.77075	0		4.69019	0		4.74567	0
4.76888	0		4.773	0		4.69243	0		4.74792	0
4.77113	0		4.77524	0		4.69468	0		4.75016	0
4.77337	0		4.77749	0		4.69692	0		4.75241	0
4.77562	0		4.77973	0		4.69917	0		4.75466	0
4.77786	0		4.78198	0		4.70141	0		4.7569	0
4.78011	0		4.78422	0		4.70366	0		4.75915	0
4.78235	0		4.78647	0		4.70591	0		4.76139	0
4.7846	0		4.78872	0		4.70815	0		4.76364	0
4.78684	0		4.79096	0		4.7104	0		4.76588	0
4.78909	0		4.79321	0		4.71264	0		4.76813	0
4.79134	0		4.79545	0		4.71489	0		4.77037	0
4.79358	0		4.7977	0		4.71713	0		4.77262	0
4.79583	0		4.79994	0		4.71938	0		4.77487	0
4.79807	0		4.80219	0		4.72162	0		4.77711	0
4.80032	0		4.80443	0		4.72387	0		4.77936	0
4.80256	0		4.80668	0		4.72612	0		4.7816	0
4.80481	0		4.80893	0		4.72836	0		4.78385	0
4.80706	0		4.81117	0		4.73061	0		4.78609	0
4.8093	0		4.81342	0		4.73285	0		4.78834	0
4.81155	0		4.81566	0		4.7351	0		4.79058	0
4.81379	0		4.81791	0		4.73734	0		4.79283	0
4.81604	0		4.82015	0		4.73959	0		4.79508	0
4.81828	0		4.8224	0		4.74183	0		4.79732	0
4.82053	0		4.82464	0		4.74408	0		4.79957	0
4.82277	0		4.82689	0		4.74633	0		4.80181	0
4.82502	0		4.82913	0		4.74857	0		4.80406	0
4.82726	0		4.83138	0		4.75082	0		4.8063	0
4.82951	0		4.83363	0		4.75306	0		4.80855	0
4.83176	0		4.83587	0		4.75531	0		4.81079	0
4.834	0		4.83812	0		4.76068	0		4.81304	0
4.83625	0		4.84451	0		4.76293	0		4.81529	0
4.83849	0		4.84676	0		4.76517	0		4.81753	0
4.84459	0		4.84901	0		4.76742	0		4.81978	0
4.84683	0		4.85125	0		4.76967	0		4.82202	0
4.84908	0		4.8535	0		4.77191	0		4.82427	0
4.85133	0		4.85574	0		4.77416	0		4.82651	0
4.85357	0		4.85799	0		4.7764	0		4.82876	0
4.85582	0		4.86023	0		4.77865	0		4.831	0
4.85806	0		4.86248	0		4.78089	0		4.83325	0
4.86031	0		4.86472	0		4.78314	0		4.8355	0
4.86255	0		4.86697	0		4.78538	0		4.83774	0
4.8648	0		4.86921	0		4.78763	0		4.8411	0
4.86704	0		4.87146	0		4.78987	0		4.84335	0
4.86929	0		4.87371	0		4.79212	0		4.8456	0
4.87154	0		4.87595	0		4.79437	0		4.84784	0
4.87378	0		4.8782	0		4.79661	0		4.85009	0
4.87603	0		4.88044	0		4.79886	0		4.85233	0
4.87827	0		4.88269	0		4.8011	0		4.85458	0
4.88052	0		4.88493	0		4.80335	0		4.85682	0
4.88276	0		4.88718	0		4.80559	0		4.85907	0
4.88501	0		4.88942	0		4.80784	0		4.86131	0
4.88725	0		4.89167	0		4.81008	0		4.86356	0
4.8895	0		4.89392	0		4.81233	0		4.86581	0
4.89175	0		4.89616	0		4.81458	0		4.86805	0
4.89399	0		4.89841	0		4.81682	0		4.8703	0
4.89624	0		4.90065	0		4.81907	0		4.87254	0
4.89848	0		4.9029	0		4.82131	0		4.87479	0
4.90073	0		4.90514	0		4.82356	0		4.87703	0
4.90297	0		4.90739	0		4.8258	0		4.87928	0
4.90522	0		4.90963	0		4.82805	0		4.88152	0
4.90746	0		4.91188	0		4.83029	0		4.88377	0
4.90971	0		4.91413	0		4.83254	0		4.88602	0
4.91196	0		4.91637	0		4.83479	0		4.88826	0
4.9142	0		4.91862	0		4.83703	0		4.89051	0
4.91645	0		4.92086	0		4.83928	0		4.89275	0
4.91869	0		4.92311	0		4.84152	0		4.895	0
4.92094	0		4.92535	0		4.84377	0		4.89724	0
4.92693	0		4.9276	0		4.84601	0		4.89949	0
4.92918	0		4.92984	0		4.84826	0		4.90173	0
4.93142	0		4.93209	0		4.8505	0		4.90398	0
4.93367	0		4.93433	0		4.85275	0		4.90623	0
4.93591	0		4.93658	0		4.855	0		4.90847	0
4.93816	0		4.93883	0		4.85724	0		4.91072	0
4.9404	0		4.94107	0		4.85949	0		4.91296	0
4.94265	0		4.94332	0		4.86173	0		4.91521	0
4.9449	0		4.94556	0		4.86398	0		4.91745	0
4.94714	0		4.94781	0		4.86622	0		4.9197	0
4.94939	0		4.95005	0		4.86847	0		4.92194	0
4.95163	0		4.9523	0		4.87071	0		4.92798	0
4.95388	0		4.95454	0		4.87296	0		4.93023	0
4.95612	0		4.95679	0		4.8752	0		4.93248	0
4.95837	0		4.95904	0		4.87745	0		4.93472	0
4.96061	0		4.96128	0		4.8797	0		4.93697	0
4.96286	0		4.96353	0		4.88194	0		4.93921	0
4.96511	0		4.96577	0		4.88419	0		4.94146	0
4.96735	0		4.96802	0		4.88643	0		4.9437	0
4.9696	0		4.97026	0		4.88868	0		4.94595	0
4.97184	0		4.97251	0		4.89092	0		4.94819	0
4.97409	0		4.97475	0		4.89317	0		4.95044	0
4.97633	0		4.977	0		4.89541	0		4.95269	0
4.97858	0		4.97925	0		4.89766	0		4.95493	0
4.98082	0		4.98149	0		4.89991	0		4.95718	0
4.98307	0		4.98374	0		4.90215	0		4.95942	0
4.98531	0		4.98598	0		4.9044	0		4.96167	0
4.98756	0		4.98823	0		4.90664	0		4.96391	0
4.98981	0		4.99047	0		4.90889	0		4.96616	0
4.99205	0		4.99272	0		4.91113	0		4.9684	0
4.9943	0		4.99496	0		4.91338	0		4.97065	0
4.99654	0		4.99721	0		4.91562	0		4.9729	0
4.99879	0		4.99946	0		4.91787	0		4.97514	0
5.00103	0		5.0017	0		4.92012	0		4.97739	0
5.00328	0		5.00395	0		4.92236	0		4.97963	0
5.00552	0		5.00619	0		4.92562	0		4.98188	0
5.00777	0		5.00844	0		4.92787	0		4.98412	0
5.01002	0		5.01068	0		4.93011	0		4.98637	0
5.01226	0		5.01293	0		4.93236	0		4.98861	0
5.01451	0		5.01517	0		4.9346	0		4.99086	0
5.01675	0		5.01742	0		4.93685	0		4.99311	0
5.019	0		5.01967	0		4.93909	0		4.99535	0
5.02124	0		5.02191	0		4.94134	0		4.9976	0
5.02349	0		5.02416	0		4.94359	0		4.99984	0
5.02573	0		5.0264	0		4.94583	0		5.00209	0
5.02798	0		5.02865	0		4.94808	0		5.00433	0
5.03023	0		5.03089	0		4.95032	0		5.00658	0
5.03247	0		5.03314	0		4.95257	0		5.00882	0
5.03472	0		5.03538	0		4.95481	0		5.01107	0
5.03696	0		5.03763	0		4.95706	0		5.01331	0
5.03921	0		5.03988	0		4.9593	0		5.01556	0
5.04145	0		5.04212	0		4.96155	0		5.01781	0
5.0437	0		5.04437	0		4.96379	0		5.02005	0
5.04594	0		5.04661	0		4.96604	0		5.0223	0
5.04819	0		5.04886	0		4.96829	0		5.02454	0
5.05043	0		5.0511	0		4.97053	0		5.02679	0
5.05268	0		5.05335	0		4.97278	0		5.02903	0
5.05493	0		5.05559	0		4.97502	0		5.03128	0
5.05717	0		5.05784	0		4.97727	0		5.03352	0
5.05942	0		5.06008	0		4.97951	0		5.03577	0
5.06166	0		5.06233	0		4.98176	0		5.03802	0
5.06391	0		5.06458	0		4.984	0		5.04026	0
5.06615	0		5.06682	0		4.98625	0		5.04251	0
5.0684	0		5.06907	0		4.9885	0		5.04475	0
5.07064	0		5.07131	0		4.99074	0		5.047	0
5.07289	0		5.07356	0		4.99299	0		5.04924	0
5.07514	0		5.0758	0		4.99523	0		5.05149	0
5.07738	0		5.07805	0		4.99748	0		5.05373	0
5.07963	0		5.08029	0		4.99972	0		5.05598	0
5.08187	0		5.08254	0		5.00197	0		5.05823	0
5.08412	0		5.08479	0		5.00421	0		5.06047	0
5.08636	0		5.08703	0		5.00646	0		5.06272	0
5.08861	0		5.08928	0		5.00871	0		5.06496	0
5.09398	0		5.09458	0		5.01095	0		5.06721	0
5.09622	0		5.09683	0		5.0132	0		5.06945	0
5.09847	0		5.09907	0		5.01544	0		5.0717	0
5.10071	0		5.10132	0		5.01769	0		5.07394	0
5.10296	0		5.10356	0		5.01993	0		5.07619	0
5.1052	0		5.10581	0		5.02218	0		5.07844	0
5.10745	0		5.10805	0		5.02442	0		5.08068	0
5.1097	0		5.1103	0		5.02667	0		5.08293	0
5.11194	0		5.11254	0		5.02892	0		5.08517	0
5.11419	0		5.11479	0		5.03116	0		5.08742	0
5.11643	0		5.11704	0		5.03341	0		5.09278	0
5.11868	0		5.11928	0		5.03565	0		5.09503	0
5.12092	0		5.12153	0		5.0379	0		5.09727	0
5.12317	0		5.12377	0		5.04014	0		5.09952	0
5.12541	0		5.12602	0		5.04239	0		5.10176	0
5.12766	0		5.12826	0		5.04463	0		5.10401	0
5.12991	0		5.13051	0		5.04688	0		5.10626	0
5.13215	0		5.13275	0		5.04912	0		5.1085	0
5.1344	0		5.135	0		5.05137	0		5.11075	0
5.13664	0		5.13725	0		5.05362	0		5.11299	0
5.13889	0		5.13949	0		5.05586	0		5.11524	0
5.14113	0		5.14174	0		5.05811	0		5.11748	0
5.14338	0		5.14398	0		5.06035	0		5.11973	0
5.14562	0		5.14623	0		5.0626	0		5.12197	0
5.14787	0		5.14847	0		5.06484	0		5.12422	0
5.15012	0		5.15072	0		5.06709	0		5.12646	0
5.15236	0		5.15296	0		5.06933	0		5.12871	0
5.15461	0		5.15521	0		5.07158	0		5.13096	0
5.15685	0		5.15746	0		5.07383	0		5.1332	0
5.1591	0		5.1597	0		5.07607	0		5.13545	0
5.16134	0		5.16195	0		5.07832	0		5.13769	0
5.16359	0		5.16419	0		5.08056	0		5.13994	0
5.16583	0		5.16644	0		5.08281	0		5.14218	0
5.16808	0		5.16868	0		5.08505	0		5.14443	0
5.17032	0		5.17093	0		5.0873	0		5.14667	0
5.17257	0		5.17669	0		5.08954	0		5.14892	0
5.17835	0		5.17894	0		5.09233	0		5.15117	0
5.1806	0		5.18119	0		5.09457	0		5.15341	0
5.18284	0		5.18343	0		5.09682	0		5.15566	0
5.18509	0		5.18568	0		5.09906	0		5.1579	0
5.18733	0		5.18792	0		5.10131	0		5.16015	0
5.18958	0		5.19017	0		5.10356	0		5.16239	0
5.19182	0		5.19241	0		5.1058	0		5.16464	0
5.19407	0		5.19466	0		5.10805	0		5.16688	0
5.19631	0		5.1969	0		5.11029	0		5.16913	0
5.19856	0		5.19915	0		5.11254	0		5.17138	0
5.20081	0		5.2014	0		5.11478	0		5.1773	0
5.20305	0		5.20364	0		5.11703	0		5.17955	0
5.2053	0		5.20589	0		5.11927	0		5.1818	0
5.20754	0		5.20813	0		5.12152	0		5.18404	0
5.20979	0		5.21038	0		5.12376	0		5.18629	0
5.21203	0		5.21262	0		5.12601	0		5.18853	0
5.21428	0		5.21487	0		5.12826	0		5.19078	0
5.21652	0		5.21711	0		5.1305	0		5.19302	0
5.21877	0		5.21936	0		5.13275	0		5.19527	0
5.22102	0		5.22161	0		5.13499	0		5.19751	0
5.22326	0		5.22385	0		5.13724	0		5.19976	0
5.22551	0		5.2261	0		5.13948	0		5.20201	0
5.22775	0		5.22834	0		5.14173	0		5.20425	0
5.23	0		5.23059	0		5.14397	0		5.2065	0
5.23224	0		5.23283	0		5.14622	0		5.20874	0
5.23449	0		5.23508	0		5.14847	0		5.21099	0
5.23673	0		5.23732	0		5.15071	0		5.21323	0
5.23898	0		5.23957	0		5.15296	0		5.21548	0
5.24123	0		5.24182	0		5.1552	0		5.21772	0
5.24347	0		5.24406	0		5.15745	0		5.21997	0
5.24572	0		5.24631	0		5.15969	0		5.22222	0
5.24796	0		5.24855	0		5.16194	0		5.22446	0
5.25021	0		5.2508	0		5.16418	0		5.22671	0
5.25245	0		5.25304	0		5.16643	0		5.22895	0
5.2547	0		5.25529	0		5.16868	0		5.2312	0
5.25694	0		5.26083	0		5.17092	0		5.23344	0
5.25919	0		5.26307	0		5.17317	0		5.23569	0
5.26144	0		5.26532	0		5.17541	0		5.23793	0
5.26368	0		5.26757	0		5.17766	0		5.24018	0
5.26593	0		5.26981	0		5.1799	0		5.24242	0
5.26817	0		5.27206	0		5.18215	0		5.24467	0
5.27042	0		5.2743	0		5.18439	0		5.24692	0
5.27266	0		5.27655	0		5.18664	0		5.24916	0
5.27491	0		5.27879	0		5.18889	0		5.25141	0
5.27715	0		5.28104	0		5.19113	0		5.25365	0
5.2794	0		5.28328	0		5.19338	0		5.2559	0
5.28164	0		5.28553	0		5.19562	0		5.25814	0
5.28389	0		5.28778	0		5.19787	0		5.26039	0
5.28614	0		5.29002	0		5.20011	0		5.26263	0
5.28838	0		5.29227	0		5.20236	0		5.26488	0
5.29063	0		5.29451	0		5.2046	0		5.26713	0
5.29287	0		5.29676	0		5.20685	0		5.26937	0
5.29512	0		5.299	0		5.20909	0		5.27162	0
5.29736	0		5.30125	0		5.21134	0		5.27386	0
5.29961	0		5.30349	0		5.21359	0		5.27611	0
5.30185	0		5.30574	0		5.21583	0		5.27835	0
5.3041	0		5.30799	0		5.21808	0		5.2806	0
5.30635	0		5.31023	0		5.22032	0		5.28284	0
5.30859	0		5.31248	0		5.22257	0		5.28509	0
5.31084	0		5.31472	0		5.22481	0		5.28734	0
5.31308	0		5.31697	0		5.22706	0		5.28958	0
5.31533	0		5.31921	0		5.2293	0		5.29183	0
5.31757	0		5.32146	0		5.23155	0		5.29407	0
5.31982	0		5.3237	0		5.2338	0		5.29632	0
5.32206	0		5.32595	0		5.23604	0		5.29856	0
5.32431	0		5.3282	0		5.23829	0		5.30081	0
5.32656	0		5.33044	0		5.24053	0		5.30305	0
5.3288	0		5.33269	0		5.24278	0		5.3053	0
5.33105	0		5.33493	0		5.24502	0		5.30755	0
5.33329	0		5.33718	0		5.24727	0		5.30979	0
5.33554	0		5.33942	0		5.24951	0		5.31204	0
5.33778	0		5.34524	0		5.25176	0		5.31428	0
5.34343	0		5.34748	0		5.25401	0		5.31653	0
5.34568	0		5.34973	0		5.25718	0		5.31877	0
5.34792	0		5.35198	0		5.25943	0		5.32102	0
5.35017	0		5.35422	0		5.26167	0		5.32326	0
5.35241	0		5.35647	0		5.26392	0		5.32551	0
5.35466	0		5.35871	0		5.26616	0		5.32775	0
5.35691	0		5.36096	0		5.26841	0		5.33	0
5.35915	0		5.3632	0		5.27065	0		5.33225	0
5.3614	0		5.36545	0		5.2729	0		5.33449	0
5.36364	0		5.36769	0		5.27514	0		5.33674	0
5.36589	0		5.36994	0		5.27739	0		5.33898	0
5.36813	0		5.37219	0		5.27963	0		5.34501	0
5.37038	0		5.37443	0		5.28188	0		5.34726	0
5.37262	0		5.37668	0		5.28413	0		5.3495	0
5.37487	0		5.37892	0		5.28637	0		5.35175	0
5.37711	0		5.38117	0		5.28862	0		5.35399	0
5.37936	0		5.38341	0		5.29086	0		5.35624	0
5.38161	0		5.38566	0		5.29311	0		5.35848	0
5.38385	0		5.3879	0		5.29535	0		5.36073	0
5.3861	0		5.39015	0		5.2976	0		5.36298	0
5.38834	0		5.3924	0		5.29984	0		5.36522	0
5.39059	0		5.39464	0		5.30209	0		5.36747	0
5.39283	0		5.39689	0		5.30434	0		5.36971	0
5.39508	0		5.39913	0		5.30658	0		5.37196	0
5.39732	0		5.40138	0		5.30883	0		5.3742	0
5.39957	0		5.40362	0		5.31107	0		5.37645	0
5.40182	0		5.40587	0		5.31332	0		5.37869	0
5.40406	0		5.40811	0		5.31556	0		5.38094	0
5.40631	0		5.41036	0		5.31781	0		5.38319	0
5.40855	0		5.41261	0		5.32005	0		5.38543	0
5.4108	0		5.41485	0		5.3223	0		5.38768	0
5.41304	0		5.4171	0		5.32455	0		5.38992	0
5.41529	0		5.41934	0		5.32679	0		5.39217	0
5.41753	0		5.42159	0		5.32904	0		5.39441	0
5.41978	0		5.42383	0		5.33128	0		5.39666	0
5.42203	0		5.42608	0		5.33353	0		5.3989	0
5.42427	0		5.42832	0		5.33577	0		5.40115	0
5.42652	0		5.43057	0		5.33802	0		5.4034	0
5.42876	0		5.43281	0		5.34351	0		5.40564	0
5.43101	0		5.43506	0		5.34575	0		5.40789	0
5.43325	0		5.43731	0		5.348	0		5.41013	0
5.4355	0		5.43955	0		5.35024	0		5.41238	0
5.43774	0		5.4418	0		5.35249	0		5.41462	0
5.43999	0		5.44404	0		5.35473	0		5.41687	0
5.44224	0		5.44629	0		5.35698	0		5.41911	0
5.44448	0		5.44853	0		5.35923	0		5.42136	0
5.44673	0		5.45078	0		5.36147	0		5.4236	0
5.44897	0		5.45302	0		5.36372	0		5.42585	0
5.45122	0		5.45527	0		5.36596	0		5.4281	0
5.45346	0		5.45752	0		5.36821	0		5.43034	0
5.45571	0		5.45976	0		5.37045	0		5.43259	0
5.45795	0		5.46201	0		5.3727	0		5.43483	0
5.4602	0		5.46425	0		5.37494	0		5.43708	0
5.46244	0		5.4665	0		5.37719	0		5.43932	0
5.46469	0		5.46874	0		5.37944	0		5.44157	0
5.46694	0		5.47099	0		5.38168	0		5.44381	0
5.46918	0		5.47323	0		5.38393	0		5.44606	0
5.47143	0		5.47548	0		5.38617	0		5.44831	0
5.47367	0		5.47773	0		5.38842	0		5.45055	0
5.47592	0		5.47997	0		5.39066	0		5.4528	0
5.47816	0		5.48222	0		5.39291	0		5.45504	0
5.48041	0		5.48446	0		5.39515	0		5.45729	0
5.48265	0		5.48671	0		5.3974	0		5.45953	0
5.4849	0		5.48895	0		5.39965	0		5.46178	0
5.48715	0		5.4912	0		5.40189	0		5.46402	0
5.48939	0		5.49344	0		5.40414	0		5.46627	0
5.49164	0		5.49569	0		5.40638	0		5.46852	0
5.49388	0		5.49794	0		5.40863	0		5.47076	0
5.49613	0		5.50018	0		5.41087	0		5.47301	0
5.49837	0		5.50243	0		5.41312	0		5.47525	0
5.50062	0		5.50467	0		5.41536	0		5.4775	0
5.50286	0		5.50692	0		5.41761	0		5.47974	0
5.50511	0		5.50916	0		5.41985	0		5.48199	0
5.50835	0		5.51141	0		5.4221	0		5.48423	0
5.5106	0		5.51365	0		5.42435	0		5.48648	0
5.51284	0		5.5159	0		5.42659	0		5.48873	0
5.51509	0		5.51814	0		5.42884	0		5.49097	0
5.51733	0		5.52039	0		5.43108	0		5.49322	0
5.51958	0		5.52264	0		5.43333	0		5.49546	0
5.52182	0		5.52488	0		5.43557	0		5.49771	0
5.52407	0		5.52713	0		5.43782	0		5.49995	0
5.52631	0		5.52937	0		5.44006	0		5.5022	0
5.52856	0		5.53162	0		5.44231	0		5.50444	0
5.53081	0		5.53386	0		5.44456	0		5.50799	0
5.53305	0		5.53611	0		5.4468	0		5.51024	0
5.5353	0		5.53835	0		5.44905	0		5.51248	0
5.53754	0		5.5406	0		5.45129	0		5.51473	0
5.53979	0		5.54285	0		5.45354	0		5.51698	0
5.54203	0		5.54509	0		5.45578	0		5.51922	0
5.54428	0		5.54734	0		5.45803	0		5.52147	0
5.54652	0		5.54958	0		5.46027	0		5.52371	0
5.54877	0		5.55183	0		5.46252	0		5.52596	0
5.55102	0		5.55407	0		5.46477	0		5.5282	0
5.55326	0		5.55632	0		5.46701	0		5.53045	0
5.55551	0		5.55856	0		5.46926	0		5.53269	0
5.55775	0		5.56081	0		5.4715	0		5.53494	0
5.56	0		5.56306	0		5.47375	0		5.53719	0
5.56224	0		5.5653	0		5.47599	0		5.53943	0
5.56449	0		5.56755	0		5.47824	0		5.54168	0
5.56673	0		5.56979	0		5.48048	0		5.54392	0
5.56898	0		5.57204	0		5.48273	0		5.54617	0
5.57123	0		5.57428	0		5.48498	0		5.54841	0
5.57347	0		5.57653	0		5.48722	0		5.55066	0
5.57572	0		5.57877	0		5.48947	0		5.5529	0
5.57796	0		5.58102	0		5.49171	0		5.55515	0
5.58021	0		5.58327	0		5.49396	0		5.55739	0
5.58245	0		5.58551	0		5.4962	0		5.55964	0
5.5847	0		5.58776	0		5.49845	0		5.56189	0
5.58694	0		5.59349	0		5.50069	0		5.56413	0
5.58919	0		5.59573	0		5.50294	0		5.56638	0
5.59497	0		5.59798	0		5.50519	0		5.56862	0
5.59721	0		5.60022	0		5.51068	0		5.57087	0
5.59946	0		5.60247	0		5.51292	0		5.57311	0
5.60171	0		5.60471	0		5.51517	0		5.57536	0
5.60395	0		5.60696	0		5.51741	0		5.5776	0
5.6062	0		5.6092	0		5.51966	0		5.57985	0
5.60844	0		5.61145	0		5.5219	0		5.5821	0
5.61069	0		5.61369	0		5.52415	0		5.58434	0
5.61293	0		5.61594	0		5.52639	0		5.58659	0
5.61518	0		5.61819	0		5.52864	0		5.58883	0
5.61742	0		5.62043	0		5.53089	0		5.59108	0
5.61967	0		5.62268	0		5.53313	0		5.59332	0
5.62192	0		5.62492	0		5.53538	0		5.59557	0
5.62416	0		5.62717	0		5.53762	0		5.59781	0
5.62641	0		5.62941	0		5.53987	0		5.60006	0
5.62865	0		5.63166	0		5.54211	0		5.60231	0
5.6309	0		5.63391	0		5.54436	0		5.60455	0
5.63314	0		5.63615	0		5.5466	0		5.6068	0
5.63539	0		5.6384	0		5.54885	0		5.60904	0
5.63763	0		5.64064	0		5.5511	0		5.61129	0
5.63988	0		5.64289	0		5.55334	0		5.61353	0
5.64212	0		5.64513	0		5.55559	0		5.61578	0
5.64437	0		5.64738	0		5.55783	0		5.61802	0
5.64662	0		5.64962	0		5.56008	0		5.62027	0
5.64886	0		5.65187	0		5.56232	0		5.62251	0
5.65111	0		5.65411	0		5.56457	0		5.62476	0
5.65335	0		5.65636	0		5.56681	0		5.62701	0
5.6556	0		5.65861	0		5.56906	0		5.62925	0
5.65784	0		5.66085	0		5.5713	0		5.6315	0
5.66009	0		5.6631	0		5.57355	0		5.63374	0
5.66233	0		5.66534	0		5.5758	0		5.63599	0
5.66458	0		5.66759	0		5.57804	0		5.63823	0
5.66683	0		5.66983	0		5.58029	0		5.64048	0
5.66907	0		5.67208	0		5.58253	0		5.64273	0
5.67132	0		5.6777	0		5.58478	0		5.64497	0
5.67688	0		5.67994	0		5.58702	0		5.64722	0
5.67913	0		5.68219	0		5.58927	0		5.64946	0
5.68138	0		5.68443	0		5.59151	0		5.65171	0
5.68362	0		5.68668	0		5.59376	0		5.65395	0
5.68587	0		5.68892	0		5.59601	0		5.6562	0
5.68811	0		5.69117	0		5.59825	0		5.65844	0
5.69036	0		5.69341	0		5.6005	0		5.66069	0
5.6926	0		5.69566	0		5.60274	0		5.66293	0
5.69485	0		5.69791	0		5.60499	0		5.66518	0
5.69709	0		5.70015	0		5.60723	0		5.66743	0
5.69934	0		5.7024	0		5.60948	0		5.66967	0
5.70159	0		5.70464	0		5.61172	0		5.67192	0
5.70383	0		5.70689	0		5.61397	0		5.6756	0
5.70608	0		5.70913	0		5.61622	0		5.67784	0
5.70832	0		5.71138	0		5.61846	0		5.68009	0
5.71057	0		5.71362	0		5.62071	0		5.68233	0
5.71281	0		5.71587	0		5.62295	0		5.68458	0
5.71506	0		5.71812	0		5.6252	0		5.68683	0
5.7173	0		5.72036	0		5.62744	0		5.68907	0
5.71955	0		5.72261	0		5.62969	0		5.69132	0
5.7218	0		5.72485	0		5.63193	0		5.69356	0
5.72404	0		5.7271	0		5.63418	0		5.69581	0
5.72629	0		5.72934	0		5.63643	0		5.69805	0
5.72853	0		5.73159	0		5.63867	0		5.7003	0
5.73078	0		5.73383	0		5.64092	0		5.70254	0
5.73302	0		5.73608	0		5.64316	0		5.70479	0
5.73527	0		5.73833	0		5.64541	0		5.70703	0
5.73751	0		5.74057	0		5.64765	0		5.70928	0
5.73976	0		5.74282	0		5.6499	0		5.71153	0
5.742	0		5.74506	0		5.65214	0		5.71377	0
5.74425	0		5.74731	0		5.65439	0		5.71602	0
5.7465	0		5.74955	0		5.65663	0		5.71826	0
5.74874	0		5.7518	0		5.65888	0		5.72051	0
5.75099	0		5.75404	0		5.66113	0		5.72275	0
5.75323	0		5.75987	0		5.66337	0		5.725	0
5.75548	0		5.76212	0		5.66562	0		5.72724	0
5.76126	0		5.76437	0		5.66786	0		5.72949	0
5.76351	0		5.76661	0		5.67011	0		5.73174	0
5.76575	0		5.76886	0		5.67235	0		5.73398	0
5.768	0		5.7711	0		5.67559	0		5.73623	0
5.77024	0		5.77335	0		5.67783	0		5.73847	0
5.77249	0		5.77559	0		5.68008	0		5.74072	0
5.77473	0		5.77784	0		5.68232	0		5.74296	0
5.77698	0		5.78008	0		5.68457	0		5.74521	0
5.77922	0		5.78233	0		5.68681	0		5.74745	0
5.78147	0		5.78458	0		5.68906	0		5.7497	0
5.78372	0		5.78682	0		5.69131	0		5.75195	0
5.78596	0		5.78907	0		5.69355	0		5.75419	0
5.78821	0		5.79131	0		5.6958	0		5.76013	0
5.79045	0		5.79356	0		5.69804	0		5.76238	0
5.7927	0		5.7958	0		5.70029	0		5.76462	0
5.79494	0		5.79805	0		5.70253	0		5.76687	0
5.79719	0		5.80029	0		5.70478	0		5.76911	0
5.79943	0		5.80254	0		5.70702	0		5.77136	0
5.80168	0		5.80478	0		5.70927	0		5.77361	0
5.80392	0		5.80703	0		5.71152	0		5.77585	0
5.80617	0		5.80928	0		5.71376	0		5.7781	0
5.80842	0		5.81152	0		5.71601	0		5.78034	0
5.81066	0		5.81377	0		5.71825	0		5.78259	0
5.81291	0		5.81601	0		5.7205	0		5.78483	0
5.81515	0		5.81826	0		5.72274	0		5.78708	0
5.8174	0		5.8205	0		5.72499	0		5.78932	0
5.81964	0		5.82275	0		5.72723	0		5.79157	0
5.82189	0		5.82499	0		5.72948	0		5.79382	0
5.82413	0		5.82724	0		5.73172	0		5.79606	0
5.82638	0		5.82949	0		5.73397	0		5.79831	0
5.82863	0		5.83173	0		5.73622	0		5.80055	0
5.83087	0		5.83398	0		5.73846	0		5.8028	0
5.83312	0		5.83622	0		5.74071	0		5.80504	0
5.83536	0		5.83847	0		5.74295	0		5.80729	0
5.83761	0		5.84405	0		5.7452	0		5.80953	0
5.84316	0		5.8463	0		5.74744	0		5.81178	0
5.8454	0		5.84854	0		5.74969	0		5.81403	0
5.84765	0		5.85079	0		5.75193	0		5.81627	0
5.84989	0		5.85304	0		5.75418	0		5.81852	0
5.85214	0		5.85528	0		5.75643	0		5.82076	0
5.85438	0		5.85753	0		5.75867	0		5.82301	0
5.85663	0		5.85977	0		5.76092	0		5.82525	0
5.85888	0		5.86202	0		5.76316	0		5.8275	0
5.86112	0		5.86426	0		5.76541	0		5.82974	0
5.86337	0		5.86651	0		5.76765	0		5.83199	0
5.86561	0		5.86875	0		5.7699	0		5.83424	0
5.86786	0		5.871	0		5.77214	0		5.83648	0
5.8701	0		5.87325	0		5.77439	0		5.83873	0
5.87235	0		5.87549	0		5.77664	0		5.84097	0
5.87459	0		5.87774	0		5.77888	0		5.84322	0
5.87684	0		5.87998	0		5.78113	0		5.84546	0
5.87908	0		5.88223	0		5.78337	0		5.84771	0
5.88133	0		5.88447	0		5.78562	0		5.84995	0
5.88358	0		5.88672	0		5.78786	0		5.8522	0
5.88582	0		5.88896	0		5.79011	0		5.85444	0
5.88807	0		5.89121	0		5.79235	0		5.85669	0
5.89031	0		5.89345	0		5.7946	0		5.85894	0
5.89256	0		5.8957	0		5.79685	0		5.86118	0
5.8948	0		5.89795	0		5.79909	0		5.86343	0
5.89705	0		5.90019	0		5.80134	0		5.86567	0
5.89929	0		5.90244	0		5.80358	0		5.86792	0
5.90154	0		5.90468	0		5.80583	0		5.87016	0
5.90379	0		5.90693	0		5.80807	0		5.87241	0
5.90603	0		5.90917	0		5.81032	0		5.87465	0
5.90828	0		5.91142	0		5.81256	0		5.8769	0
5.91052	0		5.91366	0		5.81481	0		5.87915	0
5.91277	0		5.91591	0		5.81705	0		5.88139	0
5.91501	0		5.91816	0		5.8193	0		5.88364	0
5.91726	0		5.9204	0		5.82155	0		5.88588	0
5.9195	0		5.92265	0		5.82379	0		5.88813	0
5.92175	0		5.92533	0		5.82604	0		5.89037	0
5.92627	0		5.92758	0		5.82828	0		5.89262	0
5.92851	0		5.92982	0		5.83053	0		5.89486	0
5.93076	0		5.93207	0		5.83277	0		5.89711	0
5.933	0		5.93431	0		5.83502	0		5.89936	0
5.93525	0		5.93656	0		5.83726	0		5.9016	0
5.9375	0		5.9388	0		5.83951	0		5.90385	0
5.93974	0		5.94105	0		5.84265	0		5.90609	0
5.94199	0		5.94329	0		5.84489	0		5.90834	0
5.94423	0		5.94554	0		5.84714	0		5.91058	0
5.94648	0		5.94779	0		5.84938	0		5.91283	0
5.94872	0		5.95003	0		5.85163	0		5.91507	0
5.95097	0		5.95228	0		5.85387	0		5.91732	0
5.95321	0		5.95452	0		5.85612	0		5.91957	0
5.95546	0		5.95677	0		5.85836	0		5.92181	0
5.95771	0		5.95901	0		5.86061	0		5.92721	0
5.95995	0		5.96126	0		5.86285	0		5.92945	0
5.9622	0		5.9635	0		5.8651	0		5.9317	0
5.96444	0		5.96575	0		5.86735	0		5.93394	0
5.96669	0		5.968	0		5.86959	0		5.93619	0
5.96893	0		5.97024	0		5.87184	0		5.93844	0
5.97118	0		5.97249	0		5.87408	0		5.94068	0
5.97342	0		5.97473	0		5.87633	0		5.94293	0
5.97567	0		5.97698	0		5.87857	0		5.94517	0
5.97792	0		5.97922	0		5.88082	0		5.94742	0
5.98016	0		5.98147	0		5.88306	0		5.94966	0
5.98241	0		5.98371	0		5.88531	0		5.95191	0
5.98465	0		5.98596	0		5.88756	0		5.95415	0
5.9869	0		5.9882	0		5.8898	0		5.9564	0
5.98914	0		5.99045	0		5.89205	0		5.95865	0
5.99139	0		5.9927	0		5.89429	0		5.96089	0
5.99363	0		5.99494	0		5.89654	0		5.96314	0
5.99588	0		5.99719	0		5.89878	0		5.96538	0
5.99812	0		5.99943	0		5.90103	0		5.96763	0
6.00037	0		6.00168	0		5.90327	0		5.96987	0
6.00262	0		6.00392	0		5.90552	0		5.97212	0
6.00486	0		6.00617	0		5.90777	0		5.97436	0
6.01029	0		6.01165	0		5.91001	0		5.97661	0
6.01254	0		6.0139	0		5.91226	0		5.97886	0
6.01478	0		6.01614	0		5.9145	0		5.9811	0
6.01703	0		6.01839	0		5.91675	0		5.98335	0
6.01927	0		6.02064	0		5.91899	0		5.98559	0
6.02152	0		6.02288	0		5.92124	0		5.98784	0
6.02377	0		6.02513	0		5.92348	0		5.99008	0
6.02601	0		6.02737	0		5.92573	0		5.99233	0
6.02826	0		6.02962	0		5.92797	0		5.99457	0
6.0305	0		6.03186	0		5.93022	0		5.99682	0
6.03275	0		6.03411	0		5.93247	0		5.99906	0
6.03499	0		6.03635	0		5.93471	0		6.00131	0
6.03724	0		6.0386	0		5.93696	0		6.00356	0
6.03948	0		6.04085	0		5.9392	0		6.0058	0
6.04173	0		6.04309	0		5.94145	0		6.01124	0
6.04398	0		6.04534	0		5.94369	0		6.01348	0
6.04622	0		6.04758	0		5.94594	0		6.01573	0
6.04847	0		6.04983	0		5.94818	0		6.01797	0
6.05071	0		6.05207	0		5.95043	0		6.02022	0
6.05296	0		6.05432	0		5.95268	0		6.02246	0
6.0552	0		6.05656	0		5.95492	0		6.02471	0
6.05745	0		6.05881	0		5.95717	0		6.02695	0
6.05969	0		6.06106	0		5.95941	0		6.0292	0
6.06194	0		6.0633	0		5.96166	0		6.03145	0
6.06419	0		6.06555	0		5.9639	0		6.03369	0
6.06643	0		6.06779	0		5.96615	0		6.03594	0
6.06868	0		6.07004	0		5.96839	0		6.03818	0
6.07092	0		6.07228	0		5.97064	0		6.04043	0
6.07317	0		6.07453	0		5.97289	0		6.04267	0
6.07541	0		6.07677	0		5.97513	0		6.04492	0
6.07766	0		6.07902	0		5.97738	0		6.04716	0
6.0799	0		6.08127	0		5.97962	0		6.04941	0
6.08215	0		6.08351	0		5.98187	0		6.05166	0
6.08439	0		6.08576	0		5.98411	0		6.0539	0
6.08664	0		6.088	0		5.98636	0		6.05615	0
6.08889	0		6.09025	0		5.9886	0		6.05839	0
6.09465	0		6.09249	0		5.99085	0		6.06064	0
6.0969	0		6.09474	0		5.9931	0		6.06288	0
6.09915	0		6.09698	0		5.99534	0		6.06513	0
6.10139	0		6.09923	0		5.99759	0		6.06737	0
6.10364	0		6.10148	0		5.99983	0		6.06962	0
6.10588	0		6.10372	0		6.00208	0		6.07187	0
6.10813	0		6.10597	0		6.00432	0		6.07411	0
6.11037	0		6.10821	0		6.00764	0		6.07636	0
6.11262	0		6.11046	0		6.00988	0		6.0786	0
6.11486	0		6.1127	0		6.01213	0		6.08085	0
6.11711	0		6.11495	0		6.01437	0		6.08309	0
6.11935	0		6.11719	0		6.01662	0		6.08534	0
6.1216	0		6.11944	0		6.01886	0		6.08758	0
6.12385	0		6.12168	0		6.02111	0		6.08983	0
6.12609	0		6.12393	0		6.02335	0		6.09208	0
6.12834	0		6.12618	0		6.0256	0		6.09432	0
6.13058	0		6.12842	0		6.02785	0		6.09657	0
6.13283	0		6.13067	0		6.03009	0		6.09881	0
6.13507	0		6.13291	0		6.03234	0		6.10106	0
6.13732	0		6.13516	0		6.03458	0		6.1033	0
6.13957	0		6.1374	0		6.03683	0		6.10555	0
6.14181	0		6.13965	0		6.03907	0		6.10779	0
6.14406	0		6.14189	0		6.04132	0		6.11004	0
6.1463	0		6.14414	0		6.04356	0		6.11228	0
6.14855	0		6.14639	0		6.04581	0		6.11453	0
6.15079	0		6.14863	0		6.04806	0		6.11678	0
6.15304	0		6.15088	0		6.0503	0		6.11902	0
6.15528	0		6.15312	0		6.05255	0		6.12127	0
6.15753	0		6.15537	0		6.05479	0		6.12351	0
6.15977	0		6.15761	0		6.05704	0		6.12576	0
6.16202	0		6.15986	0		6.05928	0		6.128	0
6.16427	0		6.1621	0		6.06153	0		6.13025	0
6.16651	0		6.16435	0		6.06377	0		6.13249	0
6.16876	0		6.1666	0		6.06602	0		6.13474	0
6.171	0		6.16884	0		6.06827	0		6.13699	0
6.17671	0		6.17109	0		6.07051	0		6.13923	0
6.17896	0		6.17694	0		6.07276	0		6.14148	0
6.1812	0		6.17918	0		6.075	0		6.14372	0
6.18345	0		6.18143	0		6.07725	0		6.14597	0
6.18569	0		6.18367	0		6.07949	0		6.14821	0
6.18794	0		6.18592	0		6.08174	0		6.15046	0
6.19018	0		6.18816	0		6.08398	0		6.1527	0
6.19243	0		6.19041	0		6.08623	0		6.15495	0
6.19467	0		6.19266	0		6.08848	0		6.1572	0
6.19692	0		6.1949	0		6.09072	0		6.15944	0
6.19917	0		6.19715	0		6.09297	0		6.16169	0
6.20141	0		6.19939	0		6.09521	0		6.16393	0
6.20366	0		6.20164	0		6.09746	0		6.16618	0
6.2059	0		6.20388	0		6.0997	0		6.16842	0
6.20815	0		6.20613	0		6.10195	0		6.17067	0
6.21039	0		6.20837	0		6.10419	0		6.17291	0
6.21264	0		6.21062	0		6.10644	0		6.17894	0
6.21488	0		6.21286	0		6.10869	0		6.18118	0
6.21713	0		6.21511	0		6.11093	0		6.18343	0
6.21938	0		6.21736	0		6.11318	0		6.18567	0
6.22162	0		6.2196	0		6.11542	0		6.18792	0
6.22387	0		6.22185	0		6.11767	0		6.19017	0
6.22611	0		6.22409	0		6.11991	0		6.19241	0
6.22836	0		6.22634	0		6.12216	0		6.19466	0
6.2306	0		6.22858	0		6.1244	0		6.1969	0
6.23285	0		6.23083	0		6.12665	0		6.19915	0
6.23509	0		6.23307	0		6.12889	0		6.20139	0
6.23734	0		6.23532	0		6.13114	0		6.20364	0
6.23958	0		6.23757	0		6.13339	0		6.20588	0
6.24183	0		6.23981	0		6.13563	0		6.20813	0
6.24408	0		6.24206	0		6.13788	0		6.21037	0
6.24632	0		6.2443	0		6.14012	0		6.21262	0
6.24857	0		6.24655	0		6.14237	0		6.21487	0
6.25081	0		6.24879	0		6.14461	0		6.21711	0
6.25306	0		6.25104	0		6.14686	0		6.21936	0
6.2553	0		6.25328	0		6.1491	0		6.2216	0
6.25755	0		6.25553	0		6.15135	0		6.22385	0
6.25979	0		6.25778	0		6.1536	0		6.22609	0
6.26204	0		6.26002	0		6.15584	0		6.22834	0
6.26429	0		6.26227	0		6.15809	0		6.23058	0
6.26653	0		6.26451	0		6.16033	0		6.23283	0
6.26878	0		6.26676	0		6.16258	0		6.23508	0
6.27102	0		6.269	0		6.16482	0		6.23732	0
6.27327	0		6.27125	0		6.16707	0		6.23957	0
6.27551	0		6.27349	0		6.16931	0		6.24181	0
6.27776	0		6.27574	0		6.17156	0		6.24406	0
6.28	0		6.27798	0		6.175	0		6.2463	0
6.28225	0		6.28023	0		6.17724	0		6.24855	0
6.2845	0		6.28248	0		6.17949	0		6.25079	0
6.28674	0		6.28472	0		6.18173	0		6.25304	0
6.28899	0		6.28697	0		6.18398	0		6.25529	0
6.29123	0		6.28921	0		6.18622	0		6.25753	0
6.29348	0		6.29146	0		6.18847	0		6.25978	0
6.29572	0		6.2937	0		6.19071	0		6.26202	0
6.29797	0		6.29595	0		6.19296	0		6.26427	0
6.30021	0		6.29819	0		6.1952	0		6.26651	0
6.30246	0		6.30044	0		6.19745	0		6.26876	0
6.30471	0		6.30269	0		6.1997	0		6.271	0
6.30695	0		6.30493	0		6.20194	0		6.27325	0
6.3092	0		6.30718	0		6.20419	0		6.2755	0
6.31144	0		6.30942	0		6.20643	0		6.27774	0
6.31369	0		6.31167	0		6.20868	0		6.27999	0
6.31593	0		6.31391	0		6.21092	0		6.28223	0
6.31818	0		6.31616	0		6.21317	0		6.28448	0
6.32042	0		6.3184	0		6.21541	0		6.28672	0
6.32267	0		6.32065	0		6.21766	0		6.28897	0
6.32491	0		6.3229	0		6.21991	0		6.29121	0
6.32716	0		6.32514	0		6.22215	0		6.29346	0
6.32941	0		6.32739	0		6.2244	0		6.29571	0
6.33165	0		6.32963	0		6.22664	0		6.29795	0
6.3339	0		6.33188	0		6.22889	0		6.3002	0
6.33614	0		6.33412	0		6.23113	0		6.30244	0
6.33839	0		6.33637	0		6.23338	0		6.30469	0
6.34404	0		6.33861	0		6.23562	0		6.30693	0
6.34629	0		6.34213	0		6.23787	0		6.30918	0
6.34853	0		6.34438	0		6.24012	0		6.31142	0
6.35078	0		6.34662	0		6.24236	0		6.31367	0
6.35302	0		6.34887	0		6.24461	0		6.31592	0
6.35527	0		6.35111	0		6.24685	0		6.31816	0
6.35752	0		6.35336	0		6.2491	0		6.32041	0
6.35976	0		6.3556	0		6.25134	0		6.32265	0
6.36201	0		6.35785	0		6.25359	0		6.3249	0
6.36425	0		6.3601	0		6.25583	0		6.32714	0
6.3665	0		6.36234	0		6.25808	0		6.32939	0
6.36874	0		6.36459	0		6.26033	0		6.33163	0
6.37099	0		6.36683	0		6.26257	0		6.33388	0
6.37323	0		6.36908	0		6.26482	0		6.33612	0
6.37548	0		6.37132	0		6.26706	0		6.33837	0
6.37772	0		6.37357	0		6.26931	0		6.34188	0
6.37997	0		6.37581	0		6.27155	0		6.34412	0
6.38222	0		6.37806	0		6.2738	0		6.34637	0
6.38446	0		6.38031	0		6.27604	0		6.34861	0
6.38671	0		6.38255	0		6.27829	0		6.35086	0
6.38895	0		6.3848	0		6.28053	0		6.3531	0
6.3912	0		6.38704	0		6.28278	0		6.35535	0
6.39344	0		6.38929	0		6.28503	0		6.35759	0
6.39569	0		6.39153	0		6.28727	0		6.35984	0
6.39793	0		6.39378	0		6.28952	0		6.36209	0
6.40018	0		6.39602	0		6.29176	0		6.36433	0
6.40243	0		6.39827	0		6.29401	0		6.36658	0
6.40467	0		6.40052	0		6.29625	0		6.36882	0
6.40692	0		6.40276	0		6.2985	0		6.37107	0
6.40916	0		6.40501	0		6.30074	0		6.37331	0
6.41141	0		6.40725	0		6.30299	0		6.37556	0
6.41365	0		6.4095	0		6.30524	0		6.3778	0
6.4159	0		6.41174	0		6.30748	0		6.38005	0
6.41814	0		6.41399	0		6.30973	0		6.3823	0
6.42039	0		6.41623	0		6.31197	0		6.38454	0
6.42264	0		6.41848	0		6.31422	0		6.38679	0
6.42488	0		6.42072	0		6.31646	0		6.38903	0
6.42713	0		6.42297	0		6.31871	0		6.39128	0
6.42937	0		6.42522	0		6.32095	0		6.39352	0
6.43162	0		6.42746	0		6.3232	0		6.39577	0
6.43386	0		6.42971	0		6.32545	0		6.39801	0
6.43611	0		6.43195	0		6.32769	0		6.40026	0
6.43835	0		6.4342	0		6.32994	0		6.40251	0
6.4406	0		6.43644	0		6.33218	0		6.40475	0
6.44285	0		6.43869	0		6.33443	0		6.407	0
6.44509	0		6.44093	0		6.33667	0		6.40924	0
6.44734	0		6.44318	0		6.33892	0		6.41149	0
6.44958	0		6.44543	0		6.34221	0		6.41373	0
6.45183	0		6.44767	0		6.34445	0		6.41598	0
6.45407	0		6.44992	0		6.3467	0		6.41822	0
6.45632	0		6.45216	0		6.34894	0		6.42047	0
6.45856	0		6.45441	0		6.35119	0		6.42272	0
6.46081	0		6.45665	0		6.35344	0		6.42496	0
6.46305	0		6.4589	0		6.35568	0		6.42721	0
6.4653	0		6.46114	0		6.35793	0		6.42945	0
6.46755	0		6.46339	0		6.36017	0		6.4317	0
6.46979	0		6.46564	0		6.36242	0		6.43394	0
6.47204	0		6.46788	0		6.36466	0		6.43619	0
6.47428	0		6.47013	0		6.36691	0		6.43843	0
6.47653	0		6.47237	0		6.36915	0		6.44068	0
6.47877	0		6.47462	0		6.3714	0		6.44292	0
6.48102	0		6.47686	0		6.37365	0		6.44517	0
6.48326	0		6.47911	0		6.37589	0		6.44742	0
6.48551	0		6.48135	0		6.37814	0		6.44966	0
6.48776	0		6.4836	0		6.38038	0		6.45191	0
6.49	0		6.48585	0		6.38263	0		6.45415	0
6.49225	0		6.48809	0		6.38487	0		6.4564	0
6.49449	0		6.49034	0		6.38712	0		6.45864	0
6.49674	0		6.49258	0		6.38936	0		6.46089	0
6.49898	0		6.49483	0		6.39161	0		6.46313	0
6.50123	0		6.49707	4004.22		6.39385	0		6.46538	0
6.50347	0		6.49932	4611.32		6.3961	0		6.46763	0
6.50572	0		6.50156	6697.57		6.39835	0		6.46987	0
6.50923	0		6.50381	10322		6.40059	0		6.47212	0
6.51148	0		6.50606	12508.4		6.40284	0		6.47436	0
6.51372	0		6.50982	7847.98		6.40508	0		6.47661	0
6.51597	0		6.51206	14777.8		6.40733	0		6.47885	0
6.51822	0		6.51431	10049.6		6.40957	0		6.4811	0
6.52046	0		6.51655	7893.53		6.41182	0		6.48334	0
6.52271	0		6.5188	0		6.41406	0		6.48559	0
6.52495	0		6.52104	0		6.41631	0		6.48784	0
6.5272	0		6.52329	0		6.41856	0		6.49008	0
6.52944	0		6.52553	0		6.4208	0		6.49233	0
6.53169	0		6.52778	0		6.42555	0		6.49457	4976.97
6.53393	0		6.53003	0		6.42779	0		6.49682	0
6.53618	0		6.53227	0		6.43004	0		6.49906	0
6.53843	0		6.53452	0		6.43229	0		6.50131	5401.81
6.54067	0		6.53676	0		6.43453	0		6.50355	0
6.54292	0		6.53901	0		6.43678	0		6.5058	6364.2
6.54516	0		6.54125	0		6.43902	0		6.50936	0
6.54741	0		6.5435	0		6.44127	0		6.51161	0
6.54965	0		6.54574	0		6.44351	0		6.51385	0
6.5519	0		6.54799	0		6.44576	0		6.5161	0
6.55414	0		6.55024	0		6.448	0		6.51834	0
6.55639	0		6.55248	0		6.45025	0		6.52059	0
6.55863	0		6.55473	0		6.4525	0		6.52283	0
6.56088	0		6.55697	0		6.45474	0		6.52508	0
6.56313	0		6.55922	0		6.45699	0		6.52732	0
6.56537	0		6.56146	0		6.45923	0		6.52957	0
6.56762	0		6.56371	0		6.46148	0		6.53182	0
6.56986	0		6.56595	0		6.46372	0		6.53406	0
6.57211	0		6.5682	0		6.46597	0		6.53631	0
6.57435	0		6.57045	0		6.46821	0		6.53855	0
6.5766	0		6.57269	0		6.47046	0		6.5408	0
6.57884	0		6.57494	0		6.4727	0		6.54304	0
6.58109	0		6.57718	0		6.47495	0		6.54529	0
6.58334	0		6.57943	0		6.4772	0		6.54753	0
6.58558	0		6.58167	0		6.47944	0		6.54978	0
6.58783	0		6.58392	0		6.48169	0		6.55203	0
6.59007	0		6.58616	0		6.48393	0		6.55427	0
6.59232	0		6.58841	0		6.48618	0		6.55652	0
6.59456	0		6.59459	0		6.48842	0		6.55876	0
6.59681	0		6.59683	0		6.49067	0		6.56101	0
6.59905	0		6.59908	2995.62		6.49291	0		6.56325	0
6.6013	0		6.60133	0		6.49516	0		6.5655	0
6.60355	0		6.60357	0		6.49741	0		6.56774	0
6.60579	0		6.60582	2623.95		6.49965	0		6.56999	0
6.60804	0		6.60806	0		6.5019	0		6.57223	0
6.61028	0		6.61031	0		6.50414	0		6.57448	0
6.61253	0		6.61255	0		6.50969	0		6.57673	0
6.61477	0		6.6148	0		6.51194	0		6.57897	0
6.61702	0		6.61704	0		6.51418	0		6.58122	0
6.61926	0		6.61929	0		6.51643	0		6.58346	0
6.62151	0		6.62154	0		6.51867	0		6.58571	0
6.62376	0		6.62378	0		6.52092	0		6.58795	0
6.626	0		6.62603	0		6.52316	0		6.5902	0
6.62825	0		6.62827	0		6.52541	0		6.59244	0
6.63049	0		6.63052	0		6.52765	0		6.59469	0
6.63274	0		6.63276	0		6.5299	0		6.59694	0
6.63498	0		6.63501	0		6.53215	0		6.59918	0
6.63723	0		6.63725	0		6.53439	0		6.60143	0
6.63947	0		6.6395	0		6.53664	0		6.60367	0
6.64172	0		6.64175	0		6.53888	0		6.60592	0
6.64396	0		6.64399	0		6.54113	0		6.60816	0
6.64621	0		6.64624	0		6.54337	0		6.61041	0
6.64846	0		6.64848	0		6.54562	0		6.61265	0
6.6507	0		6.65073	0		6.54786	0		6.6149	0
6.65295	0		6.65297	0		6.55011	0		6.61715	0
6.65519	0		6.65522	0		6.55236	0		6.61939	0
6.65744	0		6.65746	0		6.5546	0		6.62164	0
6.65968	0		6.65971	0		6.55685	0		6.62388	0
6.66193	0		6.66196	0		6.55909	0		6.62613	0
6.66417	0		6.6642	0		6.56134	0		6.62837	0
6.66642	0		6.66645	0		6.56358	0		6.63062	0
6.66867	0		6.66869	0		6.56583	0		6.63286	0
6.67091	0		6.67094	0		6.56807	0		6.63511	0
6.67442	0		6.67318	0		6.57032	0		6.63736	0
6.67667	0		6.67543	0		6.57257	0		6.6396	0
6.67891	0		6.67767	0		6.57481	0		6.64185	0
6.68116	0		6.67992	0		6.57706	0		6.64409	0
6.6834	0		6.68217	0		6.5793	0		6.64634	0
6.68565	0		6.68441	0		6.58155	0		6.64858	0
6.68789	0		6.68666	0		6.58379	0		6.65083	0
6.69014	0		6.6889	0		6.58604	0		6.65307	0
6.69238	0		6.69115	0		6.58828	0		6.65532	0
6.69463	0		6.69339	0		6.59053	0		6.65756	0
6.69688	0		6.69564	0		6.59277	0		6.65981	0
6.69912	0		6.69788	0		6.59502	0		6.66206	0
6.70137	0		6.70013	0		6.59727	0		6.6643	0
6.70361	0		6.70237	0		6.59951	0		6.66655	0
6.70586	0		6.70462	0		6.60176	0		6.66879	0
6.7081	0		6.70687	0		6.604	0		6.67104	0
6.71035	0		6.70911	0		6.60625	0		6.67489	0
6.71259	0		6.71136	0		6.60849	0		6.67714	0
6.71484	0		6.7136	0		6.61074	0		6.67938	0
6.71708	0		6.71585	0		6.61298	0		6.68163	0
6.71933	0		6.71809	0		6.61523	0		6.68387	0
6.72158	0		6.72034	0		6.61748	0		6.68612	0
6.72382	0		6.72258	0		6.61972	0		6.68836	0
6.72607	0		6.72483	0		6.62197	0		6.69061	0
6.72831	0		6.72708	0		6.62421	0		6.69286	0
6.73056	0		6.72932	0		6.62646	0		6.6951	0
6.7328	0		6.73157	0		6.6287	0		6.69735	0
6.73505	0		6.73381	0		6.63095	0		6.69959	0
6.73729	0		6.73606	0		6.63319	0		6.70184	0
6.73954	0		6.7383	0		6.63544	0		6.70408	0
6.74179	0		6.74055	0		6.63769	0		6.70633	0
6.74403	0		6.74279	0		6.63993	0		6.70857	0
6.74628	0		6.74504	0		6.64218	0		6.71082	0
6.74852	0		6.74729	0		6.64442	0		6.71307	0
6.75077	0		6.74953	0		6.64667	0		6.71531	0
6.75301	0		6.75178	0		6.64891	0		6.71756	0
6.75526	0		6.75402	0		6.65116	0		6.7198	0
6.7575	0		6.76004	0		6.6534	0		6.72205	0
6.75975	0		6.76228	0		6.65565	0		6.72429	0
6.762	0		6.76453	0		6.6579	0		6.72654	0
6.76424	0		6.76678	0		6.66014	0		6.72878	0
6.76649	0		6.76902	0		6.66239	0		6.73103	0
6.76873	0		6.77127	0		6.66463	0		6.73327	0
6.77098	0		6.77351	0		6.66688	0		6.73552	0
6.77322	0		6.77576	0		6.66912	0		6.73777	0
6.77547	0		6.778	0		6.67137	0		6.74001	0
6.77771	0		6.78025	0		6.67706	0		6.74226	0
6.77996	0		6.78249	0		6.67931	0		6.7445	0
6.78221	0		6.78474	0		6.68155	0		6.74675	0
6.78445	0		6.78698	0		6.6838	0		6.74899	0
6.7867	0		6.78923	0		6.68605	0		6.75124	0
6.78894	0		6.79148	0		6.68829	0		6.75348	0
6.79119	0		6.79372	0		6.69054	0		6.75573	0
6.79343	0		6.79597	0		6.69278	0		6.7616	0
6.79568	0		6.79821	0		6.69503	0		6.76385	0
6.79792	0		6.80046	0		6.69727	0		6.76609	0
6.80017	0		6.8027	0		6.69952	0		6.76834	0
6.80241	0		6.80495	0		6.70176	0		6.77059	0
6.80466	0		6.8072	0		6.70401	0		6.77283	0
6.80691	0		6.80944	0		6.70626	0		6.77508	0
6.80915	0		6.81169	0		6.7085	0		6.77732	0
6.8114	0		6.81393	0		6.71075	0		6.77957	0
6.81364	0		6.81618	0		6.71299	0		6.78181	0
6.81589	0		6.81842	0		6.71524	0		6.78406	0
6.81813	0		6.82067	0		6.71748	0		6.7863	0
6.82038	0		6.82291	0		6.71973	0		6.78855	0
6.82262	0		6.82516	0		6.72197	0		6.7908	0
6.82487	0		6.8274	0		6.72422	0		6.79304	0
6.82712	0		6.82965	0		6.72647	0		6.79529	0
6.82936	0		6.8319	0		6.72871	0		6.79753	0
6.83161	0		6.83414	0		6.73096	0		6.79978	0
6.83385	0		6.83639	0		6.7332	0		6.80202	0
6.8361	0		6.83863	0		6.73545	0		6.80427	0
6.83834	0		6.84088	0		6.73769	0		6.80651	0
6.84155	0		6.84312	0		6.73994	0		6.80876	0
6.84379	0		6.84537	0		6.74218	0		6.81101	0
6.84604	0		6.84761	0		6.74443	0		6.81325	0
6.84828	0		6.84986	0		6.74667	0		6.8155	0
6.85053	0		6.85211	0		6.74892	0		6.81774	0
6.85277	0		6.85435	0		6.75117	0		6.81999	0
6.85502	0		6.8566	0		6.75341	0		6.82223	0
6.85727	0		6.85884	0		6.75566	0		6.82448	0
6.85951	0		6.86109	0		6.7579	0		6.82672	0
6.86176	0		6.86333	0		6.76015	0		6.82897	0
6.864	0		6.86558	0		6.76239	0		6.83122	0
6.86625	0		6.86782	0		6.76464	0		6.83346	0
6.86849	0		6.87007	0		6.76688	0		6.83571	0
6.87074	0		6.87231	0		6.76913	0		6.83795	0
6.87298	0		6.87456	0		6.77138	0		6.8402	0
6.87523	0		6.87681	0		6.77362	0		6.84244	0
6.87748	0		6.87905	0		6.77587	0		6.84469	0
6.87972	0		6.8813	0		6.77811	0		6.84693	0
6.88197	0		6.88354	0		6.78036	0		6.84918	0
6.88421	0		6.88579	0		6.7826	0		6.85142	0
6.88646	0		6.88803	0		6.78485	0		6.85367	0
6.8887	0		6.89028	0		6.78709	0		6.85592	0
6.89095	0		6.89252	0		6.78934	0		6.85816	0
6.89319	0		6.89477	0		6.79159	0		6.86041	0
6.89544	0		6.89702	0		6.79383	0		6.86265	0
6.89768	0		6.89926	0		6.79608	0		6.8649	0
6.89993	0		6.90151	0		6.79832	0		6.86714	0
6.90218	0		6.90375	0		6.80057	0		6.86939	0
6.90442	0		6.906	0		6.80281	0		6.87163	0
6.90667	0		6.90824	0		6.80506	0		6.87388	0
6.90891	0		6.91049	0		6.8073	0		6.87613	0
6.91116	0		6.91273	0		6.80955	0		6.87837	0
6.9134	0		6.91498	0		6.8118	0		6.88062	0
6.91565	0		6.91723	0		6.81404	0		6.88286	0
6.91789	0		6.91947	0		6.81629	0		6.88511	0
6.92014	0		6.92172	0		6.81853	0		6.88735	0
6.92239	0		6.92609	0		6.82078	0		6.8896	0
6.92849	0		6.92834	0		6.82302	0		6.89184	0
6.93073	0		6.93058	0		6.82527	0		6.89409	0
6.93298	0		6.93283	0		6.82751	0		6.89634	0
6.93522	0		6.93507	0		6.82976	0		6.89858	0
6.93747	0		6.93732	0		6.83201	0		6.90083	0
6.93971	0		6.93956	0		6.83425	0		6.90307	0
6.94196	0		6.94181	0		6.8365	0		6.90532	0
6.9442	0		6.94405	0		6.83874	0		6.90756	0
6.94645	0		6.9463	0		6.84161	0		6.90981	0
6.9487	0		6.94855	0		6.84386	0		6.91205	0
6.95094	0		6.95079	0		6.8461	0		6.9143	0
6.95319	0		6.95304	0		6.84835	0		6.91655	0
6.95543	0		6.95528	0		6.85059	0		6.91879	0
6.95768	0		6.95753	0		6.85284	0		6.92104	0
6.95992	0		6.95977	0		6.85508	0		6.92709	0
6.96217	0		6.96202	0		6.85733	0		6.92933	0
6.96441	0		6.96426	0		6.85957	0		6.93158	0
6.96666	0		6.96651	0		6.86182	0		6.93382	0
6.96891	0		6.96876	0		6.86407	0		6.93607	0
6.97115	0		6.971	0		6.86631	0		6.93832	0
6.9734	0		6.97325	0		6.86856	0		6.94056	0
6.97564	0		6.97549	0		6.8708	0		6.94281	0
6.97789	0		6.97774	0		6.87305	0		6.94505	0
6.98013	0		6.97998	0		6.87529	0		6.9473	0
6.98238	0		6.98223	0		6.87754	0		6.94954	0
6.98462	0		6.98447	0		6.87978	0		6.95179	0
6.98687	0		6.98672	0		6.88203	0		6.95403	0
6.98911	0		6.98897	0		6.88428	0		6.95628	0
6.99136	0		6.99121	0		6.88652	0		6.95853	0
6.99361	0		6.99346	0		6.88877	0		6.96077	0
6.99585	0		6.9957	0		6.89101	0		6.96302	0
6.9981	0		6.99795	0		6.89326	0		6.96526	0
7.00034	0		7.00019	0		6.8955	0		6.96751	0
7.00259	0		7.00244	0		6.89775	0		6.96975	0
7.00483	0		7.00468	0		6.89999	0		6.972	0
7.01074	0		7.01109	0		6.90224	0		6.97424	0
7.01298	0		7.01333	0		6.90449	0		6.97649	0
7.01523	0		7.01558	0		6.90673	0		6.97874	0
7.01748	0		7.01783	0		6.90898	0		6.98098	0
7.01972	0		7.02007	0		6.91122	0		6.98323	0
7.02197	0		7.02232	0		6.91347	0		6.98547	0
7.02421	0		7.02456	0		6.91571	0		6.98772	0
7.02646	0		7.02681	0		6.91796	0		6.98996	0
7.0287	0		7.02905	0		6.9202	0		6.99221	0
7.03095	0		7.0313	0		6.92245	0		6.99445	0
7.03319	0		7.03354	0		6.92816	0		6.9967	0
7.03544	0		7.03579	0		6.9304	0		6.99894	0
7.03769	0		7.03803	0		6.93265	0		7.00119	0
7.03993	0		7.04028	0		6.93489	0		7.00344	0
7.04218	0		7.04253	0		6.93714	0		7.00568	0
7.04442	0		7.04477	0		6.93939	0		7.00793	0
7.04667	0		7.04702	0		6.94163	0		7.01017	0
7.04891	0		7.04926	0		6.94388	0		7.01242	0
7.05116	0		7.05151	0		6.94612	0		7.01466	0
7.0534	0		7.05375	0		6.94837	0		7.01691	0
7.05565	0		7.056	0		6.95061	0		7.01915	0
7.0579	0		7.05824	0		6.95286	0		7.0214	0
7.06014	0		7.06049	0		6.9551	0		7.02365	0
7.06239	0		7.06274	0		6.95735	0		7.02589	0
7.06463	0		7.06498	0		6.95959	0		7.02814	0
7.06688	0		7.06723	0		6.96184	0		7.03038	0
7.06912	0		7.06947	0		6.96409	0		7.03263	0
7.07137	0		7.07172	0		6.96633	0		7.03487	0
7.07361	0		7.07396	0		6.96858	0		7.03712	0
7.07586	0		7.07621	0		6.97082	0		7.03936	0
7.0781	0		7.07845	0		6.97307	0		7.04161	0
7.08035	0		7.0807	0		6.97531	0		7.04386	0
7.0826	0		7.08295	0		6.97756	0		7.0461	0
7.08484	0		7.08519	0		6.9798	0		7.04835	0
7.08709	0		7.08744	0		6.98205	0		7.05059	0
7.08933	0		7.0938	0		6.9843	0		7.05284	0
7.09537	0		7.09605	0		6.98654	0		7.05508	0
7.09762	0		7.09829	0		6.98879	0		7.05733	0
7.09986	0		7.10054	0		6.99103	0		7.05957	0
7.10211	0		7.10278	0		6.99328	0		7.06182	0
7.10435	0		7.10503	0		6.99552	0		7.06407	0
7.1066	0		7.10727	0		6.99777	0		7.06631	0
7.10885	0		7.10952	0		7.00001	0		7.06856	0
7.11109	0		7.11176	0		7.00226	0		7.0708	0
7.11334	0		7.11401	0		7.00451	0		7.07305	0
7.11558	0		7.11626	0		7.00675	0		7.07529	0
7.11783	0		7.1185	0		7.009	0		7.07754	0
7.12007	0		7.12075	0		7.01124	0		7.07978	0
7.12232	0		7.12299	0		7.01349	0		7.08203	0
7.12456	0		7.12524	0		7.01573	0		7.08427	0
7.12681	0		7.12748	0		7.01798	0		7.08652	0
7.12905	0		7.12973	0		7.02022	0		7.08877	0
7.1313	0		7.13197	0		7.02247	0		7.0927	0
7.13355	0		7.13422	0		7.02472	0		7.09495	0
7.13579	0		7.13646	0		7.02696	0		7.09719	0
7.13804	0		7.13871	0		7.02921	0		7.09944	0
7.14028	0		7.14096	0		7.03145	0		7.10168	0
7.14253	0		7.1432	0		7.0337	0		7.10393	0
7.14477	0		7.14545	0		7.03594	0		7.10618	0
7.14702	0		7.14769	0		7.03819	0		7.10842	0
7.14926	0		7.14994	0		7.04043	0		7.11067	0
7.15151	0		7.15218	0		7.04268	0		7.11291	0
7.15376	0		7.15443	0		7.04492	0		7.11516	0
7.156	0		7.15667	0		7.04717	0		7.1174	0
7.15825	0		7.15892	0		7.04942	0		7.11965	0
7.16049	0		7.16117	0		7.05166	0		7.12189	0
7.16274	0		7.16341	0		7.05391	0		7.12414	0
7.16498	0		7.16566	0		7.05615	0		7.12639	0
7.16723	0		7.1679	0		7.0584	0		7.12863	0
7.16947	0		7.17015	0		7.06064	0		7.13088	0
7.17172	0		7.17239	0		7.06289	0		7.13312	0
7.17716	0		7.17785	0		7.06513	0		7.13537	0
7.17941	0		7.1801	0		7.06738	0		7.13761	0
7.18166	0		7.18234	0		7.06963	0		7.13986	0
7.1839	0		7.18459	0		7.07187	0		7.1421	0
7.18615	0		7.18683	0		7.07412	0		7.14435	0
7.18839	0		7.18908	0		7.07636	0		7.14659	0
7.19064	0		7.19132	0		7.07861	0		7.14884	0
7.19288	0		7.19357	0		7.08085	0		7.15109	0
7.19513	0		7.19582	0		7.0831	0		7.15333	0
7.19737	0		7.19806	0		7.08534	0		7.15558	0
7.19962	0		7.20031	0		7.08759	0		7.15782	0
7.20186	0		7.20255	0		7.09343	0		7.16007	0
7.20411	0		7.2048	0		7.09568	0		7.16231	0
7.20636	0		7.20704	0		7.09792	0		7.16456	0
7.2086	0		7.20929	0		7.10017	0		7.1668	0
7.21085	0		7.21153	0		7.10241	0		7.16905	0
7.21309	0		7.21378	0		7.10466	0		7.1713	0
7.21534	0		7.21603	0		7.1069	0		7.17693	0
7.21758	0		7.21827	0		7.10915	0		7.17918	0
7.21983	0		7.22052	0		7.11139	0		7.18142	0
7.22207	0		7.22276	0		7.11364	0		7.18367	0
7.22432	0		7.22501	0		7.11589	0		7.18591	0
7.22657	0		7.22725	0		7.11813	0		7.18816	0
7.22881	0		7.2295	0		7.12038	0		7.1904	0
7.23106	0		7.23174	0		7.12262	0		7.19265	0
7.2333	0		7.23399	0		7.12487	0		7.1949	0
7.23555	0		7.23624	0		7.12711	0		7.19714	0
7.23779	0		7.23848	0		7.12936	0		7.19939	0
7.24004	0		7.24073	0		7.1316	0		7.20163	0
7.24228	0		7.24297	0		7.13385	0		7.20388	0
7.24453	0		7.24522	0		7.1361	0		7.20612	0
7.24678	0		7.24746	0		7.13834	0		7.20837	0
7.24902	0		7.24971	0		7.14059	0		7.21061	0
7.25127	0		7.25195	0		7.14283	0		7.21286	0
7.25351	0		7.2542	0		7.14508	0		7.2151	0
7.25576	0		7.26049	0		7.14732	0		7.21735	0
7.26169	0		7.26274	0		7.14957	0		7.2196	0
7.26394	0		7.26499	0		7.15181	0		7.22184	0
7.26618	0		7.26723	0		7.15406	0		7.22409	0
7.26843	0		7.26948	0		7.1563	0		7.22633	0
7.27067	0		7.27172	0		7.15855	0		7.22858	0
7.27292	0		7.27397	0		7.1608	0		7.23082	0
7.27517	0		7.27621	0		7.16304	0		7.23307	0
7.27741	0		7.27846	0		7.16529	0		7.23531	0
7.27966	0		7.2807	0		7.16753	0		7.23756	0
7.2819	0		7.28295	0		7.16978	0		7.23981	0
7.28415	0		7.2852	0		7.17202	0		7.24205	0
7.28639	0		7.28744	0		7.17427	0		7.2443	0
7.28864	0		7.28969	0		7.17652	0		7.24654	0
7.29088	0		7.29193	0		7.17876	0		7.24879	0
7.29313	0		7.29418	0		7.18101	0		7.25103	0
7.29538	0		7.29642	0		7.18325	0		7.25328	0
7.29762	0		7.29867	0		7.1855	0		7.25552	0
7.29987	0		7.30091	0		7.18774	0		7.26128	0
7.30211	0		7.30316	0		7.18999	0		7.26352	0
7.30436	0		7.3054	0		7.19223	0		7.26577	0
7.3066	0		7.30765	0		7.19448	0		7.26801	0
7.30885	0		7.3099	0		7.19672	0		7.27026	0
7.31109	0		7.31214	0		7.19897	0		7.27251	0
7.31334	0		7.31439	0		7.20122	0		7.27475	0
7.31559	0		7.31663	0		7.20346	0		7.277	0
7.31783	0		7.31888	0		7.20571	0		7.27924	0
7.32008	0		7.32112	0		7.20795	0		7.28149	0
7.32232	0		7.32337	0		7.2102	0		7.28373	0
7.32457	0		7.32561	0		7.21244	0		7.28598	0
7.32681	0		7.32786	0		7.21469	0		7.28822	0
7.32906	0		7.33011	0		7.21693	0		7.29047	0
7.3313	0		7.33235	0		7.21918	0		7.29272	0
7.33355	0		7.3346	0		7.22143	0		7.29496	0
7.3358	0		7.33684	0		7.22367	0		7.29721	0
7.33804	0		7.33909	0		7.22592	0		7.29945	0
7.34029	0		7.3445	0		7.22816	0		7.3017	0
7.34253	0		7.34675	0		7.23041	0		7.30394	0
7.34478	0		7.34899	0		7.23265	0		7.30619	0
7.34702	0		7.35124	0		7.2349	0		7.30843	0
7.34927	0		7.35348	0		7.23714	0		7.31068	0
7.35151	0		7.35573	0		7.23939	0		7.31293	0
7.35376	0		7.35797	0		7.24163	0		7.31517	0
7.356	0		7.36022	0		7.24388	0		7.31742	0
7.35825	0		7.36247	0		7.24613	0		7.31966	0
7.3605	0		7.36471	0		7.24837	0		7.32191	0
7.36274	0		7.36696	0		7.25062	0		7.32415	0
7.36499	0		7.3692	0		7.25286	0		7.3264	0
7.36723	0		7.37145	0		7.25511	0		7.32864	0
7.36948	0		7.37369	0		7.25847	0		7.33089	0
7.37172	0		7.37594	0		7.26072	0		7.33313	0
7.37397	0		7.37818	0		7.26297	0		7.33538	0
7.37621	0		7.38043	0		7.26521	0		7.33763	0
7.37846	0		7.38268	0		7.26746	0		7.33987	0
7.38071	0		7.38492	0		7.2697	0		7.34212	0
7.38295	0		7.38717	0		7.27195	0		7.34436	0
7.3852	0		7.38941	0		7.27419	0		7.34661	0
7.38744	0		7.39166	0		7.27644	0		7.34885	0
7.38969	0		7.3939	0		7.27868	0		7.3511	0
7.39193	0		7.39615	0		7.28093	0		7.35334	0
7.39418	0		7.39839	0		7.28318	0		7.35559	0
7.39642	0		7.40064	0		7.28542	0		7.35784	0
7.39867	0		7.40289	0		7.28767	0		7.36008	0
7.40092	0		7.40513	0		7.28991	0		7.36233	0
7.40316	0		7.40738	0		7.29216	0		7.36457	0
7.40541	0		7.40962	0		7.2944	0		7.36682	0
7.40765	0		7.41187	0		7.29665	0		7.36906	0
7.4099	0		7.41411	0		7.29889	0		7.37131	0
7.41214	0		7.41636	0		7.30114	0		7.37355	0
7.41439	0		7.4186	0		7.30338	0		7.3758	0
7.41663	0		7.42085	0		7.30563	0		7.37805	0
7.41888	0		7.42309	0		7.30788	0		7.38029	0
7.42113	0		7.42534	0		7.31012	0		7.38254	0
7.42697	0		7.42759	0		7.31237	0		7.38478	0
7.42922	0		7.42983	0		7.31461	0		7.38703	0
7.43146	0		7.43208	0		7.31686	0		7.38927	0
7.43371	0		7.43432	0		7.3191	0		7.39152	0
7.43595	0		7.43657	0		7.32135	0		7.39376	0
7.4382	0		7.43881	0		7.32359	0		7.39601	0
7.44045	0		7.44106	0		7.32584	0		7.39826	0
7.44269	0		7.4433	0		7.32809	0		7.4005	0
7.44494	0		7.44555	0		7.33033	0		7.40275	0
7.44718	0		7.4478	0		7.33258	0		7.40499	0
7.44943	0		7.45004	0		7.33482	0		7.40724	0
7.45167	0		7.45229	0		7.33707	0		7.40948	0
7.45392	0		7.45453	0		7.33931	0		7.41173	0
7.45616	0		7.45678	0		7.34156	0		7.41397	0
7.45841	0		7.45902	0		7.3438	0		7.41622	0
7.46066	0		7.46127	0		7.34605	0		7.41846	0
7.4629	0		7.46351	0		7.3483	0		7.42071	0
7.46515	0		7.46576	0		7.35054	0		7.42664	0
7.46739	0		7.46801	0		7.35279	0		7.42888	0
7.46964	0		7.47025	0		7.35503	0		7.43113	0
7.47188	0		7.4725	0		7.35728	0		7.43337	0
7.47413	0		7.47474	0		7.35952	0		7.43562	0
7.47637	0		7.47699	0		7.36177	0		7.43786	0
7.47862	0		7.47923	0		7.36401	0		7.44011	0
7.48087	0		7.48148	0		7.36626	0		7.44236	0
7.48311	0		7.48372	0		7.36851	0		7.4446	0
7.48536	0		7.48597	0		7.37075	0		7.44685	0
7.4876	0		7.48822	0		7.373	0		7.44909	0
7.48985	0		7.49046	0		7.37524	0		7.45134	0
7.49209	0		7.49271	0		7.37749	0		7.45358	0
7.49434	0		7.49495	0		7.37973	0		7.45583	0
7.49658	0		7.4972	0		7.38198	0		7.45807	0
7.49883	0		7.49944	0		7.38422	0		7.46032	0
7.50108	0		7.50169	0		7.38647	0		7.46257	0
7.50332	0		7.50393	0		7.38872	0		7.46481	0
7.50557	0		7.50618	0		7.39096	0		7.46706	0
7.5115	0		7.51244	0		7.39321	0		7.4693	0
7.51375	0		7.51469	0		7.39545	0		7.47155	0
7.516	0		7.51693	0		7.3977	0		7.47379	0
7.51824	0		7.51918	0		7.39994	0		7.47604	0
7.52049	0		7.52143	0		7.40219	0		7.47828	0
7.52273	0		7.52367	0		7.40443	0		7.48053	0
7.52498	0		7.52592	0		7.40668	0		7.48278	0
7.52722	0		7.52816	0		7.40892	0		7.48502	0
7.52947	0		7.53041	0		7.41117	0		7.48727	0
7.53171	0		7.53265	0		7.41342	0		7.48951	0
7.53396	0		7.5349	0		7.41566	0		7.49176	0
7.53621	0		7.53714	0		7.41791	0		7.494	0
7.53845	0		7.53939	0		7.42015	0		7.49625	0
7.5407	0		7.54164	0		7.4224	0		7.49849	0
7.54294	0		7.54388	0		7.42574	0		7.50074	0
7.54519	0		7.54613	0		7.42799	0		7.50299	0
7.54743	0		7.54837	0		7.43024	0		7.50523	0
7.54968	0		7.55062	0		7.43248	0		7.50748	0
7.55192	0		7.55286	0		7.43473	0		7.50972	0
7.55417	0		7.55511	0		7.43697	0		7.51197	0
7.55642	0		7.55735	0		7.43922	0		7.51421	0
7.55866	0		7.5596	0		7.44146	0		7.51646	0
7.56091	0		7.56185	0		7.44371	0		7.5187	0
7.56315	0		7.56409	0		7.44595	0		7.52095	0
7.5654	0		7.56634	0		7.4482	0		7.52319	0
7.56764	0		7.56858	0		7.45045	0		7.52544	0
7.56989	0		7.57083	0		7.45269	0		7.52769	0
7.57213	0		7.57307	0		7.45494	0		7.52993	0
7.57438	0		7.57532	0		7.45718	0		7.53218	0
7.57663	0		7.57756	0		7.45943	0		7.53442	0
7.57887	0		7.57981	0		7.46167	0		7.53667	0
7.58112	0		7.58206	0		7.46392	0		7.53891	0
7.58336	0		7.5843	0		7.46616	0		7.54116	0
7.58561	0		7.58655	0		7.46841	0		7.5434	0
7.58785	0		7.58879	0		7.47065	0		7.54565	0
7.5901	0		7.59104	0		7.4729	0		7.5479	0
7.59234	0		7.59328	0		7.47515	0		7.55014	0
7.59459	0		7.59553	0		7.47739	0		7.55239	0
7.59683	0		7.59777	0		7.47964	0		7.55463	0
7.59908	0		7.60002	0		7.48188	0		7.55688	0
7.60133	0		7.60226	0		7.48413	0		7.55912	0
7.60357	0		7.60451	0		7.48637	0		7.56137	0
7.60582	0		7.60676	0		7.48862	0		7.56361	0
7.60806	0		7.609	0		7.49086	0		7.56586	0
7.61031	0		7.61125	0		7.49311	0		7.56811	0
7.61255	0		7.61349	0		7.49536	0		7.57035	0
7.6148	0		7.61574	0		7.4976	0		7.5726	0
7.61704	0		7.61798	0		7.49985	0		7.57484	0
7.61929	0		7.62023	0		7.50209	0		7.57709	0
7.62154	0		7.62247	0		7.50434	0		7.57933	0
7.62378	0		7.62472	0		7.50658	0		7.58158	0
7.62603	0		7.62697	0		7.50883	0		7.58382	0
7.62827	0		7.62921	0		7.51107	0		7.58607	0
7.63052	0		7.63146	0		7.51332	0		7.58831	0
7.63276	0		7.6337	0		7.51557	0		7.59215	0
7.63501	0		7.63595	0		7.51781	0		7.59439	0
7.63725	0		7.63819	0		7.52006	0		7.59664	0
7.6395	0		7.64044	0		7.5223	0		7.59888	0
7.64175	0		7.64268	0		7.52455	0		7.60113	0
7.64399	0		7.64493	0		7.52679	0		7.60337	0
7.64624	0		7.64718	0		7.52904	0		7.60562	0
7.64848	0		7.64942	0		7.53128	0		7.60786	0
7.65073	0		7.65167	0		7.53353	0		7.61011	0
7.65297	0		7.65391	0		7.53578	0		7.61235	0
7.65522	0		7.65616	0		7.53802	0		7.6146	0
7.65746	0		7.6584	0		7.54027	0		7.61685	0
7.65971	0		7.66065	0		7.54251	0		7.61909	0
[truncated: 7,407 more rows]

## Sheet: Fig 2B
Scatter plot by Sigmaplot v14.0
	Replicates						Mean	SE
isooctane	1.34547e+10	1.42299e+10	1.65574e+10	1.75867e+10	1.74326e+10	3.15312e+10	1.84654e+10	2.96136e+09
method blank	2.33658e+10	2.8645e+10	2.03491e+10	2.46668e+10	1.83466e+10	1.72477e+10	2.21035e+10	1.91548e+09
SRM1957	2.71054e+11	2.33914e+11	2.54778e+11	2.40137e+11	2.52873e+11	2.3566e+11	2.48069e+11	6.3676e+09
SRM1958	3.11132e+11	2.77851e+11	2.73334e+11	3.01434e+11	2.71624e+11	2.63045e+11	2.8307e+11	8.43505e+09

## Sheet: Fig 2C
Raw intensity
Name	SRM1957.1_1	SRM1957.1_2	SRM1957.1_3	SRM1957.10_1	SRM1957.10_2	SRM1957.10_3	SRM1957.11_1	SRM1957.11_2	SRM1957.11_3	SRM1957.12_1	SRM1957.12_2	SRM1957.12_3	SRM1957.13_1	SRM1957.13_2	SRM1957.13_3	SRM1957.14_1	SRM1957.14_2	SRM1957.14_3	SRM1957.15_1a	SRM1957.15_2a	SRM1957.15_3a	SRM1957.16_1	SRM1957.16_2	SRM1957.16_3	SRM1957.2_1	SRM1957.2_2	SRM1957.2_3	SRM1957.3_1	SRM1957.3_2	SRM1957.3_3	SRM1957.4_1	SRM1957.4_2	SRM1957.4_3	SRM1957.5_1	SRM1957.5_2	SRM1957.5_3	SRM1957.6_1	SRM1957.6_2	SRM1957.6_3	SRM1957.7_1	SRM1957.7_2	SRM1957.7_3	SRM1957.8_1	SRM1957.8_2	SRM1957.8_3	SRM1957.9_1	SRM1957.9_2	SRM1957.9_3	SolventBlank.1
[13C10]-Mirex	225487	270744	208387	132792	79084.5	120965	165483	153041	145470	179752	165104	155215	172896	153943	91185.6	274584	261480	244569	195104	190860	169991	213760	272381	267674	425190	417085	358260	407868	415085	381701	381103	378871	116572	424673	236287	470161	352658	168224	364214	288455	286518	292698	297327	275645	145533	144114	130273	170626	88324.7
[13C12]-PBDE47	371795	486935	229959	162198	125874	138695	129753	142910	138029	178025	152679	166479	155158	116230	111044	84383.9	232059	258407	87070.8	176326	126377	210620	258200	270497	435190	306221	424169	394637	336136	309552	399277	434832	499511	467972	515153	505407	356001	198591	413337	315100	247715	296474	250642	229462	199949	71040.6	133456	172893	129349
[13C12]-PBDE99	195256	270212	181258	190839	212176	208958	131806	63823	122344	73222.3	197138	156767	179574	61588.6	152664	257981	244560	278705	131430	140575	186139	106053	195895	271581	283290	318488	299886	349377	416045	364978	413265	390387	543568	413688	458443	500199	336733	113872	357335	270058	140876	233962	83173.4	301986	136657	111202	44601.6	151855	107537
[13C12]-PCB101	231469	306143	287771	156669	344046	342279	217061	216005	199570	129181	261037	220350	241854	245084	237591	308979	181274	390376	132610	215866	100528	223606	323032	228041	465388	493708	481600	671605	649708	597991	602672	597848	482155	267721	685782	694032	419144	452766	203802	416974	165119	418771	344001	297875	339919	177330	140001	167319	205075
[13C12]-PCB153	665566	694917	487953	205511	102283	208620	188638	175908	183081	176414	131581	180321	127931	150275	198594	221671	315960	361255	256903	250537	102715	245351	214378	136144	484535	641899	617826	569604	598461	525730	488535	490812	613498	546428	628045	595248	427147	458962	445734	344758	400613	390208	348867	312767	322089	155699	156148	162113	212908
[13C12]-PCB180	483746	532405	514501	153917	163908	139398	170968	92703.3	126426	153822	140069	153579	192769	144088	165832	248283	292815	261191	205133	200599	67503.5	232415	248944	69866.3	247699	535402	557510	314260	493263	404942	435294	370222	578139	524132	523228	514526	186274	308598	383240	173577	342721	311431	327077	280127	328432	129902	142557	160324	149629
[13C12]-PCB28	551516	749912	343898	487523	525924	494797	326939	259308	312423	347869	372803	378495	376968	221481	334221	255166	585695	623860	296537	299871	232653	417450	461175	509963	532498	525899	594107	770931	785350	682356	790460	793215	828577	790776	886743	875136	528590	597362	595835	564721	630545	626148	232911	543213	522941	228394	228901	283577	275549
[13C12]-pp-DDE	658367	692289	446388	133433	178113	102676	91749.2	107595	186764	182098	165899	201110	167242	165100	151769	211040	187932	95590.4	174301	87475.8	65470.6	162055	159582	148884	155099	327399	98869.8	358197	376755	293775	331161	329891	554170	349542	458676	355115	220701	216840	297440	72363.6	312357	372470	288728	228816	305632	191886	148389	139175	227941
[13C6]-Anthracene	764832	984792	863229	273507	328581	348153	299427	722527	748151	666098	662183	289178	741786	714189	707969	967040	531129	426805	746844	345632	331654	897176	950021	984138	1.71834e+06	1.98461e+06	875981	1.57036e+06	1.65305e+06	1.46519e+06	1.54064e+06	1.51376e+06	580139	1.617e+06	1.86623e+06	782731	620193	1.48652e+06	1.49523e+06	552527	1.27019e+06	497038	575652	1.21833e+06	540577	592218	567468	721740	536290
[13C6]-cis-Permethrin	208778	301186	141393	99416.6	93265.8	94475.9	46340.7	51819.9	103048	110324	54595.3	87833.7	123994	46711.4	118175	80344.2	70952.1	180996	82886.1	125966	53643.8	176997	196565	182771	289019	319869	157054	278666	293953	256627	251823	270191	309738	139502	155896	320597	201967	263033	256845	95740	92704.4	175118	230199	97801.5	202200	97040.3	90699.8	123646	91643
Replicates averaged
	SRM1957.1	SRM1957.10	SRM1957.11	SRM1957.12	SRM1957.13	SRM1957.14	SRM1957.15a	SRM1957.16	SRM1957.2	SRM1957.3	SRM1957.4	SRM1957.5	SRM1957.6	SRM1957.7	SRM1957.8	SRM1957.9	SolventBlank
[13C10]-Mirex	234873	110947	154664	166691	139341	260211	185318	251272	400178	401551	292182	377040	295032	289224	239502	148337	141722
[13C12]-PBDE47	362896	142256	136897	165728	127477	191616	129925	246439	388526	346775	444540	496177	322643	286429	226684	125797	167919
[13C12]-PBDE99	215575	203991	105991	142376	131275	260415	152715	191176	300555	376800	449073	457443	269314	214965	173939	102553	139762
[13C12]-PCB101	275128	280998	210878	203523	241509	293543	149668	258226	480232	639768	560892	549178	358571	333621	327265	161550	231583
[13C12]-PCB153	616145	172138	182542	162772	158933	299629	203385	198624	581420	564598	530948	589907	443948	378526	327908	157986	240961
[13C12]-PCB180	510217	152408	130032	149157	167563	267430	157745	183742	446870	404155	461218	520629	292704	275910	311879	144261	171662
[13C12]-PCB28	548442	502748	299557	366389	310890	488240	276354	462863	550834	746212	804084	850885	573929	607138	433022	246957	319415
[13C12]-pp-DDE	599015	138074	128703	183036	161370	164854	109082	156840	193789	342909	405074	387778	244994	252397	274392	159817	237890
[13C6]-Anthracene	870951	316747	590035	539153	721315	641658	474710	943778	1.52631e+06	1.56287e+06	1.21151e+06	1.42198e+06	1.20065e+06	773252	778185	627142	528586
[13C6]-cis-Permethrin	217119	95719.4	67069.5	84251.1	96293.3	110764	87498.5	185445	255314	276416	277251	205331	240615	121187	176733	103795	100316
Normalized to PCB28 (volumetric)	SRM1957.1	SRM1957.10	SRM1957.11	SRM1957.12	SRM1957.13	SRM1957.14	SRM1957.15a	SRM1957.16	SRM1957.2	SRM1957.3	SRM1957.4	SRM1957.5	SRM1957.6	SRM1957.7	SRM1957.8	SRM1957.9	SolventBlank
[13C10]-Mirex	0.428255	0.220681	0.516311	0.454955	0.448202	0.532956	0.670584	0.542864	0.726495	0.538119	0.363373	0.443115	0.514057	0.476372	0.553094	0.60066	0.443691
[13C12]-PBDE47	0.661686	0.282956	0.456999	0.452327	0.41004	0.392463	0.470139	0.532423	0.705342	0.464714	0.552853	0.583131	0.562165	0.47177	0.523494	0.509386	0.525708
[13C12]-PBDE99	0.393069	0.405752	0.353827	0.388592	0.422257	0.533375	0.552606	0.41303	0.545635	0.50495	0.558491	0.537609	0.469246	0.354063	0.401686	0.415266	0.437557
[13C12]-PCB101	0.501653	0.558924	0.703968	0.555482	0.776832	0.601227	0.54158	0.557889	0.871827	0.857354	0.697554	0.64542	0.624765	0.549498	0.75577	0.654162	0.725023
[13C12]-PCB153	1.12345	0.342395	0.609374	0.44426	0.51122	0.613691	0.735959	0.429122	1.05553	0.756619	0.660315	0.693287	0.773524	0.62346	0.757255	0.639731	0.754382
[13C12]-PCB180	0.930303	0.303149	0.434083	0.407099	0.538979	0.547742	0.57081	0.396968	0.811261	0.541608	0.573595	0.611867	0.510001	0.454443	0.720239	0.584154	0.537426
[13C12]-PCB28	1	1	1	1	1	1	1	1	1	1	1	1	1	1	1	1	1
[13C12]-pp-DDE	1.09221	0.274639	0.429644	0.499566	0.51906	0.337649	0.39472	0.338848	0.35181	0.459533	0.503771	0.455734	0.426871	0.415716	0.633668	0.647143	0.744769
[13C6]-Anthracene	1.58805	0.630031	1.96969	1.47153	2.32016	1.31423	1.71776	2.039	2.7709	2.0944	1.5067	1.67118	2.09198	1.2736	1.7971	2.53947	1.65486
[13C6]-cis-Permethrin	0.395883	0.190392	0.223896	0.22995	0.309734	0.226864	0.316618	0.400647	0.463505	0.370425	0.344803	0.241315	0.419242	0.199604	0.40814	0.420296	0.314061
Recovery relative to solvent blank (boxplot by SigmaPlot 14.0)	SRM1957.1	SRM1957.10	SRM1957.11	SRM1957.12	SRM1957.13	SRM1957.14	SRM1957.15a	SRM1957.16	SRM1957.2	SRM1957.3	SRM1957.4	SRM1957.5	SRM1957.6	SRM1957.7	SRM1957.8	SRM1957.9	Mean	SE
[13C10]-Mirex	0.965209	0.497377	1.16367	1.02539	1.01017	1.20119	1.51138	1.22352	1.63739	1.21282	0.818977	0.998703	1.15859	1.07366	1.24657	1.35378	1.13115	0.0686046
[13C12]-PBDE47	1.25866	0.538239	0.869303	0.860416	0.779978	0.746543	0.894297	1.01277	1.3417	0.883977	1.05163	1.10923	1.06935	0.8974	0.99579	0.968953	0.95489	0.0502993
[13C12]-PBDE99	0.898326	0.927313	0.808642	0.888095	0.965034	1.21898	1.26294	0.943946	1.247	1.15402	1.27638	1.22866	1.07242	0.809183	0.918019	0.949056	1.0355	0.0437381
[13C12]-PCB101	0.691913	0.770905	0.97096	0.766158	1.07146	0.829252	0.746984	0.769478	1.20248	1.18252	0.962112	0.890207	0.861718	0.757904	1.04241	0.902264	0.90117	0.0408223
[13C12]-PCB153	1.48923	0.453874	0.807779	0.588906	0.677667	0.813502	0.975579	0.568839	1.39919	1.00297	0.875305	0.919013	1.02537	0.826451	1.00381	0.84802	0.892219	0.0704966
[13C12]-PCB180	1.73103	0.564075	0.807706	0.757497	1.00289	1.01919	1.06212	0.738647	1.50953	1.00778	1.0673	1.13851	0.948969	0.845591	1.34016	1.08695	1.03925	0.0760477
[13C12]-pp-DDE	1.46651	0.368757	0.576883	0.670767	0.69694	0.453361	0.52999	0.45497	0.472375	0.617013	0.676412	0.611914	0.573159	0.55818	0.850825	0.868917	0.652936	0.0660677
[13C6]-Anthracene	0.959628	0.380717	1.19025	0.88922	1.40203	0.794163	1.03801	1.23213	1.67441	1.26561	0.910473	1.00987	1.26414	0.769614	1.08596	1.53456	1.08755	0.0821862
[13C6]-cis-Permethrin	1.26053	0.606228	0.712906	0.732182	0.986224	0.722357	1.00814	1.2757	1.47584	1.17947	1.09789	0.768371	1.33491	0.63556	1.29956	1.33826	1.02713	0.0757088
[truncated: 8 more columns]

## Sheet: Fig 2D
Bar plot by SigmaPlot 14.0
	October	Operator 1										Mean
PCB-118	129163	127134	134890	117814	394694	339809	293038	217885	148405	104674		216374	35047.2
PCB-138	221600	195026	210567	197562	570501	483249	431382	306431	190003	147532		318402	49045.8
p,p'-DDE	198615	179203	214987	205880	902506	845213	846403	637570	408959	233307		520668	102456
PBDE-153	41247	46282	57776	50206	129939	110575	92522	49682	32270	37614		68851.3	11272.6
PBDE-47	122127	126766	135144	106038	303746	245720	221855	163882	103787	67280		174425	24764.6
PBB-153	11962	12847	18055	9937	62199	54233	21442	12360	7570	11832		23798.2	6483.41
HCB	163514	166162	166996	156601	329725	301246	263510	173995	112697	108692		205432	25549.2
	Jan	Operator 2										Mean
PCB-118	146827	100192	83791	182912	201450	189647	222192	210924	214915	260910		181376	18516.1
PCB-138	184831	118112	96611	389949	330352	346147	371351	381983	377372	377694		297440	38908.8
p,p'-DDE	277958	186156	181640	563314	553550	551127	509113	444219	476079	767349		451050	61856.6
PBDE-153	28236	6183	10156	74396	59801	62838	122779	100634	109319	78014		65235.6	13462.4
PBDE-47	129119	60441	61369	151456	180214	136560	164228	177183	160740	215185		143650	16596.3
PBB-153	6669	2831	1473	19784	33585	25883	35073	27654	19984	27377		20031.3	4120.32
HCB	133763	84212	98135	223489	221536	225242	210144	208417	212343	219875		183716	18556.8
	May	Operator 1										Mean
PCB-118	166274	169079	167054	225763								182042	9723.65
PCB-138	306540	310515	300961	323235								310313	3154.74
p,p'-DDE	440768	449868	412114	465325								442019	7455.18
PBDE-153	80597	72808	68234	23977								61404	8489.32
PBDE-47	151622	149744	139273	176121								154190	5199.17
PBB-153	21796	27715	24751	17036								22824.5	1517.71
HCB	188646	175120	191527	232588								196970	8266.35

## Sheet: Fig 2E
Bar plot by SigmaPlot 14.0	table1_mz	table1_time	Name	SRM1958_1	SRM1958_2	SRM1958_3	SRM1958_4	SRM1958_5	SRM1958_6	SRM1958_7	SRM1958_8	SRM1958_9	Calibration curve	SRM1958_1	SRM1958_2	SRM1958_3	SRM1958_4	SRM1958_5	SRM1958_6	SRM1958_7	SRM1958_8	SRM1958_9	Mean (ng/kg)	SE	Reference mass fraction
	235.008	620.637	2,4'-DDD	88811.2	56589.8	35074.9	38218.2	19660.3	31623	23851.8	27328.1	32821.7	y=87684x	1043.24	664.743	412.014	448.937	230.944	371.466	280.18	321.015	385.546	462.009	88.5627	347 ± 46
	246	567.093	2,4'-DDE	127671	75989.5	45809.9	107158	64703.4	92661.5	75221.6	94010.3	78968.2	y=158419x	830.085	494.065	297.844	696.717	420.685	602.461	489.072	611.231	513.431	550.621	55.192	450 ± 20
	235.008	671.806	2,4'-DDT	6645.96	10521.9	5437.34	9024.95	13944.7	18259.8	20308.5	12618.8	10837.9	y=37988x	180.196	285.286	147.426	244.699	378.091	495.088	550.636	342.142	293.853	324.158	47.5073	313 ± 43
	235.008	671.806	4,4'-DDD	8832.97	13984.4	7226.63	11994.8	18533.5	24268.6	26991.5	16771.4	14404.3	y=37988x	239.494	379.166	195.94	325.223	502.511	658.009	731.836	454.732	390.552	430.829	63.1407	416 ± 17
	246	613.671	4,4'-DDE	191287	130782	149026	126541	128191	94669.1	155038	39516	84577	y=84595x+160	2327.09	1590.4	1812.53	1538.77	1558.85	1150.71	1885.74	479.18	1027.83	1485.68	190.758	1250 ± 130
	235.008	725.155	4,4'-DDT	8728.86	3329.91	2861.44	8344.24	6567.2	5302.18	4974.64	4313.83	5114.49	y=19316x	465.464	177.566	152.585	444.954	350.194	282.737	265.271	230.034	272.728	293.504	38.4045	293 ± 12
	372.826	560.493	cis-Chlordane	18670.6	16852.8	16749.4	17320.1	16846.9	15482.2	18173.2	15766.7	19694.5	y=77796x-1317	264.625	240.558	239.189	246.745	240.479	222.412	258.04	226.179	278.181	246.268	6.35305	412 ± 25
	408.784	663.852	cis-Nonachlor	25695.5	14078	6112.05	13695.1	6177.2	12332.9	2297.35	11152.6	10512.3	y=72012x-4275	428.681	262.513	148.575	257.036	149.507	237.552	94.0122	220.671	211.513	223.34	33.7617	425 ± 23
	283.81	363.115	Hexachlorobenzene	100319	99772.9	81618	74408.9	56963.2	69226.1	60612	64531.6	65151	y=167541x-2798	633.942	630.582	518.971	474.651	367.399	442.788	389.831	413.928	417.735	476.647	34.9678	442 ± 46
	271.81	879.105	Mirex	45160	32440	30600	33160	28900	25390	28290	30650	28240	y=175676x-3506	285.333	210.755	199.967	214.977	190	169.421	186.424	200.26	186.13	204.808	11.7431	384 ± 59
	379.744	522.379	Octachlorostyrene	11990	5268.21	4381.04	5690.01	7895.18	2149.07	7769.96	6229.3	7519.06	y=44081x-2185	331.218	174.157	153.427	184.013	235.539	101.275	232.613	196.614	226.75	203.956	22.6971	359 ± 19
	114.995	531.705	Oxychlordan	5920.2	6949.87	4177.26	3290.56	3546.51	3863.51	3169.54	1020.79	2547.86	y=13838x+1238	348.521	425.164	218.788	152.787	171.838	195.434	143.779	0	97.5047	194.868	44.9969	226 ± 43
	467.699	1100.71	PBB-153	11561.1	2537.95	5572.5	1642.05	1818.84	1122.34	3437.04	3392.84	1302.79	y=30254x-2197	468.405	161.216	264.526	130.715	136.734	113.022	191.825	190.32	119.165	197.325	39.668	421 ± 13
	403.787	971.596	PBDE-100	30142.7	9525.51	11902	8517.32	17253.6	15380.5	14457.5	5981.46	14656.5	y=57337x-3871	611.02	240.652	283.344	222.541	379.48	345.832	329.251	176.986	332.826	324.659	44.4662	492 ± 15
	483.695	1134.82	PBDE-153	30413.7	11185.7	12172.2	14942.6	12613.2	7113.84	4555.8	11455.4	13515.6	y=56454x-4111	629.908	279.093	297.091	347.637	305.137	204.801	158.129	284.012	321.602	314.157	46.7188	455 ± 54
	483.695	1099.93	PBDE-154	27017.8	13913.1	12551.2	11559.6	9558.61	6247.29	11573.7	7411.36	5017.48	y=66349x-4583	490.571	287.133	265.99	250.597	219.533	168.128	250.816	186.199	149.037	252	35.6566	441 ± 39
	245.968	637.03	PBDE-17	40747.6	30040.7	25561.7	25963.4	30043.4	24885	21331.1	26604	17485.8	y=44824x-1718	975.806	729.773	626.851	636.081	729.835	611.3	529.635	650.802	441.275	659.04	52.8018	458 ± 32
	561.606	1217.4	PBDE-183	1510	1165	2128	868	1258	1244	0	0	0	y=24036x-5314	292.437	277.653	318.92	264.925	281.638	281.038	227.729	227.729	227.729	266.644	11.5227	453 ± 42
	245.968	662.833	PBDE-28_33	44566	31396.2	10389	23890.3	27443.7	22577.9	25382.2	21616.1	23965	y=46426x-3851	1074.18	781.995	315.935	615.471	694.306	586.354	648.571	565.017	617.13	655.439	71.1723	462 ± 19
	325.876	838.143	PBDE-47	41321.8	31879.8	43975.1	31081.6	21932.8	25790.7	18613.9	36909.5	29900.1	y=65630x-4315	716.232	568.049	757.872	555.521	411.94	472.486	359.852	646.984	536.978	558.435	46.9973	651 ± 29
	325.862	872.155	PBDE-66	19621.9	9729.51	6561.27	11207.6	6462.58	9622.8	8985.93	11141.8	7203.8	y=57046x-6152	465.369	286.754	229.55	313.443	227.768	284.828	273.329	312.255	241.151	292.716	25.6056	440 ± 41
	403.787	1077.36	PBDE-85	19627.7	18995.8	12730.5	6159.25	8645.17	9760.6	14067.2	11508.2	15058.5	y=45017x-2502	506.331	491.872	348.522	198.17	255.048	280.569	379.105	320.556	401.787	353.551	36.6018	475 ± 27
	403.787	1018.49	PBDE-99	28549.1	13646.3	18922.3	15303.4	7228.36	16257.2	11841.2	17210	15310.3	y=32691x-767	923.679	454.134	620.366	506.345	251.923	536.397	397.258	566.415	506.561	529.231	64.5081	475 ± 39
	325.88	573.324	PCB-101	63963.3	53361.2	40000.1	38742.8	36158.7	31585.1	21959.9	38313.6	21425.1	y=89278x-5193	797.858	675.542	521.395	506.89	477.077	424.311	313.266	501.939	307.095	502.819	55.6647	409 ± 27
	325.88	692.599	PCB-105	79335	62773.9	52477.4	36432.7	38750.8	27813.4	32990.6	26697.1	22412.7	y=289691x-28801	384.479	325.596	288.987	231.94	240.181	201.294	219.701	197.324	182.091	252.399	23.8376	419 ± 31
	325.88	618.443	PCB-110	67884.6	41375.3	55604.2	47749.8	27172.3	27691.9	25538.7	31816.7	41332.7	y=119881x-7389	646.744	418.98	541.233	473.749	296.949	301.414	282.914	336.853	418.614	413.05	43.9242	397 ± 26
	325.88	648.8	PCB-114	3920	1960	1220	1325	0	687	0	447	423	y=278130x-13616	64.9403	57.6818	54.9413	55.3302	50.4233	52.9675	50.4233	52.0787	51.9898	54.5307	1.61898	46.6 ± 8.4
	325.88	657.354	PCB-118	91753.6	69751.2	61234.2	20675.2	20694.2	34258.1	30580.4	43667.9	34725.3	y=113416x-10931	932.543	732.725	655.377	287.035	287.207	410.39	376.99	495.846	414.633	510.305	77.615	412 ± 35
	325.88	669	PCB-123	2099	3513	1002	1186	1426	1003	8473	553	441	y=282188x-14815	61.7385	66.8997	57.7344	58.406	59.282	57.7381	85.0039	56.0956	55.6868	62.065	3.27061	52.5 ± 4.8
	359.841	763	PCB-128	45160	30900	28600	25310	18700	22890	24670	25880	21840	y=67649x-4325	753.438	536.321	501.302	451.21	350.569	414.364	441.466	459.889	398.377	478.548	41.2341	420 ± 17
	359.841	727.379	PCB-138	24421.9	43842.8	38447.6	19167.3	20056	27700.4	26946.2	21319	17391.5	y=56450x-3851	515.872	870.228	771.786	419.997	436.212	575.692	561.931	459.256	387.595	555.397	58.3495	473 ± 54
	359.841	678.973	PCB-146	35159.3	28819	30344.9	18794	22658.6	23530	10590	24047.9	22272.5	y=110245x-6107	385.544	326.308	340.565	232.647	268.754	276.894	155.999	281.733	265.146	281.51	23.3553	378 ± 26
	359.841	651.323	PCB-149	47909.3	35968	29201.7	25651.4	22143.6	23703.1	23477.2	18012.5	25738.5	y=105077x-3850	507.365	390.312	323.986	289.185	254.8	270.088	267.873	214.306	290.039	311.995	31.1163	373 ± 22
	359.841	635.505	PCB-151	42119	25807.8	22899.5	21122.5	19838.5	23259.6	22998.8	18243.6	17837.9	y=71521x-3206	652.748	417.845	375.961	350.37	331.878	381.148	377.392	308.91	303.068	388.813	37.357	381 ± 18
	359.841	687.47	PCB-153	74713.6	43699	42394.1	40414.9	12755.8	41103.7	26024.2	20090.2	36623.7	y=198262x-18186	482.627	321.501	314.723	304.44	160.747	308.019	229.679	198.85	284.744	289.481	32.5769	457 ± 36
	359.841	804.267	PCB-156	70689.7	50064.4	29734.8	25939.2	27318.6	15807.1	37062.2	26225.7	34613.6	y=94365x-5839	835.323	610.196	388.296	346.867	361.923	236.274	468.275	349.993	441.549	448.744	62.8004	418 ± 19
	359.841	811.026	PCB-157	64880.3	48211	41237.8	43421.8	38456.7	32517.2	29738	26104.8	39403.9	y=220405x-26713	428.035	350.136	317.548	327.755	304.552	276.795	263.807	246.829	308.978	313.826	18.9742	420 ± 42
	359.841	727.379	PCB-158	18845.6	33832.2	29668.9	14790.8	15476.6	21375.6	20793.6	16451.2	13420.5	y=56450x-3851	414.127	687.573	611.609	340.143	352.656	460.289	449.67	370.439	315.14	444.627	45.0266	365 ± 48
	359.841	771.604	PCB-167	47830.7	58218.7	38682.1	52478.7	32881.3	21284.4	35887.6	45623.5	27234.2	y=161290x-14494	398.006	464.344	339.583	427.688	302.539	228.48	321.737	383.911	266.476	348.085	27.2243	403 ± 26
	393.803	872.63	PCB-170	29418.5	22738.8	22472	23809.2	5559.74	19340.3	21125.2	18782.4	18310.2	y=71476x-4970	495.552	399.294	395.449	414.719	151.736	350.321	376.042	342.281	335.477	362.319	32.7779	422 ± 23
	393.803	817	PCB-172	28360	24680	18760	20260	21240	15480	17690	16690	17960	y=88271x-2739	362.88	319.94	250.862	268.365	279.8	212.589	238.376	226.708	241.527	266.783	16.9897	395 ± 28
	393.802	789.98	PCB-177	20760.1	18062.7	16701.5	17185.9	13974.9	12609.4	13128.4	13326.5	11403.1	y=76514x-3722	329.571	293.259	274.935	281.455	238.23	219.848	226.836	229.501	203.611	255.249	14.6428	392 ± 9
	393.802	736.577	PCB-178	29212.8	18745	15092	16854.3	13811.1	14321.5	16125.4	15765.8	14491.2	y=109359x-12450	392.402	293.81	259.405	276.003	247.341	252.148	269.138	265.751	253.747	278.861	15.8637	386 ± 15
	186.023	394.576	PCB-18	98824.2	92939.9	76465.5	72806	63289.7	66701.5	69495.8	62738.5	64852.9	y=367672x-26927	352.281	335.796	289.645	279.393	252.734	262.292	270.12	251.19	257.113	283.396	13.0119	407 ± 14
	393.802	828.711	PCB-180	40293.7	31567.5	19040.8	27902.7	22978.4	17897.8	22345.2	21435.9	22203.5	y=119821x-18263	503.363	428.351	320.669	396.847	354.518	310.844	349.075	341.258	347.856	372.531	21.5713	459 ± 49
	393.802	758.039	PCB-183	26238.1	15742.3	26782.5	26128.7	28367.9	4563.05	26318.6	13792	12358.2	y=99136x-3032	304.111	195.062	309.767	302.975	326.239	78.9124	304.948	174.799	159.902	239.635	31.4328	407 ± 36
	393.802	748.361	PCB-187	35509.8	25196.9	22436.3	23983.9	18916.1	15712.7	19713.8	19994.3	16667.6	y=97561x-5257	430.393	321.515	292.37	308.708	255.205	221.385	263.627	266.588	231.466	287.917	22.2234	411 ± 38
	393.802	921.133	PCB-189	50414.2	37037.9	13847.5	30366.1	22425.5	27806.5	19806.7	17303.2	28541.4	y=92427x-5903	627.598	478.533	220.1	404.183	315.693	375.659	286.51	258.611	383.848	372.304	44.0664	402 ± 31
	427.763	972.509	PCB-194	31136.6	5788.07	3606.9	14653.4	13493.4	14949.3	8579.84	8231.94	12282.3	y=74606x-17031	664.996	315.037	284.924	437.43	421.416	441.515	353.58	348.777	404.695	408.041	39.2281	387 ± 20
	429.76	936.562	PCB-195	29486.2	13719.7	15243.8	15488.7	12972.8	13321.3	12390.2	12781.3	9311.53	y=73874x-11599	572.836	353.01	374.26	377.674	342.597	347.455	334.474	339.926	291.548	370.42	28.2531	385 ± 25
	429.76	894.017	PCB-196	12660.2	21408.5	19849.2	10538	15358.6	18444.1	13305	22154.2	18488.5	y=64672x-4381	271.411	410.742	385.908	237.612	314.387	363.529	281.68	422.618	364.237	339.125	23.156	397 ± 2
	357.826	883.011	PCB-199	34126	16188.2	13781.3	15232.7	5563.39	13014	14165	14244.4	8015.41	y=52417x+1449	642.102	289.624	242.327	270.848	80.8465	227.25	249.868	251.427	129.029	264.814	55.5651	379 ± 21
	429.76	894.017	PCB-203	12692.1	21462.4	19899.2	10564.5	15397.2	18490.5	13338.5	22210	18535.1	y=64672x-4381	271.919	411.601	386.705	238.035	315.003	364.269	282.214	423.507	364.979	339.804	23.2144	398 ± 49
	463.721	1027.15	PCB-206	29126.3	15524.2	14753.1	12434	5936.56	13236.4	8912.36	14591.1	8441.59	y=63625x-1902	502.311	282.112	269.629	232.084	126.9	245.075	175.074	267.005	167.453	251.96	38.1728	366 ± 8
	497.683	1065.36	PCB-209	0	0	40840	22630	19660	27795.1	12004.4	9163.96	6477	y=61021x+2076	-35.0383	-35.0383	654.318	346.943	296.811	434.127	167.588	119.644	74.2898	224.849	81.0501	338 ± 16
	255.961	438.068	PCB-28	114153	41345.4	88014.9	85939.6	78403.7	73474.6	78949.6	32186.7	72692.3	y=140025x-8722	903.846	368.287	711.58	696.314	640.881	604.624	644.897	300.917	598.87	607.802	63.781	484 ± 18
	219.984	491.89	PCB-44	57063.5	40182.3	31570.1	38066.2	25519.6	25061.6	40547	37095.1	34533	y=253999x-25958	336.664	268.208	233.284	259.627	208.749	206.891	269.687	255.689	245.299	253.789	13.7426	408 ± 21
	291.919	472.531	PCB-49	30855.2	19101.3	23143.1	34985.8	11135.8	18297	20831.4	11450.5	16935.3	y=157104x-23861	358.725	281.665	308.163	385.807	229.442	276.392	293.008	231.505	267.464	292.464	18.5564	414 ± 15
	291.919	472.531	PCB-52	29886.3	18501.5	22416.3	33887.2	10786.1	17722.5	20177.3	11091	16403.5	y=157104x-23861	352.373	277.733	303.399	378.604	227.149	272.625	288.72	229.148	263.978	288.192	17.9737	401 ± 14
	291.919	535.451	PCB-66	71877.9	101072	74794.5	68255.1	68142	59887.3	51750.3	46382.9	64132.8	y=193894x-15678	465.111	620.195	480.605	445.867	445.266	401.415	358.19	329.677	423.968	441.144	29.4241	414 ± 6
	291.919	543.887	PCB-74	83003.6	7766.92	80777.1	66180.3	46588.7	43546.5	48860.3	61285.6	38918.2	y=415698x-48309	325.361	138.942	319.844	283.677	235.133	227.595	240.762	271.549	216.128	250.999	20.3241	414 ± 46
	253.945	617.372	PCB-87	26569.2	20523.8	17295.9	18058.7	13490.1	10922.5	15052.8	12572.2	11451.7	y=47218x-2442	632.838	500.966	430.552	447.192	347.535	291.526	381.624	327.512	303.07	406.979	38.8581	396 ± 23
	325.88	577.682	PCB-99	60035.5	46468.4	38775.4	44701.4	26154.2	36570.1	31471.5	36599.5	33623.1	y=114238x-1152	551.682	429.358	359.995	413.426	246.199	340.112	294.141	340.377	313.54	365.426	31.7139	385 ± 28
	372.826	578.351	trans-Chlordane	26339.3	14853.7	18387.8	16252.4	2805.27	7747.47	9885.63	16066.7	7132.71	y=100487x+1133	258.364	140.635	176.86	154.972	17.1379	67.796	89.7122	153.068	61.4946	124.449	25.7961	412 ± 6
	408.784	582.862	trans-Nonachlor	41898.9	36812.8	7615.79	10082	14797.6	17060.9	25414.9	17018.3	16743.4	y=100487x+1133	417.851	365.718	66.4462	91.7255	140.06	163.259	248.889	162.822	160.005	201.864	42.3462	469 ± 6
	182.934	360.394	α-BHC	20265	13509.5	15853.6	18133.6	15147.5	15226	13214.9	15469.5	14105.6	y=73205x-3167	329.686	234.637	267.618	299.698	257.683	258.788	230.492	262.214	243.024	264.871	11.2434	260 ± 44
	182.934	377.999	β-BHC	23618.9	23190	6065.04	16484.4	16457.2	17088	17133.5	17657.5	13138.5	y=77816x+82	311.539	305.862	79.1893	217.104	216.744	225.093	225.695	232.631	172.817	220.742	24.379	278 ± 47
	182.934	385.246	γ-BHC	24305.5	19876.7	16720.8	23914.6	22214.4	20162.1	20500.1	17218.6	9143.52	y=37704x-1276	698.827	577.843	491.63	688.148	641.703	585.64	594.872	505.227	284.634	563.169	44.7166	315 ± 43
Co-eluting chemicals: intensities were prorated based on the mass fractions reported in SRM01958.			2,4'-DDT+4,4'-DDD	15478.9	24506.3	12664	21019.8	32478.3	42528.4	47300	29390.2	25242.2
			2,4'-DDT	6645.96	10521.9	5437.34	9024.95	13944.7	18259.8	20308.5	12618.8	10837.9
			4,4'-DDD	8832.97	13984.4	7226.63	11994.8	18533.5	24268.6	26991.5	16771.4	14404.3
			PCB-138+158	43267.5	77675	68116.4	33958.2	35532.6	49076	47739.8	37770.2	30812
			PCB-138	24421.9	43842.8	38447.6	19167.3	20056	27700.4	26946.2	21319	17391.5
			PCB-158	18845.6	33832.2	29668.9	14790.8	15476.6	21375.6	20793.6	16451.2	13420.5
			PCB-49+52	60741.4	37602.9	45559.4	68873.1	21921.8	36019.5	41008.8	22541.5	33338.8
			PCB-49	30855.2	19101.3	23143.1	34985.8	11135.8	18297	20831.4	11450.5	16935.3
			PCB-52	29886.3	18501.5	22416.3	33887.2	10786.1	17722.5	20177.3	11091	16403.5
			PCB-196+203	25352.3	42870.9	39748.4	21102.5	30755.8	36934.6	26643.4	44364.1	37023.6
			PCB-196	12660.2	21408.5	19849.2	10538	15358.6	18444.1	13305	22154.2	18488.5
			PCB-203	12692.1	21462.4	19899.2	10564.5	15397.2	18490.5	13338.5	22210	18535.1

## Sheet: Fig 2F
Scatter plot by SigmaPlot 14.0
PCBs										Pesticides											PBDEs
time	m/z 186.0230	m/z 291.9289	m/z 325.8800	m/z 359.8409	m/z 393.8020	m/z 429.7601	m/z 463.7207	m/z 497.6818		Time	m/z 114.9945	m/z 375.7516	m/z 408.7837	m/z 271.8100	m/z 245.9999	m/z 235.0077	m/z 372.8253	m/z 283.8097	m/z 182.9338		Time	m/z 403.7863	m/z 245.9675	m/z 325.8758	m/z 483.6948	m/z 561.6064	m/z 467.6996
3.00333	0	0	0	0	0	0	0	0		3.00333	0	0	0	0	0	0	0	0	0		3.00333	0	0	0	0	0	0
3.00588	0	0	0	0	0	0	0	0		3.00588	0	0	0	0	0	0	0	0	0		3.00588	0	0	0	0	0	0
3.00813	0	0	0	0	0	0	0	0		3.00813	0	0	0	0	0	0	0	0	0		3.00813	0	0	0	0	0	0
3.01037	0	0	0	0	0	0	0	0		3.01037	0	0	0	0	0	0	0	0	0		3.01037	0	0	0	0	0	0
3.01262	0	0	0	0	0	0	0	0		3.01262	0	0	0	0	0	0	0	0	0		3.01262	0	0	0	0	0	0
3.01486	0	0	0	0	0	0	0	0		3.01486	0	0	0	0	0	0	0	0	0		3.01486	0	0	0	0	0	0
3.01711	0	0	0	0	0	0	0	0		3.01711	0	0	0	0	0	0	0	0	0		3.01711	0	0	0	0	0	0
3.01936	0	0	0	0	0	0	0	0		3.01936	0	0	0	0	0	0	0	0	0		3.01936	0	0	0	0	0	0
3.0216	0	0	0	0	0	0	0	0		3.0216	0	0	0	0	0	0	0	0	0		3.0216	0	0	0	0	0	0
3.02385	0	0	0	0	0	0	0	0		3.02385	0	0	0	0	0	0	0	0	0		3.02385	0	0	0	0	0	0
3.02609	0	0	0	0	0	0	0	0		3.02609	0	0	0	0	0	0	0	0	0		3.02609	0	0	0	0	0	0
3.02834	0	0	0	0	0	0	0	0		3.02834	0	0	0	0	0	0	0	0	0		3.02834	0	0	0	0	0	0
3.03058	0	0	0	0	0	0	0	0		3.03058	0	0	0	0	0	0	0	0	0		3.03058	0	0	0	0	0	0
3.03283	0	0	0	0	0	0	0	0		3.03283	0	0	0	0	0	0	0	0	0		3.03283	0	0	0	0	0	0
3.03507	0	0	0	0	0	0	0	0		3.03507	0	0	0	0	0	0	0	0	0		3.03507	0	0	0	0	0	0
3.03732	0	0	0	0	0	0	0	0		3.03732	0	0	0	0	0	0	0	0	0		3.03732	0	0	0	0	0	0
3.03957	0	0	0	0	0	0	0	0		3.03957	0	0	0	0	0	0	0	0	0		3.03957	0	0	0	0	0	0
3.04181	0	0	0	0	0	0	0	0		3.04181	0	0	0	0	0	0	0	0	0		3.04181	0	0	0	0	0	0
3.04406	0	0	0	0	0	0	0	0		3.04406	0	0	0	0	0	0	0	0	0		3.04406	0	0	0	0	0	0
3.0463	0	0	0	0	0	0	0	0		3.0463	0	0	0	0	0	0	0	0	0		3.0463	0	0	0	0	0	0
3.04855	0	0	0	0	0	0	0	0		3.04855	0	0	0	0	0	0	0	0	0		3.04855	0	0	0	0	0	0
3.05079	0	0	0	0	0	0	0	0		3.05079	0	0	0	0	0	0	0	0	0		3.05079	0	0	0	0	0	0
3.05304	0	0	0	0	0	0	0	0		3.05304	0	0	0	0	0	0	0	0	0		3.05304	0	0	0	0	0	0
3.05528	0	0	0	0	0	0	0	0		3.05528	0	0	0	0	0	0	0	0	0		3.05528	0	0	0	0	0	0
3.05753	0	0	0	0	0	0	0	0		3.05753	0	0	0	0	0	0	0	0	0		3.05753	0	0	0	0	0	0
3.05977	0	0	0	0	0	0	0	0		3.05977	0	0	0	0	0	0	0	0	0		3.05977	0	0	0	0	0	0
3.06202	0	0	0	0	0	0	0	0		3.06202	0	0	0	0	0	0	0	0	0		3.06202	0	0	0	0	0	0
3.06427	0	0	0	0	0	0	0	0		3.06427	0	0	0	0	0	0	0	0	0		3.06427	0	0	0	0	0	0
3.06651	0	0	0	0	0	0	0	0		3.06651	0	0	0	0	0	0	0	0	0		3.06651	0	0	0	0	0	0
3.06876	0	0	0	0	0	0	0	0		3.06876	0	0	0	0	0	0	0	0	0		3.06876	0	0	0	0	0	0
3.071	0	0	0	0	0	0	0	0		3.071	0	0	0	0	0	0	0	0	0		3.071	0	0	0	0	0	0
3.07325	0	0	0	0	0	0	0	0		3.07325	0	0	0	0	0	0	0	0	0		3.07325	0	0	0	0	0	0
3.07549	0	0	0	0	0	0	0	0		3.07549	0	0	0	0	0	0	0	0	0		3.07549	0	0	0	0	0	0
3.07774	0	0	0	0	0	0	0	0		3.07774	0	0	0	0	0	0	0	0	0		3.07774	0	0	0	0	0	0
3.07998	0	0	0	0	0	0	0	0		3.07998	0	0	0	0	0	0	0	0	0		3.07998	0	0	0	0	0	0
3.08223	0	0	0	0	0	0	0	0		3.08223	0	0	0	0	0	0	0	0	0		3.08223	0	0	0	0	0	0
3.08448	0	0	0	0	0	0	0	0		3.08448	0	0	0	0	0	0	0	0	0		3.08448	0	0	0	0	0	0
3.08672	0	0	0	0	0	0	0	0		3.08672	0	0	0	0	0	0	0	0	0		3.08672	0	0	0	0	0	0
3.08897	0	0	0	0	0	0	0	0		3.08897	0	0	0	0	0	0	0	0	0		3.08897	0	0	0	0	0	0
3.09475	0	0	0	0	0	0	0	0		3.09475	0	0	0	0	0	0	0	0	0		3.09475	0	0	0	0	0	0
3.097	0	0	0	0	0	0	0	0		3.097	0	0	0	0	0	0	0	0	0		3.097	0	0	0	0	0	0
3.09924	0	0	0	0	0	0	0	0		3.09924	0	0	0	0	0	0	0	0	0		3.09924	0	0	0	0	0	0
3.10149	0	0	0	0	0	0	0	0		3.10149	0	0	0	0	0	0	0	0	0		3.10149	0	0	0	0	0	0
3.10373	0	0	0	0	0	0	0	0		3.10373	0	0	0	0	0	0	0	0	0		3.10373	0	0	0	0	0	0
3.10598	0	0	0	0	0	0	0	0		3.10598	0	0	0	0	0	0	0	0	0		3.10598	0	0	0	0	0	0
3.10822	0	0	0	0	0	0	0	0		3.10822	0	0	0	0	0	0	0	0	0		3.10822	0	0	0	0	0	0
3.11047	0	0	0	0	0	0	0	0		3.11047	0	0	0	0	0	0	0	0	0		3.11047	0	0	0	0	0	0
3.11272	0	0	0	0	0	0	0	0		3.11272	0	0	0	0	0	0	0	0	0		3.11272	0	0	0	0	0	0
3.11496	0	0	0	0	0	0	0	0		3.11496	0	0	0	0	0	0	0	0	0		3.11496	0	0	0	0	0	0
3.11721	0	0	0	0	0	0	0	0		3.11721	0	0	0	0	0	0	0	0	0		3.11721	0	0	0	0	0	0
3.11945	0	0	0	0	0	0	0	0		3.11945	0	0	0	0	0	0	0	0	0		3.11945	0	0	0	0	0	0
3.1217	0	0	0	0	0	0	0	0		3.1217	0	0	0	0	0	0	0	0	0		3.1217	0	0	0	0	0	0
3.12394	0	0	0	0	0	0	0	0		3.12394	0	0	0	0	0	0	0	0	0		3.12394	0	0	0	0	0	0
3.12619	0	0	0	0	0	0	0	0		3.12619	0	0	0	0	0	0	0	0	0		3.12619	0	0	0	0	0	0
3.12843	0	0	0	0	0	0	0	0		3.12843	0	0	0	0	0	0	0	0	0		3.12843	0	0	0	0	0	0
3.13068	0	0	0	0	0	0	0	0		3.13068	0	0	0	0	0	0	0	0	0		3.13068	0	0	0	0	0	0
3.13293	0	0	0	0	0	0	0	0		3.13293	0	0	0	0	0	0	0	0	0		3.13293	0	0	0	0	0	0
3.13517	0	0	0	0	0	0	0	0		3.13517	0	0	0	0	0	0	0	0	0		3.13517	0	0	0	0	0	0
3.13742	0	0	0	0	0	0	0	0		3.13742	0	0	0	0	0	0	0	0	0		3.13742	0	0	0	0	0	0
3.13966	0	0	0	0	0	0	0	0		3.13966	0	0	0	0	0	0	0	0	0		3.13966	0	0	0	0	0	0
3.14191	0	0	0	0	0	0	0	0		3.14191	0	0	0	0	0	0	0	0	0		3.14191	0	0	0	0	0	0
3.14415	0	0	0	0	0	0	0	0		3.14415	0	0	0	0	0	0	0	0	0		3.14415	0	0	0	0	0	0
3.1464	0	0	0	0	0	0	0	0		3.1464	0	0	0	0	0	0	0	0	0		3.1464	0	0	0	0	0	0
3.14864	0	0	0	0	0	0	0	0		3.14864	0	0	0	0	0	0	0	0	0		3.14864	0	0	0	0	0	0
3.15089	0	0	0	0	0	0	0	0		3.15089	0	0	0	0	0	0	0	0	0		3.15089	0	0	0	0	0	0
3.15314	0	0	0	0	0	0	0	0		3.15314	0	0	0	0	0	0	0	0	0		3.15314	0	0	0	0	0	0
3.15538	0	0	0	0	0	0	0	0		3.15538	0	0	0	0	0	0	0	0	0		3.15538	0	0	0	0	0	0
3.15763	0	0	0	0	0	0	0	0		3.15763	0	0	0	0	0	0	0	0	0		3.15763	0	0	0	0	0	0
3.15987	0	0	0	0	0	0	0	0		3.15987	0	0	0	0	0	0	0	0	0		3.15987	0	0	0	0	0	0
3.16212	0	0	0	0	0	0	0	0		3.16212	0	0	0	0	0	0	0	0	0		3.16212	0	0	0	0	0	0
3.16436	0	0	0	0	0	0	0	0		3.16436	0	0	0	0	0	0	0	0	0		3.16436	0	0	0	0	0	0
3.16661	0	0	0	0	0	0	0	0		3.16661	0	0	0	0	0	0	0	0	0		3.16661	0	0	0	0	0	0
3.16885	0	0	0	0	0	0	0	0		3.16885	0	0	0	0	0	0	0	0	0		3.16885	0	0	0	0	0	0
3.1711	0	0	0	0	0	0	0	0		3.1711	0	0	0	0	0	0	0	0	0		3.1711	0	0	0	0	0	0
3.17335	0	0	0	0	0	0	0	0		3.17335	0	0	0	0	0	0	0	0	0		3.17335	0	0	0	0	0	0
3.17559	0	0	0	0	0	0	0	0		3.17559	0	0	0	0	0	0	0	0	0		3.17559	0	0	0	0	0	0
3.17784	0	0	0	0	0	0	0	0		3.17784	0	0	0	0	0	0	0	0	0		3.17784	0	0	0	0	0	0
3.18008	0	0	0	0	0	0	0	0		3.18008	0	0	0	0	0	0	0	0	0		3.18008	0	0	0	0	0	0
3.18233	0	0	0	0	0	0	0	0		3.18233	0	0	0	0	0	0	0	0	0		3.18233	0	0	0	0	0	0
3.18457	0	0	0	0	0	0	0	0		3.18457	0	0	0	0	0	0	0	0	0		3.18457	0	0	0	0	0	0
3.18682	0	0	0	0	0	0	0	0		3.18682	0	0	0	0	0	0	0	0	0		3.18682	0	0	0	0	0	0
3.18906	0	0	0	0	0	0	0	0		3.18906	0	0	0	0	0	0	0	0	0		3.18906	0	0	0	0	0	0
3.19131	0	0	0	0	0	0	0	0		3.19131	0	0	0	0	0	0	0	0	0		3.19131	0	0	0	0	0	0
3.19356	0	0	0	0	0	0	0	0		3.19356	0	0	0	0	0	0	0	0	0		3.19356	0	0	0	0	0	0
3.1958	0	0	0	0	0	0	0	0		3.1958	0	0	0	0	0	0	0	0	0		3.1958	0	0	0	0	0	0
3.19805	0	0	0	0	0	0	0	0		3.19805	0	0	0	0	0	0	0	0	0		3.19805	0	0	0	0	0	0
3.20029	0	0	0	0	0	0	0	0		3.20029	0	0	0	0	0	0	0	0	0		3.20029	0	0	0	0	0	0
3.20254	0	0	0	0	0	0	0	0		3.20254	0	0	0	0	0	0	0	0	0		3.20254	0	0	0	0	0	0
3.20478	0	0	0	0	0	0	0	0		3.20478	0	0	0	0	0	0	0	0	0		3.20478	0	0	0	0	0	0
3.20703	0	0	0	0	0	0	0	0		3.20703	0	0	0	0	0	0	0	0	0		3.20703	0	0	0	0	0	0
3.20927	0	0	0	0	0	0	0	0		3.20927	0	0	0	0	0	0	0	0	0		3.20927	0	0	0	0	0	0
3.21152	0	0	0	0	0	0	0	0		3.21152	0	0	0	0	0	0	0	0	0		3.21152	0	0	0	0	0	0
3.21376	0	0	0	0	0	0	0	0		3.21376	0	0	0	0	0	0	0	0	0		3.21376	0	0	0	0	0	0
3.21601	0	0	0	0	0	0	0	0		3.21601	0	0	0	0	0	0	0	0	0		3.21601	0	0	0	0	0	0
3.21826	0	0	0	0	0	0	0	0		3.21826	0	0	0	0	0	0	0	0	0		3.21826	0	0	0	0	0	0
3.2205	0	0	0	0	0	0	0	0		3.2205	0	0	0	0	0	0	0	0	0		3.2205	0	0	0	0	0	0
3.22275	0	0	0	0	0	0	0	0		3.22275	0	0	0	0	0	0	0	0	0		3.22275	0	0	0	0	0	0
3.22499	0	0	0	0	0	0	0	0		3.22499	0	0	0	0	0	0	0	0	0		3.22499	0	0	0	0	0	0
3.22724	0	0	0	0	0	0	0	0		3.22724	0	0	0	0	0	0	0	0	0		3.22724	0	0	0	0	0	0
3.22948	0	0	0	0	0	0	0	0		3.22948	0	0	0	0	0	0	0	0	0		3.22948	0	0	0	0	0	0
3.23173	0	0	0	0	0	0	0	0		3.23173	0	0	0	0	0	0	0	0	0		3.23173	0	0	0	0	0	0
3.23397	0	0	0	0	0	0	0	0		3.23397	0	0	0	0	0	0	0	0	0		3.23397	0	0	0	0	0	0
3.23622	0	0	0	0	0	0	0	0		3.23622	0	0	0	0	0	0	0	0	0		3.23622	0	0	0	0	0	0
3.23847	0	0	0	0	0	0	0	0		3.23847	0	0	0	0	0	0	0	0	0		3.23847	0	0	0	0	0	0
3.24071	0	0	0	0	0	0	0	0		3.24071	0	0	0	0	0	0	0	0	0		3.24071	0	0	0	0	0	0
3.24296	0	0	0	0	0	0	0	0		3.24296	0	0	0	0	0	0	0	0	0		3.24296	0	0	0	0	0	0
3.2452	0	0	0	0	0	0	0	0		3.2452	0	0	0	0	0	0	0	0	0		3.2452	0	0	0	0	0	0
3.24745	0	0	0	0	0	0	0	0		3.24745	0	0	0	0	0	0	0	0	0		3.24745	0	0	0	0	0	0
3.24969	0	0	0	0	0	0	0	0		3.24969	0	0	0	0	0	0	0	0	0		3.24969	0	0	0	0	0	0
3.25194	0	0	0	0	0	0	0	0		3.25194	0	0	0	0	0	0	0	0	0		3.25194	0	0	0	0	0	0
3.25418	0	0	0	0	0	0	0	0		3.25418	0	0	0	0	0	0	0	0	0		3.25418	0	0	0	0	0	0
3.25996	0	0	0	0	0	0	0	0		3.25996	0	0	0	0	0	0	0	0	0		3.25996	0	0	0	0	0	0
3.26221	0	0	0	0	0	0	0	0		3.26221	0	0	0	0	0	0	0	0	0		3.26221	0	0	0	0	0	0
3.26445	0	0	0	0	0	0	0	0		3.26445	0	0	0	0	0	0	0	0	0		3.26445	0	0	0	0	0	0
3.2667	0	0	0	0	0	0	0	0		3.2667	0	0	0	0	0	0	0	0	0		3.2667	0	0	0	0	0	0
3.26894	0	0	0	0	0	0	0	0		3.26894	0	0	0	0	0	0	0	0	0		3.26894	0	0	0	0	0	0
3.27119	0	0	0	0	0	0	0	0		3.27119	0	0	0	0	0	0	0	0	0		3.27119	0	0	0	0	0	0
3.27343	0	0	0	0	0	0	0	0		3.27343	0	0	0	0	0	0	0	0	0		3.27343	0	0	0	0	0	0
3.27568	0	0	0	0	0	0	0	0		3.27568	0	0	0	0	0	0	0	0	0		3.27568	0	0	0	0	0	0
3.27792	0	0	0	0	0	0	0	0		3.27792	0	0	0	0	0	0	0	0	0		3.27792	0	0	0	0	0	0
3.28017	0	0	0	0	0	0	0	0		3.28017	0	0	0	0	0	0	0	0	0		3.28017	0	0	0	0	0	0
3.28242	0	0	0	0	0	0	0	0		3.28242	0	0	0	0	0	0	0	0	0		3.28242	0	0	0	0	0	0
3.28466	0	0	0	0	0	0	0	0		3.28466	0	0	0	0	0	0	0	0	0		3.28466	0	0	0	0	0	0
3.28691	0	0	0	0	0	0	0	0		3.28691	0	0	0	0	0	0	0	0	0		3.28691	0	0	0	0	0	0
3.28915	0	0	0	0	0	0	0	0		3.28915	0	0	0	0	0	0	0	0	0		3.28915	0	0	0	0	0	0
3.2914	0	0	0	0	0	0	0	0		3.2914	0	0	0	0	0	0	0	0	0		3.2914	0	0	0	0	0	0
3.29364	0	0	0	0	0	0	0	0		3.29364	0	0	0	0	0	0	0	0	0		3.29364	0	0	0	0	0	0
3.29589	0	0	0	0	0	0	0	0		3.29589	0	0	0	0	0	0	0	0	0		3.29589	0	0	0	0	0	0
3.29813	0	0	0	0	0	0	0	0		3.29813	0	0	0	0	0	0	0	0	0		3.29813	0	0	0	0	0	0
3.30038	0	0	0	0	0	0	0	0		3.30038	0	0	0	0	0	0	0	0	0		3.30038	0	0	0	0	0	0
3.30263	0	0	0	0	0	0	0	0		3.30263	0	0	0	0	0	0	0	0	0		3.30263	0	0	0	0	0	0
3.30487	0	0	0	0	0	0	0	0		3.30487	0	0	0	0	0	0	0	0	0		3.30487	0	0	0	0	0	0
3.30712	0	0	0	0	0	0	0	0		3.30712	0	0	0	0	0	0	0	0	0		3.30712	0	0	0	0	0	0
3.30936	0	0	0	0	0	0	0	0		3.30936	0	0	0	0	0	0	0	0	0		3.30936	0	0	0	0	0	0
3.31161	0	0	0	0	0	0	0	0		3.31161	0	0	0	0	0	0	0	0	0		3.31161	0	0	0	0	0	0
3.31385	0	0	0	0	0	0	0	0		3.31385	0	0	0	0	0	0	0	0	0		3.31385	0	0	0	0	0	0
3.3161	0	0	0	0	0	0	0	0		3.3161	0	0	0	0	0	0	0	0	0		3.3161	0	0	0	0	0	0
3.31834	0	0	0	0	0	0	0	0		3.31834	0	0	0	0	0	0	0	0	0		3.31834	0	0	0	0	0	0
3.32059	0	0	0	0	0	0	0	0		3.32059	0	0	0	0	0	0	0	0	0		3.32059	0	0	0	0	0	0
3.32283	0	0	0	0	0	0	0	0		3.32283	0	0	0	0	0	0	0	0	0		3.32283	0	0	0	0	0	0
3.32508	0	0	0	0	0	0	0	0		3.32508	0	0	0	0	0	0	0	0	0		3.32508	0	0	0	0	0	0
3.32733	0	0	0	0	0	0	0	0		3.32733	0	0	0	0	0	0	0	0	0		3.32733	0	0	0	0	0	0
3.32957	0	0	0	0	0	0	0	0		3.32957	0	0	0	0	0	0	0	0	0		3.32957	0	0	0	0	0	0
3.33182	0	0	0	0	0	0	0	0		3.33182	0	0	0	0	0	0	0	0	0		3.33182	0	0	0	0	0	0
3.33406	0	0	0	0	0	0	0	0		3.33406	0	0	0	0	0	0	0	0	0		3.33406	0	0	0	0	0	0
3.33631	0	0	0	0	0	0	0	0		3.33631	0	0	0	0	0	0	0	0	0		3.33631	0	0	0	0	0	0
3.33855	0	0	0	0	0	0	0	0		3.33855	0	0	0	0	0	0	0	0	0		3.33855	0	0	0	0	0	0
3.3408	0	0	0	0	0	0	0	0		3.3408	0	0	0	0	0	0	0	0	0		3.3408	0	0	0	0	0	0
3.34305	0	0	0	0	0	0	0	0		3.34305	0	0	0	0	0	0	0	0	0		3.34305	0	0	0	0	0	0
3.34529	0	0	0	0	0	0	0	0		3.34529	0	0	0	0	0	0	0	0	0		3.34529	0	0	0	0	0	0
3.34754	0	0	0	0	0	0	0	0		3.34754	0	0	0	0	0	0	0	0	0		3.34754	0	0	0	0	0	0
3.34978	0	0	0	0	0	0	0	0		3.34978	0	0	0	0	0	0	0	0	0		3.34978	0	0	0	0	0	0
3.35203	0	0	0	0	0	0	0	0		3.35203	0	0	0	0	0	0	0	0	0		3.35203	0	0	0	0	0	0
3.35427	0	0	0	0	0	0	0	0		3.35427	0	0	0	0	0	0	0	0	0		3.35427	0	0	0	0	0	0
3.35652	0	0	0	0	0	0	0	0		3.35652	0	0	0	0	0	0	0	0	0		3.35652	0	0	0	0	0	0
3.35876	0	0	0	0	0	0	0	0		3.35876	0	0	0	0	0	0	0	0	0		3.35876	0	0	0	0	0	0
3.36101	0	0	0	0	0	0	0	0		3.36101	0	0	0	0	0	0	0	0	0		3.36101	0	0	0	0	0	0
3.36325	0	0	0	0	0	0	0	0		3.36325	0	0	0	0	0	0	0	0	0		3.36325	0	0	0	0	0	0
3.3655	0	0	0	0	0	0	0	0		3.3655	0	0	0	0	0	0	0	0	0		3.3655	0	0	0	0	0	0
3.36775	0	0	0	0	0	0	0	0		3.36775	0	0	0	0	0	0	0	0	0		3.36775	0	0	0	0	0	0
3.36999	0	0	0	0	0	0	0	0		3.36999	0	0	0	0	0	0	0	0	0		3.36999	0	0	0	0	0	0
3.37224	0	0	0	0	0	0	0	0		3.37224	0	0	0	0	0	0	0	0	0		3.37224	0	0	0	0	0	0
3.37448	0	0	0	0	0	0	0	0		3.37448	0	0	0	0	0	0	0	0	0		3.37448	0	0	0	0	0	0
3.37673	0	0	0	0	0	0	0	0		3.37673	0	0	0	0	0	0	0	0	0		3.37673	0	0	0	0	0	0
3.37897	0	0	0	0	0	0	0	0		3.37897	0	0	0	0	0	0	0	0	0		3.37897	0	0	0	0	0	0
3.38122	0	0	0	0	0	0	0	0		3.38122	0	0	0	0	0	0	0	0	0		3.38122	0	0	0	0	0	0
3.38346	0	0	0	0	0	0	0	0		3.38346	0	0	0	0	0	0	0	0	0		3.38346	0	0	0	0	0	0
3.38571	0	0	0	0	0	0	0	0		3.38571	0	0	0	0	0	0	0	0	0		3.38571	0	0	0	0	0	0
3.38796	0	0	0	0	0	0	0	0		3.38796	0	0	0	0	0	0	0	0	0		3.38796	0	0	0	0	0	0
3.3902	0	0	0	0	0	0	0	0		3.3902	0	0	0	0	0	0	0	0	0		3.3902	0	0	0	0	0	0
3.39245	0	0	0	0	0	0	0	0		3.39245	0	0	0	0	0	0	0	0	0		3.39245	0	0	0	0	0	0
3.39469	0	0	0	0	0	0	0	0		3.39469	0	0	0	0	0	0	0	0	0		3.39469	0	0	0	0	0	0
3.39694	0	0	0	0	0	0	0	0		3.39694	0	0	0	0	0	0	0	0	0		3.39694	0	0	0	0	0	0
3.39918	0	0	0	0	0	0	0	0		3.39918	0	0	0	0	0	0	0	0	0		3.39918	0	0	0	0	0	0
3.40143	0	0	0	0	0	0	0	0		3.40143	0	0	0	0	0	0	0	0	0		3.40143	0	0	0	0	0	0
3.40367	0	0	0	0	0	0	0	0		3.40367	0	0	0	0	0	0	0	0	0		3.40367	0	0	0	0	0	0
3.40592	0	0	0	0	0	0	0	0		3.40592	0	0	0	0	0	0	0	0	0		3.40592	0	0	0	0	0	0
3.40817	0	0	0	0	0	0	0	0		3.40817	0	0	0	0	0	0	0	0	0		3.40817	0	0	0	0	0	0
3.41041	0	0	0	0	0	0	0	0		3.41041	0	0	0	0	0	0	0	0	0		3.41041	0	0	0	0	0	0
3.41266	0	0	0	0	0	0	0	0		3.41266	0	0	0	0	0	0	0	0	0		3.41266	0	0	0	0	0	0
3.4149	0	0	0	0	0	0	0	0		3.4149	0	0	0	0	0	0	0	0	0		3.4149	0	0	0	0	0	0
3.41715	0	0	0	0	0	0	0	0		3.41715	0	0	0	0	0	0	0	0	0		3.41715	0	0	0	0	0	0
3.41939	0	0	0	0	0	0	0	0		3.41939	0	0	0	0	0	0	0	0	0		3.41939	0	0	0	0	0	0
3.42164	0	0	0	0	0	0	0	0		3.42164	0	0	0	0	0	0	0	0	0		3.42164	0	0	0	0	0	0
3.42538	0	0	0	0	0	0	0	0		3.42538	0	0	0	0	0	0	0	0	0		3.42538	0	0	0	0	0	0
3.42762	0	0	0	0	0	0	0	0		3.42762	0	0	0	0	0	0	0	0	0		3.42762	0	0	0	0	0	0
3.42987	0	0	0	0	0	0	0	0		3.42987	0	0	0	0	0	0	0	0	0		3.42987	0	0	0	0	0	0
3.43211	0	0	0	0	0	0	0	0		3.43211	0	0	0	0	0	0	0	0	0		3.43211	0	0	0	0	0	0
3.43436	0	0	0	0	0	0	0	0		3.43436	0	0	0	0	0	0	0	0	0		3.43436	0	0	0	0	0	0
3.4366	0	0	0	0	0	0	0	0		3.4366	0	0	0	0	0	0	0	0	0		3.4366	0	0	0	0	0	0
3.43885	0	0	0	0	0	0	0	0		3.43885	0	0	0	0	0	0	0	0	0		3.43885	0	0	0	0	0	0
3.44109	0	0	0	0	0	0	0	0		3.44109	0	0	0	0	0	0	0	0	0		3.44109	0	0	0	0	0	0
3.44334	0	0	0	0	0	0	0	0		3.44334	0	0	0	0	0	0	0	0	0		3.44334	0	0	0	0	0	0
3.44559	0	0	0	0	0	0	0	0		3.44559	0	0	0	0	0	0	0	0	0		3.44559	0	0	0	0	0	0
3.44783	0	0	0	0	0	0	0	0		3.44783	0	0	0	0	0	0	0	0	0		3.44783	0	0	0	0	0	0
3.45008	0	0	0	0	0	0	0	0		3.45008	0	0	0	0	0	0	0	0	0		3.45008	0	0	0	0	0	0
3.45232	0	0	0	0	0	0	0	0		3.45232	0	0	0	0	0	0	0	0	0		3.45232	0	0	0	0	0	0
3.45457	0	0	0	0	0	0	0	0		3.45457	0	0	0	0	0	0	0	0	0		3.45457	0	0	0	0	0	0
3.45681	0	0	0	0	0	0	0	0		3.45681	0	0	0	0	0	0	0	0	0		3.45681	0	0	0	0	0	0
3.45906	0	0	0	0	0	0	0	0		3.45906	0	0	0	0	0	0	0	0	0		3.45906	0	0	0	0	0	0
3.4613	0	0	0	0	0	0	0	0		3.4613	0	0	0	0	0	0	0	0	0		3.4613	0	0	0	0	0	0
3.46355	0	0	0	0	0	0	0	0		3.46355	0	0	0	0	0	0	0	0	0		3.46355	0	0	0	0	0	0
3.4658	0	0	0	0	0	0	0	0		3.4658	0	0	0	0	0	0	0	0	0		3.4658	0	0	0	0	0	0
3.46804	0	0	0	0	0	0	0	0		3.46804	0	0	0	0	0	0	0	0	0		3.46804	0	0	0	0	0	0
3.47029	0	0	0	0	0	0	0	0		3.47029	0	0	0	0	0	0	0	0	0		3.47029	0	0	0	0	0	0
3.47253	0	0	0	0	0	0	0	0		3.47253	0	0	0	0	0	0	0	0	0		3.47253	0	0	0	0	0	0
3.47478	0	0	0	0	0	0	0	0		3.47478	0	0	0	0	0	0	0	0	0		3.47478	0	0	0	0	0	0
3.47702	0	0	0	0	0	0	0	0		3.47702	0	0	0	0	0	0	0	0	0		3.47702	0	0	0	0	0	0
3.47927	0	0	0	0	0	0	0	0		3.47927	0	0	0	0	0	0	0	0	0		3.47927	0	0	0	0	0	0
3.48151	0	0	0	0	0	0	0	0		3.48151	0	0	0	0	0	0	0	0	0		3.48151	0	0	0	0	0	0
3.48376	0	0	0	0	0	0	0	0		3.48376	0	0	0	0	0	0	0	0	0		3.48376	0	0	0	0	0	0
3.48601	0	0	0	0	0	0	0	0		3.48601	0	0	0	0	0	0	0	0	0		3.48601	0	0	0	0	0	0
3.48825	0	0	0	0	0	0	0	0		3.48825	0	0	0	0	0	0	0	0	0		3.48825	0	0	0	0	0	0
3.4905	0	0	0	0	0	0	0	0		3.4905	0	0	0	0	0	0	0	0	0		3.4905	0	0	0	0	0	0
3.49274	0	0	0	0	0	0	0	0		3.49274	0	0	0	0	0	0	0	0	0		3.49274	0	0	0	0	0	0
3.49499	0	0	0	0	0	0	0	0		3.49499	0	0	0	0	0	0	0	0	0		3.49499	0	0	0	0	0	0
3.49723	0	0	0	0	0	0	0	0		3.49723	0	0	0	0	0	0	0	0	0		3.49723	0	0	0	0	0	0
3.49948	0	0	0	0	0	0	0	0		3.49948	0	0	0	0	0	0	0	0	0		3.49948	0	0	0	0	0	0
3.50172	0	0	0	0	0	0	0	0		3.50172	0	0	0	0	0	0	0	0	0		3.50172	0	0	0	0	0	0
3.50397	0	0	0	0	0	0	0	0		3.50397	0	0	0	0	0	0	0	0	0		3.50397	0	0	0	0	0	0
3.50984	0	0	0	0	0	0	0	0		3.50984	0	0	0	0	0	0	0	0	0		3.50984	0	0	0	0	0	0
3.51209	0	0	0	0	0	0	0	0		3.51209	0	0	0	0	0	0	0	0	0		3.51209	0	0	0	0	0	0
3.51434	0	0	0	0	0	0	0	0		3.51434	0	0	0	0	0	0	0	0	0		3.51434	0	0	0	0	0	0
3.51658	0	0	0	0	0	0	0	0		3.51658	0	0	0	0	0	0	0	0	0		3.51658	0	0	0	0	0	0
3.51883	0	0	0	0	0	0	0	0		3.51883	0	0	0	0	0	0	0	0	0		3.51883	0	0	0	0	0	0
3.52107	0	0	0	0	0	0	0	0		3.52107	0	0	0	0	0	0	0	0	0		3.52107	0	0	0	0	0	0
3.52332	0	0	0	0	0	0	0	0		3.52332	0	0	0	0	0	0	0	0	0		3.52332	0	0	0	0	0	0
3.52556	0	0	0	0	0	0	0	0		3.52556	0	0	0	0	0	0	0	0	0		3.52556	0	0	0	0	0	0
3.52781	0	0	0	0	0	0	0	0		3.52781	0	0	0	0	0	0	0	0	0		3.52781	0	0	0	0	0	0
3.53005	0	0	0	0	0	0	0	0		3.53005	0	0	0	0	0	0	0	0	0		3.53005	0	0	0	0	0	0
3.5323	0	0	0	0	0	0	0	0		3.5323	0	0	0	0	0	0	0	0	0		3.5323	0	0	0	0	0	0
3.53455	0	0	0	0	0	0	0	0		3.53455	0	0	0	0	0	0	0	0	0		3.53455	0	0	0	0	0	0
3.53679	0	0	0	0	0	0	0	0		3.53679	0	0	0	0	0	0	0	0	0		3.53679	0	0	0	0	0	0
3.53904	0	0	0	0	0	0	0	0		3.53904	0	0	0	0	0	0	0	0	0		3.53904	0	0	0	0	0	0
3.54128	0	0	0	0	0	0	0	0		3.54128	0	0	0	0	0	0	0	0	0		3.54128	0	0	0	0	0	0
3.54353	0	0	0	0	0	0	0	0		3.54353	0	0	0	0	0	0	0	0	0		3.54353	0	0	0	0	0	0
3.54577	0	0	0	0	0	0	0	0		3.54577	0	0	0	0	0	0	0	0	0		3.54577	0	0	0	0	0	0
3.54802	0	0	0	0	0	0	0	0		3.54802	0	0	0	0	0	0	0	0	0		3.54802	0	0	0	0	0	0
3.55026	0	0	0	0	0	0	0	0		3.55026	0	0	0	0	0	0	0	0	0		3.55026	0	0	0	0	0	0
3.55251	0	0	0	0	0	0	0	0		3.55251	0	0	0	0	0	0	0	0	0		3.55251	0	0	0	0	0	0
3.55475	0	0	0	0	0	0	0	0		3.55475	0	0	0	0	0	0	0	0	0		3.55475	0	0	0	0	0	0
3.557	0	0	0	0	0	0	0	0		3.557	0	0	0	0	0	0	0	0	0		3.557	0	0	0	0	0	0
3.55925	0	0	0	0	0	0	0	0		3.55925	0	0	0	0	0	0	0	0	0		3.55925	0	0	0	0	0	0
3.56149	0	0	0	0	0	0	0	0		3.56149	0	0	0	0	0	0	0	0	0		3.56149	0	0	0	0	0	0
3.56374	0	0	0	0	0	0	0	0		3.56374	0	0	0	0	0	0	0	0	0		3.56374	0	0	0	0	0	0
3.56598	0	0	0	0	0	0	0	0		3.56598	0	0	0	0	0	0	0	0	0		3.56598	0	0	0	0	0	0
3.56823	0	0	0	0	0	0	0	0		3.56823	0	0	0	0	0	0	0	0	0		3.56823	0	0	0	0	0	0
3.57047	0	0	0	0	0	0	0	0		3.57047	0	0	0	0	0	0	0	0	0		3.57047	0	0	0	0	0	0
3.57272	0	0	0	0	0	0	0	0		3.57272	0	0	0	0	0	0	0	0	0		3.57272	0	0	0	0	0	0
3.57496	0	0	0	0	0	0	0	0		3.57496	0	0	0	0	0	0	0	0	0		3.57496	0	0	0	0	0	0
3.57721	0	0	0	0	0	0	0	0		3.57721	0	0	0	0	0	0	0	0	0		3.57721	0	0	0	0	0	0
3.57946	0	0	0	0	0	0	0	0		3.57946	0	0	0	0	0	0	0	0	0		3.57946	0	0	0	0	0	0
3.5817	0	0	0	0	0	0	0	0		3.5817	0	0	0	0	0	0	0	0	0		3.5817	0	0	0	0	0	0
3.58395	0	0	0	0	0	0	0	0		3.58395	0	0	0	0	0	0	0	0	0		3.58395	0	0	0	0	0	0
3.58619	0	0	0	0	0	0	0	0		3.58619	0	0	0	0	0	0	0	0	0		3.58619	0	0	0	0	0	0
3.58844	0	0	0	0	0	0	0	0		3.58844	0	0	0	0	0	0	0	0	0		3.58844	0	0	0	0	0	0
3.59068	0	0	0	0	0	0	0	0		3.59068	0	0	0	0	0	0	0	0	0		3.59068	0	0	0	0	0	0
3.59293	0	0	0	0	0	0	0	0		3.59293	0	0	0	0	0	0	0	0	0		3.59293	0	0	0	0	0	0
3.59517	0	0	0	0	0	0	0	0		3.59517	0	0	0	0	0	0	0	0	0		3.59517	0	0	0	0	0	0
3.59742	0	0	0	0	0	0	0	0		3.59742	0	0	0	0	0	0	0	0	0		3.59742	0	0	0	0	0	0
3.59967	0	0	0	0	0	0	0	0		3.59967	0	0	0	0	0	0	0	0	0		3.59967	0	0	0	0	0	0
3.60191	0	0	0	0	0	0	0	0		3.60191	0	0	0	0	0	0	0	0	0		3.60191	0	0	0	0	0	0
3.60416	0	0	0	0	0	0	0	0		3.60416	0	0	0	0	0	0	0	0	0		3.60416	0	0	0	0	0	0
3.6064	0	0	0	0	0	0	0	0		3.6064	0	0	0	0	0	0	0	0	0		3.6064	0	0	0	0	0	0
3.60865	0	0	0	0	0	0	0	0		3.60865	0	0	0	0	0	0	0	0	0		3.60865	0	0	0	0	0	0
3.61089	0	0	0	0	0	0	0	0		3.61089	0	0	0	0	0	0	0	0	0		3.61089	0	0	0	0	0	0
3.61314	0	0	0	0	0	0	0	0		3.61314	0	0	0	0	0	0	0	0	0		3.61314	0	0	0	0	0	0
3.61538	0	0	0	0	0	0	0	0		3.61538	0	0	0	0	0	0	0	0	0		3.61538	0	0	0	0	0	0
3.61763	0	0	0	0	0	0	0	0		3.61763	0	0	0	0	0	0	0	0	0		3.61763	0	0	0	0	0	0
3.61988	0	0	0	0	0	0	0	0		3.61988	0	0	0	0	0	0	0	0	0		3.61988	0	0	0	0	0	0
3.62212	0	0	0	0	0	0	0	0		3.62212	0	0	0	0	0	0	0	0	0		3.62212	0	0	0	0	0	0
3.62437	0	0	0	0	0	0	0	0		3.62437	0	0	0	0	0	0	0	0	0		3.62437	0	0	0	0	0	0
3.62661	0	0	0	0	0	0	0	0		3.62661	0	0	0	0	0	0	0	0	0		3.62661	0	0	0	0	0	0
3.62886	0	0	0	0	0	0	0	0		3.62886	0	0	0	0	0	0	0	0	0		3.62886	0	0	0	0	0	0
3.6311	0	0	0	0	0	0	0	0		3.6311	0	0	0	0	0	0	0	0	0		3.6311	0	0	0	0	0	0
3.63335	0	0	0	0	0	0	0	0		3.63335	0	0	0	0	0	0	0	0	0		3.63335	0	0	0	0	0	0
3.63559	0	0	0	0	0	0	0	0		3.63559	0	0	0	0	0	0	0	0	0		3.63559	0	0	0	0	0	0
3.63784	0	0	0	0	0	0	0	0		3.63784	0	0	0	0	0	0	0	0	0		3.63784	0	0	0	0	0	0
3.64008	0	0	0	0	0	0	0	0		3.64008	0	0	0	0	0	0	0	0	0		3.64008	0	0	0	0	0	0
3.64233	0	0	0	0	0	0	0	0		3.64233	0	0	0	0	0	0	0	0	0		3.64233	0	0	0	0	0	0
3.64458	0	0	0	0	0	0	0	0		3.64458	0	0	0	0	0	0	0	0	0		3.64458	0	0	0	0	0	0
3.64682	0	0	0	0	0	0	0	0		3.64682	0	0	0	0	0	0	0	0	0		3.64682	0	0	0	0	0	0
3.64907	0	0	0	0	0	0	0	0		3.64907	0	0	0	0	0	0	0	0	0		3.64907	0	0	0	0	0	0
3.65131	0	0	0	0	0	0	0	0		3.65131	0	0	0	0	0	0	0	0	0		3.65131	0	0	0	0	0	0
3.65356	0	0	0	0	0	0	0	0		3.65356	0	0	0	0	0	0	0	0	0		3.65356	0	0	0	0	0	0
3.6558	0	0	0	0	0	0	0	0		3.6558	0	0	0	0	0	0	0	0	0		3.6558	0	0	0	0	0	0
3.65805	0	0	0	0	0	0	0	0		3.65805	0	0	0	0	0	0	0	0	0		3.65805	0	0	0	0	0	0
3.66029	0	0	0	0	0	0	0	0		3.66029	0	0	0	0	0	0	0	0	0		3.66029	0	0	0	0	0	0
3.66254	0	0	0	0	0	0	0	0		3.66254	0	0	0	0	0	0	0	0	0		3.66254	0	0	0	0	0	0
3.66479	0	0	0	0	0	0	0	0		3.66479	0	0	0	0	0	4282.8	0	0	0		3.66479	0	0	0	0	0	0
3.66703	0	0	0	0	0	0	0	0		3.66703	0	0	0	0	0	0	0	0	0		3.66703	0	0	0	0	0	0
3.66928	0	0	0	0	0	0	0	0		3.66928	0	0	0	0	0	0	0	0	0		3.66928	0	0	0	0	0	0
3.67152	0	0	0	0	0	0	0	0		3.67152	0	0	0	0	0	0	0	0	0		3.67152	0	0	0	0	0	0
3.67727	0	0	0	0	0	0	0	0		3.67727	0	0	0	0	0	0	0	0	0		3.67727	0	0	0	0	0	0
3.67952	0	0	0	0	0	0	0	0		3.67952	0	0	0	0	0	0	0	0	0		3.67952	0	0	0	0	0	0
3.68176	0	0	0	0	0	0	0	0		3.68176	0	0	0	0	0	0	0	0	0		3.68176	0	0	0	0	0	0
3.68401	0	0	0	0	0	0	0	0		3.68401	0	0	0	0	0	0	0	0	0		3.68401	0	0	0	0	0	0
3.68625	0	0	0	0	0	0	0	0		3.68625	0	0	0	0	0	0	0	0	0		3.68625	0	0	0	0	0	0
3.6885	0	0	0	0	0	0	0	0		3.6885	0	0	0	0	0	0	0	0	0		3.6885	0	0	0	0	0	0
3.69075	0	0	0	0	0	0	0	0		3.69075	0	0	0	0	0	0	0	0	0		3.69075	0	0	0	0	0	0
3.69299	0	0	0	0	0	0	0	0		3.69299	0	0	0	0	0	0	0	0	0		3.69299	0	0	0	0	0	0
3.69524	0	0	0	0	0	0	0	0		3.69524	0	0	0	0	0	0	0	0	0		3.69524	0	0	0	0	0	0
3.69748	0	0	0	0	0	0	0	0		3.69748	0	0	0	0	0	0	0	0	0		3.69748	0	0	0	0	0	0
3.69973	0	0	0	0	0	0	0	0		3.69973	0	0	0	0	0	0	0	0	0		3.69973	0	0	0	0	0	0
3.70197	0	0	0	0	0	0	0	0		3.70197	0	0	0	0	0	0	0	0	0		3.70197	0	0	0	0	0	0
3.70422	0	0	0	0	0	0	0	0		3.70422	0	0	0	0	0	0	0	0	0		3.70422	0	0	0	0	0	0
3.70646	0	0	0	0	0	0	0	0		3.70646	0	0	0	0	0	0	0	0	0		3.70646	0	0	0	0	0	0
3.70871	0	0	0	0	0	0	0	0		3.70871	0	0	0	0	0	0	0	0	0		3.70871	0	0	0	0	0	0
3.71096	0	0	0	0	0	0	0	0		3.71096	0	0	0	0	0	0	0	0	0		3.71096	0	0	0	0	0	0
3.7132	0	0	0	0	0	0	0	0		3.7132	0	0	0	0	0	0	0	0	0		3.7132	0	0	0	0	0	0
3.71545	0	0	0	0	0	0	0	0		3.71545	0	0	0	0	0	0	0	0	0		3.71545	0	0	0	0	0	0
3.71769	0	0	0	0	0	0	0	0		3.71769	0	0	0	0	0	0	0	0	0		3.71769	0	0	0	0	0	0
3.71994	0	0	0	0	0	0	0	0		3.71994	0	0	0	0	0	0	0	0	0		3.71994	0	0	0	0	0	0
3.72218	0	0	0	0	0	0	0	0		3.72218	0	0	0	0	0	0	0	0	0		3.72218	0	0	0	0	0	0
3.72443	0	0	0	0	0	0	0	0		3.72443	0	0	0	0	0	0	0	0	0		3.72443	0	0	0	0	0	0
3.72667	0	0	0	0	0	0	0	0		3.72667	0	0	0	0	0	0	0	0	0		3.72667	0	0	0	0	0	0
3.72892	0	0	0	0	0	0	0	0		3.72892	0	0	0	0	0	0	0	0	0		3.72892	0	0	0	0	0	0
3.73117	0	0	0	0	0	0	0	0		3.73117	0	0	0	0	0	0	0	0	0		3.73117	0	0	0	0	0	0
3.73341	0	0	0	0	0	0	0	0		3.73341	0	0	0	0	0	0	0	0	0		3.73341	0	0	0	0	0	0
3.73566	0	0	0	0	0	0	0	0		3.73566	0	0	0	0	0	0	0	0	0		3.73566	0	0	0	0	0	0
3.7379	0	0	0	0	0	0	0	0		3.7379	0	0	0	0	0	0	0	0	0		3.7379	0	0	0	0	0	0
3.74015	0	0	0	0	0	0	0	0		3.74015	0	0	0	0	0	0	0	0	0		3.74015	0	0	0	0	0	0
3.74239	0	0	0	0	0	0	0	0		3.74239	0	0	0	0	0	0	0	0	0		3.74239	0	0	0	0	0	0
3.74464	0	0	0	0	0	0	0	0		3.74464	0	0	0	0	0	0	0	0	0		3.74464	0	0	0	0	0	0
3.74688	0	0	0	0	0	0	0	0		3.74688	0	0	0	0	0	0	0	0	0		3.74688	0	0	0	0	0	0
3.74913	0	0	0	0	0	0	0	0		3.74913	0	0	0	0	0	0	0	0	0		3.74913	0	0	0	0	0	0
3.75137	0	0	0	0	0	0	0	0		3.75137	0	0	0	0	0	0	0	0	0		3.75137	0	0	0	0	0	0
3.75362	0	0	0	0	0	0	0	0		3.75362	0	0	0	0	0	0	0	0	0		3.75362	0	0	0	0	0	0
3.75587	0	0	0	0	0	0	0	0		3.75587	0	0	0	0	0	0	0	0	0		3.75587	0	0	0	0	0	0
3.75811	0	0	0	0	0	0	0	0		3.75811	0	0	0	0	0	0	0	0	0		3.75811	0	0	0	0	0	0
3.76036	0	0	0	0	0	0	0	0		3.76036	0	0	0	0	0	0	0	0	0		3.76036	0	0	0	0	0	0
3.7626	0	0	0	0	0	0	0	0		3.7626	0	0	0	0	0	0	0	0	0		3.7626	0	0	0	0	0	0
3.76485	0	0	0	0	0	0	0	0		3.76485	0	0	0	0	0	0	0	0	0		3.76485	0	0	0	0	0	0
3.76709	0	0	0	0	0	0	0	0		3.76709	0	0	0	0	0	0	0	0	0		3.76709	0	0	0	0	0	0
3.76934	0	0	0	0	0	0	0	0		3.76934	0	0	0	0	0	0	0	0	0		3.76934	0	0	0	0	0	0
3.77158	0	0	0	0	0	0	0	0		3.77158	0	0	0	0	0	0	0	0	0		3.77158	0	0	0	0	0	0
3.77383	0	0	0	0	0	0	0	0		3.77383	0	0	0	0	0	0	0	0	0		3.77383	0	0	0	0	0	0
3.77608	0	0	0	0	0	0	0	0		3.77608	0	0	0	0	0	0	0	0	0		3.77608	0	0	0	0	0	0
3.77832	0	0	0	0	0	0	0	0		3.77832	0	0	0	0	0	0	0	0	0		3.77832	0	0	0	0	0	0
3.78057	0	0	0	0	0	0	0	0		3.78057	0	0	0	0	0	0	0	0	0		3.78057	0	0	0	0	0	0
3.78281	0	0	0	0	0	0	0	0		3.78281	0	0	0	0	0	0	0	0	0		3.78281	0	0	0	0	0	0
3.78506	0	0	0	0	0	0	0	0		3.78506	0	0	0	0	0	0	0	0	0		3.78506	0	0	0	0	0	0
3.7873	0	0	0	0	0	0	0	0		3.7873	0	0	0	0	0	0	0	0	0		3.7873	0	0	0	0	0	0
3.78955	0	0	0	0	0	0	0	0		3.78955	0	0	0	0	0	0	0	0	0		3.78955	0	0	0	0	0	0
3.79179	0	0	0	0	0	0	0	0		3.79179	0	0	0	0	0	0	0	0	0		3.79179	0	0	0	0	0	0
3.79404	0	0	0	0	0	0	0	0		3.79404	0	0	0	0	0	0	0	0	0		3.79404	0	0	0	0	0	0
3.79629	0	0	0	0	0	0	0	0		3.79629	0	0	0	0	0	0	0	0	0		3.79629	0	0	0	0	0	0
3.79853	0	0	0	0	0	0	0	0		3.79853	0	0	0	0	0	0	0	0	0		3.79853	0	0	0	0	0	0
3.80078	0	0	0	0	0	0	0	0		3.80078	0	0	0	0	0	0	0	0	0		3.80078	0	0	0	0	0	0
3.80302	0	0	0	0	0	0	0	0		3.80302	0	0	0	0	0	0	0	0	0		3.80302	0	0	0	0	0	0
3.80527	0	0	0	0	0	0	0	0		3.80527	0	0	0	0	0	0	0	0	0		3.80527	0	0	0	0	0	0
3.80751	0	0	0	0	0	0	0	0		3.80751	0	0	0	0	0	0	0	0	0		3.80751	0	0	0	0	0	0
3.80976	0	0	0	0	0	0	0	0		3.80976	0	0	0	0	0	0	0	0	0		3.80976	0	0	0	0	0	0
3.812	0	0	0	0	0	0	0	0		3.812	0	0	0	0	0	0	0	0	0		3.812	0	0	0	0	0	0
3.81425	0	0	0	0	0	0	0	0		3.81425	0	0	0	0	0	0	0	0	0		3.81425	0	0	0	0	0	0
3.8165	0	0	0	0	0	0	0	0		3.8165	0	0	0	0	0	0	0	0	0		3.8165	0	0	0	0	0	0
3.81874	0	0	0	0	0	0	0	0		3.81874	0	0	0	0	0	0	0	0	0		3.81874	0	0	0	0	0	0
3.82099	0	0	0	0	0	0	0	0		3.82099	0	0	0	0	0	0	0	0	0		3.82099	0	0	0	0	0	0
3.82323	0	0	0	0	0	0	0	0		3.82323	0	0	0	0	0	0	0	0	0		3.82323	0	0	0	0	0	0
3.82548	0	0	0	0	0	0	0	0		3.82548	0	0	0	0	0	0	0	0	0		3.82548	0	0	0	0	0	0
3.82772	0	0	0	0	0	0	0	0		3.82772	0	0	0	0	0	0	0	0	0		3.82772	0	0	0	0	0	0
3.82997	0	0	0	0	0	0	0	0		3.82997	0	0	0	0	0	0	0	0	0		3.82997	0	0	0	0	0	0
3.83221	0	0	0	0	0	0	0	0		3.83221	0	0	0	0	0	0	0	0	0		3.83221	0	0	0	0	0	0
3.83446	0	0	0	0	0	0	0	0		3.83446	0	0	0	0	0	0	0	0	0		3.83446	0	0	0	0	0	0
3.8367	0	0	0	0	0	0	0	0		3.8367	0	0	0	0	0	0	0	0	0		3.8367	0	0	0	0	0	0
3.83895	0	0	0	0	0	0	0	0		3.83895	0	0	0	0	0	0	0	0	0		3.83895	0	0	0	0	0	0
3.84172	0	0	0	0	0	0	0	0		3.84172	0	0	0	0	0	0	0	0	0		3.84172	0	0	0	0	0	0
3.84397	0	0	0	0	0	0	0	0		3.84397	0	0	0	0	0	0	0	0	0		3.84397	0	0	0	0	0	0
3.84622	0	0	0	0	0	0	0	0		3.84622	0	0	0	0	0	0	0	0	0		3.84622	0	0	0	0	0	0
3.84846	0	0	0	0	0	0	0	0		3.84846	0	0	0	0	0	0	0	0	0		3.84846	0	0	0	0	0	0
3.85071	0	0	0	0	0	0	0	0		3.85071	0	0	0	0	0	0	0	0	0		3.85071	0	0	0	0	0	0
3.85295	0	0	0	0	0	0	0	0		3.85295	0	0	0	0	0	0	0	0	0		3.85295	0	0	0	0	0	0
3.8552	0	0	0	0	0	0	0	0		3.8552	0	0	0	0	0	0	0	0	0		3.8552	0	0	0	0	0	0
3.85744	0	0	0	0	0	0	0	0		3.85744	0	0	0	0	0	0	0	0	0		3.85744	0	0	0	0	0	0
3.85969	0	0	0	0	0	0	0	0		3.85969	0	0	0	0	0	0	0	0	0		3.85969	0	0	0	0	0	0
3.86193	0	0	0	0	0	0	0	0		3.86193	0	0	0	0	0	0	0	0	0		3.86193	0	0	0	0	0	0
3.86418	0	0	0	0	0	0	0	0		3.86418	0	0	0	0	0	0	0	0	0		3.86418	0	0	0	0	0	0
3.86643	0	0	0	0	0	0	0	0		3.86643	0	0	0	0	0	0	0	0	0		3.86643	0	0	0	0	0	0
3.86867	0	0	0	0	0	0	0	0		3.86867	0	0	0	0	0	0	0	0	0		3.86867	0	0	0	0	0	0
3.87092	0	0	0	0	0	0	0	0		3.87092	0	0	0	0	0	0	0	0	0		3.87092	0	0	0	0	0	0
3.87316	0	0	0	0	0	0	0	0		3.87316	0	0	0	0	0	0	0	0	0		3.87316	0	0	0	0	0	0
3.87541	0	0	0	0	0	0	0	0		3.87541	0	0	0	0	0	0	0	0	0		3.87541	0	0	0	0	0	0
3.87765	0	0	0	0	0	0	0	0		3.87765	0	0	0	0	0	0	0	0	0		3.87765	0	0	0	0	0	0
3.8799	0	0	0	0	0	0	0	0		3.8799	0	0	0	0	0	0	0	0	0		3.8799	0	0	0	0	0	0
3.88214	0	0	0	0	0	0	0	0		3.88214	0	0	0	0	0	0	0	0	0		3.88214	0	0	0	0	0	0
3.88439	0	0	0	0	0	0	0	0		3.88439	0	0	0	0	0	0	0	0	0		3.88439	0	0	0	0	0	0
3.88663	0	0	0	0	0	0	0	0		3.88663	0	0	0	0	0	0	0	0	0		3.88663	0	0	0	0	0	0
3.88888	0	0	0	0	0	0	0	0		3.88888	0	0	0	0	0	0	0	0	0		3.88888	0	0	0	0	0	0
3.89113	0	0	0	0	0	0	0	0		3.89113	0	0	0	0	0	0	0	0	0		3.89113	0	0	0	0	0	0
3.89337	0	0	0	0	0	0	0	0		3.89337	0	0	0	0	0	0	0	0	0		3.89337	0	0	0	0	0	0
3.89562	0	0	0	0	0	0	0	0		3.89562	0	0	0	0	0	0	0	0	0		3.89562	0	0	0	0	0	0
3.89786	0	0	0	0	0	0	0	0		3.89786	0	0	0	0	0	0	0	0	0		3.89786	0	0	0	0	0	0
3.90011	0	0	0	0	0	0	0	0		3.90011	0	0	0	0	0	0	0	0	0		3.90011	0	0	0	0	0	0
3.90235	0	0	0	0	0	0	0	0		3.90235	0	0	0	0	0	0	0	0	0		3.90235	0	0	0	0	0	0
3.9046	0	0	0	0	0	0	0	0		3.9046	0	0	0	0	0	0	0	0	0		3.9046	0	0	0	0	0	0
3.90684	0	0	0	0	0	0	0	0		3.90684	0	0	0	0	0	0	0	0	0		3.90684	0	0	0	0	0	0
3.90909	0	0	0	0	0	0	0	0		3.90909	0	0	0	0	0	0	0	0	0		3.90909	0	0	0	0	0	0
3.91134	0	0	0	0	0	0	0	0		3.91134	0	0	0	0	0	0	0	0	0		3.91134	0	0	0	0	0	0
3.91358	0	0	0	0	0	0	0	0		3.91358	0	0	0	0	0	0	0	0	0		3.91358	0	0	0	0	0	0
3.91583	0	0	0	0	0	0	0	0		3.91583	0	0	0	0	0	0	0	0	0		3.91583	0	0	0	0	0	0
3.91807	0	0	0	0	0	0	0	0		3.91807	0	0	0	0	0	0	0	0	0		3.91807	0	0	0	0	0	0
3.92032	0	0	0	0	0	0	0	0		3.92032	0	0	0	0	0	0	0	0	0		3.92032	0	0	0	0	0	0
3.92256	0	0	0	0	0	0	0	0		3.92256	0	0	0	0	0	0	0	0	0		3.92256	0	0	0	0	0	0
3.92813	0	0	0	0	0	0	0	0		3.92813	0	0	0	0	0	0	0	0	0		3.92813	0	0	0	0	0	0
3.93037	0	0	0	0	0	0	0	0		3.93037	0	0	0	0	0	0	0	0	0		3.93037	0	0	0	0	0	0
3.93262	0	0	0	0	0	0	0	0		3.93262	0	0	0	0	0	0	0	0	0		3.93262	0	0	0	0	0	0
3.93486	0	0	0	0	0	0	0	0		3.93486	0	0	0	0	0	0	0	0	0		3.93486	0	0	0	0	0	0
3.93711	0	0	0	0	0	0	0	0		3.93711	0	0	0	0	0	0	0	0	0		3.93711	0	0	0	0	0	0
3.93935	0	0	0	0	0	0	0	0		3.93935	0	0	0	0	0	0	0	0	0		3.93935	0	0	0	0	0	0
3.9416	0	0	0	0	0	0	0	0		3.9416	0	0	0	0	0	0	0	0	0		3.9416	0	0	0	0	0	0
3.94385	0	0	0	0	0	0	0	0		3.94385	0	0	0	0	0	0	0	0	0		3.94385	0	0	0	0	0	0
3.94609	0	0	0	0	0	0	0	0		3.94609	0	0	0	0	0	0	0	0	0		3.94609	0	0	0	0	0	0
3.94834	0	0	0	0	0	0	0	0		3.94834	0	0	0	0	0	0	0	0	0		3.94834	0	0	0	0	0	0
3.95058	0	0	0	0	0	0	0	0		3.95058	0	0	0	0	0	0	0	0	0		3.95058	0	0	0	0	0	0
3.95283	0	0	0	0	0	0	0	0		3.95283	0	0	0	0	0	0	0	0	0		3.95283	0	0	0	0	0	0
3.95507	0	0	0	0	0	0	0	0		3.95507	0	0	0	0	0	0	0	0	0		3.95507	0	0	0	0	0	0
3.95732	0	0	0	0	0	0	0	0		3.95732	0	0	0	0	0	0	0	0	0		3.95732	0	0	0	0	0	0
3.95956	0	0	0	0	0	0	0	0		3.95956	0	0	0	0	0	0	0	0	0		3.95956	0	0	0	0	0	0
3.96181	0	0	0	0	0	0	0	0		3.96181	0	0	0	0	0	0	0	0	0		3.96181	0	0	0	0	0	0
3.96405	0	0	0	0	0	0	0	0		3.96405	0	0	0	0	0	0	0	0	0		3.96405	0	0	0	0	0	0
3.9663	0	0	0	0	0	0	0	0		3.9663	0	0	0	0	0	0	0	0	0		3.9663	0	0	0	0	0	0
3.96855	0	0	0	0	0	0	0	0		3.96855	0	0	0	0	0	0	0	0	0		3.96855	0	0	0	0	0	0
3.97079	0	0	0	0	0	0	0	0		3.97079	0	0	0	0	0	0	0	0	0		3.97079	0	0	0	0	0	0
3.97304	0	0	0	0	0	0	0	0		3.97304	0	0	0	0	0	0	0	0	0		3.97304	0	0	0	0	0	0
3.97528	0	0	0	0	0	0	0	0		3.97528	0	0	0	0	0	0	0	0	0		3.97528	0	0	0	0	0	0
3.97753	0	0	0	0	0	0	0	0		3.97753	0	0	0	0	0	0	0	0	0		3.97753	0	0	0	0	0	0
3.97977	0	0	0	0	0	0	0	0		3.97977	0	0	0	0	0	0	0	0	0		3.97977	0	0	0	0	0	0
3.98202	0	0	0	0	0	0	0	0		3.98202	0	0	0	0	0	0	0	0	0		3.98202	0	0	0	0	0	0
3.98426	0	0	0	0	0	0	0	0		3.98426	0	0	0	0	0	0	0	0	0		3.98426	0	0	0	0	0	0
3.98651	0	0	0	0	0	0	0	0		3.98651	0	0	0	0	0	0	0	0	0		3.98651	0	0	0	0	0	0
3.98876	0	0	0	0	0	0	0	0		3.98876	0	0	0	0	0	0	0	0	0		3.98876	0	0	0	0	0	0
3.991	0	0	0	0	0	0	0	0		3.991	0	0	0	0	0	0	0	0	0		3.991	0	0	0	0	0	0
3.99325	0	0	0	0	0	0	0	0		3.99325	0	0	0	0	0	0	0	0	0		3.99325	0	0	0	0	0	0
3.99549	0	0	0	0	0	0	0	0		3.99549	0	0	0	0	0	0	0	0	0		3.99549	0	0	0	0	0	0
3.99774	0	0	0	0	0	0	0	0		3.99774	0	0	0	0	0	0	0	0	0		3.99774	0	0	0	0	0	0
3.99998	0	0	0	0	0	0	0	0		3.99998	0	0	0	0	0	0	0	0	0		3.99998	0	0	0	0	0	0
4.00223	0	0	0	0	0	0	0	0		4.00223	0	0	0	0	0	0	0	0	0		4.00223	0	0	0	0	0	0
4.00447	0	0	0	0	0	0	0	0		4.00447	0	0	0	0	0	0	0	0	0		4.00447	0	0	0	0	0	0
4.01016	0	0	0	0	0	0	0	0		4.01016	0	0	0	0	0	0	0	0	0		4.01016	0	0	0	0	0	0
4.01241	0	0	0	0	0	0	0	0		4.01241	0	0	0	0	0	0	0	0	0		4.01241	0	0	0	0	0	0
4.01465	0	0	0	0	0	0	0	0		4.01465	0	0	0	0	0	0	0	0	0		4.01465	0	0	0	0	0	0
4.0169	8002.12	0	0	0	0	0	0	0		4.0169	0	0	0	0	0	0	0	0	0		4.0169	0	0	0	0	0	0
4.01915	0	0	0	0	0	0	0	0		4.01915	0	0	0	0	0	0	0	0	0		4.01915	0	0	0	0	0	0
4.02139	0	0	0	0	0	0	0	0		4.02139	0	0	0	0	0	0	0	0	0		4.02139	0	0	0	0	0	0
4.02364	0	0	0	0	0	0	0	0		4.02364	0	0	0	0	0	0	0	0	0		4.02364	0	0	0	0	0	0
4.02588	0	0	0	0	0	0	0	0		4.02588	0	0	0	0	0	0	0	0	0		4.02588	0	0	0	0	0	0
4.02813	0	0	0	0	0	0	0	0		4.02813	0	0	0	0	0	0	0	0	0		4.02813	0	0	0	0	0	0
4.03037	0	0	0	0	0	0	0	0		4.03037	0	0	0	0	0	0	0	0	0		4.03037	0	0	0	0	0	0
4.03262	0	0	0	0	0	0	0	0		4.03262	0	0	0	0	0	0	0	0	0		4.03262	0	0	0	0	0	0
4.03486	0	0	0	0	0	0	0	0		4.03486	0	0	0	0	0	0	0	0	0		4.03486	0	0	0	0	0	0
4.03711	0	0	0	0	0	0	0	0		4.03711	0	0	0	0	0	0	0	0	0		4.03711	0	0	0	0	0	0
4.03936	0	0	0	0	0	0	0	0		4.03936	0	0	0	0	0	0	0	0	0		4.03936	0	0	0	0	0	0
4.0416	0	0	0	0	0	0	0	0		4.0416	0	0	0	0	0	0	0	0	0		4.0416	0	0	0	0	0	0
4.04385	0	0	0	0	0	0	0	0		4.04385	0	0	0	0	0	0	0	0	0		4.04385	0	0	0	0	0	0
4.04609	0	0	0	0	0	0	0	0		4.04609	0	0	0	0	0	0	0	0	0		4.04609	0	0	0	0	0	0
4.04834	0	0	0	0	0	0	0	0		4.04834	0	0	0	0	0	0	0	0	0		4.04834	0	0	0	0	0	0
4.05058	0	0	0	0	0	0	0	0		4.05058	0	0	0	0	0	0	0	0	0		4.05058	0	0	0	0	0	0
4.05283	0	0	0	0	0	0	0	0		4.05283	0	0	0	0	0	0	0	0	0		4.05283	0	0	0	0	0	0
4.05507	0	0	0	0	0	0	0	0		4.05507	0	0	0	0	0	0	0	0	0		4.05507	0	0	0	0	0	0
4.05732	0	0	0	0	0	0	0	0		4.05732	0	0	0	0	0	0	0	0	0		4.05732	0	0	0	0	0	0
4.05957	0	0	0	0	0	0	0	0		4.05957	0	0	0	0	0	0	0	0	0		4.05957	0	0	0	0	0	0
4.06181	0	0	0	0	0	0	0	0		4.06181	0	0	0	0	0	0	0	0	0		4.06181	0	0	0	0	0	0
4.06406	0	0	0	0	0	0	0	0		4.06406	0	0	0	0	0	0	0	0	0		4.06406	0	0	0	0	0	0
4.0663	0	0	0	0	0	0	0	0		4.0663	0	0	0	0	0	0	0	0	0		4.0663	0	0	0	0	0	0
4.06855	0	0	0	0	0	0	0	0		4.06855	0	0	0	0	0	0	0	0	0		4.06855	0	0	0	0	0	0
4.07079	0	0	0	0	0	0	0	0		4.07079	0	0	0	0	0	0	0	0	0		4.07079	0	0	0	0	0	0
4.07304	0	0	0	0	0	0	0	0		4.07304	0	0	0	0	0	0	0	0	0		4.07304	0	0	0	0	0	0
4.07528	0	0	0	0	0	0	0	0		4.07528	0	0	0	0	0	0	0	0	0		4.07528	0	0	0	0	0	0
4.07753	0	0	0	0	0	0	0	0		4.07753	0	0	0	0	0	0	0	0	0		4.07753	0	0	0	0	0	0
4.07978	0	0	0	0	0	0	0	0		4.07978	0	0	0	0	0	0	0	0	0		4.07978	0	0	0	0	0	0
4.08202	0	0	0	0	0	0	0	0		4.08202	0	0	0	0	0	0	0	0	0		4.08202	0	0	0	0	0	0
4.08427	0	0	0	0	0	0	0	0		4.08427	0	0	0	0	0	0	0	0	0		4.08427	0	0	0	0	0	0
4.08651	0	0	0	0	0	0	0	0		4.08651	0	0	0	0	0	0	0	0	0		4.08651	0	0	0	0	0	0
4.08876	0	0	0	0	0	0	0	0		4.08876	0	0	0	0	0	0	0	0	0		4.08876	0	0	0	0	0	0
4.091	0	0	0	0	0	0	0	0		4.091	0	0	0	0	0	0	0	0	0		4.091	0	0	0	0	0	0
4.09325	0	0	0	0	0	0	0	0		4.09325	0	0	0	0	0	0	0	0	0		4.09325	0	0	0	0	0	0
4.09549	0	0	0	0	0	0	0	0		4.09549	0	0	0	0	0	0	0	0	0		4.09549	0	0	0	0	0	0
4.09774	0	0	0	0	0	0	0	0		4.09774	0	0	0	0	0	0	0	0	0		4.09774	0	0	0	0	0	0
4.09998	0	0	0	0	0	0	0	0		4.09998	0	0	0	0	0	0	0	0	0		4.09998	0	0	0	0	0	0
4.10223	0	0	0	0	0	0	0	0		4.10223	0	0	0	0	0	0	0	0	0		4.10223	0	0	0	0	0	0
4.10448	0	0	0	0	0	0	0	0		4.10448	0	0	0	0	0	0	0	0	0		4.10448	0	0	0	0	0	0
4.10672	0	0	0	0	0	0	0	0		4.10672	0	0	0	0	0	0	0	0	0		4.10672	0	0	0	0	0	0
4.10897	0	0	0	0	0	0	0	0		4.10897	0	0	0	0	0	0	0	0	0		4.10897	0	0	0	0	0	0
4.11121	0	0	0	0	0	0	0	0		4.11121	0	0	0	0	0	0	0	0	0		4.11121	0	0	0	0	0	0
4.11346	0	0	0	0	0	0	0	0		4.11346	0	0	0	0	0	0	0	0	0		4.11346	0	0	0	0	0	0
4.1157	0	0	0	0	0	0	0	0		4.1157	0	0	0	0	0	0	0	0	0		4.1157	0	0	0	0	0	0
4.11795	0	0	0	0	0	0	0	0		4.11795	0	0	0	0	0	0	0	0	0		4.11795	0	0	0	0	0	0
4.12019	0	0	0	0	0	0	0	0		4.12019	0	0	0	0	0	0	0	0	0		4.12019	0	0	0	0	0	0
4.12244	0	0	0	0	0	0	0	0		4.12244	0	0	0	0	0	0	0	0	0		4.12244	0	0	0	0	0	0
4.12469	0	0	0	0	0	0	0	0		4.12469	0	0	0	0	0	0	0	0	0		4.12469	0	0	0	0	0	0
4.12693	0	0	0	0	0	0	0	0		4.12693	0	0	0	0	0	0	0	0	0		4.12693	0	0	0	0	0	0
4.12918	0	0	0	0	0	0	0	0		4.12918	0	0	0	0	0	0	0	0	0		4.12918	0	0	0	0	0	0
4.13142	0	0	0	0	0	0	0	0		4.13142	0	0	0	0	0	0	0	0	0		4.13142	0	0	0	0	0	0
4.13367	0	0	0	0	0	0	0	0		4.13367	0	0	0	0	0	0	0	0	0		4.13367	0	0	0	0	0	0
4.13591	0	0	0	0	0	0	0	0		4.13591	0	0	0	0	0	0	0	0	0		4.13591	0	0	0	0	0	0
4.13816	0	0	0	0	0	0	0	0		4.13816	0	0	0	0	0	0	0	0	0		4.13816	0	0	0	0	0	0
4.1404	0	0	0	0	0	0	0	0		4.1404	0	0	0	0	0	0	0	0	0		4.1404	0	0	0	0	0	0
4.14265	0	0	0	0	0	0	0	0		4.14265	0	0	0	0	0	0	0	0	0		4.14265	0	0	0	0	0	0
4.1449	0	0	0	0	0	0	0	0		4.1449	0	0	0	0	0	0	0	0	0		4.1449	0	0	0	0	0	0
4.14714	0	0	0	0	0	0	0	0		4.14714	0	0	0	0	0	0	0	0	0		4.14714	0	0	0	0	0	0
4.14939	0	0	0	0	0	0	0	0		4.14939	0	0	0	0	0	0	0	0	0		4.14939	0	0	0	0	0	0
4.15163	0	0	0	0	0	0	0	0		4.15163	0	0	0	0	0	0	0	0	0		4.15163	0	0	0	0	0	0
4.15388	0	0	0	0	0	0	0	0		4.15388	0	0	0	0	0	0	0	0	0		4.15388	0	0	0	0	0	0
4.15612	0	0	0	0	0	0	0	0		4.15612	0	0	0	0	0	0	0	0	0		4.15612	0	0	0	0	0	0
4.15837	0	0	0	0	0	0	0	0		4.15837	0	0	0	0	0	0	0	0	0		4.15837	0	0	0	0	0	0
4.16061	0	0	0	0	0	0	0	0		4.16061	0	0	0	0	0	0	0	0	0		4.16061	0	0	0	0	0	0
4.16286	0	0	0	0	0	0	0	0		4.16286	0	0	0	0	0	0	0	0	0		4.16286	0	0	0	0	0	0
4.16511	0	0	0	0	0	0	0	0		4.16511	0	0	0	0	0	0	0	0	0		4.16511	0	0	0	0	0	0
4.16735	0	0	0	0	0	0	0	0		4.16735	0	0	0	0	0	0	0	0	0		4.16735	0	0	0	0	0	0
4.1696	0	0	0	0	0	0	0	0		4.1696	0	0	0	0	0	0	0	0	0		4.1696	0	0	0	0	0	0
4.17184	0	0	0	0	0	0	0	0		4.17184	0	0	0	0	0	0	0	0	0		4.17184	0	0	0	0	0	0
4.17746	0	0	0	0	0	0	0	0		4.17746	0	0	0	0	0	0	0	0	0		4.17746	0	0	0	0	0	0
4.1797	0	0	0	0	0	0	0	0		4.1797	0	0	0	0	0	0	0	0	0		4.1797	0	0	0	0	0	0
4.18195	0	0	0	0	0	0	0	0		4.18195	0	0	0	0	0	0	0	0	0		4.18195	0	0	0	0	0	0
4.18419	0	0	0	0	0	0	0	0		4.18419	0	0	0	0	0	0	0	0	0		4.18419	0	0	0	0	0	0
4.18644	0	0	0	0	0	0	0	0		4.18644	0	0	0	0	0	0	0	0	0		4.18644	0	0	0	0	0	0
4.18869	0	0	0	0	0	0	0	0		4.18869	0	0	0	0	0	0	0	0	0		4.18869	0	0	0	0	0	0
4.19093	0	0	0	0	0	0	0	0		4.19093	0	0	0	0	0	0	0	0	0		4.19093	0	0	0	0	0	0
4.19318	0	0	0	0	0	0	0	0		4.19318	0	0	0	0	0	0	0	0	0		4.19318	0	0	0	0	0	0
4.19542	0	0	0	0	0	0	0	0		4.19542	0	0	0	0	0	0	0	0	0		4.19542	0	0	0	0	0	0
4.19767	0	0	0	0	0	0	0	0		4.19767	0	0	0	0	0	0	0	0	0		4.19767	0	0	0	0	0	0
4.19991	0	0	0	0	0	0	0	0		4.19991	0	0	0	0	0	0	0	0	0		4.19991	0	0	0	0	0	0
4.20216	0	0	0	0	0	0	0	0		4.20216	0	0	0	0	0	0	0	0	0		4.20216	0	0	0	0	0	0
4.2044	0	0	0	0	0	0	0	0		4.2044	0	0	0	0	0	0	0	0	0		4.2044	0	0	0	0	0	0
4.20665	0	0	0	0	0	0	0	0		4.20665	0	0	0	0	0	0	0	0	0		4.20665	0	0	0	0	0	0
4.2089	0	0	0	0	0	0	0	0		4.2089	0	0	0	0	0	0	0	0	0		4.2089	0	0	0	0	0	0
4.21114	0	0	0	0	0	0	0	0		4.21114	0	0	0	0	0	0	0	0	0		4.21114	0	0	0	0	0	0
4.21339	0	0	0	0	0	0	0	0		4.21339	0	0	0	0	0	0	0	0	0		4.21339	0	0	0	0	0	0
4.21563	0	0	0	0	0	0	0	0		4.21563	0	0	0	0	0	0	0	0	0		4.21563	0	0	0	0	0	0
4.21788	0	0	0	0	0	0	0	0		4.21788	0	0	0	0	0	0	0	0	0		4.21788	0	0	0	0	0	0
4.22012	0	0	0	0	0	0	0	0		4.22012	0	0	0	0	0	0	0	0	0		4.22012	0	0	0	0	0	0
4.22237	0	0	0	0	0	0	0	0		4.22237	0	0	0	0	0	0	0	0	0		4.22237	0	0	0	0	0	0
4.22461	0	0	0	0	0	0	0	0		4.22461	0	0	0	0	0	0	0	0	0		4.22461	0	0	0	0	0	0
4.22686	0	0	0	0	0	0	0	0		4.22686	0	0	0	0	0	0	0	0	0		4.22686	0	0	0	0	0	0
4.22911	0	0	0	0	0	0	0	0		4.22911	0	0	0	0	0	0	0	0	0		4.22911	0	0	0	0	0	0
4.23135	0	0	0	0	0	0	0	0		4.23135	0	0	0	0	0	0	0	0	0		4.23135	0	0	0	0	0	0
4.2336	0	0	0	0	0	0	0	0		4.2336	0	0	0	0	0	0	0	0	0		4.2336	0	0	0	0	0	0
4.23584	0	0	0	0	0	0	0	0		4.23584	0	0	0	0	0	0	0	0	0		4.23584	0	0	0	0	0	0
4.23809	0	0	0	0	0	0	0	0		4.23809	0	0	0	0	0	0	0	0	0		4.23809	0	0	0	0	0	0
4.24033	0	0	0	0	0	0	0	0		4.24033	0	0	0	0	0	0	0	0	0		4.24033	0	0	0	0	0	0
4.24258	0	0	0	0	0	0	0	0		4.24258	0	0	0	0	0	0	0	0	0		4.24258	0	0	0	0	0	0
4.24482	0	0	0	0	0	0	0	0		4.24482	0	0	0	0	0	0	0	0	0		4.24482	0	0	0	0	0	0
4.24707	0	0	0	0	0	0	0	0		4.24707	0	0	0	0	0	0	0	0	0		4.24707	0	0	0	0	0	0
4.24931	0	0	0	0	0	0	0	0		4.24931	0	0	0	0	0	0	0	0	0		4.24931	0	0	0	0	0	0
4.25156	0	0	0	0	0	0	0	0		4.25156	0	0	0	0	0	0	0	0	0		4.25156	0	0	0	0	0	0
4.25381	0	0	0	0	0	0	0	0		4.25381	0	0	0	0	0	0	0	0	0		4.25381	0	0	0	0	0	0
4.25605	0	0	0	0	0	0	0	0		4.25605	0	0	0	0	0	0	0	0	0		4.25605	0	0	0	0	0	0
4.2583	0	0	0	0	0	0	0	0		4.2583	0	0	0	0	0	0	0	0	0		4.2583	0	0	0	0	0	0
4.26054	0	0	0	0	0	0	0	0		4.26054	0	0	0	0	0	0	0	0	0		4.26054	0	0	0	0	0	0
4.26279	0	0	0	0	0	0	0	0		4.26279	0	0	0	0	0	0	0	0	0		4.26279	0	0	0	0	0	0
4.26503	0	0	0	0	0	0	0	0		4.26503	0	0	0	0	0	0	0	0	0		4.26503	0	0	0	0	0	0
4.26728	0	0	0	0	0	0	0	0		4.26728	0	0	0	0	0	0	0	0	0		4.26728	0	0	0	0	0	0
4.26952	0	0	0	0	0	0	0	0		4.26952	0	0	0	0	0	0	0	0	0		4.26952	0	0	0	0	0	0
4.27177	0	0	0	0	0	0	0	0		4.27177	0	0	0	0	0	0	0	0	0		4.27177	0	0	0	0	0	0
4.27402	0	0	0	0	0	0	0	0		4.27402	0	0	0	0	0	0	0	0	0		4.27402	0	0	0	0	0	0
4.27626	0	0	0	0	0	0	0	0		4.27626	0	0	0	0	0	0	0	0	0		4.27626	0	0	0	0	0	0
4.27851	0	0	0	0	0	0	0	0		4.27851	0	0	0	0	0	0	0	0	0		4.27851	0	0	0	0	0	0
4.28075	0	0	0	0	0	0	0	0		4.28075	0	0	0	0	0	0	0	0	0		4.28075	0	0	0	0	0	0
4.283	0	0	0	0	0	0	0	0		4.283	0	0	0	0	0	0	0	0	0		4.283	0	0	0	0	0	0
4.28524	0	0	0	0	0	0	0	0		4.28524	0	0	0	0	0	0	0	0	0		4.28524	0	0	0	0	0	0
4.28749	0	0	0	0	0	0	0	0		4.28749	0	0	0	0	0	0	0	0	0		4.28749	0	0	0	0	0	0
4.28973	0	0	0	0	0	0	0	0		4.28973	0	0	0	0	0	0	0	0	0		4.28973	0	0	0	0	0	0
4.29198	0	0	0	0	0	0	0	0		4.29198	0	0	0	0	0	0	0	0	0		4.29198	0	0	0	0	0	0
4.29423	0	0	0	0	0	0	0	0		4.29423	0	0	0	0	0	0	0	0	0		4.29423	0	0	0	0	0	0
4.29647	0	0	0	0	0	0	0	0		4.29647	0	0	0	0	0	0	0	0	0		4.29647	0	0	0	0	0	0
4.29872	0	0	0	0	0	0	0	0		4.29872	0	0	0	0	0	0	0	0	0		4.29872	0	0	0	0	0	0
4.30096	0	0	0	0	0	0	0	0		4.30096	0	0	0	0	0	0	0	0	0		4.30096	0	0	0	0	0	0
4.30321	0	0	0	0	0	0	0	0		4.30321	0	0	0	0	0	0	0	0	0		4.30321	0	0	0	0	0	0
4.30545	0	0	0	0	0	0	0	0		4.30545	0	0	0	0	0	0	0	0	0		4.30545	0	0	0	0	0	0
4.3077	0	0	0	0	0	0	0	0		4.3077	0	0	0	0	0	0	0	0	0		4.3077	0	0	0	0	0	0
4.30994	0	0	0	0	0	0	0	0		4.30994	0	0	0	0	0	0	0	0	0		4.30994	0	0	0	0	0	0
4.31219	0	0	0	0	0	0	0	0		4.31219	0	0	0	0	0	0	0	0	0		4.31219	0	0	0	0	0	0
4.31444	0	0	0	0	0	0	0	0		4.31444	0	0	0	0	0	0	0	0	0		4.31444	0	0	0	0	0	0
4.31668	0	0	0	0	0	0	0	0		4.31668	0	0	0	0	0	0	0	0	0		4.31668	0	0	0	0	0	0
4.31893	0	0	0	0	0	0	0	0		4.31893	0	0	0	0	0	0	0	0	0		4.31893	0	0	0	0	0	0
4.32117	0	0	0	0	0	0	0	0		4.32117	0	0	0	0	0	0	0	0	0		4.32117	0	0	0	0	0	0
4.32342	0	0	0	0	0	0	0	0		4.32342	0	0	0	0	0	0	0	0	0		4.32342	0	0	0	0	0	0
4.32566	0	0	0	0	0	0	0	0		4.32566	0	0	0	0	0	0	0	0	0		4.32566	0	0	0	0	0	0
4.32791	0	0	0	0	0	0	0	0		4.32791	0	0	0	0	0	0	0	0	0		4.32791	0	0	0	0	0	0
4.33015	0	0	0	0	0	0	0	0		4.33015	0	0	0	0	0	0	0	0	0		4.33015	0	0	0	0	0	0
4.3324	0	0	0	0	0	0	0	0		4.3324	0	0	0	0	0	0	0	0	0		4.3324	0	0	0	0	0	0
4.33464	0	0	0	0	0	0	0	0		4.33464	0	0	0	0	0	0	0	0	0		4.33464	0	0	0	0	0	0
4.33689	0	0	0	0	0	0	0	0		4.33689	0	0	0	0	0	0	0	0	0		4.33689	0	0	0	0	0	0
4.33914	0	0	0	0	0	0	0	0		4.33914	0	0	0	0	0	0	0	0	0		4.33914	0	0	0	0	0	0
4.34271	0	0	0	0	0	0	0	0		4.34271	0	0	0	0	0	0	0	0	0		4.34271	0	0	0	0	0	0
4.34495	0	0	0	0	0	0	0	0		4.34495	0	0	0	0	0	0	0	0	0		4.34495	0	0	0	0	0	0
4.3472	0	0	0	0	0	0	0	0		4.3472	0	0	0	0	0	0	0	0	0		4.3472	0	0	0	0	0	0
4.34944	0	0	0	0	0	0	0	0		4.34944	0	0	0	0	0	0	0	0	0		4.34944	0	0	0	0	0	0
4.35169	0	0	0	0	0	0	0	0		4.35169	0	0	0	0	0	0	0	0	0		4.35169	0	0	0	0	0	0
4.35393	0	0	0	0	0	0	0	0		4.35393	0	0	0	0	0	0	0	0	0		4.35393	0	0	0	0	0	0
4.35618	0	0	0	0	0	0	0	0		4.35618	0	0	0	0	0	0	0	0	0		4.35618	0	0	0	0	0	0
4.35842	0	0	0	0	0	0	0	0		4.35842	0	0	0	0	0	0	0	0	0		4.35842	0	0	0	0	0	0
4.36067	0	0	0	0	0	0	0	0		4.36067	0	0	0	0	0	0	0	0	0		4.36067	0	0	0	0	0	0
4.36292	0	0	0	0	0	0	0	0		4.36292	0	0	0	0	0	0	0	0	0		4.36292	0	0	0	0	0	0
4.36516	0	0	0	0	0	0	0	0		4.36516	0	0	0	0	0	0	0	0	0		4.36516	0	0	0	0	0	0
4.36741	0	0	0	0	0	0	0	0		4.36741	0	0	0	0	0	0	0	0	0		4.36741	0	0	0	0	0	0
4.36965	0	0	0	0	0	0	0	0		4.36965	0	0	0	0	0	0	0	0	0		4.36965	0	0	0	0	0	0
4.3719	0	0	0	0	0	0	0	0		4.3719	0	0	0	0	0	0	0	0	0		4.3719	0	0	0	0	0	0
4.37414	0	0	0	0	0	0	0	0		4.37414	0	0	0	0	0	0	0	0	0		4.37414	0	0	0	0	0	0
4.37639	0	0	0	0	0	0	0	0		4.37639	0	0	0	0	0	0	0	0	0		4.37639	0	0	0	0	0	0
4.37863	0	0	0	0	0	0	0	0		4.37863	0	0	0	0	0	0	0	0	0		4.37863	0	0	0	0	0	0
4.38088	0	0	0	0	0	0	0	0		4.38088	0	0	0	0	0	0	0	0	0		4.38088	0	0	0	0	0	0
4.38312	0	0	0	0	0	0	0	0		4.38312	0	0	0	0	0	0	0	0	0		4.38312	0	0	0	0	0	0
4.38537	0	0	0	0	0	0	0	0		4.38537	0	0	0	0	0	0	0	0	0		4.38537	0	0	0	0	0	0
4.38762	0	0	0	0	0	0	0	0		4.38762	0	0	0	0	0	0	0	0	0		4.38762	0	0	0	0	0	0
4.38986	0	0	0	0	0	0	0	0		4.38986	0	0	0	0	0	0	0	0	0		4.38986	0	0	0	0	0	0
4.39211	0	0	0	0	0	0	0	0		4.39211	0	0	0	0	0	0	0	0	0		4.39211	0	0	0	0	0	0
4.39435	0	0	0	0	0	0	0	0		4.39435	0	0	0	0	0	0	0	0	0		4.39435	0	0	0	0	0	0
4.3966	0	0	0	0	0	0	0	0		4.3966	0	0	0	0	0	0	0	0	0		4.3966	0	0	0	0	0	0
4.39884	0	0	0	0	0	0	0	0		4.39884	0	0	0	0	0	0	0	0	0		4.39884	0	0	0	0	0	0
4.40109	0	0	0	0	0	0	0	0		4.40109	0	0	0	0	0	0	0	0	0		4.40109	0	0	0	0	0	0
4.40333	0	0	0	0	0	0	0	0		4.40333	0	0	0	0	0	0	0	0	0		4.40333	0	0	0	0	0	0
4.40558	0	0	0	0	0	0	0	0		4.40558	0	0	0	0	0	0	0	0	0		4.40558	0	0	0	0	0	0
4.40783	0	0	0	0	0	0	0	0		4.40783	0	0	0	0	0	0	0	0	0		4.40783	0	0	0	0	0	0
4.41007	0	0	0	0	0	0	0	0		4.41007	0	0	0	0	0	0	0	0	0		4.41007	0	0	0	0	0	0
4.41232	0	0	0	0	0	0	0	0		4.41232	0	0	0	0	0	0	0	0	0		4.41232	0	0	0	0	0	0
4.41456	0	0	0	0	0	0	0	0		4.41456	0	0	0	0	0	0	0	0	0		4.41456	0	0	0	0	0	0
4.41681	0	0	0	0	0	0	0	0		4.41681	0	0	0	0	0	0	0	0	0		4.41681	0	0	0	0	0	0
4.41905	0	0	0	0	0	0	0	0		4.41905	0	0	0	0	0	0	0	0	0		4.41905	0	0	0	0	0	0
4.4213	0	0	0	0	0	0	0	0		4.4213	0	0	0	0	0	0	0	0	0		4.4213	0	0	0	0	0	0
4.42354	0	0	0	0	0	0	0	0		4.42354	0	0	0	0	0	0	0	0	0		4.42354	0	0	0	0	0	0
4.42579	0	0	0	0	0	0	0	0		4.42579	0	0	0	0	0	0	0	0	0		4.42579	0	0	0	0	0	0
4.42804	0	0	0	0	0	0	0	0		4.42804	0	0	0	0	0	0	0	0	0		4.42804	0	0	0	0	0	0
4.43028	0	0	0	0	0	0	0	0		4.43028	0	0	0	0	0	0	0	0	0		4.43028	0	0	0	0	0	0
4.43253	0	0	0	0	0	0	0	0		4.43253	0	0	0	0	0	0	0	0	0		4.43253	0	0	0	0	0	0
4.43477	0	0	0	0	0	0	0	0		4.43477	0	0	0	0	0	0	0	0	0		4.43477	0	0	0	0	0	0
4.43702	0	0	0	0	0	0	0	0		4.43702	0	0	0	0	0	0	0	0	0		4.43702	0	0	0	0	0	0
4.43926	0	0	0	0	0	0	0	0		4.43926	0	0	0	0	0	0	0	0	0		4.43926	0	0	0	0	0	0
4.44151	0	0	0	0	0	0	0	0		4.44151	0	0	0	0	0	0	0	0	0		4.44151	0	0	0	0	0	0
4.44375	0	0	0	0	0	0	0	0		4.44375	0	0	0	0	0	0	0	0	0		4.44375	0	0	0	0	0	0
4.446	0	0	0	0	0	0	0	0		4.446	0	0	0	0	0	0	0	0	0		4.446	0	0	0	0	0	0
4.44825	0	0	0	0	0	0	0	0		4.44825	0	0	0	0	0	0	0	0	0		4.44825	0	0	0	0	0	0
4.45049	0	0	0	0	0	0	0	0		4.45049	0	0	0	0	0	0	0	0	0		4.45049	0	0	0	0	0	0
4.45274	0	0	0	0	0	0	0	0		4.45274	0	0	0	0	0	0	0	0	0		4.45274	0	0	0	0	0	0
4.45498	0	0	0	0	0	0	0	0		4.45498	0	0	0	0	0	0	0	0	0		4.45498	0	0	0	0	0	0
4.45723	0	0	0	0	0	0	0	0		4.45723	0	0	0	0	0	0	0	0	0		4.45723	0	0	0	0	0	0
4.45947	0	0	0	0	0	0	0	0		4.45947	0	0	0	0	0	0	0	0	0		4.45947	0	0	0	0	0	0
4.46172	0	0	0	0	0	0	0	0		4.46172	0	0	0	0	0	0	0	0	0		4.46172	0	0	0	0	0	0
4.46396	0	0	0	0	0	0	0	0		4.46396	0	0	0	0	0	0	0	0	0		4.46396	0	0	0	0	0	0
4.46621	0	0	0	0	0	0	0	0		4.46621	0	0	0	0	0	0	0	0	0		4.46621	0	0	0	0	0	0
4.46845	0	0	0	0	0	0	0	0		4.46845	0	0	0	0	0	0	0	0	0		4.46845	0	0	0	0	0	0
4.4707	0	0	0	0	0	0	0	0		4.4707	0	0	0	0	0	0	0	0	0		4.4707	0	0	0	0	0	0
4.47295	0	0	0	0	0	0	0	0		4.47295	0	0	0	0	0	0	0	0	0		4.47295	0	0	0	0	0	0
4.47519	0	0	0	0	0	0	0	0		4.47519	0	0	0	0	0	0	0	0	0		4.47519	0	0	0	0	0	0
4.47744	0	0	0	0	0	0	0	0		4.47744	0	0	0	0	0	0	0	0	0		4.47744	0	0	0	0	0	0
4.47968	0	0	0	0	0	0	0	0		4.47968	0	0	0	0	0	0	0	0	0		4.47968	0	0	0	0	0	0
4.48193	0	0	0	0	0	0	0	0		4.48193	0	0	0	0	0	0	0	0	0		4.48193	0	0	0	0	0	0
4.48417	0	0	0	0	0	0	0	0		4.48417	0	0	0	0	0	0	0	0	0		4.48417	0	0	0	0	0	0
4.48642	0	0	0	0	0	0	0	0		4.48642	0	0	0	0	0	0	0	0	0		4.48642	0	0	0	0	0	0
4.48866	0	0	0	0	0	0	0	0		4.48866	0	0	0	0	0	0	0	0	0		4.48866	0	0	0	0	0	0
4.49091	0	0	0	0	0	0	0	0		4.49091	0	0	0	0	0	0	0	0	0		4.49091	0	0	0	0	0	0
4.49316	0	0	0	0	0	0	0	0		4.49316	0	0	0	0	0	0	0	0	0		4.49316	0	0	0	0	0	0
4.4954	0	0	0	0	0	0	0	0		4.4954	0	0	0	0	0	0	0	0	0		4.4954	0	0	0	0	0	0
4.49765	0	0	0	0	0	0	0	0		4.49765	0	0	0	0	0	0	0	0	0		4.49765	0	0	0	0	0	0
4.49989	0	0	0	0	0	0	0	0		4.49989	0	0	0	0	0	0	0	0	0		4.49989	0	0	0	0	0	0
4.50214	0	0	0	0	0	0	0	0		4.50214	0	0	0	0	0	0	0	0	0		4.50214	0	0	0	0	0	0
4.50438	0	0	0	0	0	0	0	0		4.50438	0	0	0	0	0	0	0	0	0		4.50438	0	0	0	0	0	0
4.50795	0	0	0	0	0	0	0	0		4.50795	0	0	0	0	0	0	0	0	0		4.50795	0	0	0	0	0	0
4.51019	0	0	0	0	0	0	0	0		4.51019	0	0	0	0	0	0	0	0	0		4.51019	0	0	0	0	0	0
4.51244	0	0	0	0	0	0	0	0		4.51244	0	0	0	0	0	0	0	0	0		4.51244	0	0	0	0	0	0
4.51468	0	0	0	0	0	0	0	0		4.51468	0	0	0	0	0	0	0	0	0		4.51468	0	0	0	0	0	0
4.51693	0	0	0	0	0	0	0	0		4.51693	0	0	0	0	0	0	0	0	0		4.51693	0	0	0	0	0	0
4.51918	0	0	0	0	0	0	0	0		4.51918	0	0	0	0	0	0	0	0	0		4.51918	0	0	0	0	0	0
4.52142	0	0	0	0	0	0	0	0		4.52142	0	0	0	0	0	0	0	0	0		4.52142	0	0	0	0	0	0
4.52367	0	0	0	0	0	0	0	0		4.52367	0	0	0	0	0	0	0	0	0		4.52367	0	0	0	0	0	0
4.52591	0	0	0	0	0	0	0	0		4.52591	0	0	0	0	0	0	0	0	0		4.52591	0	0	0	0	0	0
4.52816	0	0	0	0	0	0	0	0		4.52816	0	0	0	0	0	0	0	0	0		4.52816	0	0	0	0	0	0
4.5304	0	0	0	0	0	0	0	0		4.5304	0	0	0	0	0	0	0	0	0		4.5304	0	0	0	0	0	0
4.53265	0	0	0	0	0	0	0	0		4.53265	0	0	0	0	0	0	0	0	0		4.53265	0	0	0	0	0	0
4.53489	0	0	0	0	0	0	0	0		4.53489	0	0	0	0	0	0	0	0	0		4.53489	0	0	0	0	0	0
4.53714	0	0	0	0	0	0	0	0		4.53714	0	0	0	0	0	0	0	0	0		4.53714	0	0	0	0	0	0
4.53939	0	0	0	0	0	0	0	0		4.53939	0	0	0	0	0	0	0	0	0		4.53939	0	0	0	0	0	0
4.54163	0	0	0	0	0	0	0	0		4.54163	0	0	0	0	0	0	0	0	0		4.54163	0	0	0	0	0	0
4.54388	0	0	0	0	0	0	0	0		4.54388	0	0	0	0	0	0	0	0	0		4.54388	0	0	0	0	0	0
4.54612	0	0	0	0	0	0	0	0		4.54612	0	0	0	0	0	0	0	0	0		4.54612	0	0	0	0	0	0
4.54837	0	0	0	0	0	0	0	0		4.54837	0	0	0	0	0	0	0	0	0		4.54837	0	0	0	0	0	0
4.55061	0	0	0	0	0	0	0	0		4.55061	0	0	0	0	0	0	0	0	0		4.55061	0	0	0	0	0	0
4.55286	0	0	0	0	0	0	0	0		4.55286	0	0	0	0	0	0	0	0	0		4.55286	0	0	0	0	0	0
4.5551	0	0	0	0	0	0	0	0		4.5551	0	0	0	0	0	0	0	0	0		4.5551	0	0	0	0	0	0
4.55735	0	0	0	0	0	0	0	0		4.55735	0	0	0	0	0	0	0	0	0		4.55735	0	0	0	0	0	0
4.5596	0	0	0	0	0	0	0	0		4.5596	0	0	0	0	0	0	0	0	0		4.5596	0	0	0	0	0	0
4.56184	0	0	0	0	0	0	0	0		4.56184	0	0	0	0	0	0	0	0	0		4.56184	0	0	0	0	0	0
4.56409	0	0	0	0	0	0	0	0		4.56409	0	0	0	0	0	0	0	0	0		4.56409	0	0	0	0	0	0
4.56633	0	0	0	0	0	0	0	0		4.56633	0	0	0	0	0	0	0	0	0		4.56633	0	0	0	0	0	0
4.56858	0	0	0	0	0	0	0	0		4.56858	0	0	0	0	0	0	0	0	0		4.56858	0	0	0	0	0	0
4.57082	0	0	0	0	0	0	0	0		4.57082	0	0	0	0	0	0	0	0	0		4.57082	0	0	0	0	0	0
4.57307	0	0	0	0	0	0	0	0		4.57307	0	0	0	0	0	0	0	0	0		4.57307	0	0	0	0	0	0
4.57531	0	0	0	0	0	0	0	0		4.57531	0	0	0	0	0	0	0	0	0		4.57531	0	0	0	0	0	0
4.57756	0	0	0	0	0	0	0	0		4.57756	0	0	0	0	0	0	0	0	0		4.57756	0	0	0	0	0	0
4.5798	0	0	0	0	0	0	0	0		4.5798	0	0	0	0	0	0	0	0	0		4.5798	0	0	0	0	0	0
4.58205	0	0	0	0	0	0	0	0		4.58205	0	0	0	0	0	0	0	0	0		4.58205	0	0	0	0	0	0
4.5843	0	0	0	0	0	0	0	0		4.5843	0	0	0	0	0	0	0	0	0		4.5843	0	0	0	0	0	0
4.58654	0	0	0	0	0	0	0	0		4.58654	0	0	0	0	0	0	0	0	0		4.58654	0	0	0	0	0	0
4.58879	0	0	0	0	0	0	0	0		4.58879	0	0	0	0	0	0	0	0	0		4.58879	0	0	0	0	0	0
4.59103	0	0	0	0	0	0	0	0		4.59103	0	0	0	0	0	0	0	0	0		4.59103	0	0	0	0	0	0
4.59328	0	0	0	0	0	0	0	0		4.59328	0	0	0	0	0	0	0	0	0		4.59328	0	0	0	0	0	0
4.59552	0	0	0	0	0	0	0	0		4.59552	0	0	0	0	0	0	0	0	0		4.59552	0	0	0	0	0	0
4.59777	0	0	0	0	0	0	0	0		4.59777	0	0	0	0	0	0	0	0	0		4.59777	0	0	0	0	0	0
4.60001	0	0	0	0	0	0	0	0		4.60001	0	0	0	0	0	0	0	0	0		4.60001	0	0	0	0	0	0
4.60226	0	0	0	0	0	0	0	0		4.60226	0	0	0	0	0	0	0	0	0		4.60226	0	0	0	0	0	0
4.60451	0	0	0	0	0	0	0	0		4.60451	0	0	0	0	0	0	0	0	0		4.60451	0	0	0	0	0	0
4.60675	0	0	0	0	0	0	0	0		4.60675	0	0	0	0	0	0	0	0	0		4.60675	0	0	0	0	0	0
4.609	0	0	0	0	0	0	0	0		4.609	0	0	0	0	0	0	0	0	0		4.609	0	0	0	0	0	0
4.61124	0	0	0	0	0	0	0	0		4.61124	0	0	0	0	0	0	0	0	0		4.61124	0	0	0	0	0	0
4.61349	0	0	0	0	0	0	0	0		4.61349	0	0	0	0	0	0	0	0	0		4.61349	0	0	0	0	0	0
4.61573	0	0	0	0	0	0	0	0		4.61573	0	0	0	0	0	0	0	0	0		4.61573	0	0	0	0	0	0
4.61798	0	0	0	0	0	0	0	0		4.61798	0	0	0	0	0	0	0	0	0		4.61798	0	0	0	0	0	0
4.62022	0	0	0	0	0	0	0	0		4.62022	0	0	0	0	0	0	0	0	0		4.62022	0	0	0	0	0	0
4.62247	0	0	0	0	0	0	0	0		4.62247	0	0	0	0	0	0	0	0	0		4.62247	0	0	0	0	0	0
4.62472	0	0	0	0	0	0	0	0		4.62472	0	0	0	0	0	0	0	0	0		4.62472	0	0	0	0	0	0
4.62696	0	0	0	0	0	0	0	0		4.62696	0	0	0	0	0	0	0	0	0		4.62696	0	0	0	0	0	0
4.62921	0	0	0	0	0	0	0	0		4.62921	0	0	0	0	0	0	0	0	0		4.62921	0	0	0	0	0	0
4.63145	0	0	0	0	0	0	0	0		4.63145	0	0	0	0	0	0	0	0	0		4.63145	0	0	0	0	0	0
4.6337	0	0	0	0	0	0	0	0		4.6337	0	0	0	0	0	0	0	0	0		4.6337	0	0	0	0	0	0
4.63594	0	0	0	0	0	0	0	0		4.63594	0	0	0	0	0	0	0	0	0		4.63594	0	0	0	0	0	0
4.63819	0	0	0	0	0	0	0	0		4.63819	0	0	0	0	0	0	0	0	0		4.63819	0	0	0	0	0	0
4.64043	0	0	0	0	0	0	0	0		4.64043	0	0	0	0	0	0	0	0	0		4.64043	0	0	0	0	0	0
4.64268	0	0	0	0	0	0	0	0		4.64268	0	0	0	0	0	0	0	0	0		4.64268	0	0	0	0	0	0
4.64493	0	0	0	0	0	0	0	0		4.64493	0	0	0	0	0	0	0	0	0		4.64493	0	0	0	0	0	0
4.64717	0	0	0	0	0	0	0	0		4.64717	0	0	0	0	0	0	0	0	0		4.64717	0	0	0	0	0	0
4.64942	0	0	0	0	0	0	0	0		4.64942	0	0	0	0	0	0	0	0	0		4.64942	0	0	0	0	0	0
4.65166	0	0	0	0	0	0	0	0		4.65166	0	0	0	0	0	0	0	0	0		4.65166	0	0	0	0	0	0
4.65391	0	0	0	0	0	0	0	0		4.65391	0	0	0	0	0	0	0	0	0		4.65391	0	0	0	0	0	0
4.65615	0	0	0	0	0	0	0	0		4.65615	0	0	0	0	0	0	0	0	0		4.65615	0	0	0	0	0	0
4.6584	0	0	0	0	0	0	0	0		4.6584	0	0	0	0	0	0	0	0	0		4.6584	0	0	0	0	0	0
4.66064	0	0	0	0	0	0	0	0		4.66064	0	0	0	0	0	0	0	0	0		4.66064	0	0	0	0	0	0
4.66289	0	0	0	0	0	0	0	0		4.66289	0	0	0	0	0	0	0	0	0		4.66289	0	0	0	0	0	0
4.66513	0	0	0	0	0	0	0	0		4.66513	0	0	0	0	0	0	0	0	0		4.66513	0	0	0	0	0	0
4.66738	0	0	0	0	0	0	0	0		4.66738	0	0	0	0	0	0	0	0	0		4.66738	0	0	0	0	0	0
4.66963	0	0	0	0	0	0	0	0		4.66963	0	0	0	0	0	0	0	0	0		4.66963	0	0	0	0	0	0
4.67187	0	0	0	0	0	0	0	0		4.67187	0	0	0	0	0	0	0	0	0		4.67187	0	0	0	0	0	0
4.67548	0	0	0	0	0	0	0	0		4.67548	0	0	0	0	0	0	0	0	0		4.67548	0	0	0	0	0	0
4.67773	0	0	0	0	0	0	0	0		4.67773	0	0	0	0	0	0	0	0	0		4.67773	0	0	0	0	0	0
4.67997	0	0	0	0	0	0	0	0		4.67997	0	0	0	0	0	0	0	0	0		4.67997	0	0	0	0	0	0
4.68222	0	0	0	0	0	0	0	0		4.68222	0	0	0	0	0	0	0	0	0		4.68222	0	0	0	0	0	0
4.68447	0	0	0	0	0	0	0	0		4.68447	0	0	0	0	0	0	0	0	0		4.68447	0	0	0	0	0	0
4.68671	0	0	0	0	0	0	0	0		4.68671	0	0	0	0	0	0	0	0	0		4.68671	0	0	0	0	0	0
4.68896	0	0	0	0	0	0	0	0		4.68896	0	0	0	0	0	0	0	0	0		4.68896	0	0	0	0	0	0
4.6912	0	0	0	0	0	0	0	0		4.6912	0	0	0	0	0	0	0	0	0		4.6912	0	0	0	0	0	0
4.69345	0	0	0	0	0	0	0	0		4.69345	0	0	0	0	0	0	0	0	0		4.69345	0	0	0	0	0	0
4.69569	0	0	0	0	0	0	0	0		4.69569	0	0	0	0	0	0	0	0	0		4.69569	0	0	0	0	0	0
4.69794	0	0	0	0	0	0	0	0		4.69794	0	0	0	0	0	0	0	0	0		4.69794	0	0	0	0	0	0
4.70018	0	0	0	0	0	0	0	0		4.70018	0	0	0	0	0	0	0	0	0		4.70018	0	0	0	0	0	0
4.70243	0	0	0	0	0	0	0	0		4.70243	0	0	0	0	0	0	0	0	0		4.70243	0	0	0	0	0	0
4.70467	0	0	0	0	0	0	0	0		4.70467	0	0	0	0	0	0	0	0	0		4.70467	0	0	0	0	0	0
4.70692	0	0	0	0	0	0	0	0		4.70692	0	0	0	0	0	0	0	0	0		4.70692	0	0	0	0	0	0
4.70917	0	0	0	0	0	0	0	0		4.70917	0	0	0	0	0	0	0	0	0		4.70917	0	0	0	0	0	0
4.71141	0	0	0	0	0	0	0	0		4.71141	0	0	0	0	0	0	0	0	0		4.71141	0	0	0	0	0	0
4.71366	0	0	0	0	0	0	0	0		4.71366	0	0	0	0	0	0	0	0	0		4.71366	0	0	0	0	0	0
4.7159	0	0	0	0	0	0	0	0		4.7159	0	0	0	0	0	0	0	0	0		4.7159	0	0	0	0	0	0
4.71815	0	0	0	0	0	0	0	0		4.71815	0	0	0	0	0	0	0	0	0		4.71815	0	0	0	0	0	0
4.72039	0	0	0	0	0	0	0	0		4.72039	0	0	0	0	0	0	0	0	0		4.72039	0	0	0	0	0	0
4.72264	0	0	0	0	0	0	0	0		4.72264	0	0	0	0	0	0	0	0	0		4.72264	0	0	0	0	0	0
4.72488	0	0	0	0	0	0	0	0		4.72488	0	0	0	0	0	0	0	0	0		4.72488	0	0	0	0	0	0
4.72713	0	0	0	0	0	0	0	0		4.72713	0	0	0	0	0	0	0	0	0		4.72713	0	0	0	0	0	0
4.72938	0	0	0	0	0	0	0	0		4.72938	0	0	0	0	0	0	0	0	0		4.72938	0	0	0	0	0	0
4.73162	0	0	0	0	0	0	0	0		4.73162	0	0	0	0	0	0	0	0	7253.28		4.73162	0	0	0	0	0	0
4.73387	0	0	0	0	0	0	0	0		4.73387	0	0	0	0	0	0	0	0	0		4.73387	0	0	0	0	0	0
4.73611	0	0	0	0	0	0	0	0		4.73611	0	0	0	0	0	0	0	0	0		4.73611	0	0	0	0	0	0
4.73836	0	0	0	0	0	0	0	0		4.73836	0	0	0	0	0	0	0	0	0		4.73836	0	0	0	0	0	0
4.7406	0	0	0	0	0	0	0	0		4.7406	0	0	0	0	0	0	0	0	13534.6		4.7406	0	0	0	0	0	0
4.74285	0	0	0	0	0	0	0	0		4.74285	0	0	0	0	0	0	0	0	6360.71		4.74285	0	0	0	0	0	0
4.74509	0	0	0	0	0	0	0	0		4.74509	0	0	0	0	0	0	0	0	0		4.74509	0	0	0	0	0	0
4.74734	0	0	0	0	0	0	0	0		4.74734	0	0	0	0	0	0	0	0	0		4.74734	0	0	0	0	0	0
4.74959	0	0	0	0	0	0	0	0		4.74959	0	0	0	0	0	0	0	0	0		4.74959	0	0	0	0	0	0
4.75183	0	0	0	0	0	0	0	0		4.75183	0	0	0	0	0	0	0	0	0		4.75183	0	0	0	0	0	0
4.75408	0	0	0	0	0	0	0	0		4.75408	0	0	0	0	0	0	0	0	0		4.75408	0	0	0	0	0	0
4.75632	0	0	0	0	0	0	0	0		4.75632	0	0	0	0	0	0	0	0	0		4.75632	0	0	0	0	0	0
4.75857	0	0	0	0	0	0	0	0		4.75857	0	0	0	0	0	0	0	0	0		4.75857	0	0	0	0	0	0
4.76081	0	0	0	0	0	0	0	0		4.76081	0	0	0	0	0	0	0	0	0		4.76081	0	0	0	0	0	0
4.76306	0	0	0	0	0	0	0	0		4.76306	0	0	0	0	0	0	0	0	0		4.76306	0	0	0	0	0	0
4.7653	0	0	0	0	0	0	0	0		4.7653	0	0	0	0	0	0	0	0	0		4.7653	0	0	0	0	0	0
4.76755	0	0	0	0	0	0	0	0		4.76755	0	0	0	0	0	0	0	0	0		4.76755	0	0	0	0	0	0
4.7698	0	0	0	0	0	0	0	0		4.7698	0	0	0	0	0	0	0	0	0		4.7698	0	0	0	0	0	0
4.77204	0	0	0	0	0	0	0	0		4.77204	0	0	0	0	0	0	0	0	0		4.77204	0	0	0	0	0	0
4.77429	0	0	0	0	0	0	0	0		4.77429	0	0	0	0	0	0	0	0	0		4.77429	0	0	0	0	0	0
4.77653	0	0	0	0	0	0	0	0		4.77653	0	0	0	0	0	0	0	0	0		4.77653	0	0	0	0	0	0
4.77878	0	0	0	0	0	0	0	0		4.77878	0	0	0	0	0	0	0	0	0		4.77878	0	0	0	0	0	0
4.78102	0	0	0	0	0	0	0	0		4.78102	0	0	0	0	0	0	0	0	0		4.78102	0	0	0	0	0	0
4.78327	0	0	0	0	0	0	0	0		4.78327	0	0	0	0	0	0	0	0	0		4.78327	0	0	0	0	0	0
4.78551	0	0	0	0	0	0	0	0		4.78551	0	0	0	0	0	0	0	0	0		4.78551	0	0	0	0	0	0
4.78776	0	0	0	0	0	0	0	0		4.78776	0	0	0	0	0	0	0	0	0		4.78776	0	0	0	0	0	0
4.79001	0	0	0	0	0	0	0	0		4.79001	0	0	0	0	0	0	0	0	0		4.79001	0	0	0	0	0	0
4.79225	0	0	0	0	0	0	0	0		4.79225	0	0	0	0	0	0	0	0	0		4.79225	0	0	0	0	0	0
4.7945	0	0	0	0	0	0	0	0		4.7945	0	0	0	0	0	0	0	0	0		4.7945	0	0	0	0	0	0
4.79674	0	0	0	0	0	0	0	0		4.79674	0	0	0	0	0	0	0	0	0		4.79674	0	0	0	0	0	0
4.79899	0	0	0	0	0	0	0	0		4.79899	0	0	0	0	0	0	0	0	0		4.79899	0	0	0	0	0	0
4.80123	0	0	0	0	0	0	0	0		4.80123	0	0	0	0	0	0	0	0	0		4.80123	0	0	0	0	0	0
4.80348	0	0	0	0	0	0	0	0		4.80348	0	0	0	0	0	0	0	0	0		4.80348	0	0	0	0	0	0
4.80572	0	0	0	0	0	0	0	0		4.80572	6476.76	0	0	0	0	0	0	0	0		4.80572	0	0	0	0	0	0
4.80797	0	0	0	0	0	0	0	0		4.80797	0	0	0	0	0	0	0	0	0		4.80797	0	0	0	0	0	0
4.81021	0	0	0	0	0	0	0	0		4.81021	0	0	0	0	0	0	0	0	0		4.81021	0	0	0	0	0	0
4.81246	0	0	0	0	0	0	0	0		4.81246	0	0	0	0	0	0	0	0	0		4.81246	0	0	0	0	0	0
4.81471	0	0	0	0	0	0	0	0		4.81471	0	0	0	0	0	0	0	0	0		4.81471	0	0	0	0	0	0
4.81695	0	0	0	0	0	0	0	0		4.81695	0	0	0	0	0	0	0	0	0		4.81695	0	0	0	0	0	0
4.8192	0	0	0	0	0	0	0	0		4.8192	0	0	0	0	0	0	0	0	0		4.8192	0	0	0	0	0	0
4.82144	0	0	0	0	0	0	0	0		4.82144	0	0	0	0	0	0	0	0	0		4.82144	0	0	0	0	0	0
4.82369	0	0	0	0	0	0	0	0		4.82369	0	0	0	0	0	0	0	0	0		4.82369	0	0	0	0	0	0
4.82593	0	0	0	0	0	0	0	0		4.82593	4967.11	0	0	0	0	0	0	0	0		4.82593	0	0	0	0	0	0
4.82818	0	0	0	0	0	0	0	0		4.82818	0	0	0	0	0	0	0	0	0		4.82818	0	0	0	0	0	0
4.83042	0	0	0	0	0	0	0	0		4.83042	0	0	0	0	0	0	0	0	0		4.83042	0	0	0	0	0	0
4.83267	0	0	0	0	0	0	0	0		4.83267	0	0	0	0	0	0	0	0	0		4.83267	0	0	0	0	0	0
4.83492	0	0	0	0	0	0	0	0		4.83492	0	0	0	0	0	0	0	0	0		4.83492	0	0	0	0	0	0
4.83716	0	0	0	0	0	0	0	0		4.83716	0	0	0	0	0	0	0	0	0		4.83716	0	0	0	0	0	0
4.83941	0	0	0	0	0	0	0	0		4.83941	0	0	0	0	0	0	0	0	0		4.83941	0	0	0	0	0	0
4.84272	0	0	0	0	0	0	0	0		4.84272	0	0	0	0	0	0	0	0	0		4.84272	0	0	0	0	0	0
4.84497	0	0	0	0	0	0	0	0		4.84497	0	0	0	0	0	0	0	0	0		4.84497	0	0	0	0	0	0
4.84721	0	0	0	0	0	0	0	0		4.84721	0	0	0	0	0	0	0	0	0		4.84721	0	0	0	0	0	0
4.84946	0	0	0	0	0	0	0	0		4.84946	0	0	0	0	0	0	0	0	0		4.84946	0	0	0	0	0	0
4.8517	0	0	0	0	0	0	0	0		4.8517	0	0	0	0	0	0	0	0	0		4.8517	0	0	0	0	0	0
4.85395	0	0	0	0	0	0	0	0		4.85395	0	0	0	0	0	0	0	0	0		4.85395	0	0	0	0	0	0
4.85619	0	0	0	0	0	0	0	0		4.85619	0	0	0	0	0	0	0	0	0		4.85619	0	0	0	0	0	0
4.85844	0	0	0	0	0	0	0	0		4.85844	0	0	0	0	0	0	0	0	0		4.85844	0	0	0	0	0	0
4.86068	0	0	0	0	0	0	0	0		4.86068	0	0	0	0	0	0	0	0	0		4.86068	0	0	0	0	0	0
4.86293	0	0	0	0	0	0	0	0		4.86293	0	0	0	0	0	0	0	0	0		4.86293	0	0	0	0	0	0
4.86518	0	0	0	0	0	0	0	0		4.86518	0	0	0	0	0	0	0	0	0		4.86518	0	0	0	0	0	0
4.86742	0	0	0	0	0	0	0	0		4.86742	0	0	0	0	0	0	0	0	0		4.86742	0	0	0	0	0	0
4.86967	0	0	0	0	0	0	0	0		4.86967	0	0	0	0	0	0	0	0	0		4.86967	0	0	0	0	0	0
4.87191	0	0	0	0	0	0	0	0		4.87191	0	0	0	0	0	0	0	0	0		4.87191	0	0	0	0	0	0
4.87416	0	0	0	0	0	0	0	0		4.87416	0	0	0	0	0	0	0	0	0		4.87416	0	0	0	0	0	0
4.8764	0	0	0	0	0	0	0	0		4.8764	0	0	0	0	0	0	0	0	0		4.8764	0	0	0	0	0	0
4.87865	0	0	0	0	0	0	0	0		4.87865	0	0	0	0	0	0	0	0	0		4.87865	0	0	0	0	0	0
4.88089	0	0	0	0	0	0	0	0		4.88089	0	0	0	0	0	0	0	0	0		4.88089	0	0	0	0	0	0
4.88314	0	0	0	0	0	0	0	0		4.88314	0	0	0	0	0	0	0	0	0		4.88314	0	0	0	0	0	0
4.88539	0	0	0	0	0	0	0	0		4.88539	0	0	0	0	0	0	0	0	0		4.88539	0	0	0	0	0	0
4.88763	0	0	0	0	0	0	0	0		4.88763	0	0	0	0	0	0	0	0	0		4.88763	0	0	0	0	0	0
4.88988	0	0	0	0	0	0	0	0		4.88988	0	0	0	0	0	0	0	0	0		4.88988	0	0	0	0	0	0
4.89212	0	0	0	0	0	0	0	0		4.89212	0	0	0	0	0	0	0	0	0		4.89212	0	0	0	0	0	0
4.89437	0	0	0	0	0	0	0	0		4.89437	0	0	0	0	0	0	0	0	0		4.89437	0	0	0	0	0	0
4.89661	0	0	0	0	0	0	0	0		4.89661	0	0	0	0	0	0	0	0	0		4.89661	0	0	0	0	0	0
4.89886	0	0	0	0	0	0	0	0		4.89886	0	0	0	0	0	0	0	0	0		4.89886	0	0	0	0	0	0
4.9011	0	0	0	0	0	0	0	0		4.9011	0	0	0	0	0	0	0	0	0		4.9011	0	0	0	0	0	0
4.90335	0	0	0	0	0	0	0	0		4.90335	0	0	0	0	0	0	0	0	0		4.90335	0	0	0	0	0	0
4.9056	0	0	0	0	0	0	0	0		4.9056	0	0	0	0	0	0	0	0	0		4.9056	0	0	0	0	0	0
4.90784	0	0	0	0	0	0	0	0		4.90784	0	0	0	0	0	0	0	0	0		4.90784	0	0	0	0	0	0
4.91009	0	0	0	0	0	0	0	0		4.91009	0	0	0	0	0	0	0	0	0		4.91009	0	0	0	0	0	0
4.91233	0	0	0	0	0	0	0	0		4.91233	0	0	0	0	0	0	0	0	0		4.91233	0	0	0	0	0	0
4.91458	0	0	0	0	0	0	0	0		4.91458	0	0	0	0	0	0	0	0	0		4.91458	0	0	0	0	0	0
4.91682	0	0	0	0	0	0	0	0		4.91682	0	0	0	0	0	0	0	0	0		4.91682	0	0	0	0	0	0
4.91907	0	0	0	0	0	0	0	0		4.91907	0	0	0	0	0	0	0	0	0		4.91907	0	0	0	0	0	0
4.92131	0	0	0	0	0	0	0	0		4.92131	0	0	0	0	0	0	0	0	0		4.92131	0	0	0	0	0	0
4.92709	0	0	0	0	0	0	0	0		4.92709	0	0	0	0	0	0	0	0	0		4.92709	0	0	0	0	0	0
4.92934	0	0	0	0	0	0	0	0		4.92934	0	0	0	0	0	0	0	0	0		4.92934	0	0	0	0	0	0
4.93159	0	0	0	0	0	0	0	0		4.93159	0	0	0	0	0	0	0	0	0		4.93159	0	0	0	0	0	0
4.93383	0	0	0	0	0	0	0	0		4.93383	0	0	0	0	0	0	0	0	0		4.93383	0	0	0	0	0	0
4.93608	0	0	0	0	0	0	0	0		4.93608	0	0	0	0	0	0	0	0	0		4.93608	0	0	0	0	0	0
4.93832	0	0	0	0	0	0	0	0		4.93832	0	0	0	0	0	0	0	0	0		4.93832	0	0	0	0	0	0
4.94057	0	0	0	0	0	0	0	0		4.94057	0	0	0	0	0	0	0	0	0		4.94057	0	0	0	0	0	0
4.94281	0	0	0	0	0	0	0	0		4.94281	0	0	0	0	0	0	0	0	0		4.94281	0	0	0	0	0	0
4.94506	0	0	0	0	0	0	0	0		4.94506	0	0	0	0	0	0	0	0	0		4.94506	0	0	0	0	0	0
4.9473	0	0	0	0	0	0	0	0		4.9473	0	0	0	0	0	0	0	0	0		4.9473	0	0	0	0	0	0
4.94955	0	0	0	0	0	0	0	0		4.94955	0	0	0	0	0	0	0	0	0		4.94955	0	0	0	0	0	0
4.95179	0	0	0	0	0	0	0	0		4.95179	0	0	0	0	0	0	0	0	0		4.95179	0	0	0	0	0	0
4.95404	0	0	0	0	0	0	0	0		4.95404	0	0	0	0	0	0	0	0	0		4.95404	0	0	0	0	0	0
4.95629	0	0	0	0	0	0	0	0		4.95629	0	0	0	0	0	0	0	0	0		4.95629	0	0	0	0	0	0
4.95853	0	0	0	0	0	0	0	0		4.95853	0	0	0	0	0	0	0	0	0		4.95853	0	0	0	0	0	0
4.96078	0	0	0	0	0	0	0	0		4.96078	0	0	0	0	0	0	0	0	0		4.96078	0	0	0	0	0	0
4.96302	0	0	0	0	0	0	0	0		4.96302	0	0	0	0	0	0	0	0	0		4.96302	0	0	0	0	0	0
4.96527	0	0	0	0	0	0	0	0		4.96527	0	0	0	0	0	0	0	0	0		4.96527	0	0	0	0	0	0
4.96751	0	0	0	0	0	0	0	0		4.96751	0	0	0	0	0	0	0	0	0		4.96751	0	0	0	0	0	0
4.96976	0	0	0	0	0	0	0	0		4.96976	0	0	0	0	0	0	0	0	0		4.96976	0	0	0	0	0	0
4.972	0	0	0	0	0	0	0	0		4.972	0	0	0	0	0	0	0	0	0		4.972	0	0	0	0	0	0
4.97425	0	0	0	0	0	0	0	0		4.97425	0	0	0	0	0	0	0	0	0		4.97425	0	0	0	0	0	0
4.9765	0	0	0	0	0	0	0	0		4.9765	0	0	0	0	0	0	0	0	0		4.9765	0	0	0	0	0	0
4.97874	0	0	0	0	0	0	0	0		4.97874	0	0	0	0	0	0	0	0	0		4.97874	0	0	0	0	0	0
4.98099	0	0	0	0	0	0	0	0		4.98099	0	0	0	0	0	0	0	0	0		4.98099	0	0	0	0	0	0
4.98323	0	0	0	0	0	0	0	0		4.98323	0	0	0	0	0	0	0	0	0		4.98323	0	0	0	0	0	0
4.98548	0	0	0	0	0	0	0	0		4.98548	0	0	0	0	0	0	0	0	0		4.98548	0	0	0	0	0	0
4.98772	0	0	0	0	0	0	0	0		4.98772	0	0	0	0	0	0	0	0	0		4.98772	0	0	0	0	0	0
4.98997	0	0	0	0	0	0	0	0		4.98997	0	0	0	0	0	0	0	0	0		4.98997	0	0	0	0	0	0
4.99221	0	0	0	0	0	0	0	0		4.99221	0	0	0	0	0	0	0	0	0		4.99221	0	0	0	0	0	0
4.99446	0	0	0	0	0	0	0	0		4.99446	0	0	0	0	0	0	0	0	0		4.99446	0	0	0	0	0	0
4.99671	0	0	0	0	0	0	0	0		4.99671	0	0	0	0	0	0	0	0	0		4.99671	0	0	0	0	0	0
4.99895	0	0	0	0	0	0	0	0		4.99895	0	0	0	0	0	0	0	0	0		4.99895	0	0	0	0	0	0
5.0012	0	0	0	0	0	0	0	0		5.0012	0	0	0	0	0	0	0	0	0		5.0012	0	0	0	0	0	0
5.00344	0	0	0	0	0	0	0	0		5.00344	0	0	0	0	0	0	0	0	0		5.00344	0	0	0	0	0	0
5.00569	0	0	0	0	0	0	0	0		5.00569	0	0	0	0	0	0	0	0	0		5.00569	0	0	0	0	0	0
5.01141	0	0	0	0	0	0	0	0		5.01141	0	0	0	0	0	0	0	0	0		5.01141	0	0	0	0	0	0
5.01365	0	0	0	0	0	0	0	0		5.01365	0	0	0	0	0	0	0	0	0		5.01365	0	0	0	0	0	0
5.0159	0	0	0	0	0	0	0	0		5.0159	0	0	0	0	0	0	0	0	0		5.0159	0	0	0	0	0	0
5.01814	0	0	0	0	0	0	0	0		5.01814	0	0	0	0	0	0	0	0	0		5.01814	0	0	0	0	0	0
5.02039	0	0	0	0	0	0	0	0		5.02039	0	0	0	0	0	0	0	0	0		5.02039	0	0	0	0	0	0
5.02263	0	0	0	0	0	0	0	0		5.02263	0	0	0	0	0	0	0	0	0		5.02263	0	0	0	0	0	0
5.02488	0	0	0	0	0	0	0	0		5.02488	0	0	0	0	0	0	0	0	0		5.02488	0	0	0	0	0	0
5.02713	0	0	0	0	0	0	0	0		5.02713	0	0	0	0	0	0	0	0	0		5.02713	0	0	0	0	0	0
5.02937	0	0	0	0	0	0	0	0		5.02937	0	0	0	0	0	0	0	0	0		5.02937	0	0	0	0	0	0
5.03162	0	0	0	0	0	0	0	0		5.03162	0	0	0	0	0	0	0	0	0		5.03162	0	0	0	0	0	0
5.03386	0	0	0	0	0	0	0	0		5.03386	0	0	0	0	0	0	0	0	0		5.03386	0	0	0	0	0	0
5.03611	0	0	0	0	0	0	0	0		5.03611	0	0	0	0	0	0	0	0	0		5.03611	0	0	0	0	0	0
5.03835	0	0	0	0	0	0	0	0		5.03835	0	0	0	0	0	0	0	0	0		5.03835	0	0	0	0	0	0
5.0406	0	0	0	0	0	0	0	0		5.0406	0	0	0	0	0	0	0	0	0		5.0406	0	0	0	0	0	0
5.04284	0	0	0	0	0	0	0	0		5.04284	0	0	0	0	0	0	0	0	0		5.04284	0	0	0	0	0	0
5.04509	0	0	0	0	0	0	0	0		5.04509	0	0	0	0	0	0	0	0	0		5.04509	0	0	0	0	0	0
5.04734	0	0	0	0	0	0	0	0		5.04734	0	0	0	0	0	0	0	0	0		5.04734	0	0	0	0	0	0
5.04958	0	0	0	0	0	0	0	0		5.04958	0	0	0	0	0	0	0	0	0		5.04958	0	0	0	0	0	0
5.05183	0	0	0	0	0	0	0	0		5.05183	0	0	0	0	0	0	0	0	0		5.05183	0	0	0	0	0	0
5.05407	0	0	0	0	0	0	0	0		5.05407	0	0	0	0	0	0	0	0	0		5.05407	0	0	0	0	0	0
5.05632	0	0	0	0	0	0	0	0		5.05632	0	0	0	0	0	0	0	0	0		5.05632	0	0	0	0	0	0
5.05856	0	0	0	0	0	0	0	0		5.05856	0	0	0	0	0	0	0	0	0		5.05856	0	0	0	0	0	0
5.06081	0	0	0	0	0	0	0	0		5.06081	0	0	0	0	0	0	0	0	0		5.06081	0	0	0	0	0	0
5.06305	0	0	0	0	0	0	0	0		5.06305	0	0	0	0	0	0	0	0	0		5.06305	0	0	0	0	0	0
5.0653	0	0	0	0	0	0	0	0		5.0653	0	0	0	0	0	0	0	0	0		5.0653	0	0	0	0	0	0
5.06755	0	0	0	0	0	0	0	0		5.06755	0	0	0	0	0	0	0	0	0		5.06755	0	0	0	0	0	0
5.06979	0	0	0	0	0	0	0	0		5.06979	0	0	0	0	0	0	0	0	0		5.06979	0	0	0	0	0	0
5.07204	0	0	0	0	0	0	0	0		5.07204	0	0	0	0	0	0	0	0	0		5.07204	0	0	0	0	0	0
5.07428	0	0	0	0	0	0	0	0		5.07428	0	0	0	0	0	0	0	0	0		5.07428	0	0	0	0	0	0
5.07653	0	0	0	0	0	0	0	0		5.07653	0	0	0	0	0	0	0	0	0		5.07653	0	0	0	0	0	0
5.07877	0	0	0	0	0	0	0	0		5.07877	0	0	0	0	0	0	0	0	0		5.07877	0	0	0	0	0	0
5.08102	0	0	0	0	0	0	0	0		5.08102	0	0	0	0	0	0	0	0	0		5.08102	0	0	0	0	0	0
5.08326	0	0	0	0	0	0	0	0		5.08326	0	0	0	0	0	0	0	0	0		5.08326	0	0	0	0	0	0
5.08551	0	0	0	0	0	0	0	0		5.08551	0	0	0	0	0	0	0	0	0		5.08551	0	0	0	0	0	0
5.08775	0	0	0	0	0	0	0	0		5.08775	0	0	0	0	0	0	0	0	0		5.08775	0	0	0	0	0	0
5.09	0	0	0	0	0	0	0	0		5.09	0	0	0	0	0	0	0	0	0		5.09	0	0	0	0	0	0
5.09225	0	0	0	0	0	0	0	0		5.09225	0	0	0	0	0	0	0	0	0		5.09225	0	0	0	0	0	0
5.09449	0	0	0	0	0	0	0	0		5.09449	0	0	0	0	0	0	0	0	0		5.09449	0	0	0	0	0	0
5.09674	0	0	0	0	0	0	0	0		5.09674	0	0	0	0	0	0	0	0	0		5.09674	0	0	0	0	0	0
5.09898	0	0	0	0	0	0	0	0		5.09898	0	0	0	0	0	0	0	0	0		5.09898	0	0	0	0	0	0
5.10123	0	0	0	0	0	0	0	0		5.10123	0	0	0	0	0	0	0	0	0		5.10123	0	0	0	0	0	0
5.10347	0	0	0	0	0	0	0	0		5.10347	0	0	0	0	0	0	0	0	0		5.10347	0	0	0	0	0	0
5.10572	0	0	0	0	0	0	0	0		5.10572	0	0	0	0	0	0	0	0	0		5.10572	0	0	0	0	0	0
5.10796	0	0	0	0	0	0	0	0		5.10796	0	0	0	0	0	0	0	0	0		5.10796	0	0	0	0	0	0
5.11021	0	0	0	0	0	0	0	0		5.11021	0	0	0	0	0	0	0	0	0		5.11021	0	0	0	0	0	0
5.11246	0	0	0	0	0	0	0	0		5.11246	0	0	0	0	0	0	0	0	0		5.11246	0	0	0	0	0	0
5.1147	0	0	0	0	0	0	0	0		5.1147	0	0	0	0	0	0	0	0	0		5.1147	0	0	0	0	0	0
5.11695	0	0	0	0	0	0	0	0		5.11695	0	0	0	0	0	0	0	0	0		5.11695	0	0	0	0	0	0
5.11919	0	0	0	0	0	0	0	0		5.11919	0	0	0	0	0	0	0	0	0		5.11919	0	0	0	0	0	0
5.12144	0	0	0	0	0	0	0	0		5.12144	0	0	0	0	0	0	0	0	0		5.12144	0	0	0	0	0	0
5.12368	0	0	0	0	0	0	0	0		5.12368	0	0	0	0	0	0	0	0	0		5.12368	0	0	0	0	0	0
5.12593	0	0	0	0	0	0	0	0		5.12593	0	0	0	0	0	0	0	0	0		5.12593	0	0	0	0	0	0
5.12817	0	0	0	0	0	0	0	0		5.12817	0	0	0	0	0	0	0	0	0		5.12817	0	0	0	0	0	0
5.13042	0	0	0	0	0	0	0	0		5.13042	0	0	0	0	0	0	0	0	0		5.13042	0	0	0	0	0	0
5.13266	0	0	0	0	0	0	0	0		5.13266	0	0	0	0	0	0	0	0	0		5.13266	0	0	0	0	0	0
5.13491	0	0	0	0	0	0	0	0		5.13491	0	0	0	0	0	0	0	0	0		5.13491	0	0	0	0	0	0
5.13716	0	0	0	0	0	0	0	0		5.13716	0	0	0	0	0	0	0	0	0		5.13716	0	0	0	0	0	0
5.1394	0	0	0	0	0	0	0	0		5.1394	0	0	0	0	0	0	0	0	0		5.1394	0	0	0	0	0	0
5.14165	0	0	0	0	0	0	0	0		5.14165	0	0	0	0	0	0	0	0	0		5.14165	0	0	0	0	0	0
5.14389	0	0	0	0	0	0	0	0		5.14389	0	0	0	0	0	0	0	0	0		5.14389	0	0	0	0	0	0
5.14614	0	0	0	0	0	0	0	0		5.14614	0	0	0	0	0	0	0	0	0		5.14614	0	0	0	0	0	0
5.14838	0	0	0	0	0	0	0	0		5.14838	0	0	0	0	0	0	0	0	0		5.14838	0	0	0	0	0	0
5.15063	0	0	0	0	0	0	0	0		5.15063	0	0	0	0	0	0	0	0	0		5.15063	0	0	0	0	0	0
5.15287	0	0	0	0	0	0	0	0		5.15287	0	0	0	0	0	0	0	0	0		5.15287	0	0	0	0	0	0
5.15512	0	0	0	0	0	0	0	0		5.15512	0	0	0	0	0	0	0	0	0		5.15512	0	0	0	0	0	0
5.15737	0	0	0	0	0	0	0	0		5.15737	0	0	0	0	0	0	0	0	0		5.15737	0	0	0	0	0	0
5.15961	0	0	0	0	0	0	0	0		5.15961	0	0	0	0	0	0	0	0	0		5.15961	0	0	0	0	0	0
5.16186	0	0	0	0	0	0	0	0		5.16186	0	0	0	0	0	0	0	0	0		5.16186	0	0	0	0	0	0
5.1641	0	0	0	0	0	0	0	0		5.1641	0	0	0	0	0	0	0	0	0		5.1641	0	0	0	0	0	0
5.16635	0	0	0	0	0	0	0	0		5.16635	0	0	0	0	0	0	0	0	0		5.16635	0	0	0	0	0	0
5.16859	0	0	0	0	0	0	0	0		5.16859	0	0	0	0	0	0	0	0	0		5.16859	0	0	0	0	0	0
5.17084	0	0	0	0	0	0	0	0		5.17084	0	0	0	0	0	0	0	0	0		5.17084	0	0	0	0	0	0
5.17674	0	0	0	0	0	0	0	0		5.17674	0	0	0	0	0	0	0	0	0		5.17674	0	0	0	0	0	0
5.17898	0	0	0	0	0	0	0	0		5.17898	0	0	0	0	0	0	0	0	0		5.17898	0	0	0	0	0	0
5.18123	0	0	0	0	0	0	0	0		5.18123	0	0	0	0	0	0	0	0	0		5.18123	0	0	0	0	0	0
5.18347	0	0	0	0	0	0	0	0		5.18347	0	0	0	0	0	0	0	0	0		5.18347	0	0	0	0	0	0
5.18572	0	0	0	0	0	0	0	0		5.18572	0	0	0	0	0	0	0	0	0		5.18572	0	0	0	0	0	0
5.18796	0	0	0	0	0	0	0	0		5.18796	0	0	0	0	0	0	0	0	0		5.18796	0	0	0	0	0	0
5.19021	0	0	0	0	0	0	0	0		5.19021	0	0	0	0	0	0	0	0	0		5.19021	0	0	0	0	0	0
5.19245	0	0	0	0	0	0	0	0		5.19245	0	0	0	0	0	0	0	0	0		5.19245	0	0	0	0	0	0
5.1947	0	0	0	0	0	0	0	0		5.1947	0	0	0	0	0	0	0	0	0		5.1947	0	0	0	0	0	0
5.19695	0	0	0	0	0	0	0	0		5.19695	0	0	0	0	0	0	0	0	0		5.19695	0	0	0	0	0	0
5.19919	0	0	0	0	0	0	0	0		5.19919	0	0	0	0	0	0	0	0	0		5.19919	0	0	0	0	0	0
5.20144	0	0	0	0	0	0	0	0		5.20144	0	0	0	0	0	0	0	0	0		5.20144	0	0	0	0	0	0
5.20368	0	0	0	0	0	0	0	0		5.20368	0	0	0	0	0	0	0	0	0		5.20368	0	0	0	0	0	0
5.20593	0	0	0	0	0	0	0	0		5.20593	0	0	0	0	0	0	0	0	0		5.20593	0	0	0	0	0	0
5.20817	0	0	0	0	0	0	0	0		5.20817	0	0	0	0	0	0	0	0	0		5.20817	0	0	0	0	0	0
5.21042	0	0	0	0	0	0	0	0		5.21042	0	0	0	0	0	0	0	0	0		5.21042	0	0	0	0	0	0
5.21266	0	0	0	0	0	0	0	0		5.21266	0	0	0	0	0	0	0	0	0		5.21266	0	0	0	0	0	0
5.21491	0	0	0	0	0	0	0	0		5.21491	0	0	0	0	0	0	0	0	0		5.21491	0	0	0	0	0	0
5.21715	0	0	0	0	0	0	0	0		5.21715	0	0	0	0	0	0	0	0	0		5.21715	0	0	0	0	0	0
5.2194	0	0	0	0	0	0	0	0		5.2194	0	0	0	0	0	0	0	0	0		5.2194	0	0	0	0	0	0
5.22165	0	0	0	0	0	0	0	0		5.22165	0	0	0	0	0	0	0	0	0		5.22165	0	0	0	0	0	0
5.22389	0	0	0	0	0	0	0	0		5.22389	0	0	0	0	0	0	0	0	0		5.22389	0	0	0	0	0	0
5.22614	0	0	0	0	0	0	0	0		5.22614	0	0	0	0	0	0	0	0	0		5.22614	0	0	0	0	0	0
5.22838	0	0	0	0	0	0	0	0		5.22838	0	0	0	0	0	0	0	0	0		5.22838	0	0	0	0	0	0
5.23063	0	0	0	0	0	0	0	0		5.23063	0	0	0	0	0	0	0	0	0		5.23063	0	0	0	0	0	0
5.23287	0	0	0	0	0	0	0	0		5.23287	0	0	0	0	0	0	0	0	0		5.23287	0	0	0	0	0	0
5.23512	0	0	0	0	0	0	0	0		5.23512	0	0	0	0	0	0	0	0	0		5.23512	0	0	0	0	0	0
5.23736	0	0	0	0	0	0	0	0		5.23736	0	0	0	0	0	0	0	0	0		5.23736	0	0	0	0	0	0
5.23961	0	0	0	0	0	0	0	0		5.23961	0	0	0	0	0	0	0	0	0		5.23961	0	0	0	0	0	0
5.24186	0	0	0	0	0	0	0	0		5.24186	0	0	0	0	0	0	0	0	0		5.24186	0	0	0	0	0	0
5.2441	0	0	0	0	0	0	0	0		5.2441	0	0	0	0	0	0	0	0	0		5.2441	0	0	0	0	0	0
5.24635	0	0	0	0	0	0	0	0		5.24635	0	0	0	0	0	0	0	0	0		5.24635	0	0	0	0	0	0
5.24859	0	0	0	0	0	0	0	0		5.24859	0	0	0	0	0	0	0	0	0		5.24859	0	0	0	0	0	0
5.25084	0	0	0	0	0	0	0	0		5.25084	0	0	0	0	0	0	0	0	0		5.25084	0	0	0	0	0	0
5.25308	0	0	0	0	0	0	0	0		5.25308	0	0	0	0	0	0	0	0	0		5.25308	0	0	0	0	0	0
5.25533	0	0	0	0	0	0	0	0		5.25533	0	0	0	0	0	0	0	0	0		5.25533	0	0	0	0	0	0
5.25757	0	0	0	0	0	0	0	0		5.25757	0	0	0	0	0	0	0	0	0		5.25757	0	0	0	0	0	0
5.25982	0	0	0	0	0	0	0	0		5.25982	0	0	0	0	0	0	0	0	0		5.25982	0	0	0	0	0	0
5.26207	0	0	0	0	0	0	0	0		5.26207	0	0	0	0	0	0	0	0	0		5.26207	0	0	0	0	0	0
5.26431	0	0	0	0	0	0	0	0		5.26431	0	0	0	0	0	0	0	0	0		5.26431	0	0	0	0	0	0
5.26656	0	0	0	0	0	0	0	0		5.26656	0	0	0	0	0	0	0	0	0		5.26656	0	0	0	0	0	0
5.2688	0	0	0	0	0	0	0	0		5.2688	0	0	0	0	0	0	0	0	0		5.2688	0	0	0	0	0	0
5.27105	0	0	0	0	0	0	0	0		5.27105	0	0	0	0	0	0	0	0	0		5.27105	0	0	0	0	0	0
5.27329	0	0	0	0	0	0	0	0		5.27329	0	0	0	0	0	0	0	0	0		5.27329	0	0	0	0	0	0
5.27554	0	0	0	0	0	0	0	0		5.27554	0	0	0	0	0	0	0	0	0		5.27554	0	0	0	0	0	0
5.27778	0	0	0	0	0	0	0	0		5.27778	0	0	0	0	0	0	0	0	0		5.27778	0	0	0	0	0	0
5.28003	0	0	0	0	0	0	0	0		5.28003	0	0	0	0	0	0	0	0	0		5.28003	0	0	0	0	0	0
5.28228	0	0	0	0	0	0	0	0		5.28228	0	0	0	0	0	0	0	0	0		5.28228	0	0	0	0	0	0
5.28452	0	0	0	0	0	0	0	0		5.28452	0	0	0	0	0	0	0	0	0		5.28452	0	0	0	0	0	0
5.28677	0	0	0	0	0	0	0	0		5.28677	0	0	0	0	0	0	0	0	0		5.28677	0	0	0	0	0	0
5.28901	0	0	0	0	0	0	0	0		5.28901	0	0	0	0	0	0	0	0	0		5.28901	0	0	0	0	0	0
5.29126	0	0	0	0	0	0	0	0		5.29126	0	0	0	0	0	0	0	0	0		5.29126	0	0	0	0	0	0
5.2935	0	0	0	0	0	0	0	0		5.2935	0	0	0	0	0	0	0	0	0		5.2935	0	0	0	0	0	0
5.29575	0	0	0	0	0	0	0	0		5.29575	0	0	0	0	0	0	0	0	0		5.29575	0	0	0	0	0	0
5.29799	0	0	0	0	0	0	0	0		5.29799	0	0	0	0	0	0	0	0	0		5.29799	0	0	0	0	0	0
5.30024	0	0	0	0	0	0	0	0		5.30024	0	0	0	0	0	0	0	0	0		5.30024	0	0	0	0	0	0
5.30248	0	0	0	0	0	0	0	0		5.30248	0	0	0	0	0	0	0	0	0		5.30248	0	0	0	0	0	0
5.30473	0	0	0	0	0	0	0	0		5.30473	0	0	0	0	0	0	0	0	0		5.30473	0	0	0	0	0	0
5.30698	0	0	0	0	0	0	0	0		5.30698	0	0	0	0	0	0	0	0	0		5.30698	0	0	0	0	0	0
5.30922	0	0	0	0	0	0	0	0		5.30922	0	0	0	0	0	0	0	0	0		5.30922	0	0	0	0	0	0
5.31147	0	0	0	0	0	0	0	0		5.31147	0	0	0	0	0	0	0	0	0		5.31147	0	0	0	0	0	0
5.31371	0	0	0	0	0	0	0	0		5.31371	0	0	0	0	0	0	0	0	0		5.31371	0	0	0	0	0	0
5.31596	0	0	0	0	0	0	0	0		5.31596	0	0	0	0	0	0	0	0	0		5.31596	0	0	0	0	0	0
5.3182	0	0	0	0	0	0	0	0		5.3182	0	0	0	0	0	0	0	0	0		5.3182	0	0	0	0	0	0
5.32045	0	0	0	0	0	0	0	0		5.32045	0	0	0	0	0	0	0	0	0		5.32045	0	0	0	0	0	0
5.3227	0	0	0	0	0	0	0	0		5.3227	0	0	0	0	0	0	0	0	0		5.3227	0	0	0	0	0	0
5.32494	0	0	0	0	0	0	0	0		5.32494	0	0	0	0	0	0	0	0	0		5.32494	0	0	0	0	0	0
5.32719	0	0	0	0	0	0	0	0		5.32719	0	0	0	0	0	0	0	0	0		5.32719	0	0	0	0	0	0
5.32943	0	0	0	0	0	0	0	0		5.32943	0	0	0	0	0	0	0	0	0		5.32943	0	0	0	0	0	0
5.33168	0	0	0	0	0	0	0	0		5.33168	0	0	0	0	0	0	0	0	0		5.33168	0	0	0	0	0	0
5.33392	0	0	0	0	0	0	0	0		5.33392	0	0	0	0	0	0	0	0	0		5.33392	0	0	0	0	0	0
5.33617	0	0	0	0	0	0	0	0		5.33617	0	0	0	0	0	0	0	0	0		5.33617	0	0	0	0	0	0
5.33841	0	0	0	0	0	0	0	0		5.33841	0	0	0	0	0	0	0	0	0		5.33841	0	0	0	0	0	0
5.34182	0	0	0	0	0	0	0	0		5.34182	0	0	0	0	0	0	0	0	0		5.34182	0	0	0	0	0	0
5.34407	0	0	0	0	0	0	0	0		5.34407	0	0	0	0	0	0	0	0	0		5.34407	0	0	0	0	0	0
5.34631	0	0	0	0	0	0	0	0		5.34631	0	0	0	0	0	0	0	0	0		5.34631	0	0	0	0	0	0
5.34856	0	0	0	0	0	0	0	0		5.34856	0	0	0	0	0	0	0	0	0		5.34856	0	0	0	0	0	0
5.3508	0	0	0	0	0	0	0	0		5.3508	0	0	0	0	0	0	0	0	0		5.3508	0	0	0	0	0	0
5.35305	0	0	0	0	0	0	0	0		5.35305	0	0	0	0	0	0	0	0	0		5.35305	0	0	0	0	0	0
5.3553	0	0	0	0	0	0	0	0		5.3553	0	0	0	0	0	0	0	0	0		5.3553	0	0	0	0	0	0
5.35754	0	0	0	0	0	0	0	0		5.35754	0	0	0	0	0	0	0	0	0		5.35754	0	0	0	0	0	0
5.35979	0	0	0	0	0	0	0	0		5.35979	0	0	0	0	0	0	0	0	0		5.35979	0	0	0	0	0	0
5.36203	0	0	0	0	0	0	0	0		5.36203	0	0	0	0	0	0	0	0	0		5.36203	0	0	0	0	0	0
5.36428	0	0	0	0	0	0	0	0		5.36428	0	0	0	0	0	0	0	0	0		5.36428	0	0	0	0	0	0
5.36652	0	0	0	0	0	0	0	0		5.36652	0	0	0	0	0	0	0	0	0		5.36652	0	0	0	0	0	0
5.36877	0	0	0	0	0	0	0	0		5.36877	0	0	0	0	0	0	0	0	0		5.36877	0	0	0	0	0	0
5.37101	0	0	0	0	0	0	0	0		5.37101	0	0	0	0	0	0	0	0	0		5.37101	0	0	0	0	0	0
5.37326	0	0	0	0	0	0	0	0		5.37326	0	0	0	0	0	0	0	0	0		5.37326	0	0	0	0	0	0
5.37551	0	0	0	0	0	0	0	0		5.37551	0	0	0	0	0	0	0	0	0		5.37551	0	0	0	0	0	0
5.37775	0	0	0	0	0	0	0	0		5.37775	0	0	0	0	0	0	0	0	0		5.37775	0	0	0	0	0	0
5.38	0	0	0	0	0	0	0	0		5.38	0	0	0	0	0	0	0	0	0		5.38	0	0	0	0	0	0
5.38224	0	0	0	0	0	0	0	0		5.38224	0	0	0	0	0	0	0	0	0		5.38224	0	0	0	0	0	0
5.38449	0	0	0	0	0	0	0	0		5.38449	0	0	0	0	0	0	0	0	0		5.38449	0	0	0	0	0	0
5.38673	0	0	0	0	0	0	0	0		5.38673	0	0	0	0	0	0	0	0	0		5.38673	0	0	0	0	0	0
5.38898	0	0	0	0	0	0	0	0		5.38898	0	0	0	0	0	0	0	0	0		5.38898	0	0	0	0	0	0
5.39122	0	0	0	0	0	0	0	0		5.39122	0	0	0	0	0	0	0	0	0		5.39122	0	0	0	0	0	0
5.39347	0	0	0	0	0	0	0	0		5.39347	0	0	0	0	0	0	0	0	0		5.39347	0	0	0	0	0	0
5.39572	0	0	0	0	0	0	0	0		5.39572	0	0	0	0	0	0	0	0	0		5.39572	0	0	0	0	0	0
5.39796	0	0	0	0	0	0	0	0		5.39796	0	0	0	0	0	0	0	0	0		5.39796	0	0	0	0	0	0
5.40021	0	0	0	0	0	0	0	0		5.40021	0	0	0	0	0	0	0	0	0		5.40021	0	0	0	0	0	0
5.40245	0	0	0	0	0	0	0	0		5.40245	0	0	0	0	0	0	0	0	0		5.40245	0	0	0	0	0	0
5.4047	0	0	0	0	0	0	0	0		5.4047	0	0	0	0	0	0	0	0	0		5.4047	0	0	0	0	0	0
5.40694	0	0	0	0	0	0	0	0		5.40694	0	0	0	0	0	0	0	0	0		5.40694	0	0	0	0	0	0
5.40919	0	0	0	0	0	0	0	0		5.40919	0	0	0	0	0	0	0	0	0		5.40919	0	0	0	0	0	0
5.41143	0	0	0	0	0	0	0	0		5.41143	0	0	0	0	0	0	0	0	0		5.41143	0	0	0	0	0	0
5.41368	0	0	0	0	0	0	0	0		5.41368	0	0	0	0	0	0	0	0	0		5.41368	0	0	0	0	0	0
5.41593	0	0	0	0	0	0	0	0		5.41593	0	0	0	0	0	0	0	0	0		5.41593	0	0	0	0	0	0
5.41817	0	0	0	0	0	0	0	0		5.41817	0	0	0	0	0	0	0	0	0		5.41817	0	0	0	0	0	0
5.42042	0	0	0	0	0	0	0	0		5.42042	0	0	0	0	0	0	0	0	7445.73		5.42042	0	0	0	0	0	0
5.42266	0	0	0	0	0	0	0	0		5.42266	0	0	0	0	0	0	0	0	0		5.42266	0	0	0	0	0	0
5.42491	0	0	0	0	0	0	0	0		5.42491	0	0	0	0	0	0	0	0	0		5.42491	0	0	0	0	0	0
5.42715	0	0	0	0	0	0	0	0		5.42715	0	0	0	0	0	0	0	0	0		5.42715	0	0	0	0	0	0
5.4294	0	0	0	0	0	0	0	0		5.4294	0	0	0	0	0	0	0	0	0		5.4294	0	0	0	0	0	0
5.43164	0	0	0	0	0	0	0	0		5.43164	0	0	0	0	0	0	0	0	0		5.43164	0	0	0	0	0	0
5.43389	0	0	0	0	0	0	0	0		5.43389	0	0	0	0	0	0	0	0	0		5.43389	0	0	0	0	0	0
5.43614	0	0	0	0	0	0	0	0		5.43614	0	0	0	0	0	0	0	0	0		5.43614	0	0	0	0	0	0
5.43838	0	0	0	0	0	0	0	0		5.43838	0	0	0	0	0	0	0	0	0		5.43838	0	0	0	0	0	0
5.44063	0	0	0	0	0	0	0	0		5.44063	0	0	0	0	0	0	0	0	0		5.44063	0	0	0	0	0	0
5.44287	0	0	0	0	0	0	0	0		5.44287	0	0	0	0	0	0	0	0	0		5.44287	0	0	0	0	0	0
5.44512	0	0	0	0	0	0	0	0		5.44512	0	0	0	0	0	0	0	0	0		5.44512	0	0	0	0	0	0
5.44736	0	0	0	0	0	0	0	0		5.44736	0	0	0	0	0	0	0	0	0		5.44736	0	0	0	0	0	0
5.44961	0	0	0	0	0	0	0	0		5.44961	0	0	0	0	0	0	0	0	0		5.44961	0	0	0	0	0	0
5.45185	0	0	0	0	0	0	0	0		5.45185	0	0	0	0	0	0	0	0	0		5.45185	0	0	0	0	0	0
5.4541	0	0	0	0	0	0	0	0		5.4541	0	0	0	0	0	0	0	0	0		5.4541	0	0	0	0	0	0
5.45634	0	0	0	0	0	0	0	0		5.45634	0	0	0	0	0	0	0	0	0		5.45634	0	0	0	0	0	0
5.45859	0	0	0	0	0	0	0	0		5.45859	0	0	0	0	0	0	0	0	0		5.45859	0	0	0	0	0	0
5.46084	0	0	0	0	0	0	0	0		5.46084	0	0	0	0	0	0	0	0	0		5.46084	0	0	0	0	0	0
5.46308	0	0	0	0	0	0	0	0		5.46308	0	0	0	0	0	0	0	0	0		5.46308	0	0	0	0	0	0
5.46533	0	0	0	0	0	0	0	0		5.46533	0	0	0	0	0	0	0	0	0		5.46533	0	0	0	0	0	0
5.46757	0	0	0	0	0	0	0	0		5.46757	0	0	0	0	0	0	0	0	0		5.46757	0	0	0	0	0	0
5.46982	0	0	0	0	0	0	0	0		5.46982	0	0	0	0	0	0	0	0	0		5.46982	0	0	0	0	0	0
5.47206	0	0	0	0	0	0	0	0		5.47206	0	0	0	0	0	0	0	0	0		5.47206	0	0	0	0	0	0
5.47431	0	0	0	0	0	0	0	0		5.47431	0	0	0	0	0	0	0	0	0		5.47431	0	0	0	0	0	0
5.47655	0	0	0	0	0	0	0	0		5.47655	0	0	0	0	0	0	0	0	0		5.47655	0	0	0	0	0	0
5.4788	0	0	0	0	0	0	0	0		5.4788	0	0	0	0	0	0	0	0	0		5.4788	0	0	0	0	0	0
5.48105	0	0	0	0	0	0	0	0		5.48105	0	0	0	0	0	0	0	0	0		5.48105	0	0	0	0	0	0
5.48329	0	0	0	0	0	0	0	0		5.48329	0	0	0	0	0	0	0	0	0		5.48329	0	0	0	0	0	0
5.48554	0	0	0	0	0	0	0	0		5.48554	0	0	0	0	0	0	0	0	0		5.48554	0	0	0	0	0	0
5.48778	0	0	0	0	0	0	0	0		5.48778	0	0	0	0	0	0	0	0	0		5.48778	0	0	0	0	0	0
5.49003	0	0	0	0	0	0	0	0		5.49003	0	0	0	0	0	0	0	0	0		5.49003	0	0	0	0	0	0
5.49227	0	0	0	0	0	0	0	0		5.49227	0	0	0	0	0	0	0	0	0		5.49227	0	0	0	0	0	0
5.49452	0	0	0	0	0	0	0	0		5.49452	0	0	0	0	0	0	0	0	0		5.49452	0	0	0	0	0	0
5.49676	0	0	0	0	0	0	0	0		5.49676	0	0	0	0	0	0	0	0	0		5.49676	0	0	0	0	0	0
5.49901	0	0	0	0	0	0	0	0		5.49901	0	0	0	0	0	0	0	0	0		5.49901	0	0	0	0	0	0
5.50125	0	0	0	0	0	0	0	0		5.50125	0	0	0	0	0	0	0	0	0		5.50125	0	0	0	0	0	0
5.5035	0	0	0	0	0	0	0	0		5.5035	0	0	0	0	0	0	0	0	0		5.5035	0	0	0	0	0	0
5.50575	0	0	0	0	0	0	0	0		5.50575	0	0	0	0	0	0	0	0	0		5.50575	0	0	0	0	0	0
5.50889	0	0	0	0	0	0	0	0		5.50889	0	0	0	0	0	0	0	0	0		5.50889	0	0	0	0	0	0
5.51113	0	0	0	0	0	0	0	0		5.51113	0	0	0	0	0	0	0	0	0		5.51113	0	0	0	0	0	0
5.51338	0	0	0	0	0	0	0	0		5.51338	0	0	0	0	0	0	0	0	0		5.51338	0	0	0	0	0	0
5.51563	0	0	0	0	0	0	0	0		5.51563	0	0	0	0	0	0	0	0	0		5.51563	0	0	0	0	0	0
5.51787	0	0	0	0	0	0	0	0		5.51787	0	0	0	0	0	0	0	0	0		5.51787	0	0	0	0	0	0
5.52012	0	0	0	0	0	0	0	0		5.52012	0	0	0	0	0	0	0	0	0		5.52012	0	0	0	0	0	0
5.52236	0	0	0	0	0	0	0	0		5.52236	0	0	0	0	0	0	0	0	0		5.52236	0	0	0	0	0	0
5.52461	0	0	0	0	0	0	0	0		5.52461	0	0	0	0	0	0	0	0	0		5.52461	0	0	0	0	0	0
5.52685	0	0	0	0	0	0	0	0		5.52685	0	0	0	0	0	0	0	0	0		5.52685	0	0	0	0	0	0
5.5291	0	0	0	0	0	0	0	0		5.5291	0	0	0	0	0	0	0	0	0		5.5291	0	0	0	0	0	0
5.53134	0	0	0	0	0	0	0	0		5.53134	0	0	0	0	0	0	0	0	0		5.53134	0	0	0	0	0	0
5.53359	0	0	0	0	0	0	0	0		5.53359	0	0	0	0	0	0	0	0	0		5.53359	0	0	0	0	0	0
5.53584	0	0	0	0	0	0	0	0		5.53584	0	0	0	0	0	0	0	0	0		5.53584	0	0	0	0	0	0
5.53808	0	0	0	0	0	0	0	0		5.53808	0	0	0	0	0	0	0	0	0		5.53808	0	0	0	0	0	0
5.54033	0	0	0	0	0	0	0	0		5.54033	0	0	0	0	0	0	0	0	0		5.54033	0	0	0	0	0	0
5.54257	0	0	0	0	0	0	0	0		5.54257	0	0	0	0	0	0	0	0	0		5.54257	0	0	0	0	0	0
5.54482	0	0	0	0	0	0	0	0		5.54482	0	0	0	0	0	0	0	0	0		5.54482	0	0	0	0	0	0
5.54706	0	0	0	0	0	0	0	0		5.54706	0	0	0	0	0	0	0	0	0		5.54706	0	0	0	0	0	0
5.54931	0	0	0	0	0	0	0	0		5.54931	0	0	0	0	0	0	0	0	0		5.54931	0	0	0	0	0	0
5.55155	0	0	0	0	0	0	0	0		5.55155	0	0	0	0	0	0	0	0	0		5.55155	0	0	0	0	0	0
5.5538	0	0	0	0	0	0	0	0		5.5538	0	0	0	0	0	0	0	0	0		5.5538	0	0	0	0	0	0
5.55605	0	0	0	0	0	0	0	0		5.55605	0	0	0	0	0	0	0	0	0		5.55605	0	0	0	0	0	0
5.55829	0	0	0	0	0	0	0	0		5.55829	0	0	0	0	0	0	0	0	0		5.55829	0	0	0	0	0	0
5.56054	0	0	0	0	0	0	0	0		5.56054	0	0	0	0	0	0	0	0	0		5.56054	0	0	0	0	0	0
5.56278	0	0	0	0	0	0	0	0		5.56278	0	0	0	0	0	0	0	0	0		5.56278	0	0	0	0	0	0
5.56503	0	0	0	0	0	0	0	0		5.56503	0	0	0	0	0	0	0	0	0		5.56503	0	0	0	0	0	0
5.56727	0	0	0	0	0	0	0	0		5.56727	0	0	0	0	0	0	0	0	0		5.56727	0	0	0	0	0	0
5.56952	0	0	0	0	0	0	0	0		5.56952	0	0	0	0	0	0	0	0	0		5.56952	0	0	0	0	0	0
5.57176	0	0	0	0	0	0	0	0		5.57176	0	0	0	0	0	0	0	0	0		5.57176	0	0	0	0	0	0
5.57401	0	0	0	0	0	0	0	0		5.57401	0	0	0	0	0	0	0	0	0		5.57401	0	0	0	0	0	0
5.57625	0	0	0	0	0	0	0	0		5.57625	0	0	0	0	0	0	0	0	0		5.57625	0	0	0	0	0	0
5.5785	0	0	0	0	0	0	0	0		5.5785	0	0	0	0	0	0	0	0	0		5.5785	0	0	0	0	0	0
5.58075	0	0	0	0	0	0	0	0		5.58075	0	0	0	0	0	0	0	0	0		5.58075	0	0	0	0	0	0
5.58299	0	0	0	0	0	0	0	0		5.58299	0	0	0	0	0	0	0	0	0		5.58299	0	0	0	0	0	0
5.58524	0	0	0	0	0	0	0	0		5.58524	0	0	0	0	0	0	0	0	0		5.58524	0	0	0	0	0	0
5.58748	0	0	0	0	0	0	0	0		5.58748	0	0	0	0	0	0	0	0	0		5.58748	0	0	0	0	0	0
5.59272	0	0	0	0	0	0	0	0		5.59272	0	0	0	0	0	0	0	0	0		5.59272	0	0	0	0	0	0
5.59497	0	0	0	0	0	0	0	0		5.59497	0	0	0	0	0	0	0	0	0		5.59497	0	0	0	0	0	0
5.59721	0	0	0	0	0	0	0	0		5.59721	0	0	0	0	0	0	0	0	0		5.59721	0	0	0	0	0	0
5.59946	0	0	0	0	0	0	0	0		5.59946	0	0	0	0	0	0	0	0	0		5.59946	0	0	0	0	0	0
5.6017	0	0	0	0	0	0	0	0		5.6017	0	0	0	0	0	0	0	0	0		5.6017	0	0	0	0	0	0
5.60395	0	0	0	0	0	0	0	0		5.60395	0	0	0	0	0	0	0	0	0		5.60395	0	0	0	0	0	0
5.6062	0	0	0	0	0	0	0	0		5.6062	0	0	0	0	0	0	0	0	0		5.6062	0	0	0	0	0	0
5.60844	0	0	0	0	0	0	0	0		5.60844	0	0	0	0	0	0	0	0	0		5.60844	0	0	0	0	0	0
5.61069	0	0	0	0	0	0	0	0		5.61069	0	0	0	0	0	0	0	0	0		5.61069	0	0	0	0	0	0
5.61293	0	0	0	0	0	0	0	0		5.61293	0	0	0	0	0	0	0	0	0		5.61293	0	0	0	0	0	0
5.61518	0	0	0	0	0	0	0	0		5.61518	0	0	0	0	0	0	0	0	0		5.61518	0	0	0	0	0	0
5.61742	0	0	0	0	0	0	0	0		5.61742	0	0	0	0	0	0	0	0	0		5.61742	0	0	0	0	0	0
5.61967	0	0	0	0	0	0	0	0		5.61967	0	0	0	0	0	0	0	0	0		5.61967	0	0	0	0	0	0
5.62191	0	0	0	0	0	0	0	0		5.62191	0	0	0	0	0	0	0	0	0		5.62191	0	0	0	0	0	0
5.62416	0	0	0	0	0	0	0	0		5.62416	0	0	0	0	0	0	0	0	0		5.62416	0	0	0	0	0	0
5.62641	0	0	0	0	0	0	0	0		5.62641	0	0	0	0	0	0	0	0	0		5.62641	0	0	0	0	0	0
5.62865	0	0	0	0	0	0	0	0		5.62865	0	0	0	0	0	0	0	0	0		5.62865	0	0	0	0	0	0
5.6309	0	0	0	0	0	0	0	0		5.6309	0	0	0	0	0	0	0	0	0		5.6309	0	0	0	0	0	0
5.63314	0	0	0	0	0	0	0	0		5.63314	0	0	0	0	0	0	0	0	0		5.63314	0	0	0	0	0	0
5.63539	0	0	0	0	0	0	0	0		5.63539	0	0	0	0	0	0	0	0	0		5.63539	0	0	0	0	0	0
5.63763	0	0	0	0	0	0	0	0		5.63763	0	0	0	0	0	0	0	0	0		5.63763	0	0	0	0	0	0
5.63988	0	0	0	0	0	0	0	0		5.63988	0	0	0	0	0	0	0	0	0		5.63988	0	0	0	0	0	0
5.64212	0	0	0	0	0	0	0	0		5.64212	0	0	0	0	0	0	0	0	0		5.64212	0	0	0	0	0	0
5.64437	0	0	0	0	0	0	0	0		5.64437	0	0	0	0	0	0	0	0	0		5.64437	0	0	0	0	0	0
5.64661	0	0	0	0	0	0	0	0		5.64661	0	0	0	0	0	0	0	0	0		5.64661	0	0	0	0	0	0
5.64886	0	0	0	0	0	0	0	0		5.64886	0	0	0	0	0	0	0	0	0		5.64886	0	0	0	0	0	0
5.65111	0	0	0	0	0	0	0	0		5.65111	0	0	0	0	0	0	0	0	0		5.65111	0	0	0	0	0	0
5.65335	0	0	0	0	0	0	0	0		5.65335	0	0	0	0	0	0	0	0	0		5.65335	0	0	0	0	0	0
5.6556	0	0	0	0	0	0	0	0		5.6556	0	0	0	0	0	0	0	0	0		5.6556	0	0	0	0	0	0
5.65784	0	0	0	0	0	0	0	0		5.65784	0	0	0	0	0	0	0	0	0		5.65784	0	0	0	0	0	0
5.66009	0	0	0	0	0	0	0	0		5.66009	0	0	0	0	0	0	0	0	0		5.66009	0	0	0	0	0	0
5.66233	0	0	0	0	0	0	0	0		5.66233	0	0	0	0	0	0	0	0	0		5.66233	0	0	0	0	0	0
5.66458	0	0	0	0	0	0	0	0		5.66458	0	0	0	0	0	0	0	0	0		5.66458	0	0	0	0	0	0
5.66682	0	0	0	0	0	0	0	0		5.66682	0	0	0	0	0	0	0	0	0		5.66682	0	0	0	0	0	0
5.66907	0	0	0	0	0	0	0	0		5.66907	0	0	0	0	0	0	0	0	0		5.66907	0	0	0	0	0	0
5.67132	0	0	0	0	0	0	0	0		5.67132	0	0	0	0	0	0	0	0	0		5.67132	0	0	0	0	0	0
5.67719	0	0	0	0	0	0	0	0		5.67719	0	0	0	0	0	0	0	0	0		5.67719	0	0	0	0	0	0
5.67943	0	0	0	0	0	0	0	0		5.67943	0	0	0	0	0	0	0	0	0		5.67943	0	0	0	0	0	0
5.68168	0	0	0	0	0	0	0	0		5.68168	0	0	0	0	0	0	0	0	0		5.68168	0	0	0	0	0	0
5.68392	0	0	0	0	0	0	0	0		5.68392	0	0	0	0	0	0	0	0	0		5.68392	0	0	0	0	0	0
5.68617	0	0	0	0	0	0	0	0		5.68617	0	0	0	0	0	0	0	0	0		5.68617	0	0	0	0	0	0
5.68841	0	0	0	0	0	0	0	0		5.68841	0	0	0	0	0	0	0	0	0		5.68841	0	0	0	0	0	0
5.69066	0	0	0	0	0	0	0	0		5.69066	0	0	0	0	0	0	0	0	0		5.69066	0	0	0	0	0	0
5.6929	0	0	0	0	0	0	0	0		5.6929	0	0	0	0	0	0	0	0	0		5.6929	0	0	0	0	0	0
5.69515	0	0	0	0	0	0	0	0		5.69515	0	0	0	0	0	0	0	0	0		5.69515	0	0	0	0	0	0
5.69739	0	0	0	0	0	0	0	0		5.69739	0	0	0	0	0	0	0	0	0		5.69739	0	0	0	0	0	0
5.69964	0	0	0	0	0	0	0	0		5.69964	0	0	0	0	0	0	0	0	0		5.69964	0	0	0	0	0	0
5.70189	0	0	0	0	0	0	0	0		5.70189	0	0	0	0	0	0	0	0	0		5.70189	0	0	0	0	0	0
5.70413	0	0	0	0	0	0	0	0		5.70413	0	0	0	0	0	0	0	0	0		5.70413	0	0	0	0	0	0
5.70638	0	0	0	0	0	0	0	0		5.70638	0	0	0	0	0	0	0	0	0		5.70638	0	0	0	0	0	0
5.70862	0	0	0	0	0	0	0	0		5.70862	0	0	0	0	0	0	0	0	0		5.70862	0	0	0	0	0	0
5.71087	0	0	0	0	0	0	0	0		5.71087	0	0	0	0	0	0	0	0	0		5.71087	0	0	0	0	0	0
5.71311	0	0	0	0	0	0	0	0		5.71311	0	0	0	0	0	0	0	0	0		5.71311	0	0	0	0	0	0
5.71536	0	0	0	0	0	0	0	0		5.71536	0	0	0	0	0	0	0	0	0		5.71536	0	0	0	0	0	0
5.7176	0	0	0	0	0	0	0	0		5.7176	0	0	0	0	0	0	0	0	0		5.7176	0	0	0	0	0	0
5.71985	0	0	0	0	0	0	0	0		5.71985	0	0	0	0	0	0	0	0	0		5.71985	0	0	0	0	0	0
5.7221	0	0	0	0	0	0	0	0		5.7221	0	0	0	0	0	0	0	0	0		5.7221	0	0	0	0	0	0
5.72434	0	0	0	0	0	0	0	0		5.72434	0	0	0	0	0	0	0	0	0		5.72434	0	0	0	0	0	0
5.72659	0	0	0	0	0	0	0	0		5.72659	0	0	0	0	0	0	0	0	0		5.72659	0	0	0	0	0	0
5.72883	0	0	0	0	0	0	0	0		5.72883	0	0	0	0	0	0	0	0	0		5.72883	0	0	0	0	0	0
5.73108	0	0	0	0	0	0	0	0		5.73108	0	0	0	0	0	0	0	0	0		5.73108	0	0	0	0	0	0
5.73332	0	0	0	0	0	0	0	0		5.73332	0	0	0	0	0	0	0	0	0		5.73332	0	0	0	0	0	0
5.73557	0	0	0	0	0	0	0	0		5.73557	0	0	0	0	0	0	0	0	0		5.73557	0	0	0	0	0	0
5.73781	0	0	0	0	0	0	0	0		5.73781	0	0	0	0	0	0	0	0	0		5.73781	0	0	0	0	0	0
5.74006	0	0	0	0	0	0	0	0		5.74006	0	0	0	0	0	0	0	0	0		5.74006	0	0	0	0	0	0
5.74231	0	0	0	0	0	0	0	0		5.74231	0	0	0	0	0	0	0	0	0		5.74231	0	0	0	0	0	0
5.74455	0	0	0	0	0	0	0	0		5.74455	0	0	0	0	0	0	0	0	0		5.74455	0	0	0	0	0	0
5.7468	0	0	0	0	0	0	0	0		5.7468	0	0	0	0	0	0	0	0	0		5.7468	0	0	0	0	0	0
5.74904	0	0	0	0	0	0	0	0		5.74904	0	0	0	0	0	0	0	0	0		5.74904	0	0	0	0	0	0
5.75129	0	0	0	0	0	0	0	0		5.75129	0	0	0	0	0	0	0	0	0		5.75129	0	0	0	0	0	0
5.75353	0	0	0	0	0	0	0	0		5.75353	0	0	0	0	0	0	0	0	0		5.75353	0	0	0	0	0	0
5.75578	0	0	0	0	0	0	0	0		5.75578	0	0	0	0	0	0	0	0	0		5.75578	0	0	0	0	0	0
5.75802	0	0	0	0	0	0	0	0		5.75802	0	0	0	0	0	0	0	0	0		5.75802	0	0	0	0	0	0
5.76027	0	0	0	0	0	0	0	0		5.76027	0	0	0	0	0	0	0	0	0		5.76027	0	0	0	0	0	0
5.76252	0	0	0	0	0	0	0	0		5.76252	0	0	0	0	0	0	0	0	0		5.76252	0	0	0	0	0	0
5.76476	0	0	0	0	0	0	0	0		5.76476	0	0	0	0	0	0	0	0	0		5.76476	0	0	0	0	0	0
5.76701	0	0	0	0	0	0	0	0		5.76701	0	0	0	0	0	0	0	0	0		5.76701	0	0	0	0	0	0
5.76925	0	0	0	0	0	0	0	0		5.76925	0	0	0	0	0	0	0	0	0		5.76925	0	0	0	0	0	0
5.7715	0	0	0	0	0	0	0	0		5.7715	0	0	0	0	0	0	0	0	0		5.7715	0	0	0	0	0	0
5.77374	0	0	0	0	0	0	0	0		5.77374	0	0	0	0	0	0	0	0	0		5.77374	0	0	0	0	0	0
5.77599	0	0	0	0	0	0	0	0		5.77599	0	0	0	0	0	0	0	0	0		5.77599	0	0	0	0	0	0
5.77823	0	0	0	0	0	0	0	0		5.77823	0	0	0	0	0	0	0	0	0		5.77823	0	0	0	0	0	0
5.78048	0	0	0	0	0	0	0	0		5.78048	0	0	0	0	0	0	0	0	0		5.78048	0	0	0	0	0	0
5.78272	0	0	0	0	0	0	0	0		5.78272	0	0	0	0	0	0	0	0	0		5.78272	0	0	0	0	0	0
5.78497	0	0	0	0	0	0	0	0		5.78497	0	0	0	0	0	0	0	0	0		5.78497	0	0	0	0	0	0
5.78722	0	0	0	0	0	0	0	0		5.78722	0	0	0	0	0	0	0	0	0		5.78722	0	0	0	0	0	0
5.78946	0	0	0	0	0	0	0	0		5.78946	0	0	0	0	0	0	0	0	0		5.78946	0	0	0	0	0	0
5.79171	0	0	0	0	0	0	0	0		5.79171	0	0	0	0	0	0	0	0	0		5.79171	0	0	0	0	0	0
5.79395	0	0	0	0	0	0	0	0		5.79395	0	0	0	0	0	0	0	0	0		5.79395	0	0	0	0	0	0
5.7962	0	0	0	0	0	0	0	0		5.7962	0	0	0	0	0	0	0	0	0		5.7962	0	0	0	0	0	0
5.79844	0	0	0	0	0	0	0	0		5.79844	0	0	0	0	0	0	0	0	0		5.79844	0	0	0	0	0	0
5.80069	0	0	0	0	0	0	0	0		5.80069	0	0	0	0	0	0	0	0	0		5.80069	0	0	0	0	0	0
5.80293	0	0	0	0	0	0	0	0		5.80293	0	0	0	0	0	0	0	0	0		5.80293	0	0	0	0	0	0
5.80518	0	0	0	0	0	0	0	0		5.80518	0	0	0	0	0	0	0	0	0		5.80518	0	0	0	0	0	0
5.80743	0	0	0	0	0	0	0	0		5.80743	0	0	0	0	0	0	0	0	0		5.80743	0	0	0	0	0	0
5.80967	0	0	0	0	0	0	0	0		5.80967	0	0	0	0	0	0	0	0	0		5.80967	0	0	0	0	0	0
5.81192	0	0	0	0	0	0	0	0		5.81192	0	0	0	0	0	0	0	0	0		5.81192	0	0	0	0	0	0
5.81416	0	0	0	0	0	0	0	0		5.81416	0	0	0	0	0	0	0	0	0		5.81416	0	0	0	0	0	0
5.81641	0	0	0	0	0	0	0	0		5.81641	0	0	0	0	0	0	0	0	0		5.81641	0	0	0	0	0	0
5.81865	0	0	0	0	0	0	0	0		5.81865	0	0	0	0	0	0	0	0	0		5.81865	0	0	0	0	0	0
5.8209	0	0	0	0	0	0	0	0		5.8209	0	0	0	0	0	0	0	0	0		5.8209	0	0	0	0	0	0
5.82314	0	0	0	0	0	0	0	0		5.82314	0	0	0	0	0	0	0	0	0		5.82314	0	0	0	0	0	0
5.82539	0	0	0	0	0	0	0	0		5.82539	0	0	0	0	0	0	0	0	0		5.82539	0	0	0	0	0	0
5.82764	0	0	0	0	0	0	0	0		5.82764	0	0	0	0	0	0	0	0	0		5.82764	0	0	0	0	0	0
5.82988	0	0	0	0	0	0	0	0		5.82988	0	0	0	0	0	0	0	0	0		5.82988	0	0	0	0	0	0
5.83213	0	0	0	0	0	0	0	0		5.83213	0	0	0	0	0	0	0	0	0		5.83213	0	0	0	0	0	0
5.83437	0	0	0	0	0	0	0	0		5.83437	0	0	0	0	0	0	0	0	0		5.83437	0	0	0	0	0	0
5.83662	0	0	0	0	0	0	0	0		5.83662	0	0	0	0	0	0	0	0	0		5.83662	0	0	0	0	0	0
5.83886	0	0	0	0	0	0	0	0		5.83886	0	0	0	0	0	0	0	0	0		5.83886	0	0	0	0	0	0
5.84418	0	0	0	0	0	0	0	0		5.84418	0	0	0	0	0	0	0	0	0		5.84418	0	0	0	0	0	0
5.84643	0	0	0	0	0	0	0	0		5.84643	0	0	0	0	0	0	0	0	0		5.84643	0	0	0	0	0	0
5.84868	0	0	0	0	0	0	0	0		5.84868	0	0	0	0	0	0	0	0	0		5.84868	0	0	0	0	0	0
5.85092	0	0	0	0	0	0	0	0		5.85092	0	0	0	0	0	0	0	0	0		5.85092	0	0	0	0	0	0
5.85317	0	0	0	0	0	0	0	0		5.85317	0	0	0	0	0	0	0	0	0		5.85317	0	0	0	0	0	0
5.85541	0	0	0	0	0	0	0	0		5.85541	0	0	0	0	0	0	0	0	0		5.85541	0	0	0	0	0	0
5.85766	0	0	0	0	0	0	0	0		5.85766	0	0	0	0	0	0	0	0	0		5.85766	0	0	0	0	0	0
5.8599	0	0	0	0	0	0	0	0		5.8599	0	0	0	0	0	0	0	0	0		5.8599	0	0	0	0	0	0
5.86215	0	0	0	0	0	0	0	0		5.86215	0	0	0	0	0	0	0	0	0		5.86215	0	0	0	0	0	0
5.86439	0	0	0	0	0	0	0	0		5.86439	0	0	0	0	0	0	0	0	0		5.86439	0	0	0	0	0	0
5.86664	0	0	0	0	0	0	0	0		5.86664	0	0	0	0	0	0	0	0	0		5.86664	0	0	0	0	0	0
5.86888	0	0	0	0	0	0	0	0		5.86888	0	0	0	0	0	0	0	0	0		5.86888	0	0	0	0	0	0
5.87113	0	0	0	0	0	0	0	0		5.87113	0	0	0	0	0	0	0	0	0		5.87113	0	0	0	0	0	0
5.87338	0	0	0	0	0	0	0	0		5.87338	0	0	0	0	0	0	0	0	0		5.87338	0	0	0	0	0	0
5.87562	0	0	0	0	0	0	0	0		5.87562	0	0	0	0	0	0	0	0	0		5.87562	0	0	0	0	0	0
5.87787	0	0	0	0	0	0	0	0		5.87787	0	0	0	0	0	0	0	0	0		5.87787	0	0	0	0	0	0
5.88011	0	0	0	0	0	0	0	0		5.88011	0	0	0	0	0	0	0	0	0		5.88011	0	0	0	0	0	0
5.88236	0	0	0	0	0	0	0	0		5.88236	0	0	0	0	0	0	0	0	0		5.88236	0	0	0	0	0	0
5.8846	0	0	0	0	0	0	0	0		5.8846	0	0	0	0	0	0	0	0	0		5.8846	0	0	0	0	0	0
5.88685	0	0	0	0	0	0	0	0		5.88685	0	0	0	0	0	0	0	0	0		5.88685	0	0	0	0	0	0
5.88909	0	0	0	0	0	0	0	0		5.88909	0	0	0	0	0	0	0	0	0		5.88909	0	0	0	0	0	0
5.89134	0	0	0	0	0	0	0	0		5.89134	0	0	0	0	0	0	0	0	0		5.89134	0	0	0	0	0	0
5.89359	0	0	0	0	0	0	0	0		5.89359	0	0	0	0	0	0	0	0	0		5.89359	0	0	0	0	0	0
5.89583	0	0	0	0	0	0	0	0		5.89583	0	0	0	0	0	0	0	0	0		5.89583	0	0	0	0	0	0
5.89808	0	0	0	0	0	0	0	0		5.89808	0	0	0	0	0	0	0	0	0		5.89808	0	0	0	0	0	0
5.90032	0	0	0	0	0	0	0	0		5.90032	0	0	0	0	0	0	0	0	0		5.90032	0	0	0	0	0	0
5.90257	0	0	0	0	0	0	0	0		5.90257	0	0	0	0	0	0	0	0	0		5.90257	0	0	0	0	0	0
5.90481	0	0	0	0	0	0	0	0		5.90481	0	0	0	0	0	0	0	0	0		5.90481	0	0	0	0	0	0
5.90706	0	0	0	0	0	0	0	0		5.90706	0	0	0	0	0	0	0	0	0		5.90706	0	0	0	0	0	0
5.9093	0	0	0	0	0	0	0	0		5.9093	0	0	0	0	0	0	0	0	0		5.9093	0	0	0	0	0	0
5.91155	0	0	0	0	0	0	0	0		5.91155	0	0	0	0	0	0	0	0	0		5.91155	0	0	0	0	0	0
5.9138	0	0	0	0	0	0	0	0		5.9138	0	0	0	0	0	0	0	0	0		5.9138	0	0	0	0	0	0
5.91604	0	0	0	0	0	0	0	0		5.91604	0	0	0	0	0	0	0	0	0		5.91604	0	0	0	0	0	0
5.91829	0	0	0	0	0	0	0	0		5.91829	0	0	0	0	0	0	0	0	0		5.91829	0	0	0	0	0	0
5.92053	0	0	0	0	0	0	0	0		5.92053	0	0	0	0	0	0	0	0	0		5.92053	0	0	0	0	0	0
5.92278	0	0	0	0	0	0	0	0		5.92278	0	0	0	0	0	0	0	0	0		5.92278	0	0	0	0	0	0
5.92853	0	0	0	0	0	0	0	0		5.92853	0	0	0	0	0	0	0	0	0		5.92853	0	0	0	0	0	0
5.93078	0	0	0	0	0	0	0	0		5.93078	0	0	0	0	0	0	0	0	0		5.93078	0	0	0	0	0	0
5.93303	0	0	0	0	0	0	0	0		5.93303	0	0	0	0	0	0	0	0	0		5.93303	0	0	0	0	0	0
5.93527	0	0	0	0	0	0	0	0		5.93527	0	0	0	0	0	0	0	0	0		5.93527	0	0	0	0	0	0
5.93752	0	0	0	0	0	0	0	0		5.93752	0	0	0	0	0	0	0	0	0		5.93752	0	0	0	0	0	0
5.93976	0	0	0	0	0	0	0	0		5.93976	0	0	0	0	0	0	0	0	0		5.93976	0	0	0	0	0	0
5.94201	0	0	0	0	0	0	0	0		5.94201	0	0	0	0	0	0	0	0	0		5.94201	0	0	0	0	0	0
5.94425	0	0	0	0	0	0	0	0		5.94425	0	0	0	0	0	0	0	0	0		5.94425	0	0	0	0	0	0
5.9465	0	0	0	0	0	0	0	0		5.9465	0	0	0	0	0	0	0	0	0		5.9465	0	0	0	0	0	0
5.94874	0	0	0	0	0	0	0	0		5.94874	0	0	0	0	0	0	0	0	0		5.94874	0	0	0	0	0	0
5.95099	0	0	0	0	0	0	0	0		5.95099	0	0	0	0	0	0	0	0	0		5.95099	0	0	0	0	0	0
5.95324	0	0	0	0	0	0	0	0		5.95324	0	0	0	0	0	0	0	0	0		5.95324	0	0	0	0	0	0
5.95548	0	0	0	0	0	0	0	0		5.95548	0	0	0	0	0	0	0	0	0		5.95548	0	0	0	0	0	0
5.95773	0	0	0	0	0	0	0	0		5.95773	0	0	0	0	0	0	0	0	0		5.95773	0	0	0	0	0	0
5.95997	0	0	0	0	0	0	0	0		5.95997	0	0	0	0	0	0	0	0	0		5.95997	0	0	0	0	0	0
5.96222	0	0	0	0	0	0	0	0		5.96222	0	0	0	0	0	0	0	0	0		5.96222	0	0	0	0	0	0
5.96446	0	0	0	0	0	0	0	0		5.96446	0	0	0	0	0	0	0	0	0		5.96446	0	0	0	0	0	0
5.96671	0	0	0	0	0	0	0	0		5.96671	0	0	0	0	0	0	0	0	0		5.96671	0	0	0	0	0	0
5.96895	0	0	0	0	0	0	0	0		5.96895	0	0	0	0	0	0	0	0	0		5.96895	0	0	0	0	0	0
5.9712	0	0	0	0	0	0	0	0		5.9712	0	0	0	0	0	0	0	0	0		5.9712	0	0	0	0	0	0
5.97344	0	0	0	0	0	0	0	0		5.97344	0	0	0	0	0	0	0	0	0		5.97344	0	0	0	0	0	0
5.97569	0	0	0	0	0	0	0	0		5.97569	0	0	0	0	0	0	0	0	0		5.97569	0	0	0	0	0	0
5.97794	0	0	0	0	0	0	0	0		5.97794	0	0	0	0	0	0	0	0	0		5.97794	0	0	0	0	0	0
5.98018	0	0	0	0	0	0	0	0		5.98018	0	0	0	0	0	0	0	0	0		5.98018	0	0	0	0	0	0
5.98243	0	0	0	0	0	0	0	0		5.98243	0	0	0	0	0	0	0	0	0		5.98243	0	0	0	0	0	0
5.98467	0	0	0	0	0	0	0	0		5.98467	0	0	0	0	0	0	0	0	0		5.98467	0	0	0	0	0	0
5.98692	0	0	0	0	0	0	0	0		5.98692	0	0	0	0	0	0	0	0	0		5.98692	0	0	0	0	0	0
5.98916	0	0	0	0	0	0	0	0		5.98916	0	0	0	0	0	0	0	0	0		5.98916	0	0	0	0	0	0
5.99141	0	0	0	0	0	0	0	0		5.99141	0	0	0	0	0	0	0	0	0		5.99141	0	0	0	0	0	0
5.99365	0	0	0	0	0	0	0	0		5.99365	0	0	0	0	0	0	0	0	10820.1		5.99365	0	0	0	0	0	0
5.9959	0	0	0	0	0	0	0	0		5.9959	0	0	0	0	0	0	0	0	0		5.9959	0	0	0	0	0	0
5.99815	0	0	0	0	0	0	0	0		5.99815	0	0	0	0	0	0	0	0	15696.5		5.99815	0	0	0	0	0	0
6.00039	0	0	0	0	0	0	0	0		6.00039	0	0	0	0	0	0	0	0	24840.8		6.00039	0	0	0	0	0	0
6.00264	0	0	0	0	0	0	0	0		6.00264	0	0	0	0	0	0	0	0	21565.9		6.00264	0	0	0	0	0	0
6.00488	0	0	0	0	0	0	0	0		6.00488	0	0	0	0	0	0	0	0	13815.7		6.00488	0	0	0	0	0	0
6.00713	0	0	0	0	0	0	0	0		6.00713	0	0	0	0	0	0	0	0	24416.8		6.00713	0	0	0	0	0	0
6.00937	0	0	0	0	0	0	0	0		6.00937	0	0	0	0	0	0	0	0	24332.4		6.00937	0	0	0	0	0	0
6.01162	0	0	0	0	0	0	0	0		6.01162	0	0	0	0	0	0	0	0	14813.4		6.01162	0	0	0	0	0	0
6.01386	0	0	0	0	0	0	0	0		6.01386	0	0	0	0	0	0	0	0	0		6.01386	0	0	0	0	0	0
6.01611	0	0	0	0	0	0	0	0		6.01611	0	0	0	0	0	0	0	0	0		6.01611	0	0	0	0	0	0
6.01836	0	0	0	0	0	0	0	0		6.01836	0	0	0	0	0	0	0	0	0		6.01836	0	0	0	0	0	0
6.0206	0	0	0	0	0	0	0	0		6.0206	0	0	0	0	0	0	0	0	0		6.0206	0	0	0	0	0	0
6.02285	0	0	0	0	0	0	0	0		6.02285	0	0	0	0	0	0	0	8613.44	0		6.02285	0	0	0	0	0	0
6.02509	0	0	0	0	0	0	0	0		6.02509	0	0	0	0	0	0	0	11507.6	0		6.02509	0	0	0	0	0	0
6.02734	0	0	0	0	0	0	0	0		6.02734	0	0	0	0	0	0	0	16059.7	0		6.02734	0	0	0	0	0	0
6.02958	0	0	0	0	0	0	0	0		6.02958	0	0	0	0	0	0	0	33256.9	0		6.02958	0	0	0	0	0	0
6.03183	0	0	0	0	0	0	0	0		6.03183	0	0	0	0	0	0	0	48615.4	0		6.03183	0	0	0	0	0	0
6.03407	0	0	0	0	0	0	0	0		6.03407	0	0	0	0	0	0	0	59904	0		6.03407	0	0	0	0	0	0
6.03632	0	0	0	0	0	0	0	0		6.03632	0	0	0	0	0	0	0	74147.5	0		6.03632	0	0	0	0	0	0
6.03857	0	0	0	0	0	0	0	0		6.03857	0	0	0	0	0	0	0	89488.9	0		6.03857	0	0	0	0	0	0
6.04081	0	0	0	0	0	0	0	0		6.04081	0	0	0	0	0	0	0	93838.5	0		6.04081	0	0	0	0	0	0
6.04306	0	0	0	0	0	0	0	0		6.04306	0	0	0	0	0	0	0	85940.2	0		6.04306	0	0	0	0	0	0
6.0453	0	0	0	0	0	0	0	0		6.0453	0	0	0	0	0	0	0	83510.5	0		6.0453	0	0	0	0	0	0
6.04755	0	0	0	0	0	0	0	0		6.04755	0	0	0	0	0	0	0	65568.7	0		6.04755	0	0	0	0	0	0
6.04979	0	0	0	0	0	0	0	0		6.04979	0	0	0	0	0	0	0	45856.6	0		6.04979	0	0	0	0	0	0
6.05204	0	0	0	0	0	0	0	0		6.05204	0	0	0	0	0	0	0	36251.9	0		6.05204	0	0	0	0	0	0
6.05428	0	0	0	0	0	0	0	0		6.05428	0	0	0	0	0	0	0	29773.1	0		6.05428	0	0	0	0	0	0
6.05653	0	0	0	0	0	0	0	0		6.05653	0	0	0	0	0	0	0	17138.8	0		6.05653	0	0	0	0	0	0
6.05877	0	0	0	0	0	0	0	0		6.05877	0	0	0	0	0	0	0	7261.23	0		6.05877	0	0	0	0	0	0
6.06102	0	0	0	0	0	0	0	0		6.06102	0	0	0	0	0	0	0	0	0		6.06102	0	0	0	0	0	0
6.06327	0	0	0	0	0	0	0	0		6.06327	0	0	0	0	0	0	0	0	0		6.06327	0	0	0	0	0	0
6.06551	0	0	0	0	0	0	0	0		6.06551	0	0	0	0	0	0	0	0	0		6.06551	0	0	0	0	0	0
6.06776	0	0	0	0	0	0	0	0		6.06776	0	0	0	0	0	0	0	0	0		6.06776	0	0	0	0	0	0
6.07	0	0	0	0	0	0	0	0		6.07	0	0	0	0	0	0	0	0	0		6.07	0	0	0	0	0	0
6.07225	0	0	0	0	0	0	0	0		6.07225	0	0	0	0	0	0	0	0	0		6.07225	0	0	0	0	0	0
6.07449	0	0	0	0	0	0	0	0		6.07449	0	0	0	0	0	0	0	0	0		6.07449	0	0	0	0	0	0
6.07674	0	0	0	0	0	0	0	0		6.07674	0	0	0	0	0	0	0	0	0		6.07674	0	0	0	0	0	0
6.07898	0	0	0	0	0	0	0	0		6.07898	0	0	0	0	0	0	0	0	0		6.07898	0	0	0	0	0	0
6.08123	0	0	0	0	0	0	0	0		6.08123	0	0	0	0	0	0	0	0	0		6.08123	0	0	0	0	0	0
6.08348	0	0	0	0	0	0	0	0		6.08348	0	0	0	0	0	0	0	0	0		6.08348	0	0	0	0	0	0
6.08572	0	0	0	0	0	0	0	0		6.08572	0	0	0	0	0	0	0	0	0		6.08572	0	0	0	0	0	0
6.08797	0	0	0	0	0	0	0	0		6.08797	0	0	0	0	0	0	0	0	0		6.08797	0	0	0	0	0	0
6.09386	0	0	0	0	0	0	0	0		6.09386	0	0	0	0	0	0	0	0	0		6.09386	0	0	0	0	0	0
6.09611	0	0	0	0	0	0	0	0		6.09611	0	0	0	0	0	0	0	0	0		6.09611	0	0	0	0	0	0
6.09835	0	0	0	0	0	0	0	0		6.09835	0	0	0	0	0	0	0	0	0		6.09835	0	0	0	0	0	0
6.1006	0	0	0	0	0	0	0	0		6.1006	0	0	0	0	0	0	0	0	0		6.1006	0	0	0	0	0	0
6.10284	0	0	0	0	0	0	0	0		6.10284	0	0	0	0	0	0	0	0	0		6.10284	0	0	0	0	0	0
6.10509	0	0	0	0	0	0	0	0		6.10509	0	0	0	0	0	0	0	0	0		6.10509	0	0	0	0	0	0
6.10733	0	0	0	0	0	0	0	0		6.10733	0	0	0	0	0	0	0	0	0		6.10733	0	0	0	0	0	0
6.10958	0	0	0	0	0	0	0	0		6.10958	0	0	0	0	0	0	0	0	0		6.10958	0	0	0	0	0	0
6.11182	0	0	0	0	0	0	0	0		6.11182	0	0	0	0	0	0	0	0	0		6.11182	0	0	0	0	0	0
6.11407	0	0	0	0	0	0	0	0		6.11407	0	0	0	0	0	0	0	0	0		6.11407	0	0	0	0	0	0
6.11632	0	0	0	0	0	0	0	0		6.11632	0	0	0	0	0	0	0	0	0		6.11632	0	0	0	0	0	0
6.11856	0	0	0	0	0	0	0	0		6.11856	0	0	0	0	0	0	0	0	0		6.11856	0	0	0	0	0	0
6.12081	0	0	0	0	0	0	0	0		6.12081	0	0	0	0	0	0	0	0	0		6.12081	0	0	0	0	0	0
6.12305	0	0	0	0	0	0	0	0		6.12305	0	0	0	0	0	0	0	0	0		6.12305	0	0	0	0	0	0
6.1253	0	0	0	0	0	0	0	0		6.1253	0	0	0	0	0	0	0	0	0		6.1253	0	0	0	0	0	0
6.12754	0	0	0	0	0	0	0	0		6.12754	0	0	0	0	0	0	0	0	0		6.12754	0	0	0	0	0	0
6.12979	0	0	0	0	0	0	0	0		6.12979	0	0	0	0	0	0	0	0	0		6.12979	0	0	0	0	0	0
6.13203	0	0	0	0	0	0	0	0		6.13203	0	0	0	0	0	0	0	0	0		6.13203	0	0	0	0	0	0
6.13428	0	0	0	0	0	0	0	0		6.13428	0	0	0	0	0	0	0	0	0		6.13428	0	0	0	0	0	0
6.13652	0	0	0	0	0	0	0	0		6.13652	0	0	0	0	0	0	0	0	0		6.13652	0	0	0	0	0	0
6.13877	0	0	0	0	0	0	0	0		6.13877	0	0	0	0	0	0	0	0	0		6.13877	0	0	0	0	0	0
6.14102	0	0	0	0	0	0	0	0		6.14102	0	0	0	0	0	0	0	0	0		6.14102	0	0	0	0	0	0
6.14326	0	0	0	0	0	0	0	0		6.14326	0	0	0	0	0	0	0	0	0		6.14326	0	0	0	0	0	0
6.14551	0	0	0	0	0	0	0	0		6.14551	0	0	0	0	0	0	0	0	0		6.14551	0	0	0	0	0	0
6.14775	0	0	0	0	0	0	0	0		6.14775	0	0	0	0	0	0	0	0	0		6.14775	0	0	0	0	0	0
6.15	0	0	0	0	0	0	0	0		6.15	0	0	0	0	0	0	0	0	0		6.15	0	0	0	0	0	0
6.15224	0	0	0	0	0	0	0	0		6.15224	0	0	0	0	0	0	0	0	0		6.15224	0	0	0	0	0	0
6.15449	0	0	0	0	0	0	0	0		6.15449	0	0	0	0	0	0	0	0	0		6.15449	0	0	0	0	0	0
6.15673	0	0	0	0	0	0	0	0		6.15673	0	0	0	0	0	0	0	0	0		6.15673	0	0	0	0	0	0
6.15898	0	0	0	0	0	0	0	0		6.15898	0	0	0	0	0	0	0	0	0		6.15898	0	0	0	0	0	0
6.16123	0	0	0	0	0	0	0	0		6.16123	0	0	0	0	0	0	0	0	0		6.16123	0	0	0	0	0	0
6.16347	0	0	0	0	0	0	0	0		6.16347	0	0	0	0	0	0	0	0	0		6.16347	0	0	0	0	0	0
6.16572	0	0	0	0	0	0	0	0		6.16572	0	0	0	0	0	0	0	0	0		6.16572	0	0	0	0	0	0
6.16796	0	0	0	0	0	0	0	0		6.16796	0	0	0	0	0	0	0	0	0		6.16796	0	0	0	0	0	0
6.17021	0	0	0	0	0	0	0	0		6.17021	0	0	0	0	0	0	0	0	0		6.17021	0	0	0	0	0	0
6.17245	0	0	0	0	0	0	0	0		6.17245	0	0	0	0	0	0	0	0	0		6.17245	0	0	0	0	0	0
6.1747	0	0	0	0	0	0	0	0		6.1747	0	0	0	0	0	0	0	0	0		6.1747	0	0	0	0	0	0
6.17694	0	0	0	0	0	0	0	0		6.17694	0	0	0	0	0	0	0	0	0		6.17694	0	0	0	0	0	0
6.17919	0	0	0	0	0	0	0	0		6.17919	0	0	0	0	0	0	0	0	0		6.17919	0	0	0	0	0	0
6.18144	0	0	0	0	0	0	0	0		6.18144	0	0	0	0	0	0	0	0	0		6.18144	0	0	0	0	0	0
6.18368	0	0	0	0	0	0	0	0		6.18368	0	0	0	0	0	0	0	0	0		6.18368	0	0	0	0	0	0
6.18593	0	0	0	0	0	0	0	0		6.18593	0	0	0	0	0	0	0	0	0		6.18593	0	0	0	0	0	0
6.18817	0	0	0	0	0	0	0	0		6.18817	0	0	0	0	0	0	0	0	0		6.18817	0	0	0	0	0	0
6.19042	0	0	0	0	0	0	0	0		6.19042	0	0	0	0	0	0	0	0	0		6.19042	0	0	0	0	0	0
6.19266	0	0	0	0	0	0	0	0		6.19266	0	0	0	0	0	0	0	0	0		6.19266	0	0	0	0	0	0
6.19491	0	0	0	0	0	0	0	0		6.19491	0	0	0	0	0	0	0	0	0		6.19491	0	0	0	0	0	0
6.19715	0	0	0	0	0	0	0	0		6.19715	0	0	0	0	0	0	0	0	0		6.19715	0	0	0	0	0	0
6.1994	0	0	0	0	0	0	0	0		6.1994	0	0	0	0	0	0	0	0	0		6.1994	0	0	0	0	0	0
6.20165	0	0	0	0	0	0	0	0		6.20165	0	0	0	0	0	0	0	0	0		6.20165	0	0	0	0	0	0
6.20389	0	0	0	0	0	0	0	0		6.20389	0	0	0	0	0	0	0	0	0		6.20389	0	0	0	0	0	0
6.20614	0	0	0	0	0	0	0	0		6.20614	0	0	0	0	0	0	0	0	0		6.20614	0	0	0	0	0	0
6.20838	0	0	0	0	0	0	0	0		6.20838	0	0	0	0	0	0	0	0	0		6.20838	0	0	0	0	0	0
6.21063	0	0	0	0	0	0	0	0		6.21063	0	0	0	0	0	0	0	0	0		6.21063	0	0	0	0	0	0
6.21287	0	0	0	0	0	0	0	0		6.21287	0	0	0	0	0	0	0	0	0		6.21287	0	0	0	0	0	0
6.21512	0	0	0	0	0	0	0	0		6.21512	0	0	0	0	0	0	0	0	0		6.21512	0	0	0	0	0	0
6.21736	0	0	0	0	0	0	0	0		6.21736	0	0	0	0	0	0	0	0	0		6.21736	0	0	0	0	0	0
6.21961	0	0	0	0	0	0	0	0		6.21961	0	0	0	0	0	0	0	0	0		6.21961	0	0	0	0	0	0
6.22185	0	0	0	0	0	0	0	0		6.22185	0	0	0	0	0	0	0	0	0		6.22185	0	0	0	0	0	0
6.2241	0	0	0	0	0	0	0	0		6.2241	0	0	0	0	0	0	0	0	0		6.2241	0	0	0	0	0	0
6.22635	0	0	0	0	0	0	0	0		6.22635	0	0	0	0	0	0	0	0	0		6.22635	0	0	0	0	0	0
6.22859	0	0	0	0	0	0	0	0		6.22859	0	0	0	0	0	0	0	0	0		6.22859	0	0	0	0	0	0
6.23084	0	0	0	0	0	0	0	0		6.23084	0	0	0	0	0	0	0	0	0		6.23084	0	0	0	0	0	0
6.23308	0	0	0	0	0	0	0	0		6.23308	0	0	0	0	0	0	0	0	0		6.23308	0	0	0	0	0	0
6.23533	0	0	0	0	0	0	0	0		6.23533	0	0	0	0	0	0	0	0	0		6.23533	0	0	0	0	0	0
6.23757	0	0	0	0	0	0	0	0		6.23757	0	0	0	0	0	0	0	0	0		6.23757	0	0	0	0	0	0
6.23982	0	0	0	0	0	0	0	0		6.23982	0	0	0	0	0	0	0	0	0		6.23982	0	0	0	0	0	0
6.24206	0	0	0	0	0	0	0	0		6.24206	0	0	0	0	0	0	0	0	0		6.24206	0	0	0	0	0	0
6.24431	0	0	0	0	0	0	0	0		6.24431	0	0	0	0	0	0	0	0	0		6.24431	0	0	0	0	0	0
6.24656	0	0	0	0	0	0	0	0		6.24656	0	0	0	0	0	0	0	0	0		6.24656	0	0	0	0	0	0
6.2488	0	0	0	0	0	0	0	0		6.2488	0	0	0	0	0	0	0	0	0		6.2488	0	0	0	0	0	0
6.25105	0	0	0	0	0	0	0	0		6.25105	0	0	0	0	0	0	0	0	0		6.25105	0	0	0	0	0	0
6.25329	0	0	0	0	0	0	0	0		6.25329	0	0	0	0	0	0	0	0	0		6.25329	0	0	0	0	0	0
6.25554	0	0	0	0	0	0	0	0		6.25554	0	0	0	0	0	0	0	0	0		6.25554	0	0	0	0	0	0
6.25912	0	0	0	0	0	0	0	0		6.25912	0	0	0	0	0	0	0	0	0		6.25912	0	0	0	0	0	0
6.26137	0	0	0	0	0	0	0	0		6.26137	0	0	0	0	0	0	0	0	0		6.26137	0	0	0	0	0	0
6.26361	0	0	0	0	0	0	0	0		6.26361	0	0	0	0	0	0	0	0	0		6.26361	0	0	0	0	0	0
6.26586	0	0	0	0	0	0	0	0		6.26586	0	0	0	0	0	0	0	0	0		6.26586	0	0	0	0	0	0
6.2681	0	0	0	0	0	0	0	0		6.2681	0	0	0	0	0	0	0	0	0		6.2681	0	0	0	0	0	0
6.27035	0	0	0	0	0	0	0	0		6.27035	0	0	0	0	0	0	0	0	0		6.27035	0	0	0	0	0	0
6.27259	0	0	0	0	0	0	0	0		6.27259	0	0	0	0	0	0	0	0	0		6.27259	0	0	0	0	0	0
6.27484	0	0	0	0	0	0	0	0		6.27484	0	0	0	0	0	0	0	0	0		6.27484	0	0	0	0	0	0
6.27708	0	0	0	0	0	0	0	0		6.27708	0	0	0	0	0	0	0	0	0		6.27708	0	0	0	0	0	0
6.27933	0	0	0	0	0	0	0	0		6.27933	0	0	0	0	0	0	0	0	0		6.27933	0	0	0	0	0	0
6.28158	0	0	0	0	0	0	0	0		6.28158	0	0	0	0	0	0	0	0	0		6.28158	0	0	0	0	0	0
6.28382	0	0	0	0	0	0	0	0		6.28382	0	0	0	0	0	0	0	0	0		6.28382	0	0	0	0	0	0
6.28607	0	0	0	0	0	0	0	0		6.28607	0	0	0	0	0	0	0	0	11720.2		6.28607	0	0	0	0	0	0
6.28831	0	0	0	0	0	0	0	0		6.28831	0	0	0	0	0	0	0	0	15149.3		6.28831	0	0	0	0	0	0
6.29056	0	0	0	0	0	0	0	0		6.29056	0	0	0	0	0	0	0	0	11405.6		6.29056	0	0	0	0	0	0
6.2928	0	0	0	0	0	0	0	0		6.2928	0	0	0	0	0	0	0	0	18087.9		6.2928	0	0	0	0	0	0
6.29505	0	0	0	0	0	0	0	0		6.29505	0	0	0	0	0	0	0	0	17097.8		6.29505	0	0	0	0	0	0
6.29729	0	0	0	0	0	0	0	0		6.29729	0	0	0	0	0	0	0	0	26437.4		6.29729	0	0	0	0	0	0
6.29954	0	0	0	0	0	0	0	0		6.29954	0	0	0	0	0	0	0	0	0		6.29954	0	0	0	0	0	0
6.30179	0	0	0	0	0	0	0	0		6.30179	0	0	0	0	0	0	0	0	25117.8		6.30179	0	0	0	0	0	0
6.30403	0	0	0	0	0	0	0	0		6.30403	0	0	0	0	0	0	0	0	7270.6		6.30403	0	0	0	0	0	0
6.30628	0	0	0	0	0	0	0	0		6.30628	0	0	0	0	0	0	0	0	9575.26		6.30628	0	0	0	0	0	0
6.30852	0	0	0	0	0	0	0	0		6.30852	0	0	0	0	0	0	0	0	16778.8		6.30852	0	0	0	0	0	0
6.31077	0	0	0	0	0	0	0	0		6.31077	0	0	0	0	0	0	0	0	6984.24		6.31077	0	0	0	0	0	0
6.31301	0	0	0	0	0	0	0	0		6.31301	0	0	0	0	0	0	0	0	0		6.31301	0	0	0	0	0	0
6.31526	0	0	0	0	0	0	0	0		6.31526	0	0	0	0	0	0	0	0	0		6.31526	0	0	0	0	0	0
6.3175	0	0	0	0	0	0	0	0		6.3175	0	0	0	0	0	0	0	0	0		6.3175	0	0	0	0	0	0
6.31975	0	0	0	0	0	0	0	0		6.31975	0	0	0	0	0	0	0	0	0		6.31975	0	0	0	0	0	0
6.322	0	0	0	0	0	0	0	0		6.322	0	0	0	0	0	0	0	0	0		6.322	0	0	0	0	0	0
6.32424	0	0	0	0	0	0	0	0		6.32424	0	0	0	0	0	0	0	0	0		6.32424	0	0	0	0	0	0
6.32649	0	0	0	0	0	0	0	0		6.32649	0	0	0	0	0	0	0	0	0		6.32649	0	0	0	0	0	0
6.32873	0	0	0	0	0	0	0	0		6.32873	0	0	0	0	0	0	0	0	0		6.32873	0	0	0	0	0	0
6.33098	0	0	0	0	0	0	0	0		6.33098	0	0	0	0	0	0	0	0	0		6.33098	0	0	0	0	0	0
6.33322	0	0	0	0	0	0	0	0		6.33322	0	0	0	0	0	0	0	0	0		6.33322	0	0	0	0	0	0
6.33547	0	0	0	0	0	0	0	0		6.33547	0	0	0	0	0	0	0	0	0		6.33547	0	0	0	0	0	0
6.33771	0	0	0	0	0	0	0	0		6.33771	0	0	0	0	0	0	0	0	0		6.33771	0	0	0	0	0	0
6.33996	0	0	0	0	0	0	0	0		6.33996	0	0	0	0	0	0	0	0	0		6.33996	0	0	0	0	0	0
6.3422	0	0	0	0	0	0	0	0		6.3422	0	0	0	0	0	0	0	0	0		6.3422	0	0	0	0	0	0
6.34445	0	0	0	0	0	0	0	0		6.34445	0	0	0	0	0	0	0	0	0		6.34445	0	0	0	0	0	0
6.3467	0	0	0	0	0	0	0	0		6.3467	0	0	0	0	0	0	0	0	0		6.3467	0	0	0	0	0	0
6.34894	0	0	0	0	0	0	0	0		6.34894	0	0	0	0	0	0	0	0	0		6.34894	0	0	0	0	0	0
6.35119	0	0	0	0	0	0	0	0		6.35119	0	0	0	0	0	0	0	0	0		6.35119	0	0	0	0	0	0
6.35343	0	0	0	0	0	0	0	0		6.35343	0	0	0	0	0	0	0	0	0		6.35343	0	0	0	0	0	0
6.35568	0	0	0	0	0	0	0	0		6.35568	0	0	0	0	0	0	0	0	0		6.35568	0	0	0	0	0	0
6.35792	0	0	0	0	0	0	0	0		6.35792	0	0	0	0	0	0	0	0	0		6.35792	0	0	0	0	0	0
6.36017	0	0	0	0	0	0	0	0		6.36017	0	0	0	0	0	0	0	0	0		6.36017	0	0	0	0	0	0
6.36241	0	0	0	0	0	0	0	0		6.36241	0	0	0	0	0	0	0	0	0		6.36241	0	0	0	0	0	0
6.36466	0	0	0	0	0	0	0	0		6.36466	0	0	0	0	0	0	0	0	0		6.36466	0	0	0	0	0	0
6.36691	0	0	0	0	0	0	0	0		6.36691	0	0	0	0	0	0	0	0	0		6.36691	0	0	0	0	0	0
6.36915	0	0	0	0	0	0	0	0		6.36915	0	0	0	0	0	0	0	0	0		6.36915	0	0	0	0	0	0
6.3714	0	0	0	0	0	0	0	0		6.3714	0	0	0	0	0	0	0	0	0		6.3714	0	0	0	0	0	0
6.37364	0	0	0	0	0	0	0	0		6.37364	0	0	0	0	0	0	0	0	0		6.37364	0	0	0	0	0	0
6.37589	0	0	0	0	0	0	0	0		6.37589	0	0	0	0	0	0	0	0	0		6.37589	0	0	0	0	0	0
6.37813	0	0	0	0	0	0	0	0		6.37813	0	0	0	0	0	0	0	0	0		6.37813	0	0	0	0	0	0
6.38038	0	0	0	0	0	0	0	0		6.38038	0	0	0	0	0	0	0	0	0		6.38038	0	0	0	0	0	0
6.38262	0	0	0	0	0	0	0	0		6.38262	0	0	0	0	0	0	0	0	0		6.38262	0	0	0	0	0	0
6.38487	0	0	0	0	0	0	0	0		6.38487	0	0	0	0	0	0	0	0	0		6.38487	0	0	0	0	0	0
6.38712	0	0	0	0	0	0	0	0		6.38712	0	0	0	0	0	0	0	0	0		6.38712	0	0	0	0	0	0
6.38936	0	0	0	0	0	0	0	0		6.38936	0	0	0	0	0	0	0	0	0		6.38936	0	0	0	0	0	0
6.39161	0	0	0	0	0	0	0	0		6.39161	0	0	0	0	0	0	0	0	0		6.39161	0	0	0	0	0	0
6.39385	0	0	0	0	0	0	0	0		6.39385	0	0	0	0	0	0	0	0	0		6.39385	0	0	0	0	0	0
6.3961	0	0	0	0	0	0	0	0		6.3961	0	0	0	0	0	0	0	0	0		6.3961	0	0	0	0	0	0
6.39834	0	0	0	0	0	0	0	0		6.39834	0	0	0	0	0	0	0	0	0		6.39834	0	0	0	0	0	0
6.40059	0	0	0	0	0	0	0	0		6.40059	0	0	0	0	0	0	0	0	6920.38		6.40059	0	0	0	0	0	0
6.40283	0	0	0	0	0	0	0	0		6.40283	0	0	0	0	0	0	0	0	6900.28		6.40283	0	0	0	0	0	0
6.40508	0	0	0	0	0	0	0	0		6.40508	0	0	0	0	0	0	0	0	14026.2		6.40508	0	0	0	0	0	0
6.40733	0	0	0	0	0	0	0	0		6.40733	0	0	0	0	0	0	0	0	11376.8		6.40733	0	0	0	0	0	0
6.40957	0	0	0	0	0	0	0	0		6.40957	0	0	0	0	0	0	0	0	11818.6		6.40957	0	0	0	0	0	0
6.41182	0	0	0	0	0	0	0	0		6.41182	0	0	0	0	0	0	0	0	15699		6.41182	0	0	0	0	0	0
6.41406	0	0	0	0	0	0	0	0		6.41406	0	0	0	0	0	0	0	0	16642.1		6.41406	0	0	0	0	0	0
6.41631	0	0	0	0	0	0	0	0		6.41631	0	0	0	0	0	0	0	0	18208.7		6.41631	0	0	0	0	0	0
6.41855	0	0	0	0	0	0	0	0		6.41855	0	0	0	0	0	0	0	0	22237.3		6.41855	0	0	0	0	0	0
6.4208	0	0	0	0	0	0	0	0		6.4208	0	0	0	0	0	0	0	0	16466.4		6.4208	0	0	0	0	0	0
6.42438	0	0	0	0	0	0	0	0		6.42438	0	0	0	0	0	0	0	0	15438.4		6.42438	0	0	0	0	0	0
6.42662	0	0	0	0	0	0	0	0		6.42662	0	0	0	0	0	0	0	0	10070.6		6.42662	0	0	0	0	0	0
6.42887	0	0	0	0	0	0	0	0		6.42887	0	0	0	0	0	0	0	0	9001.83		6.42887	0	0	0	0	0	0
6.43111	0	0	0	0	0	0	0	0		6.43111	0	0	0	0	0	0	0	0	0		6.43111	0	0	0	0	0	0
6.43336	0	0	0	0	0	0	0	0		6.43336	0	0	0	0	0	0	0	0	0		6.43336	0	0	0	0	0	0
6.4356	0	0	0	0	0	0	0	0		6.4356	0	0	0	0	0	0	0	0	0		6.4356	0	0	0	0	0	0
6.43785	0	0	0	0	0	0	0	0		6.43785	0	0	0	0	0	0	0	0	0		6.43785	0	0	0	0	0	0
6.4401	0	0	0	0	0	0	0	0		6.4401	0	0	0	0	0	0	0	0	0		6.4401	0	0	0	0	0	0
6.44234	0	0	0	0	0	0	0	0		6.44234	0	0	0	0	0	0	0	0	0		6.44234	0	0	0	0	0	0
6.44459	0	0	0	0	0	0	0	0		6.44459	0	0	0	0	0	0	0	0	0		6.44459	0	0	0	0	0	0
6.44683	0	0	0	0	0	0	0	0		6.44683	0	0	0	0	0	0	0	0	0		6.44683	0	0	0	0	0	0
6.44908	0	0	0	0	0	0	0	0		6.44908	0	0	0	0	0	0	0	0	0		6.44908	0	0	0	0	0	0
6.45132	0	0	0	0	0	0	0	0		6.45132	0	0	0	0	0	0	0	0	0		6.45132	0	0	0	0	0	0
6.45357	0	0	0	0	0	0	0	0		6.45357	0	0	0	0	0	0	0	0	0		6.45357	0	0	0	0	0	0
6.45581	0	0	0	0	0	0	0	0		6.45581	0	0	0	0	0	0	0	0	0		6.45581	0	0	0	0	0	0
6.45806	0	0	0	0	0	0	0	0		6.45806	0	0	0	0	0	0	0	0	0		6.45806	0	0	0	0	0	0
6.46031	0	0	0	0	0	0	0	0		6.46031	0	0	0	0	0	0	0	0	0		6.46031	0	0	0	0	0	0
6.46255	0	0	0	0	0	0	0	0		6.46255	0	0	0	0	0	0	0	0	0		6.46255	0	0	0	0	0	0
6.4648	0	0	0	0	0	0	0	0		6.4648	0	0	0	0	0	0	0	0	0		6.4648	0	0	0	0	0	0
6.46704	0	0	0	0	0	0	0	0		6.46704	0	0	0	0	0	0	0	0	0		6.46704	0	0	0	0	0	0
6.46929	0	0	0	0	0	0	0	0		6.46929	0	0	0	0	0	0	0	0	0		6.46929	0	0	0	0	0	0
6.47153	0	0	0	0	0	0	0	0		6.47153	0	0	0	0	0	0	0	0	0		6.47153	0	0	0	0	0	0
6.47378	0	0	0	0	0	0	0	0		6.47378	0	0	0	0	0	0	0	0	0		6.47378	0	0	0	0	0	0
6.47602	0	0	0	0	0	0	0	0		6.47602	0	0	0	0	0	0	0	0	0		6.47602	0	0	0	0	0	0
6.47827	0	0	0	0	0	0	0	0		6.47827	0	0	0	0	0	0	0	0	0		6.47827	0	0	0	0	0	0
6.48051	0	0	0	0	0	0	0	0		6.48051	0	0	0	0	0	0	0	0	0		6.48051	0	0	0	0	0	0
6.48276	0	0	0	0	0	0	0	0		6.48276	0	0	0	0	0	0	0	0	0		6.48276	0	0	0	0	0	0
6.48501	0	0	0	0	0	0	0	0		6.48501	0	0	0	0	0	0	0	0	0		6.48501	0	0	0	0	0	0
6.48725	0	0	0	0	0	0	0	0		6.48725	0	0	0	0	0	0	0	0	0		6.48725	0	0	0	0	0	0
6.4895	0	0	0	0	0	0	0	0		6.4895	0	0	0	0	0	0	0	0	0		6.4895	0	0	0	0	0	0
6.49174	0	0	0	0	0	0	0	0		6.49174	0	0	0	0	0	0	0	0	0		6.49174	0	0	0	0	0	0
6.49399	0	0	0	0	0	0	0	0		6.49399	0	0	0	0	0	0	0	0	0		6.49399	0	0	0	0	0	0
6.49623	0	0	0	0	0	0	0	0		6.49623	0	0	0	0	0	0	0	0	0		6.49623	0	0	0	0	0	0
6.49848	0	0	0	0	0	0	0	0		6.49848	0	0	0	0	0	0	0	0	0		6.49848	0	0	0	0	0	0
6.50072	0	0	0	0	0	0	0	0		6.50072	0	0	0	0	0	0	0	0	0		6.50072	0	0	0	0	0	0
6.50297	0	0	0	0	0	0	0	0		6.50297	0	0	0	0	0	0	0	0	0		6.50297	0	0	0	0	0	0
6.50522	0	0	0	0	0	0	0	0		6.50522	0	0	0	0	0	0	0	0	0		6.50522	0	0	0	0	0	0
6.50746	0	0	0	0	0	0	0	0		6.50746	0	0	0	0	0	0	0	0	0		6.50746	0	0	0	0	0	0
6.50971	0	0	0	0	0	0	0	0		6.50971	0	0	0	0	0	0	0	0	0		6.50971	0	0	0	0	0	0
6.51195	0	0	0	0	0	0	0	0		6.51195	0	0	0	0	0	0	0	0	0		6.51195	0	0	0	0	0	0
6.5142	0	0	0	0	0	0	0	0		6.5142	0	0	0	0	0	0	0	0	0		6.5142	0	0	0	0	0	0
6.51644	0	0	0	0	0	0	0	0		6.51644	0	0	0	0	0	0	0	0	0		6.51644	0	0	0	0	0	0
6.51869	0	0	0	0	0	0	0	0		6.51869	0	0	0	0	0	0	0	0	0		6.51869	0	0	0	0	0	0
6.52093	0	0	0	0	0	0	0	0		6.52093	0	0	0	0	0	0	0	0	0		6.52093	0	0	0	0	0	0
6.52318	0	0	0	0	0	0	0	0		6.52318	0	0	0	0	0	0	0	0	0		6.52318	0	0	0	0	0	0
6.52543	0	0	0	0	0	0	0	0		6.52543	0	0	0	0	0	0	0	0	0		6.52543	0	0	0	0	0	0
6.52767	0	0	0	0	0	0	0	0		6.52767	0	0	0	0	0	0	0	0	0		6.52767	0	0	0	0	0	0
6.52992	0	0	0	0	0	0	0	0		6.52992	0	0	0	0	0	0	0	0	0		6.52992	0	0	0	0	0	0
6.53216	0	0	0	0	0	0	0	0		6.53216	0	0	0	0	0	0	0	0	0		6.53216	0	0	0	0	0	0
6.53441	0	0	0	0	0	0	0	0		6.53441	0	0	0	0	0	0	0	0	0		6.53441	0	0	0	0	0	0
6.53665	0	0	0	0	0	0	0	0		6.53665	0	0	0	0	0	0	0	0	0		6.53665	0	0	0	0	0	0
6.5389	0	0	0	0	0	0	0	0		6.5389	0	0	0	0	0	0	0	0	0		6.5389	0	0	0	0	0	0
6.54114	0	0	0	0	0	0	0	0		6.54114	0	0	0	0	0	0	0	0	0		6.54114	0	0	0	0	0	0
6.54339	0	0	0	0	0	0	0	0		6.54339	0	0	0	0	0	0	0	0	0		6.54339	0	0	0	0	0	0
6.54563	0	0	0	0	0	0	0	0		6.54563	0	0	0	0	0	0	0	0	0		6.54563	0	0	0	0	0	0
6.54788	0	0	0	0	0	0	0	0		6.54788	0	0	0	0	0	0	0	0	0		6.54788	0	0	0	0	0	0
6.55013	0	0	0	0	0	0	0	0		6.55013	0	0	0	0	0	0	0	0	0		6.55013	0	0	0	0	0	0
6.55237	0	0	0	0	0	0	0	0		6.55237	0	0	0	0	0	0	0	0	0		6.55237	0	0	0	0	0	0
6.55462	11764.9	0	0	0	0	0	0	0		6.55462	0	0	0	0	0	0	0	0	0		6.55462	0	0	0	0	0	0
6.55686	21179.9	0	0	0	0	0	0	0		6.55686	0	0	0	0	0	0	0	0	0		6.55686	0	0	0	0	0	0
6.55911	15659.5	0	0	0	0	0	0	0		6.55911	0	0	0	0	0	0	0	0	0		6.55911	0	0	0	0	0	0
6.56135	29710.2	0	0	0	0	0	0	0		6.56135	0	0	0	0	0	0	0	0	0		6.56135	0	0	0	0	0	0
6.5636	46691.9	0	0	0	0	0	0	0		6.5636	0	0	0	0	0	0	0	0	0		6.5636	0	0	0	0	0	0
6.56584	51201.7	0	0	0	0	0	0	0		6.56584	0	0	0	0	0	0	0	0	0		6.56584	0	0	0	0	0	0
6.56809	66590.9	0	0	0	0	0	0	0		6.56809	0	0	0	0	0	0	0	0	0		6.56809	0	0	0	0	0	0
6.57034	87706.9	0	0	0	0	0	0	0		6.57034	0	0	0	0	0	0	0	0	0		6.57034	0	0	0	0	0	0
6.57258	76761.1	0	0	0	0	0	0	0		6.57258	0	0	0	0	0	0	0	0	0		6.57258	0	0	0	0	0	0
6.57483	68515.8	0	0	0	0	0	0	0		6.57483	0	0	0	0	0	0	0	0	0		6.57483	0	0	0	0	0	0
6.57707	68648.8	0	0	0	0	0	0	0		6.57707	0	0	0	0	0	0	0	0	0		6.57707	0	0	0	0	0	0
6.57932	47871.1	0	0	0	0	0	0	0		6.57932	0	0	0	0	0	0	0	0	0		6.57932	0	0	0	0	0	0
6.58156	40426	0	0	0	0	0	0	0		6.58156	0	0	0	0	0	0	0	0	0		6.58156	0	0	0	0	0	0
6.58381	32935.6	0	0	0	0	0	0	0		6.58381	0	0	0	0	0	0	0	0	0		6.58381	0	0	0	0	0	0
6.58605	25214.8	0	0	0	0	0	0	0		6.58605	0	0	0	0	0	0	0	0	0		6.58605	0	0	0	0	0	0
6.5883	15008	0	0	0	0	0	0	0		6.5883	0	0	0	0	0	0	0	0	0		6.5883	0	0	0	0	0	0
6.59203	0	0	0	0	0	0	0	0		6.59203	0	0	0	0	0	0	0	0	0		6.59203	0	0	0	0	0	0
6.59427	0	0	0	0	0	0	0	0		6.59427	0	0	0	0	0	0	0	0	0		6.59427	0	0	0	0	0	0
6.59652	0	0	0	0	0	0	0	0		6.59652	0	0	0	0	0	0	0	0	0		6.59652	0	0	0	0	0	0
6.59876	0	0	0	0	0	0	0	0		6.59876	0	0	0	0	0	0	0	0	0		6.59876	0	0	0	0	0	0
6.60101	0	0	0	0	0	0	0	0		6.60101	0	0	0	0	0	0	0	0	0		6.60101	0	0	0	0	0	0
6.60326	0	0	0	0	0	0	0	0		6.60326	0	0	0	0	0	0	0	0	0		6.60326	0	0	0	0	0	0
6.6055	0	0	0	0	0	0	0	0		6.6055	0	0	0	0	0	0	0	0	0		6.6055	0	0	0	0	0	0
6.60775	0	0	0	0	0	0	0	0		6.60775	0	0	0	0	0	0	0	0	0		6.60775	0	0	0	0	0	0
6.60999	0	0	0	0	0	0	0	0		6.60999	0	0	0	0	0	0	0	0	0		6.60999	0	0	0	0	0	0
6.61224	0	0	0	0	0	0	0	0		6.61224	0	0	0	0	0	0	0	0	0		6.61224	0	0	0	0	0	0
6.61448	0	0	0	0	0	0	0	0		6.61448	0	0	0	0	0	0	0	0	0		6.61448	0	0	0	0	0	0
6.61673	0	0	0	0	0	0	0	0		6.61673	0	0	0	0	0	0	0	0	0		6.61673	0	0	0	0	0	0
6.61897	0	0	0	0	0	0	0	0		6.61897	0	0	0	0	0	0	0	0	0		6.61897	0	0	0	0	0	0
6.62122	0	0	0	0	0	0	0	0		6.62122	0	0	0	0	0	0	0	0	0		6.62122	0	0	0	0	0	0
6.62347	0	0	0	0	0	0	0	0		6.62347	0	0	0	0	0	0	0	0	0		6.62347	0	0	0	0	0	0
6.62571	0	0	0	0	0	0	0	0		6.62571	0	0	0	0	0	0	0	0	0		6.62571	0	0	0	0	0	0
6.62796	0	0	0	0	0	0	0	0		6.62796	0	0	0	0	0	0	0	0	0		6.62796	0	0	0	0	0	0
6.6302	0	0	0	0	0	0	0	0		6.6302	0	0	0	0	0	0	0	0	0		6.6302	0	0	0	0	0	0
6.63245	0	0	0	0	0	0	0	0		6.63245	0	0	0	0	0	0	0	0	0		6.63245	0	0	0	0	0	0
6.63469	0	0	0	0	0	0	0	0		6.63469	0	0	0	0	0	0	0	0	0		6.63469	0	0	0	0	0	0
6.63694	0	0	0	0	0	0	0	0		6.63694	0	0	0	0	0	0	0	0	0		6.63694	0	0	0	0	0	0
6.63918	0	0	0	0	0	0	0	0		6.63918	0	0	0	0	0	0	0	0	0		6.63918	0	0	0	0	0	0
6.64143	0	0	0	0	0	0	0	0		6.64143	0	0	0	0	0	0	0	0	0		6.64143	0	0	0	0	0	0
6.64367	0	0	0	0	0	0	0	0		6.64367	0	0	0	0	0	0	0	0	0		6.64367	0	0	0	0	0	0
6.64592	0	0	0	0	0	0	0	0		6.64592	0	0	0	0	0	0	0	0	0		6.64592	0	0	0	0	0	0
6.64817	0	0	0	0	0	0	0	0		6.64817	0	0	0	0	0	0	0	0	0		6.64817	0	0	0	0	0	0
6.65041	0	0	0	0	0	0	0	0		6.65041	0	0	0	0	0	0	0	0	0		6.65041	0	0	0	0	0	0
6.65266	0	0	0	0	0	0	0	0		6.65266	0	0	0	0	0	0	0	0	0		6.65266	0	0	0	0	0	0
6.6549	0	0	0	0	0	0	0	0		6.6549	0	0	0	0	0	0	0	0	0		6.6549	0	0	0	0	0	0
6.65715	0	0	0	0	0	0	0	0		6.65715	0	0	0	0	0	0	0	0	0		6.65715	0	0	0	0	0	0
6.65939	0	0	0	0	0	0	0	0		6.65939	0	0	0	0	0	0	0	0	0		6.65939	0	0	0	0	0	0
6.66164	0	0	0	0	0	0	0	0		6.66164	0	0	0	0	0	0	0	0	0		6.66164	0	0	0	0	0	0
6.66388	0	0	0	0	0	0	0	0		6.66388	0	0	0	0	0	0	0	0	0		6.66388	0	0	0	0	0	0
6.66613	0	0	0	0	0	0	0	0		6.66613	0	0	0	0	0	0	0	0	0		6.66613	0	0	0	0	0	0
6.66838	0	0	0	0	0	0	0	0		6.66838	0	0	0	0	0	0	0	0	0		6.66838	0	0	0	0	0	0
6.67062	0	0	0	0	0	0	0	0		6.67062	0	0	0	0	0	0	0	0	0		6.67062	0	0	0	0	0	0
6.67287	0	0	0	0	0	0	0	0		6.67287	0	0	0	0	0	0	0	0	0		6.67287	0	0	0	0	0	0
6.67511	0	0	0	0	0	0	0	0		6.67511	0	0	0	0	0	0	0	0	0		6.67511	0	0	0	0	0	0
6.67736	0	0	0	0	0	0	0	0		6.67736	0	0	0	0	0	0	0	0	0		6.67736	0	0	0	0	0	0
6.6796	0	0	0	0	0	0	0	0		6.6796	0	0	0	0	0	0	0	0	0		6.6796	0	0	0	0	0	0
6.68185	0	0	0	0	0	0	0	0		6.68185	0	0	0	0	0	0	0	0	0		6.68185	0	0	0	0	0	0
6.68409	0	0	0	0	0	0	0	0		6.68409	0	0	0	0	0	0	0	0	0		6.68409	0	0	0	0	0	0
6.68634	0	0	0	0	0	0	0	0		6.68634	0	0	0	0	0	0	0	0	0		6.68634	0	0	0	0	0	0
6.68859	0	0	0	0	0	0	0	0		6.68859	0	0	0	0	0	0	0	0	0		6.68859	0	0	0	0	0	0
6.69083	0	0	0	0	0	0	0	0		6.69083	0	0	0	0	0	0	0	0	0		6.69083	0	0	0	0	0	0
6.69308	0	0	0	0	0	0	0	0		6.69308	0	0	0	0	0	0	0	0	0		6.69308	0	0	0	0	0	0
6.69532	0	0	0	0	0	0	0	0		6.69532	0	0	0	0	0	0	0	0	0		6.69532	0	0	0	0	0	0
6.69757	0	0	0	0	0	0	0	0		6.69757	0	0	0	0	0	0	0	0	0		6.69757	0	0	0	0	0	0
6.69981	0	0	0	0	0	0	0	0		6.69981	0	0	0	0	0	0	0	0	0		6.69981	0	0	0	0	0	0
6.70206	0	0	0	0	0	0	0	0		6.70206	0	0	0	0	0	0	0	0	0		6.70206	0	0	0	0	0	0
6.7043	0	0	0	0	0	0	0	0		6.7043	0	0	0	0	0	0	0	0	0		6.7043	0	0	0	0	0	0
6.70655	0	0	0	0	0	0	0	0		6.70655	0	0	0	0	0	0	0	0	0		6.70655	0	0	0	0	0	0
6.7088	0	0	0	0	0	0	0	0		6.7088	0	0	0	0	0	0	0	0	0		6.7088	0	0	0	0	0	0
6.71104	0	0	0	0	0	0	0	0		6.71104	0	0	0	0	0	0	0	0	0		6.71104	0	0	0	0	0	0
6.71329	0	0	0	0	0	0	0	0		6.71329	0	0	0	0	0	0	0	0	0		6.71329	0	0	0	0	0	0
6.71553	0	0	0	0	0	0	0	0		6.71553	0	0	0	0	0	0	0	0	0		6.71553	0	0	0	0	0	0
6.71778	0	0	0	0	0	0	0	0		6.71778	0	0	0	0	0	0	0	0	0		6.71778	0	0	0	0	0	0
6.72002	0	0	0	0	0	0	0	0		6.72002	0	0	0	0	0	0	0	0	0		6.72002	0	0	0	0	0	0
6.72227	0	0	0	0	0	0	0	0		6.72227	0	0	0	0	0	0	0	0	0		6.72227	0	0	0	0	0	0
6.72451	0	0	0	0	0	0	0	0		6.72451	0	0	0	0	0	3810.01	0	0	0		6.72451	0	0	0	0	0	0
6.72676	0	0	0	0	0	0	0	0		6.72676	0	0	0	0	0	0	0	0	0		6.72676	0	0	0	0	0	0
6.72901	0	0	0	0	0	0	0	0		6.72901	0	0	0	0	0	0	0	0	0		6.72901	0	0	0	0	0	0
6.73125	0	0	0	0	0	0	0	0		6.73125	0	0	0	0	0	0	0	0	0		6.73125	0	0	0	0	0	0
6.7335	0	0	0	0	0	0	0	0		6.7335	0	0	0	0	0	0	0	0	0		6.7335	0	0	0	0	0	0
6.73574	0	0	0	0	0	0	0	0		6.73574	0	0	0	0	0	0	0	0	0		6.73574	0	0	0	0	0	0
6.73799	0	0	0	0	0	0	0	0		6.73799	0	0	0	0	0	0	0	0	0		6.73799	0	0	0	0	0	0
6.74023	0	0	0	0	0	0	0	0		6.74023	0	0	0	0	0	0	0	0	0		6.74023	0	0	0	0	0	0
6.74248	0	0	0	0	0	0	0	0		6.74248	0	0	0	0	0	0	0	0	0		6.74248	0	0	0	0	0	0
6.74472	0	0	0	0	0	0	0	0		6.74472	0	0	0	0	0	0	0	0	0		6.74472	0	0	0	0	0	0
6.74697	0	0	0	0	0	0	0	0		6.74697	0	0	0	0	0	0	0	0	0		6.74697	0	0	0	0	0	0
6.74921	0	0	0	0	0	0	0	0		6.74921	0	0	0	0	0	0	0	0	0		6.74921	0	0	0	0	0	0
6.75146	0	0	0	0	0	0	0	0		6.75146	0	0	0	0	0	0	0	0	0		6.75146	0	0	0	0	0	0
6.75371	0	0	0	0	0	0	0	0		6.75371	0	0	0	0	0	0	0	0	0		6.75371	0	0	0	0	0	0
6.75595	0	0	0	0	0	0	0	0		6.75595	0	0	0	0	0	0	0	0	0		6.75595	0	0	0	0	0	0
6.75955	0	0	0	0	0	0	0	0		6.75955	0	0	0	0	0	0	0	0	0		6.75955	0	0	0	0	0	0
6.7618	0	0	0	0	0	0	0	0		6.7618	0	0	0	0	0	0	0	0	0		6.7618	0	0	0	0	0	0
6.76404	0	0	0	0	0	0	0	0		6.76404	0	0	0	0	0	0	0	0	0		6.76404	0	0	0	0	0	0
6.76629	0	0	0	0	0	0	0	0		6.76629	0	0	0	0	0	0	0	0	0		6.76629	0	0	0	0	0	0
6.76853	0	0	0	0	0	0	0	0		6.76853	0	0	0	0	0	0	0	0	0		6.76853	0	0	0	0	0	0
6.77078	0	0	0	0	0	0	0	0		6.77078	0	0	0	0	0	0	0	0	0		6.77078	0	0	0	0	0	0
6.77302	0	0	0	0	0	0	0	0		6.77302	0	0	0	0	0	0	0	0	0		6.77302	0	0	0	0	0	0
6.77527	0	0	0	0	0	0	0	0		6.77527	0	0	0	0	0	0	0	0	0		6.77527	0	0	0	0	0	0
6.77752	0	0	0	0	0	0	0	0		6.77752	0	0	0	0	0	0	0	0	0		6.77752	0	0	0	0	0	0
6.77976	0	0	0	0	0	0	0	0		6.77976	0	0	0	0	0	0	0	0	0		6.77976	0	0	0	0	0	0
6.78201	0	0	0	0	0	0	0	0		6.78201	0	0	0	0	0	0	0	0	0		6.78201	0	0	0	0	0	0
6.78425	0	0	0	0	0	0	0	0		6.78425	0	0	0	0	0	0	0	0	0		6.78425	0	0	0	0	0	0
6.7865	0	0	0	0	0	0	0	0		6.7865	0	0	0	0	0	0	0	0	0		6.7865	0	0	0	0	0	0
6.78874	0	0	0	0	0	0	0	0		6.78874	0	0	0	0	0	0	0	0	0		6.78874	0	0	0	0	0	0
6.79099	0	0	0	0	0	0	0	0		6.79099	0	0	0	0	0	0	0	0	0		6.79099	0	0	0	0	0	0
6.79323	0	0	0	0	0	0	0	0		6.79323	0	0	0	0	0	0	0	0	0		6.79323	0	0	0	0	0	0
6.79548	0	0	0	0	0	0	0	0		6.79548	0	0	0	0	0	0	0	0	0		6.79548	0	0	0	0	0	0
6.79772	0	0	0	0	0	0	0	0		6.79772	0	0	0	0	0	0	0	0	0		6.79772	0	0	0	0	0	0
6.79997	0	0	0	0	0	0	0	0		6.79997	0	0	0	0	0	0	0	0	0		6.79997	0	0	0	0	0	0
6.80222	0	0	0	0	0	0	0	0		6.80222	0	0	0	0	0	0	0	0	0		6.80222	0	0	0	0	0	0
6.80446	0	0	0	0	0	0	0	0		6.80446	0	0	0	0	0	0	0	0	0		6.80446	0	0	0	0	0	0
6.80671	0	0	0	0	0	0	0	0		6.80671	0	0	0	0	0	0	0	0	0		6.80671	0	0	0	0	0	0
6.80895	0	0	0	0	0	0	0	0		6.80895	0	0	0	0	0	0	0	0	0		6.80895	0	0	0	0	0	0
6.8112	0	0	0	0	0	0	0	0		6.8112	0	0	0	0	0	0	0	0	0		6.8112	0	0	0	0	0	0
6.81344	0	0	0	0	0	0	0	0		6.81344	0	0	0	0	0	0	0	0	0		6.81344	0	0	0	0	0	0
6.81569	0	0	0	0	0	0	0	0		6.81569	0	0	0	0	0	0	0	0	0		6.81569	0	0	0	0	0	0
6.81793	0	0	0	0	0	0	0	0		6.81793	0	0	0	0	0	0	0	0	0		6.81793	0	0	0	0	0	0
6.82018	0	0	0	0	0	0	0	0		6.82018	0	0	0	0	0	0	0	0	0		6.82018	0	0	0	0	0	0
6.82243	0	0	0	0	0	0	0	0		6.82243	0	0	0	0	0	0	0	0	0		6.82243	0	0	0	0	0	0
6.82467	0	0	0	0	0	0	0	0		6.82467	0	0	0	0	0	0	0	0	0		6.82467	0	0	0	0	0	0
6.82692	0	0	0	0	0	0	0	0		6.82692	0	0	0	0	0	0	0	0	0		6.82692	0	0	0	0	0	0
6.82916	0	0	0	0	0	0	0	0		6.82916	0	0	0	0	0	0	0	0	0		6.82916	0	0	0	0	0	0
6.83141	0	0	0	0	0	0	0	0		6.83141	0	0	0	0	0	0	0	0	0		6.83141	0	0	0	0	0	0
6.83365	0	0	0	0	0	0	0	0		6.83365	0	0	0	0	0	0	0	0	0		6.83365	0	0	0	0	0	0
6.8359	0	0	0	0	0	0	0	0		6.8359	0	0	0	0	0	0	0	0	0		6.8359	0	0	0	0	0	0
6.83814	0	0	0	0	0	0	0	0		6.83814	0	0	0	0	0	0	0	0	0		6.83814	0	0	0	0	0	0
6.84039	0	0	0	0	0	0	0	0		6.84039	0	0	0	0	0	0	0	0	0		6.84039	0	0	0	0	0	0
6.84264	0	0	0	0	0	0	0	0		6.84264	0	0	0	0	0	0	0	0	0		6.84264	0	0	0	0	0	0
6.84488	0	0	0	0	0	0	0	0		6.84488	0	0	0	0	0	0	0	0	0		6.84488	0	0	0	0	0	0
6.84713	0	0	0	0	0	0	0	0		6.84713	0	0	0	0	0	0	0	0	0		6.84713	0	0	0	0	0	0
6.84937	0	0	0	0	0	0	0	0		6.84937	0	0	0	0	0	0	0	0	0		6.84937	0	0	0	0	0	0
6.85162	0	0	0	0	0	0	0	0		6.85162	0	0	0	0	0	0	0	0	0		6.85162	0	0	0	0	0	0
6.85386	0	0	0	0	0	0	0	0		6.85386	0	0	0	0	0	0	0	0	0		6.85386	0	0	0	0	0	0
6.85611	0	0	0	0	0	0	0	0		6.85611	0	0	0	0	0	0	0	0	0		6.85611	0	0	0	0	0	0
6.85835	0	0	0	0	0	0	0	0		6.85835	0	0	0	0	0	0	0	0	0		6.85835	0	0	0	0	0	0
6.8606	0	0	0	0	0	0	0	0		6.8606	0	0	0	0	0	0	0	0	0		6.8606	0	0	0	0	0	0
6.86285	0	0	0	0	0	0	0	0		6.86285	0	0	0	0	0	0	0	0	0		6.86285	0	0	0	0	0	0
6.86509	0	0	0	0	0	0	0	0		6.86509	0	0	0	0	0	0	0	0	0		6.86509	0	0	0	0	0	0
6.86734	0	0	0	0	0	0	0	0		6.86734	0	0	0	0	0	0	0	0	0		6.86734	0	0	0	0	0	0
6.86958	0	0	0	0	0	0	0	0		6.86958	0	0	0	0	0	0	0	0	0		6.86958	0	0	0	0	0	0
6.87183	0	0	0	0	0	0	0	0		6.87183	0	0	0	0	0	0	0	0	0		6.87183	0	0	0	0	0	0
6.87407	0	0	0	0	0	0	0	0		6.87407	0	0	0	0	0	0	0	0	0		6.87407	0	0	0	0	0	0
6.87632	0	0	0	0	0	0	0	0		6.87632	0	0	0	0	0	0	0	0	0		6.87632	0	0	0	0	0	0
6.87856	0	0	0	0	0	0	0	0		6.87856	0	0	0	0	0	0	0	0	0		6.87856	0	0	0	0	0	0
6.88081	0	0	0	0	0	0	0	0		6.88081	0	0	0	0	0	0	0	0	0		6.88081	0	0	0	0	0	0
6.88305	0	0	0	0	0	0	0	0		6.88305	0	0	0	0	0	0	0	0	0		6.88305	0	0	0	0	0	0
6.8853	0	0	0	0	0	0	0	0		6.8853	0	0	0	0	0	0	0	0	0		6.8853	0	0	0	0	0	0
6.88755	0	0	0	0	0	0	0	0		6.88755	0	0	0	0	0	0	0	0	0		6.88755	0	0	0	0	0	0
6.88979	0	0	0	0	0	0	0	0		6.88979	0	0	0	0	0	0	0	0	0		6.88979	0	0	0	0	0	0
6.89204	0	0	0	0	0	0	0	0		6.89204	0	0	0	0	0	0	0	0	0		6.89204	0	0	0	0	0	0
6.89428	0	0	0	0	0	0	0	0		6.89428	0	0	0	0	0	0	0	0	0		6.89428	0	0	0	0	0	0
6.89653	0	0	0	0	0	0	0	0		6.89653	0	0	0	0	0	0	0	0	0		6.89653	0	0	0	0	0	0
6.89877	0	0	0	0	0	0	0	0		6.89877	0	0	0	0	0	0	0	0	0		6.89877	0	0	0	0	0	0
6.90102	0	0	0	0	0	0	0	0		6.90102	0	0	0	0	0	0	0	0	0		6.90102	0	0	0	0	0	0
6.90326	0	0	0	0	0	0	0	0		6.90326	0	0	0	0	0	0	0	0	0		6.90326	0	0	0	0	0	0
6.90551	0	0	0	0	0	0	0	0		6.90551	0	0	0	0	0	0	0	0	0		6.90551	0	0	0	0	0	0
6.90776	0	0	0	0	0	0	0	0		6.90776	0	0	0	0	0	0	0	0	0		6.90776	0	0	0	0	0	0
6.91	0	0	0	0	0	0	0	0		6.91	0	0	0	0	0	0	0	0	0		6.91	0	0	0	0	0	0
6.91225	0	0	0	0	0	0	0	0		6.91225	0	0	0	0	0	0	0	0	0		6.91225	0	0	0	0	0	0
6.91449	0	0	0	0	0	0	0	0		6.91449	0	0	0	0	0	0	0	0	0		6.91449	0	0	0	0	0	0
6.91674	0	0	0	0	0	0	0	0		6.91674	0	0	0	0	0	0	0	0	0		6.91674	0	0	0	0	0	0
6.91898	0	0	0	0	0	0	0	0		6.91898	0	0	0	0	0	0	0	0	0		6.91898	0	0	0	0	0	0
6.92123	0	0	0	0	0	0	0	0		6.92123	0	0	0	0	0	0	0	0	0		6.92123	0	0	0	0	0	0
6.92498	0	0	0	0	0	0	0	0		6.92498	0	0	0	0	0	0	0	0	0		6.92498	0	0	0	0	0	0
6.92723	0	0	0	0	0	0	0	0		6.92723	0	0	0	0	0	0	0	0	0		6.92723	0	0	0	0	0	0
6.92947	0	0	0	0	0	0	0	0		6.92947	0	0	0	0	0	0	0	0	0		6.92947	0	0	0	0	0	0
6.93172	0	0	0	0	0	0	0	0		6.93172	0	0	0	0	0	0	0	0	0		6.93172	0	0	0	0	0	0
6.93396	0	0	0	0	0	0	0	0		6.93396	0	0	0	0	0	0	0	0	0		6.93396	0	0	0	0	0	0
6.93621	0	0	0	0	0	0	0	0		6.93621	0	0	0	0	0	0	0	0	0		6.93621	0	0	0	0	0	0
6.93845	0	0	0	0	0	0	0	0		6.93845	0	0	0	0	0	0	0	0	0		6.93845	0	0	0	0	0	0
6.9407	0	0	0	0	0	0	0	0		6.9407	0	0	0	0	0	0	0	0	0		6.9407	0	0	0	0	0	0
6.94295	0	0	0	0	0	0	0	0		6.94295	0	0	0	0	0	0	0	0	0		6.94295	0	0	0	0	0	0
6.94519	0	0	0	0	0	0	0	0		6.94519	0	0	0	0	0	0	0	0	0		6.94519	0	0	0	0	0	0
6.94744	0	0	0	0	0	0	0	0		6.94744	0	0	0	0	0	0	0	0	0		6.94744	0	0	0	0	0	0
6.94968	0	0	0	0	0	0	0	0		6.94968	0	0	0	0	0	0	0	0	0		6.94968	0	0	0	0	0	0
6.95193	0	0	0	0	0	0	0	0		6.95193	0	0	0	0	0	0	0	0	0		6.95193	0	0	0	0	0	0
6.95417	0	0	0	0	0	0	0	0		6.95417	0	0	0	0	0	0	0	0	0		6.95417	0	0	0	0	0	0
6.95642	0	0	0	0	0	0	0	0		6.95642	0	0	0	0	0	0	0	0	0		6.95642	0	0	0	0	0	0
6.95866	0	0	0	0	0	0	0	0		6.95866	0	0	0	0	0	0	0	0	0		6.95866	0	0	0	0	0	0
6.96091	0	0	0	0	0	0	0	0		6.96091	0	0	0	0	0	0	0	0	0		6.96091	0	0	0	0	0	0
6.96316	0	0	0	0	0	0	0	0		6.96316	0	0	0	0	0	0	0	0	0		6.96316	0	0	0	0	0	0
6.9654	0	0	0	0	0	0	0	0		6.9654	0	0	0	0	0	0	0	0	0		6.9654	0	0	0	0	0	0
6.96765	0	0	0	0	0	0	0	0		6.96765	0	0	0	0	0	0	0	0	0		6.96765	0	0	0	0	0	0
6.96989	0	0	0	0	0	0	0	0		6.96989	0	0	0	0	0	0	0	0	0		6.96989	0	0	0	0	0	0
6.97214	0	0	0	0	0	0	0	0		6.97214	0	0	0	0	0	0	0	0	0		6.97214	0	0	0	0	0	0
6.97438	0	0	0	0	0	0	0	0		6.97438	0	0	0	0	0	0	0	0	0		6.97438	0	0	0	0	0	0
6.97663	0	0	0	0	0	0	0	0		6.97663	0	0	0	0	0	0	0	0	0		6.97663	0	0	0	0	0	0
6.97887	0	0	0	0	0	0	0	0		6.97887	0	0	0	0	0	0	0	0	0		6.97887	0	0	0	0	0	0
6.98112	0	0	0	0	0	0	0	0		6.98112	0	0	0	0	0	0	0	0	0		6.98112	0	0	0	0	0	0
6.98336	0	0	0	0	0	0	0	0		6.98336	0	0	0	0	0	0	0	0	0		6.98336	0	0	0	0	0	0
6.98561	0	0	0	0	0	0	0	0		6.98561	0	0	0	0	0	0	0	0	0		6.98561	0	0	0	0	0	0
6.98786	0	0	0	0	0	0	0	0		6.98786	0	0	0	0	0	0	0	0	0		6.98786	0	0	0	0	0	0
6.9901	0	0	0	0	0	0	0	0		6.9901	0	0	0	0	0	0	0	0	0		6.9901	0	0	0	0	0	0
6.99235	0	0	0	0	0	0	0	0		6.99235	0	0	0	0	0	0	0	0	0		6.99235	0	0	0	0	0	0
6.99459	0	0	0	0	0	0	0	0		6.99459	0	0	0	0	0	0	0	0	0		6.99459	0	0	0	0	0	0
6.99684	0	0	0	0	0	0	0	0		6.99684	0	0	0	0	0	0	0	0	0		6.99684	0	0	0	0	0	0
6.99908	0	0	0	0	0	0	0	0		6.99908	0	0	0	0	0	0	0	0	0		6.99908	0	0	0	0	0	0
7.00133	0	0	0	0	0	0	0	0		7.00133	0	0	0	0	0	0	0	0	0		7.00133	0	0	0	0	0	0
7.00357	0	0	0	0	0	0	0	0		7.00357	0	0	0	0	0	0	0	0	0		7.00357	0	0	0	0	0	0
7.00582	0	0	0	0	0	0	0	0		7.00582	0	0	0	0	0	0	0	0	0		7.00582	0	0	0	0	0	0
7.01177	0	0	0	0	0	0	0	0		7.01177	0	0	0	0	0	0	0	0	0		7.01177	0	0	0	0	0	0
7.01402	0	0	0	0	0	0	0	0		7.01402	0	0	0	0	0	0	0	0	0		7.01402	0	0	0	0	0	0
7.01626	0	0	0	0	0	0	0	0		7.01626	0	0	0	0	0	0	0	0	0		7.01626	0	0	0	0	0	0
7.01851	0	0	0	0	0	0	0	0		7.01851	0	0	0	0	0	0	0	0	0		7.01851	0	0	0	0	0	0
7.02076	0	0	0	0	0	0	0	0		7.02076	0	0	0	0	0	0	0	0	0		7.02076	0	0	0	0	0	0
7.023	0	0	0	0	0	0	0	0		7.023	0	0	0	0	0	0	0	0	0		7.023	0	0	0	0	0	0
7.02525	0	0	0	0	0	0	0	0		7.02525	0	0	0	0	0	0	0	0	0		7.02525	0	0	0	0	0	0
7.02749	0	0	0	0	0	0	0	0		7.02749	0	0	0	0	0	0	0	0	0		7.02749	0	0	0	0	0	0
7.02974	0	0	0	0	0	0	0	0		7.02974	0	0	0	0	0	0	0	0	0		7.02974	0	0	0	0	0	0
7.03198	0	0	0	0	0	0	0	0		7.03198	0	0	0	0	0	0	0	0	0		7.03198	0	0	0	0	0	0
7.03423	0	0	0	0	0	0	0	0		7.03423	0	0	0	0	0	0	0	0	0		7.03423	0	0	0	0	0	0
7.03647	0	0	0	0	0	0	0	0		7.03647	0	0	0	0	0	0	0	0	0		7.03647	0	0	0	0	0	0
7.03872	0	0	0	0	0	0	0	0		7.03872	0	0	0	0	0	0	0	0	0		7.03872	0	0	0	0	0	0
7.04097	0	0	0	0	0	0	0	0		7.04097	0	0	0	0	0	0	0	0	0		7.04097	0	0	0	0	0	0
7.04321	0	0	0	0	0	0	0	0		7.04321	0	0	0	0	0	0	0	0	0		7.04321	0	0	0	0	0	0
7.04546	0	0	0	0	0	0	0	0		7.04546	0	0	0	0	0	0	0	0	0		7.04546	0	0	0	0	0	0
7.0477	0	0	0	0	0	0	0	0		7.0477	0	0	0	0	0	0	0	0	0		7.0477	0	0	0	0	0	0
7.04995	0	0	0	0	0	0	0	0		7.04995	0	0	0	0	0	0	0	0	0		7.04995	0	0	0	0	0	0
7.05219	0	0	0	0	0	0	0	0		7.05219	0	0	0	0	0	0	0	0	0		7.05219	0	0	0	0	0	0
7.05444	0	0	0	0	0	0	0	0		7.05444	0	0	0	0	0	0	0	0	0		7.05444	0	0	0	0	0	0
7.05668	0	0	0	0	0	0	0	0		7.05668	0	0	0	0	0	0	0	0	0		7.05668	0	0	0	0	0	0
7.05893	0	0	0	0	0	0	0	0		7.05893	0	0	0	0	0	0	0	0	0		7.05893	0	0	0	0	0	0
7.06118	0	0	0	0	0	0	0	0		7.06118	0	0	0	0	0	0	0	0	0		7.06118	0	0	0	0	0	0
7.06342	0	0	0	0	0	0	0	0		7.06342	0	0	0	0	0	0	0	0	0		7.06342	0	0	0	0	0	0
7.06567	0	0	0	0	0	0	0	0		7.06567	0	0	0	0	0	0	0	0	0		7.06567	0	0	0	0	0	0
7.06791	0	0	0	0	0	0	0	0		7.06791	0	0	0	0	0	0	0	0	0		7.06791	0	0	0	0	0	0
7.07016	0	0	0	0	0	0	0	0		7.07016	0	0	0	0	0	0	0	0	0		7.07016	0	0	0	0	0	0
7.0724	0	0	0	0	0	0	0	0		7.0724	0	0	0	0	0	0	0	0	0		7.0724	0	0	0	0	0	0
7.07465	0	0	0	0	0	0	0	0		7.07465	0	0	0	0	0	0	0	0	0		7.07465	0	0	0	0	0	0
7.07689	0	0	0	0	0	0	0	0		7.07689	0	0	0	0	0	0	0	0	0		7.07689	0	0	0	0	0	0
7.07914	0	0	0	0	0	0	0	0		7.07914	0	0	0	0	0	0	0	0	0		7.07914	0	0	0	0	0	0
7.08139	0	0	0	0	0	0	0	0		7.08139	0	0	0	0	0	0	0	0	0		7.08139	0	0	0	0	0	0
7.08363	0	0	0	0	0	0	0	0		7.08363	0	0	0	0	0	0	0	0	0		7.08363	0	0	0	0	0	0
7.08588	0	0	0	0	0	0	0	0		7.08588	0	0	0	0	0	0	0	0	0		7.08588	0	0	0	0	0	0
7.08812	0	0	0	0	0	0	0	0		7.08812	0	0	0	0	0	0	0	0	0		7.08812	0	0	0	0	0	0
7.09037	0	0	0	0	0	0	0	0		7.09037	0	0	0	0	0	0	0	0	0		7.09037	0	0	0	0	0	0
7.09261	0	0	0	0	0	0	0	0		7.09261	0	0	0	0	0	0	0	0	0		7.09261	0	0	0	0	0	0
7.09486	0	0	0	0	0	0	0	0		7.09486	0	0	0	0	0	0	0	0	0		7.09486	0	0	0	0	0	0
7.0971	0	0	0	0	0	0	0	0		7.0971	0	0	0	0	0	0	0	0	0		7.0971	0	0	0	0	0	0
7.09935	0	0	0	0	0	0	0	0		7.09935	0	0	0	0	0	0	0	0	0		7.09935	0	0	0	0	0	0
7.10159	0	0	0	0	0	0	0	0		7.10159	0	0	0	0	0	0	0	0	0		7.10159	0	0	0	0	0	0
7.10384	0	0	0	0	0	0	0	0		7.10384	0	0	0	0	0	0	0	0	0		7.10384	0	0	0	0	0	0
7.10609	0	0	0	0	0	0	0	0		7.10609	0	0	0	0	0	0	0	0	0		7.10609	0	0	0	0	0	0
7.10833	0	0	0	0	0	0	0	0		7.10833	0	0	0	0	0	0	0	0	0		7.10833	0	0	0	0	0	0
7.11058	0	0	0	0	0	0	0	0		7.11058	0	0	0	0	0	0	0	0	0		7.11058	0	0	0	0	0	0
7.11282	0	0	0	0	0	0	0	0		7.11282	0	0	0	0	0	0	0	0	0		7.11282	0	0	0	0	0	0
7.11507	0	0	0	0	0	0	0	0		7.11507	0	0	0	0	0	0	0	0	0		7.11507	0	0	0	0	0	0
7.11731	0	0	0	0	0	0	0	0		7.11731	0	0	0	0	0	0	0	0	0		7.11731	0	0	0	0	0	0
7.11956	0	0	0	0	0	0	0	0		7.11956	0	0	0	0	0	0	0	0	0		7.11956	0	0	0	0	0	0
7.1218	0	0	0	0	0	0	0	0		7.1218	0	0	0	0	0	0	0	0	0		7.1218	0	0	0	0	0	0
7.12405	0	0	0	0	0	0	0	0		7.12405	0	0	0	0	0	0	0	0	0		7.12405	0	0	0	0	0	0
7.1263	0	0	0	0	0	0	0	0		7.1263	0	0	0	0	0	0	0	0	0		7.1263	0	0	0	0	0	0
7.12854	0	0	0	0	0	0	0	0		7.12854	0	0	0	0	0	0	0	0	0		7.12854	0	0	0	0	0	0
7.13079	0	0	0	0	0	0	0	0		7.13079	0	0	0	0	0	0	0	0	0		7.13079	0	0	0	0	0	0
7.13303	0	0	0	0	0	0	0	0		7.13303	0	0	0	0	0	0	0	0	0		7.13303	0	0	0	0	0	0
7.13528	0	0	0	0	0	0	0	0		7.13528	0	0	0	0	0	0	0	0	0		7.13528	0	0	0	0	0	0
7.13752	0	0	0	0	0	0	0	0		7.13752	0	0	0	0	0	0	0	0	0		7.13752	0	0	0	0	0	0
7.13977	0	0	0	0	0	0	0	0		7.13977	0	0	0	0	0	0	0	0	0		7.13977	0	0	0	0	0	0
7.14201	0	0	0	0	0	0	0	0		7.14201	0	0	0	0	0	0	0	0	0		7.14201	0	0	0	0	0	0
7.14426	0	0	0	0	0	0	0	0		7.14426	0	0	0	0	0	0	0	0	0		7.14426	0	0	0	0	0	0
7.14651	0	0	0	0	0	0	0	0		7.14651	0	0	0	0	0	0	0	0	0		7.14651	0	0	0	0	0	0
7.14875	0	0	0	0	0	0	0	0		7.14875	0	0	0	0	0	0	0	0	0		7.14875	0	0	0	0	0	0
7.151	0	0	0	0	0	0	0	0		7.151	0	0	0	0	0	0	0	0	0		7.151	0	0	0	0	0	0
7.15324	0	0	0	0	0	0	0	0		7.15324	0	0	0	0	0	0	0	0	0		7.15324	0	0	0	0	0	0
7.15549	0	0	0	0	0	0	0	0		7.15549	0	0	0	0	0	0	0	0	0		7.15549	0	0	0	0	0	0
7.15773	0	0	0	0	0	0	0	0		7.15773	0	0	0	0	0	0	0	0	0		7.15773	0	0	0	0	0	0
7.15998	0	0	0	0	0	0	0	0		7.15998	0	0	0	0	0	0	0	0	0		7.15998	0	0	0	0	0	0
7.16222	0	0	0	0	0	0	0	0		7.16222	0	0	0	0	0	0	0	0	0		7.16222	0	0	0	0	0	0
7.16447	0	0	0	0	0	0	0	0		7.16447	0	0	0	0	0	0	0	0	0		7.16447	0	0	0	0	0	0
7.16671	0	0	0	0	0	0	0	0		7.16671	0	0	0	0	0	0	0	0	0		7.16671	0	0	0	0	0	0
7.16896	0	0	0	0	0	0	0	0		7.16896	0	0	0	0	0	0	0	0	0		7.16896	0	0	0	0	0	0
7.17121	0	0	0	0	0	0	0	0		7.17121	0	0	0	0	0	0	0	0	0		7.17121	0	0	0	0	0	0
7.17685	0	0	0	0	0	0	0	0		7.17685	0	0	0	0	0	0	0	0	0		7.17685	0	0	0	0	0	0
7.17909	0	0	0	0	0	0	0	0		7.17909	0	0	0	0	0	0	0	0	0		7.17909	0	0	0	0	0	0
7.18134	0	0	0	0	0	0	0	0		7.18134	0	0	0	0	0	0	0	0	0		7.18134	0	0	0	0	0	0
7.18359	0	0	0	0	0	0	0	0		7.18359	0	0	0	0	0	0	0	0	0		7.18359	0	0	0	0	0	0
7.18583	0	0	0	0	0	0	0	0		7.18583	0	0	0	0	0	0	0	0	0		7.18583	0	0	0	0	0	0
7.18808	0	0	0	0	0	0	0	0		7.18808	0	0	0	0	0	0	0	0	0		7.18808	0	0	0	0	0	0
7.19032	0	0	0	0	0	0	0	0		7.19032	0	0	0	0	0	0	0	0	0		7.19032	0	0	0	0	0	0
7.19257	0	0	0	0	0	0	0	0		7.19257	0	0	0	0	0	0	0	0	0		7.19257	0	0	0	0	0	0
7.19481	0	0	0	0	0	0	0	0		7.19481	0	0	0	0	0	0	0	0	0		7.19481	0	0	0	0	0	0
7.19706	0	0	0	0	0	0	0	0		7.19706	0	0	0	0	0	0	0	0	0		7.19706	0	0	0	0	0	0
7.1993	0	0	0	0	0	0	0	0		7.1993	0	0	0	0	0	0	0	0	0		7.1993	0	0	0	0	0	0
7.20155	0	0	0	0	0	0	0	0		7.20155	0	0	0	0	0	0	0	0	0		7.20155	0	0	0	0	0	0
7.2038	0	0	0	0	0	0	0	0		7.2038	0	0	0	0	0	0	0	0	0		7.2038	0	0	0	0	0	0
7.20604	0	0	0	0	0	0	0	0		7.20604	0	0	0	0	0	0	0	0	0		7.20604	0	0	0	0	0	0
7.20829	0	0	0	0	0	0	0	0		7.20829	0	0	0	0	0	0	0	0	0		7.20829	0	0	0	0	0	0
7.21053	0	0	0	0	0	0	0	0		7.21053	0	0	0	0	0	0	0	0	0		7.21053	0	0	0	0	0	0
7.21278	0	0	0	0	0	0	0	0		7.21278	0	0	0	0	0	0	0	0	0		7.21278	0	0	0	0	0	0
7.21502	0	0	0	0	0	0	0	0		7.21502	0	0	0	0	0	0	0	0	0		7.21502	0	0	0	0	0	0
7.21727	0	0	0	0	0	0	0	0		7.21727	0	0	0	0	0	0	0	0	0		7.21727	0	0	0	0	0	0
7.21951	0	0	0	0	0	0	0	0		7.21951	0	0	0	0	0	0	0	0	0		7.21951	0	0	0	0	0	0
7.22176	0	0	0	0	0	0	0	0		7.22176	0	0	0	0	0	0	0	0	0		7.22176	0	0	0	0	0	0
7.224	0	0	0	0	0	0	0	0		7.224	0	0	0	0	0	0	0	0	0		7.224	0	0	0	0	0	0
7.22625	0	0	0	0	0	0	0	0		7.22625	0	0	0	0	0	0	0	0	0		7.22625	0	0	0	0	0	0
7.2285	0	0	0	0	0	0	0	0		7.2285	0	0	0	0	0	0	0	0	0		7.2285	0	0	0	0	0	0
7.23074	0	0	0	0	0	0	0	0		7.23074	0	0	0	0	0	0	0	0	0		7.23074	0	0	0	0	0	0
7.23299	0	0	0	0	0	0	0	0		7.23299	0	0	0	0	0	0	0	0	0		7.23299	0	0	0	0	0	0
7.23523	0	0	0	0	0	0	0	0		7.23523	0	0	0	0	0	0	0	0	0		7.23523	0	0	0	0	0	0
7.23748	0	0	0	0	0	0	0	0		7.23748	0	0	0	0	0	0	0	0	0		7.23748	0	0	0	0	0	0
7.23972	0	0	0	0	0	0	0	0		7.23972	0	0	0	0	0	0	0	0	0		7.23972	0	0	0	0	0	0
7.24197	0	0	0	0	0	0	0	0		7.24197	0	0	0	0	0	0	0	0	0		7.24197	0	0	0	0	0	0
7.24421	0	0	0	0	0	0	0	0		7.24421	0	0	0	0	0	0	0	0	0		7.24421	0	0	0	0	0	0
7.24646	0	0	0	0	0	0	0	0		7.24646	0	0	0	0	0	0	0	0	0		7.24646	0	0	0	0	0	0
7.24871	0	0	0	0	0	0	0	0		7.24871	0	0	0	0	0	0	0	0	0		7.24871	0	0	0	0	0	0
7.25095	0	0	0	0	0	0	0	0		7.25095	0	0	0	0	0	0	0	0	0		7.25095	0	0	0	0	0	0
7.2532	0	0	0	0	0	0	0	0		7.2532	0	0	0	0	0	0	0	0	0		7.2532	0	0	0	0	0	0
7.25544	0	0	0	0	0	0	0	0		7.25544	0	0	0	0	0	0	0	0	0		7.25544	0	0	0	0	0	0
7.26108	0	0	0	0	0	0	0	0		7.26108	0	0	0	0	0	0	0	0	0		7.26108	0	0	0	0	0	0
7.26333	0	0	0	0	0	0	0	0		7.26333	0	0	0	0	0	0	0	0	0		7.26333	0	0	0	0	0	0
7.26557	9953.98	0	0	0	0	0	0	0		7.26557	0	0	0	0	0	0	0	0	0		7.26557	0	0	0	0	0	0
7.26782	10324.2	0	0	0	0	0	0	0		7.26782	0	0	0	0	0	0	0	0	0		7.26782	0	0	0	0	0	0
7.27006	18224.2	0	0	0	0	0	0	0		7.27006	0	0	0	0	0	0	0	0	0		7.27006	0	0	0	0	0	0
7.27231	27480.9	0	0	0	0	0	0	0		7.27231	0	0	0	0	0	0	0	0	0		7.27231	0	0	0	0	0	0
7.27455	30808.2	0	0	0	0	0	0	0		7.27455	0	0	0	0	0	0	0	0	0		7.27455	0	0	0	0	0	0
7.2768	37458.6	0	0	0	0	0	0	0		7.2768	0	0	0	0	0	0	0	0	0		7.2768	0	0	0	0	0	0
7.27904	37734.3	0	0	0	0	0	0	0		7.27904	0	0	0	0	0	0	0	0	0		7.27904	0	0	0	0	0	0
7.28129	50347.4	0	0	0	0	0	0	0		7.28129	0	0	0	0	0	0	0	0	0		7.28129	0	0	0	0	0	0
7.28354	52896.6	0	0	0	0	0	0	0		7.28354	0	0	0	0	0	0	0	0	0		7.28354	0	0	0	0	0	0
7.28578	55095.4	0	0	0	0	0	0	0		7.28578	0	0	0	0	0	0	0	0	0		7.28578	0	0	0	0	0	0
7.28803	44342.9	0	0	0	0	0	0	0		7.28803	0	0	0	0	0	0	0	0	0		7.28803	0	0	0	0	0	0
7.29027	51831.5	0	0	0	0	0	0	0		7.29027	0	0	0	0	0	0	0	0	0		7.29027	0	0	0	0	0	0
7.29252	40473.6	0	0	0	0	0	0	0		7.29252	0	0	0	0	0	0	0	0	0		7.29252	0	0	0	0	0	0
7.29476	29252.5	0	0	0	0	0	0	0		7.29476	0	0	0	0	0	0	0	0	0		7.29476	0	0	0	0	0	0
7.29701	19715.2	0	0	0	0	0	0	0		7.29701	0	0	0	0	0	0	0	0	0		7.29701	0	0	0	0	0	0
7.29925	23866.3	0	0	0	0	0	0	0		7.29925	0	0	0	0	0	0	0	0	0		7.29925	0	0	0	0	0	0
7.3015	12624.4	0	0	0	0	0	0	0		7.3015	0	0	0	0	0	0	0	0	0		7.3015	0	0	0	0	0	0
7.30375	0	0	0	0	0	0	0	0		7.30375	0	0	0	0	0	0	0	0	0		7.30375	0	0	0	0	0	0
7.30599	0	0	0	0	0	0	0	0		7.30599	0	0	0	0	0	0	0	0	0		7.30599	0	0	0	0	0	0
7.30824	0	0	0	0	0	0	0	0		7.30824	0	0	0	0	0	0	0	0	0		7.30824	0	0	0	0	0	0
7.31048	0	0	0	0	0	0	0	0		7.31048	0	0	0	0	0	0	0	0	0		7.31048	0	0	0	0	0	0
7.31273	0	0	0	0	0	0	0	0		7.31273	0	0	0	0	0	0	0	0	0		7.31273	0	0	0	0	0	0
7.31497	0	0	0	0	0	0	0	0		7.31497	0	0	0	0	0	0	0	0	0		7.31497	0	0	0	0	0	0
7.31722	0	0	0	0	0	0	0	0		7.31722	0	0	0	0	0	0	0	0	0		7.31722	0	0	0	0	0	0
7.31946	0	0	0	0	0	0	0	0		7.31946	0	0	0	0	0	0	0	0	0		7.31946	0	0	0	0	0	0
7.32171	0	0	0	0	0	0	0	0		7.32171	0	0	0	0	0	0	0	0	0		7.32171	0	0	0	0	0	0
7.32395	0	0	0	0	0	0	0	0		7.32395	0	0	0	0	0	0	0	0	0		7.32395	0	0	0	0	0	0
7.3262	0	0	0	0	0	0	0	0		7.3262	0	0	0	0	0	0	0	0	0		7.3262	0	0	0	0	0	0
7.32845	0	0	0	0	0	0	0	0		7.32845	0	0	0	0	0	0	0	0	0		7.32845	0	0	0	0	0	0
7.33069	0	0	0	0	0	0	0	0		7.33069	0	0	0	0	0	0	0	0	0		7.33069	0	0	0	0	0	0
7.33294	0	0	0	0	0	0	0	0		7.33294	0	0	0	0	0	0	0	0	0		7.33294	0	0	0	0	0	0
7.33518	0	0	0	0	0	0	0	0		7.33518	0	0	0	0	0	0	0	0	0		7.33518	0	0	0	0	0	0
7.33743	0	0	0	0	0	0	0	0		7.33743	0	0	0	0	0	0	0	0	0		7.33743	0	0	0	0	0	0
7.33967	0	0	0	0	0	0	0	0		7.33967	0	0	0	0	0	0	0	0	0		7.33967	0	0	0	0	0	0
7.34192	0	0	0	0	0	0	0	0		7.34192	0	0	0	0	0	0	0	0	0		7.34192	0	0	0	0	0	0
7.34416	0	0	0	0	0	0	0	0		7.34416	0	0	0	0	0	0	0	0	0		7.34416	0	0	0	0	0	0
7.34641	0	0	0	0	0	0	0	0		7.34641	0	0	0	0	0	0	0	0	0		7.34641	0	0	0	0	0	0
7.34866	0	0	0	0	0	0	0	0		7.34866	0	0	0	0	0	0	0	0	0		7.34866	0	0	0	0	0	0
7.3509	0	0	0	0	0	0	0	0		7.3509	0	0	0	0	0	0	0	0	0		7.3509	0	0	0	0	0	0
7.35315	0	0	0	0	0	0	0	0		7.35315	0	0	0	0	0	0	0	0	0		7.35315	0	0	0	0	0	0
7.35539	0	0	0	0	0	0	0	0		7.35539	0	0	0	0	0	0	0	0	0		7.35539	0	0	0	0	0	0
7.35764	0	0	0	0	0	0	0	0		7.35764	0	0	0	0	0	0	0	0	0		7.35764	0	0	0	0	0	0
7.35988	0	0	0	0	0	0	0	0		7.35988	0	0	0	0	0	0	0	0	0		7.35988	0	0	0	0	0	0
7.36213	0	0	0	0	0	0	0	0		7.36213	0	0	0	0	0	0	0	0	0		7.36213	0	0	0	0	0	0
7.36437	0	0	0	0	0	0	0	0		7.36437	0	0	0	0	0	0	0	0	0		7.36437	0	0	0	0	0	0
7.36662	0	0	0	0	0	0	0	0		7.36662	0	0	0	0	0	0	0	0	0		7.36662	0	0	0	0	0	0
7.36887	0	0	0	0	0	0	0	0		7.36887	0	0	0	0	0	0	0	0	0		7.36887	0	0	0	0	0	0
7.37111	0	0	0	0	0	0	0	0		7.37111	0	0	0	0	0	0	0	0	0		7.37111	0	0	0	0	0	0
7.37336	0	0	0	0	0	0	0	0		7.37336	0	0	0	0	0	0	0	0	0		7.37336	0	0	0	0	0	0
7.3756	0	0	0	0	0	0	0	0		7.3756	0	0	0	0	0	0	0	0	0		7.3756	0	0	0	0	0	0
7.37785	0	0	0	0	0	0	0	0		7.37785	0	0	0	0	0	0	0	0	0		7.37785	0	0	0	0	0	0
7.38009	0	0	0	0	0	0	0	0		7.38009	0	0	0	0	0	0	0	0	0		7.38009	0	0	0	0	0	0
7.38234	0	0	0	0	0	0	0	0		7.38234	0	0	0	0	0	0	0	0	0		7.38234	0	0	0	0	0	0
7.38458	0	0	0	0	0	0	0	0		7.38458	0	0	0	0	0	0	0	0	0		7.38458	0	0	0	0	0	0
7.38683	0	0	0	0	0	0	0	0		7.38683	0	0	0	0	0	0	0	0	0		7.38683	0	0	0	0	0	0
7.38908	0	0	0	0	0	0	0	0		7.38908	0	0	0	0	0	0	0	0	0		7.38908	0	0	0	0	0	0
7.39132	0	0	0	0	0	0	0	0		7.39132	0	0	0	0	0	0	0	0	0		7.39132	0	0	0	0	0	0
7.39357	0	0	0	0	0	0	0	0		7.39357	0	0	0	0	0	0	0	0	0		7.39357	0	0	0	0	0	0
7.39581	0	0	0	0	0	0	0	0		7.39581	0	0	0	0	0	0	0	0	0		7.39581	0	0	0	0	0	0
7.39806	0	0	0	0	0	0	0	0		7.39806	0	0	0	0	0	0	0	0	0		7.39806	0	0	0	0	0	0
7.4003	0	0	0	0	0	0	0	0		7.4003	0	0	0	0	0	0	0	0	0		7.4003	0	0	0	0	0	0
7.40255	0	0	0	0	0	0	0	0		7.40255	0	0	0	0	0	0	0	0	0		7.40255	0	0	0	0	0	0
7.40479	0	0	0	0	0	0	0	0		7.40479	0	0	0	0	0	0	0	0	0		7.40479	0	0	0	0	0	0
7.40704	0	0	0	0	0	0	0	0		7.40704	0	0	0	0	0	0	0	0	0		7.40704	0	0	0	0	0	0
7.40928	0	0	0	0	0	0	0	0		7.40928	0	0	0	0	0	0	0	0	0		7.40928	0	0	0	0	0	0
7.41153	0	0	0	0	0	0	0	0		7.41153	0	0	0	0	0	0	0	0	0		7.41153	0	0	0	0	0	0
7.41378	0	0	0	0	0	0	0	0		7.41378	0	0	0	0	0	0	0	0	0		7.41378	0	0	0	0	0	0
7.41602	0	0	0	0	0	0	0	0		7.41602	0	0	0	0	0	0	0	0	0		7.41602	0	0	0	0	0	0
7.41827	0	0	0	0	0	0	0	0		7.41827	0	0	0	0	0	0	0	0	0		7.41827	0	0	0	0	0	0
7.42051	0	0	0	0	0	0	0	0		7.42051	0	0	0	0	0	0	0	0	0		7.42051	0	0	0	0	0	0
7.42276	0	0	0	0	0	0	0	0		7.42276	0	0	0	0	0	0	0	0	0		7.42276	0	0	0	0	0	0
7.42869	0	0	0	0	0	0	0	0		7.42869	0	0	0	0	0	0	0	0	0		7.42869	0	0	0	0	0	0
7.43094	0	0	0	0	0	0	0	0		7.43094	0	0	0	0	0	0	0	0	0		7.43094	0	0	0	0	0	0
7.43318	0	0	0	0	0	0	0	0		7.43318	0	0	0	0	0	0	0	0	0		7.43318	0	0	0	0	0	0
7.43543	0	0	0	0	0	0	0	0		7.43543	0	0	0	0	0	0	0	0	0		7.43543	0	0	0	0	0	0
7.43767	0	0	0	0	0	0	0	0		7.43767	0	0	0	0	0	0	0	0	0		7.43767	0	0	0	0	0	0
7.43992	0	0	0	0	0	0	0	0		7.43992	0	0	0	0	0	0	0	0	0		7.43992	0	0	0	0	0	0
7.44217	0	0	0	0	0	0	0	0		7.44217	0	0	0	0	0	0	0	0	0		7.44217	0	0	0	0	0	0
7.44441	0	0	0	0	0	0	0	0		7.44441	0	0	0	0	0	0	0	0	0		7.44441	0	0	0	0	0	0
7.44666	0	0	0	0	0	0	0	0		7.44666	0	0	0	0	0	0	0	0	0		7.44666	0	0	0	0	0	0
7.4489	0	0	0	0	0	0	0	0		7.4489	0	0	0	0	0	0	0	0	0		7.4489	0	0	0	0	0	0
7.45115	0	0	0	0	0	0	0	0		7.45115	0	0	0	0	0	0	0	0	0		7.45115	0	0	0	0	0	0
7.45339	0	0	0	0	0	0	0	0		7.45339	0	0	0	0	0	0	0	0	0		7.45339	0	0	0	0	0	0
7.45564	0	0	0	0	0	0	0	0		7.45564	0	0	0	0	0	0	0	0	0		7.45564	0	0	0	0	0	0
7.45788	0	0	0	0	0	0	0	0		7.45788	0	0	0	0	0	0	0	0	0		7.45788	0	0	0	0	0	0
7.46013	0	0	0	0	0	0	0	0		7.46013	0	0	0	0	0	0	0	0	0		7.46013	0	0	0	0	0	0
7.46238	0	0	0	0	0	0	0	0		7.46238	0	0	0	0	0	0	0	0	0		7.46238	0	0	0	0	0	0
7.46462	0	0	0	0	0	0	0	0		7.46462	0	0	0	0	0	0	0	0	0		7.46462	0	0	0	0	0	0
7.46687	0	0	0	0	0	0	0	0		7.46687	0	0	0	0	0	4275.69	0	0	0		7.46687	0	0	0	0	0	0
7.46911	0	0	0	0	0	0	0	0		7.46911	0	0	0	0	0	0	0	0	0		7.46911	0	0	0	0	0	0
7.47136	0	0	0	0	0	0	0	0		7.47136	0	0	0	0	0	0	0	0	0		7.47136	0	0	0	0	0	0
7.4736	0	0	0	0	0	0	0	0		7.4736	0	0	0	0	0	0	0	0	0		7.4736	0	0	0	0	0	0
7.47585	0	0	0	0	0	0	0	0		7.47585	0	0	0	0	0	0	0	0	0		7.47585	0	0	0	0	0	0
7.47809	0	0	0	0	0	0	0	0		7.47809	0	0	0	0	0	0	0	0	0		7.47809	0	0	0	0	0	0
7.48034	0	0	0	0	0	0	0	0		7.48034	0	0	0	0	0	0	0	0	0		7.48034	0	0	0	0	0	0
7.48258	0	0	0	0	0	0	0	0		7.48258	0	0	0	0	0	0	0	0	0		7.48258	0	0	0	0	0	0
7.48483	0	0	0	0	0	0	0	0		7.48483	0	0	0	0	0	0	0	0	0		7.48483	0	0	0	0	0	0
7.48708	0	0	0	0	0	0	0	0		7.48708	0	0	0	0	0	0	0	0	0		7.48708	0	0	0	0	0	0
7.48932	0	0	0	0	0	0	0	0		7.48932	0	0	0	0	0	0	0	0	0		7.48932	0	0	0	0	0	0
7.49157	0	0	0	0	0	0	0	0		7.49157	0	0	0	0	0	0	0	0	0		7.49157	0	0	0	0	0	0
7.49381	0	0	0	0	0	0	0	0		7.49381	0	0	0	0	0	0	0	0	0		7.49381	0	0	0	0	0	0
7.49606	0	0	0	0	0	0	0	0		7.49606	0	0	0	0	0	0	0	0	0		7.49606	0	0	0	0	0	0
7.4983	0	0	0	0	0	0	0	0		7.4983	0	0	0	0	0	0	0	0	0		7.4983	0	0	0	0	0	0
7.50055	0	0	0	0	0	0	0	0		7.50055	0	0	0	0	0	0	0	0	0		7.50055	0	0	0	0	0	0
7.50279	0	0	0	0	0	0	0	0		7.50279	0	0	0	0	0	0	0	0	0		7.50279	0	0	0	0	0	0
7.50504	0	0	0	0	0	0	0	0		7.50504	0	0	0	0	0	0	0	0	0		7.50504	0	0	0	0	0	0
7.50729	0	0	0	0	0	0	0	0		7.50729	0	0	0	0	0	0	0	0	0		7.50729	0	0	0	0	0	0
7.50953	0	0	0	0	0	0	0	0		7.50953	0	0	0	0	0	0	0	0	0		7.50953	0	0	0	0	0	0
7.51178	0	0	0	0	0	0	0	0		7.51178	0	0	0	0	0	0	0	0	0		7.51178	0	0	0	0	0	0
7.51402	0	0	0	0	0	0	0	0		7.51402	0	0	0	0	0	0	0	0	0		7.51402	0	0	0	0	0	0
7.51627	0	0	0	0	0	0	0	0		7.51627	0	0	0	0	0	0	0	0	0		7.51627	0	0	0	0	0	0
7.51851	0	0	0	0	0	0	0	0		7.51851	0	0	0	0	0	0	0	0	0		7.51851	0	0	0	0	0	0
7.52076	0	0	0	0	0	0	0	0		7.52076	0	0	0	0	0	0	0	0	0		7.52076	0	0	0	0	0	0
7.523	0	0	0	0	0	0	0	0		7.523	0	0	0	0	0	0	0	0	0		7.523	0	0	0	0	0	0
7.52525	0	0	0	0	0	0	0	0		7.52525	0	0	0	0	0	0	0	0	0		7.52525	0	0	0	0	0	0
7.5275	0	0	0	0	0	0	0	0		7.5275	0	0	0	0	0	0	0	0	0		7.5275	0	0	0	0	0	0
7.52974	0	0	0	0	0	0	0	0		7.52974	0	0	0	0	0	0	0	0	0		7.52974	0	0	0	0	0	0
7.53199	0	0	0	0	0	0	0	0		7.53199	0	0	0	0	0	0	0	0	0		7.53199	0	0	0	0	0	0
7.53423	0	0	0	0	0	0	0	0		7.53423	0	0	0	0	0	0	0	0	0		7.53423	0	0	0	0	0	0
7.53648	0	0	0	0	0	0	0	0		7.53648	0	0	0	0	0	0	0	0	0		7.53648	0	0	0	0	0	0
7.53872	0	0	0	0	0	0	0	0		7.53872	0	0	0	0	0	0	0	0	0		7.53872	0	0	0	0	0	0
7.54097	0	0	0	0	0	0	0	0		7.54097	0	0	0	0	0	0	0	0	0		7.54097	0	0	0	0	0	0
7.54321	0	0	0	0	0	0	0	0		7.54321	0	0	0	0	0	0	0	0	0		7.54321	0	0	0	0	0	0
7.54546	0	0	0	0	0	0	0	0		7.54546	0	0	0	0	0	0	0	0	0		7.54546	0	0	0	0	0	0
7.54771	0	0	0	0	0	0	0	0		7.54771	0	0	0	0	0	0	0	0	0		7.54771	0	0	0	0	0	0
7.54995	0	0	0	0	0	0	0	0		7.54995	0	0	0	0	0	0	0	0	0		7.54995	0	0	0	0	0	0
7.5522	0	0	0	0	0	0	0	0		7.5522	0	0	0	0	0	0	0	0	0		7.5522	0	0	0	0	0	0
7.55444	0	0	0	0	0	0	0	0		7.55444	0	0	0	0	0	0	0	0	0		7.55444	0	0	0	0	0	0
7.55669	0	0	0	0	0	0	0	0		7.55669	0	0	0	0	0	0	0	0	0		7.55669	0	0	0	0	0	0
7.55893	0	0	0	0	0	0	0	0		7.55893	0	0	0	0	0	0	0	0	0		7.55893	0	0	0	0	0	0
7.56118	0	0	0	0	0	0	0	0		7.56118	0	0	0	0	0	0	0	0	0		7.56118	0	0	0	0	0	0
7.56342	0	0	0	0	0	0	0	0		7.56342	0	0	0	0	0	0	0	0	0		7.56342	0	0	0	0	0	0
7.56567	0	0	0	0	0	0	0	0		7.56567	0	0	0	0	0	0	0	0	0		7.56567	0	0	0	0	0	0
7.56791	0	0	0	0	0	0	0	0		7.56791	0	0	0	0	0	0	0	0	0		7.56791	0	0	0	0	0	0
[truncated: 7,362 more rows]

## Sheet: Fig 3B
Mean and SE plotted by SigmaPlot 14.0
mz	time	Name	MHNO_CHD-598491_1	MHO_CHD-327207_1	MHNO_CHD-462547_1	MUO_CHD-664455_1	MHO_CHD-509641_1	MHNO_CHD-594818_1	MHO_CHD-747867_1	MHNO_CHD-673023_1	MUO_CHD-171219_1	MHO_CHD-427832_1	MUO_CHD-140946_1	MHO_CHD-682401_1	MHNO_CHD-961864_1	MHO_CHD-210515_1	MHO_CHD-442290_1	MHNO_CHD-553772_1	MUO_CHD-000010_1	MHO_CHD-896111_1	MUO_CHD-828149_1	MHO_CHD-132396_1	Mean	SE	Spearman
246	10.2061	4,4'-DDE (raw)	412058	28012.9	3071.66	2192.82	28976.4	114930	55453.2	17041	22790.1	9877.35	39712.7	26123.4	23540.5	254380	23205.3	6078.09	21456.1	990.754	10747.2	8363.14			1
		RS (ng/kg)	6115.79	415.768	45.5897	32.546	430.068	1705.8	823.04	252.923	338.252	146.6	589.417	387.724	349.39	3775.52	344.414	90.2113	318.453	14.7048	159.51	124.126	822.992	345.722
		External (ng/kg)	5017.08	341.075	37.3995	26.6991	352.806	1399.35	675.18	207.485	277.485	120.263	483.528	318.069	286.622	3097.25	282.54	74.0047	261.243	12.0631	130.854	101.827	675.141	283.613	1
180.937	6.01847	α-HCH (raw)	3137.43	1628.49	130.953	970.783	1624.05	1420.23	704.321	956.986	901.991	595.108	528.814	771.478	472.125	283.96	353.997	352.648	218.625	391.421	309.867	276.665			1
		RS (ng/kg)	44.6585	23.1802	1.86401	13.8183	23.117	20.2157	10.0254	13.6219	12.8391	8.47084	7.52721	10.9813	6.72029	4.04192	5.03884	5.01963	3.11194	5.57153	4.41069	3.93808	11.4086	2.32638
		External (ng/kg)	44.1437	22.9129	1.84252	13.6589	22.8505	19.9826	9.90981	13.4648	12.691	8.37318	7.44043	10.8547	6.64282	3.99532	4.98075	4.96176	3.07606	5.5073	4.35984	3.89268	11.2771	2.29956
180.937	6.34799	β-HCH (raw)	244414	2724.35	411.441	926.99	1709.36	1406.2	884.675	641.252	1698.99	1168.94	985.179	876.723	285.249	26342	718.501	148.66	457.745	1220.96	0.0111087	581.758			1
		RS (ng/kg)	5088.06	56.7137	8.56511	19.2975	35.5844	29.2734	18.4166	13.3492	35.3684	24.3343	20.5088	18.2511	5.93814	548.37	14.9573	3.09471	9.52905	25.4173	0.000231254	12.1107	299.357	260.017
		External (ng/kg)	3234.07	34.9706	4.35614	11.1801	21.5359	17.5232	10.62	7.39801	21.3986	14.3827	11.9504	10.5148	2.68583	347.582	8.4205	0.877879	4.96904	15.0713	0	6.61053	189.306	165.324
235.008	12.1184	4,4'-DDT (raw)	472.883	0.0132777	3258.86	9313.74	202.765	0.0115246	5214.43	9139.34	0.0112807	26925.7	0.014471	167.708	524.699	696.393	562.87	2244.72	25595.5	16320.5	8863.61	3377.64			1
		RS (ng/kg)	27.2796	0.000765964	187.997	537.29	11.6971	0.000664829	300.81	527.229	0.000650757	1553.28	0.000834803	9.67474	30.2688	40.1735	32.4708	129.493	1476.55	941.497	511.323	194.849	325.595	110.053
		External (ng/kg)	25.2163	0.000708031	173.778	496.652	10.8124	0.000614545	278.058	487.352	0.000601538	1435.8	0.000771663	8.943	27.9794	37.135	30.0149	119.699	1364.87	870.287	472.649	180.111	300.968	101.729
283.81	6.05989	Hexachlorobenzene (raw)	11945.7	6689.25	166.474	97.4305	5986.64	6682.25	4531.74	5121.47	7540.49	2347.08	4209.22	3333.31	5763.64	20381	5301.53	9420.9	2922.17	0.00700825	4573.78	0.00703056			1
		RS (ng/kg)	81.6825	45.7398	1.13832	0.666212	40.9355	45.692	30.9872	35.0196	51.5605	16.0489	28.7818	22.7925	39.4107	139.362	36.2509	64.4184	19.9812	4.79211e-05	31.2746	4.80737e-05	36.5871	7.44763
		External (ng/kg)	90.6426	58.3273	18.2269	17.8024	54.0078	58.2842	45.0635	48.689	63.5605	31.6327	43.0807	37.6958	52.6369	142.501	49.7959	75.1208	35.1682	17.2035	45.3219	17.2035	50.0983	6.69602
235.008	10.3364	2,4'-DDD (raw)	0.0130684	0.0118845	5679.38	17057.4	933.665	0.00756544	18619.4	10952.1	0.00892555	33446.7	232.639	0.0106096	393.754	0.0115997	625.762	0.00780536	51525	30360.6	13226.3	461.49			1
		RS (ng/kg)	0.00017287	0.000157209	75.127	225.636	12.3505	0.000100076	246.297	144.875	0.000118067	442.433	3.07735	0.000140344	5.20859	0.000153441	8.27759	0.000103249	681.574	401.611	174.958	6.1046	121.377	43.9103
		External (ng/kg)	0.000153511	0.000139604	66.714	200.368	10.9675	8.88689e-05	218.716	128.651	0.000104846	392.888	2.73273	0.000124628	4.62531	0.000136258	7.35063	9.16871e-05	605.249	356.637	155.366	5.42098	107.784	38.993
237.005	11.2009	2,4'-DDT/4,4'-DDD (raw)	452.468	365.301	280.638	460.458	181.356	162.162	149.171	334.939	201.373	1942.32	155.686	315.116	161.291	0.00797581	349.911	271.503	840.895	652.86	755.544	188.561			1
		RS (ng/kg)	16.9529	13.6869	10.5148	17.2522	6.79499	6.07584	5.58909	12.5494	7.54497	72.7743	5.83317	11.8066	6.04319	0.000298835	13.1103	10.1726	31.5063	24.4611	28.3084	7.06491	15.4021	3.60472
		External (ng/kg)	12.268	9.90461	7.6091	12.4847	4.91722	4.39681	4.04456	9.08138	5.45994	52.6634	4.2212	8.54391	4.37318	0.000216253	9.48735	7.36141	22.7997	17.7014	20.4855	5.11255	11.1458	2.60857
245.968	10.6038	PBDE-28 (raw)	206.981	0.00606578	0.010458	0.00799537	0.00937406	250.598	178.756	0.0122421	0.00643145	0.00710328	0.0105601	0.00965002	0.0066051	0.0084512	0.00985535	0.0111095	0.00952529	0.0148427	0.00905821	0.0104993			1
		RS (ng/kg)	2.99029	8.76332e-05	0.000151088	0.00011551	0.000135429	3.62042	2.58251	0.000176863	9.29161e-05	0.000102622	0.000152564	0.000139415	9.54248e-05	0.000122096	0.000142382	0.000160501	0.000137613	0.000214434	0.000130865	0.000151685	0.459777	0.260464
		External (ng/kg)	9.18405	0.000269147	0.000464037	0.000354766	0.000415941	11.1194	7.93165	0.000543198	0.000285373	0.000315182	0.000468569	0.000428185	0.000293078	0.000374992	0.000437296	0.000492945	0.000422651	0.00065859	0.000401926	0.000465868	1.41211	0.799961
325.88	10.9689	PCB-118 (raw)	494.941	0.00587313	0.0123384	0.00838115	368.301	1411.7	0.00938354	7117.58	5977.21	322.593	160.972	278.424	169.94	17155.8	0.0107758	189.988	222.721	0.00913333	221.721	0.0110119			1
		RS (ng/kg)	3.73578	4.433e-05	9.31294e-05	6.32604e-05	2.77991	10.6554	7.08263e-05	53.723	45.1155	2.43491	1.215	2.10153	1.28269	129.491	8.13346e-05	1.43402	1.68108	6.89377e-05	1.67353	8.3117e-05	12.8662	7.16545
		External (ng/kg)	4.49487	5.33376e-05	0.000112053	7.61146e-05	3.34478	12.8205	8.52179e-05	64.6393	54.2828	2.92967	1.46189	2.52855	1.54333	155.803	9.78615e-05	1.7254	2.02267	8.29456e-05	2.01359	0.000100006	15.4805	8.62144
359.841	12.1416	PCB-138 (raw)	527.595	187.975	72.4086	0.00474715	0.00570001	1656.68	575.113	4119.18	7590.22	146.789	403.935	188.004	0.00545888	10098.8	405.523	230.269	245.04	0.012177	0.0090594	158.404			1
		RS (ng/kg)	3.56993	1.27192	0.489947	3.21213e-05	3.85687e-05	11.2098	3.89146	27.8721	51.3586	0.993238	2.73319	1.27212	3.69371e-05	68.3331	2.74394	1.55809	1.65804	8.23946e-05	6.12997e-05	1.07183	9.00138	4.28966
		External (ng/kg)	4.81327	1.71491	0.660587	4.33085e-05	5.20015e-05	15.114	5.24678	37.5795	69.2459	1.33916	3.68512	1.71517	4.98016e-05	92.1322	3.6996	2.10075	2.23551	0.000111091	8.26493e-05	1.44513	12.1364	5.78366
359.841	11.4821	PCB-153 (raw)	5814.41	786.719	0.00319159	0.00481417	3502.12	8969.19	5286.92	19346.3	16878.9	913.345	5380.6	1464.23	1887.48	17314	3537.8	3253.68	5424.57	124.604	2981.76	163.575			1
		RS (ng/kg)	50.2732	6.80222	2.75955e-05	4.16249e-05	30.2804	77.5505	45.7124	167.275	145.94	7.89707	46.5224	12.6602	16.3198	149.702	30.589	28.1323	46.9026	1.07737	25.7813	1.41432	44.5416	11.8688
		External (ng/kg)	30.2067	4.08712	1.65808e-05	2.50103e-05	18.194	46.5962	27.4663	100.507	87.6882	4.74496	27.953	7.60691	9.80574	89.9487	18.3794	16.9033	28.1814	0.647335	15.4907	0.849794	26.7629	7.13137
393.802	13.85	PCB-180 (raw)	1554.55	202.093	0.00895692	0.0108879	1074.03	2161.24	2660.28	4166.57	5102.38	562.008	6254.4	0.00649875	207.993	4431.76	1260.35	0.00996841	1888.3	0.012951	393.483	0.0078109			1
		RS (ng/kg)	24.9529	3.24391	0.000143773	0.000174769	17.2398	34.6913	42.7018	66.8801	81.9014	9.02112	100.393	0.000104315	3.33863	71.1368	20.2307	0.000160009	30.3103	0.000207884	6.31603	0.000125377	25.6179	7.18034
		External (ng/kg)	13.3631	1.73722	7.69951e-05	9.35943e-05	9.23249	18.5783	22.8682	35.8165	43.8609	4.83111	53.7638	5.58642e-05	1.78794	38.0961	10.8342	8.569e-05	16.2322	0.000111329	3.38244	6.71437e-05	13.7192	3.8453
255.961	7.29734	PCB-28 (raw)	466.45	418.476	92.8061	0.00640213	1383.62	1124.48	0.0131809	823.293	2066.17	143.826	0.00817209	0.0109243	0.0106587	5795.94	0.0128405	0.00910375	295.923	122.362	433.759	0.00577793			1
		RS (ng/kg)	2.45687	2.20418	0.488825	3.37211e-05	7.28774	5.92282	6.94257e-05	4.33642	10.8829	0.757554	4.30437e-05	5.75403e-05	5.61413e-05	30.5281	6.76329e-05	4.7951e-05	1.55867	0.644501	2.28468	3.04333e-05	3.46769	1.6108
		External (ng/kg)	3.43113	3.07824	0.682666	4.7093e-05	10.1777	8.27149	9.69561e-05	6.05601	15.1984	1.05796	6.01125e-05	8.03577e-05	7.84038e-05	42.6339	9.44525e-05	6.69657e-05	2.17676	0.900075	3.19066	4.25015e-05	4.84278	2.24955
325.876	13.9724	PBDE-47 (raw)	1268.91	946.036	233.776	0.0053764	2764.21	2937.87	508.204	725.836	4971.24	488.043	1259.38	995.589	1178.78	3858.42	6680.3	6818.61	9136.25	123.719	2971.42	0.0117076			1
		RS (ng/kg)	31.6745	23.615	5.83553	0.000134206	69.0002	73.3351	12.6858	18.1183	124.092	12.1825	31.4367	24.8519	29.4247	96.314	166.754	170.206	228.059	3.08828	74.1726	0.000292246	59.7424	15.1113
		External (ng/kg)	19.9142	14.8471	3.66889	8.43774e-05	43.3815	46.1069	7.97577	11.3913	78.0188	7.65936	19.7648	15.6248	18.4998	60.5542	104.841	107.011	143.385	1.94165	46.6335	0.00018374	37.561	9.50072
405.785	16.2367	PBDE-100 (raw)	0.00827264	0.00953027	0.00568403	121.547	0.00907192	0.00632408	0.0110771	155.223	0.0120586	0.0116774	0.00921666	0.00743592	0.00907096	0.00937699	0.018344	0.0122156	0.0153176	0.0112258	0.00696332	0.0104818			1
		RS (ng/kg)	0.00030938	0.000356414	0.000212572	4.54563	0.000339272	0.000236508	0.000414261	5.80505	0.000450967	0.000436711	0.000344685	0.000278089	0.000339236	0.000350681	0.000686028	0.000456839	0.000572849	0.000419822	0.000260415	0.000392	0.517877	0.368412
		External (ng/kg)	0.000128425	0.000147948	8.82392e-05	1.88691	0.000140833	9.81753e-05	0.000171961	2.4097	0.000187198	0.00018128	0.00014308	0.000115436	0.000140818	0.000145569	0.000284773	0.000189635	0.000237791	0.000174269	0.000108099	0.000162721	0.214973	0.152929
359.841	13.4295	PCB-156 (raw)	184.96	0.00805298	0.0115688	0.0117267	0.009755	287.476	127.657	128.233	828.001	0.0110344	0.00860576	0.00557774	0.0106323	0.0095402	199.206	0.0112653	0.00824434	0.0103736	0.0104005	0.005166			1
		RS (ng/kg)	1.43361	6.24181e-05	8.96689e-05	9.08929e-05	7.56103e-05	2.22821	0.989458	0.993926	6.41778	8.55271e-05	6.67026e-05	4.32327e-05	8.24101e-05	7.39454e-05	1.54403	8.73168e-05	6.39013e-05	8.04054e-05	8.06139e-05	4.00413e-05	0.680402	0.34633
		External (ng/kg)	2.01886	8.78991e-05	0.000126275	0.000127998	0.000106477	3.13783	1.39339	1.39968	9.03771	0.000120442	9.39327e-05	6.08816e-05	0.000116053	0.000104132	2.17436	0.000122962	8.99878e-05	0.000113229	0.000113523	5.63874e-05	0.958163	0.487713
325.876	14.4907	PBDE-66 (raw)	1268.91	946.036	233.776	0.0053764	2764.21	2937.87	508.204	725.836	4971.24	488.043	1259.38	995.589	1178.78	3858.42	6680.3	6818.61	9136.25	123.719	2971.42	0.0117076			1
		RS (ng/kg)	21.4082	15.961	3.94413	9.07075e-05	46.6361	49.5659	8.57412	12.2459	83.8718	8.23398	21.2475	16.797	19.8877	65.097	112.706	115.04	154.142	2.08732	50.132	0.000197524	40.3789	10.2135
		External (ng/kg)	22.911	17.0814	4.22099	9.70747e-05	49.9097	53.0452	9.17599	13.1055	89.7592	8.81197	22.739	17.9761	21.2837	69.6666	120.618	123.115	164.962	2.23383	53.6511	0.000211389	43.2133	10.9304

## Sheet: Fig 3C
Mean and SE plotted by SigmaPlot 14.0
	Chemical	Mass in NIST1958	L1	L2	L3	L4	L5	L6	L7	L8	L9	L10	L11	Mean	SEM
Reference Standardization	4,4'-DDE	1250	12.698	5376.29	622.917	9.53811e-05	65.728	60.9226	70.6618	79.2967	5.80204e-05	8.58485e-05	155.738	585.841	505.578
Reference Standardization	PBDE-47	651	188.995	23.8679	84.7685	0.000174027	2.56799e-05	29.0742	7.68562e-05	7.4907e-05	0.000131461	6.73638e-05	9.50617e-05	29.7005	18.6055
Reference Standardization	PBDE-99	492	22.323	0.000152737	7.84796e-05	5.39127e-05	4.26017e-05	0.000154536	9.20613e-05	9.87516e-05	0.000109335	0.000138832	0.000111811	2.02946	2.1284
Reference Standardization	PCB-101	409	5.46405e-05	4.41128e-05	8.93304e-05	7.29852e-05	6.39705e-05	2.68407	9.26902e-05	7.01522e-05	3.31928e-05	6.04568e-05	3.8567e-05	0.244062	0.25591
Reference Standardization	PCB-180	459	4.37916e-05	9.75065e-05	0.00015893	9.0269e-05	32.4308	0.000129187	0.00010239	6.11101	0.000150697	8.41562e-05	25.5488	5.82649	3.6992
Reference Standardization	PCB-28	402	3.53484	12.127	38.1687	5.60566e-05	13.2152	2.87985	5.75009	8.9303	13.5282	5.72121	4.85551	9.88282	3.28193
	Chemical	RF in NIST1958	L1	L2	L3	L4	L5	L6	L7	L8	L9	L10	L11	Mean	SEM	Speaman's Correlation
RF Quantification	4,4'-DDE	22.6365	8.32451	3618.3	364.752	6.84527e-05	47.2871	66.9832	52.0192	45.9317	4.0326e-05	5.44963e-05	151.253	395.896	339.64	0.918
RF Quantification	PBDE-47	27.5518	158.978	17.3677	54.1181	0.000125	1.68046e-05	32.6838	4.81526e-05	4.66037e-05	8.56397e-05	4.82796e-05	0.000106618	23.9226	15.257	0.964
RF Quantification	PBDE-99	24.0253	18.8491	0.00014236	6.12594e-05	6.21129e-05	3.61142e-05	0.000217055	7.0491e-05	7.46062e-05	9.02267e-05	0.000123137	0.000161883	1.71365	1.79718	0.964
RF Quantification	PCB-101	26.8223	6.67612e-05	5.96686e-05	7.60513e-05	7.64539e-05	6.07987e-05	4.45549	0.000112324	6.2266e-05	3.22348e-05	6.33116e-05	6.55059e-05	0.405106	0.424808	0.791
RF Quantification	PCB-180	33.9645	3.20335e-05	0.000114219	0.000119453	7.6109e-05	26.2277	0.000170424	7.4196e-05	4.47911	0.000126761	7.24406e-05	72.6088	9.3924	7.07786	0.927
RF Quantification	PCB-28	73.3623	7.01254	25.2827	70.8798	0.000149518	27.6119	10.996	11.0649	17.3159	28.6347	12.4541	18.2103	20.8603	5.94806	0.927

## Sheet: Fig 4A
Unsupervised two-way hierarchical clustering (Pearson’s algorithm) visualized by MetaboAnalyst 4.0
Sample	CHD-000010	CHD-000012	CHD-100245	CHD-105619	CHD-130151	CHD-132396	CHD-140264	CHD-140946	CHD-171219	CHD-185614	CHD-193862	CHD-194904	CHD-204661	CHD-210515	CHD-242129	CHD-246507	CHD-260850	CHD-287024	CHD-296695	CHD-316350	CHD-320813	CHD-327207	CHD-331087	CHD-331391	CHD-343837	CHD-369504	CHD-375363	CHD-402627	CHD-409207	CHD-420837	CHD-427832	CHD-442290	CHD-448268	CHD-462547	CHD-498705	CHD-499614	CHD-505045	CHD-509641	CHD-510609	CHD-527915	CHD-531435	CHD-541343	CHD-553772	CHD-574247	CHD-574506	CHD-583957	CHD-588017	CHD-594818	CHD-598491
quantile_age	2	2	4	4	2	3	1	3	3	4	3	2	3	4	1	3	4	4	1	4	1	1	3	2	2	3	3	2	3	3	2	4	3	1	3	4	1	2	1	3	1	2	1	4	3	3	3	3	1
BMI_group	2	1	1	3	2	2	1	2	2	3	2	1	2	2	1	2	2	1	3	1	3	2	1	2	1	1	2	3	1	2	2	2	2	1	1	2	2	2	3	2	2	2	1	2	1	1	2	1	1
4_4p-DDE	21456	41737	80555	32106	183461	8363	34616	39713	22790	8699	59054	23968	314696	254380	38118	51223	96854	4703	6947	54824	51105	28013	72342	165983	100191	113009	61631	154491	118933	356694	9877	23205	71069	3072	193974	212185	9108	28976	29223	139586	40005	13620	6078	70420	66929	3747	33168	114930	412058
BHC__alpha	219	0	148	0	116	277	1623	529	902	0	223	0	141	284	134	0	167	0	0	0	96	1628	0	1337	416	0	607	0	505	2121	595	354	1010	131	425	2854	215	1624	0	276	0	127	353	0	0	0	0	1420	3137
BHC__beta	458	512	237	171	798	582	674	985	1699	196	2730	118	985	26342	475	0	1187	0	0	188	154	2724	0	1519	393	0	0	143	2904	15716	1169	719	1001	411	170	2707	0	1709	0	2691	0	121	149	910	0	0	390	1406	244414
DDE__o_pp-	0	0	0	0	0	1954	142	0	0	0	0	0	0	0	0	0	0	0	0	2686	0	0	0	0	0	0	0	0	0	0	0	0	0	0	0	0	0	0	0	267	0	0	0	0	146	0	0	0	686
DDT__p_pp-	25596	0	415	10434	177	3378	0	0	0	3954	0	2738	5004	696	0	4502	0	1263	199113	1427	13397	0	0	191	377	619	260	839	143	0	26926	563	264	3259	0	452	3379	203	21134	229	285	159	2245	23310	375	4293	251	0	473
Heptachlor epoxide (Isomer B)	0	0	0	0	0	0	0	0	0	362	0	0	0	0	0	0	0	0	0	180	103	0	0	0	244	163	139	0	0	0	0	0	0	0	0	129	81	0	0	0	0	0	0	0	0	0	0	0	0
hexachlorobenzene	2922	4986	1196	0	6323	0	5386	4209	7540	5093	10823	7140	13051	20381	7675	2598	6971	1824	0	332	1843	6689	9254	7728	7547	1281	7765	2107	1568	8679	2347	5302	8864	166	6067	8307	255	5987	817	6704	1771	848	9421	8428	2493	3138	5879	6682	11946
Hexachlorobutadiene	0	118	0	112	0	0	0	123	0	0	0	0	0	0	0	116	0	0	0	0	0	0	0	0	0	0	0	0	0	0	0	0	0	0	0	83	0	0	0	0	0	0	0	0	0	0	0	113	0
Methoxychlor	7718	0	0	0	0	8167	0	8389	7428	0	0	0	0	10216	0	0	0	0	0	0	0	5743	0	0	0	0	0	0	0	0	5835	7368	0	7478	0	0	0	8113	0	0	0	0	6769	0	0	0	0	6080	3456
Mirex	0	0	0	0	0	0	146	0	0	0	0	0	0	142	163	0	0	0	0	14626	0	0	0	0	0	29658	0	0	0	0	0	0	0	0	0	0	0	156	0	0	0	0	0	193	0	0	135	0	7777
Nonachlor__cis-	0	0	0	0	0	0	369	0	6964	0	0	0	0	0	0	0	0	5164	0	0	0	0	137	0	0	0	0	0	0	0	133	198	0	0	0	132	0	0	0	0	0	1851	0	0	0	0	0	154	0
Nonachlor__trans-	2648	2350	0	448	976	0	689	3935	3180	579	3546	2791	9263	10501	205	392	5711	102	0	0	124	574	737	1856	2011	0	2056	0	313	1603	0	4896	7575	0	3780	15773	0	271	104	1395	0	0	2014	2774	150	0	878	31240	0
op_DDD	51525	0	273	10163	0	461	0	233	0	339	0	2081	866	0	335	1961	0	1041	194077	685	8936	0	393	0	2515	710	574	180	407	603	33447	626	0	5679	244	238	2288	934	19334	464	0	0	0	1207	0	1130	0	0	0
op_DDT_pp_DDD	841	148	143	18446	575	189	0	156	201	4887	150	2890	4819	0	292	4339	0	2292	251513	0	19507	365	349	410	266	1259	4840	575	90	191	1942	350	264	281	154	111	5448	181	18081	150	685	896	272	16511	258	7204	0	162	452
PBDE-100	0	0	0	0	0	0	0	0	0	0	154	0	0	0	0	0	0	0	0	0	139	0	0	0	0	0	0	0	0	1338	0	0	0	0	0	0	0	0	0	0	0	0	0	0	137	0	0	0	0
PBDE-17	0	0	0	0	0	0	139	0	0	0	0	119	0	0	0	0	223	0	0	0	0	0	0	0	0	0	0	0	0	0	0	0	0	0	0	0	0	0	0	0	156	110	0	0	0	0	0	0	0
PBDE-28	0	0	0	0	0	0	0	0	0	0	308	276	312	0	0	0	0	0	0	0	120	0	0	0	0	0	0	0	0	2280	0	0	0	0	158	122	0	0	0	0	0	0	0	156	124	123	0	251	207
PBDE-47	9136	2498	0	0	4467	0	1212	1259	4971	423	16994	5563	22599	3858	5548	1478	6328	855	178	197	5195	946	1230	17783	2266	5718	488	748	0	53323	488	6680	0	234	7670	5750	263	2764	361	16136	174	275	6819	2527	485	5402	3531	2938	1269
PBDE-66	9136	0	0	0	0	0	0	1259	4971	0	0	0	0	3858	0	0	0	0	0	0	0	946	0	0	0	0	0	0	0	175	488	6680	193	234	0	0	0	2764	0	0	0	0	6819	0	0	0	0	2938	1269
PBDE-99	0	0	0	0	0	0	0	0	0	0	1041	0	0	0	0	139	0	0	0	0	180	0	0	2369	0	0	0	0	0	2627	0	0	0	0	305	0	0	0	0	1217	160	0	0	0	0	0	0	0	0
PCB-101	0	0	0	0	154	0	0	166	197	131	0	0	0	0	0	0	0	101	0	0	0	188	0	0	0	0	0	0	0	0	0	234	0	0	0	333	0	0	0	0	0	0	0	0	143	0	0	0	261
PCB-105	0	139	0	0	0	0	0	0	0	0	0	0	148	323	0	0	0	0	0	0	0	0	0	0	0	0	0	0	0	162	0	0	0	0	0	0	103	0	0	0	0	0	0	0	0	0	143	0	162
PCB-110	0	0	0	192	0	278	0	0	978	0	0	223	220	0	0	0	0	294	0	0	0	0	0	0	0	0	0	0	0	0	0	0	0	0	0	0	0	0	0	0	0	285	0	0	0	0	0	0	320
PCB-118	223	160	492	576	0	0	179	161	5977	2267	4159	1113	10120	17156	8931	332	1360	101	217	0	0	0	2531	3592	2107	1495	347	277	1582	6486	323	0	2095	0	1328	1477	0	368	96	1527	0	0	190	8616	635	0	0	1412	495
PCB-138	245	739	517	127	933	158	0	404	7590	1244	6704	622	7521	10099	3988	375	1147	0	0	0	0	188	9725	9650	1110	848	240	0	607	6660	147	406	7910	72	3172	3973	0	0	0	2101	138	0	230	10486	15820	0	225	1657	528
PCB-146	0	128	0	0	0	0	0	0	169	0	163	110	0	0	0	0	0	0	0	0	0	0	0	0	0	0	0	0	0	0	0	0	362	0	0	106	0	0	0	0	0	0	0	333	4864	0	0	380	0
PCB-149	0	0	0	189	203	0	340	0	0	0	0	0	0	0	0	0	0	0	0	243	0	0	0	0	0	0	0	269	0	0	0	0	0	0	0	0	123	241	94	0	155	0	412	0	0	0	0	0	0
PCB-151	0	0	117	0	0	0	0	0	0	0	0	0	0	0	0	0	0	0	0	0	0	0	0	0	0	0	0	0	0	0	0	0	0	0	0	0	0	0	0	0	0	0	0	0	0	0	0	0	0
PCB-153	5425	3750	3205	188	5845	164	891	5381	16879	6469	10158	7294	18183	17314	12431	2154	10450	275	0	855	268	787	21891	10409	11413	8524	5082	436	2951	14609	913	3538	15447	0	14238	15256	0	3502	385	11422	0	711	3254	32428	27781	567	3382	8969	5814
PCB-156	0	0	0	0	149	0	0	0	828	410	339	241	513	0	1386	116	165	0	0	0	0	0	358	0	403	148	0	0	0	0	0	199	1005	0	1422	258	86	0	0	527	0	0	0	302	13083	0	274	287	185
PCB-157	187	0	0	0	0	0	112	0	0	0	0	100	132	0	0	0	0	0	0	0	0	137	0	0	0	0	0	0	0	231	0	146	128	0	0	0	0	0	0	143	0	196	0	0	308	0	0	0	0
PCB-167	0	0	0	0	0	0	0	0	0	0	0	0	0	0	0	0	0	97	0	0	0	0	0	0	0	0	154	0	0	0	0	0	0	0	0	0	0	250	0	0	120	0	200	122	0	0	0	0	349
PCB-170	0	130	0	150	0	0	146	364	0	0	313	450	436	142	371	0	797	0	0	201	0	0	2038	0	562	0	0	0	0	174	0	205	365	0	1458	802	0	0	114	170	0	0	0	3458	829	0	0	146	0
PCB-172	0	0	0	0	0	143	0	0	0	0	0	0	0	0	0	0	0	0	0	195	0	0	0	0	0	0	0	0	0	0	0	147	0	0	154	0	80	0	95	0	0	0	0	0	0	0	0	0	0
PCB-18	0	0	0	31530	0	0	0	0	0	0	0	0	0	0	0	91	0	99	0	0	0	0	0	0	193	0	125	0	142	284	124	0	174	0	116	124	0	0	0	0	0	0	214	0	0	112	0	178	0
PCB-180	1888	2013	174	227	2816	0	138	6254	5102	896	2353	9157	7475	4432	4948	392	13306	131	181	436	0	202	12124	1293	5709	5890	2082	150	758	7139	562	1260	8746	0	12662	5518	0	1074	0	5454	0	0	0	20324	8215	148	1697	2161	1555
PCB-183	0	0	0	0	0	0	0	0	0	127	0	0	0	0	273	0	0	86	158	0	100	0	0	129	0	0	0	0	0	0	0	0	0	0	0	0	0	0	0	147	0	0	0	120	0	169	0	0	0
PCB-187	197	0	0	0	0	0	0	0	184	119	159	679	0	172	0	0	192	0	0	0	0	0	922	0	0	216	0	0	0	0	137	0	324	0	158	0	0	0	0	0	0	0	0	1026	414	0	0	150	0
PCB-189	0	0	0	0	0	169	0	0	0	0	0	0	0	0	162	0	0	0	0	160	0	0	0	148	0	0	0	0	0	0	0	0	0	0	0	0	0	158	0	0	0	0	182	0	0	0	0	0	0
PCB-194	0	0	0	0	0	0	0	0	0	0	0	254	0	0	0	0	552	0	0	0	0	0	0	0	216	0	0	0	0	169	0	174	0	0	0	0	0	0	0	0	0	0	0	0	0	0	0	0	0
PCB-196	0	0	0	0	0	0	0	0	0	0	0	159	0	0	0	0	0	0	216	0	0	0	137	0	0	0	0	0	0	0	0	0	169	105	0	153	0	0	0	205	0	0	0	0	0	123	0	0	0
PCB-199	0	0	0	0	0	0	0	0	0	0	0	680	0	0	0	0	0	0	0	0	0	154	183	0	0	195	0	0	0	0	0	0	168	0	0	0	0	0	0	0	0	168	0	153	0	0	0	0	0
PCB-206	0	0	0	0	0	0	0	0	0	0	0	0	0	0	0	0	0	0	0	0	0	0	0	0	0	0	0	0	0	0	0	0	0	0	0	0	0	0	0	0	0	0	0	0	1711	0	0	0	0
PCB-28	296	1779	132	377	0	0	1601	0	2066	965	1134	1334	1636	5796	259	346	1525	769	4049	0	0	418	858	807	433	414	555	0	0	3602	144	0	822	93	2270	2393	260	1384	238	574	0	0	0	14604	533	1542	1135	1124	466
PCB-44	0	0	0	0	225	0	0	0	0	310	0	0	0	0	0	0	0	0	0	0	147	257	0	0	0	0	0	0	0	0	0	0	0	0	0	0	154	0	104	0	233	0	0	0	0	0	259	0	0
PCB-49	0	0	303	0	0	0	0	0	0	0	0	0	0	0	0	0	0	154	0	0	0	0	0	0	0	0	0	0	0	0	0	0	0	0	0	0	0	0	0	0	0	0	0	0	388	0	0	0	0
PCB-56	0	0	0	0	0	0	0	396	216	0	216	0	228	217	0	0	289	0	0	210	0	170	0	307	0	116	0	0	0	0	127	0	0	0	141	144	0	0	0	162	0	0	259	1760	0	187	146	0	179
PCB-74	487	1196	1799	1149	0	0	138	172	7970	3274	6914	539	8272	13608	5101	861	1240	290	0	0	0	144	4324	3116	972	550	1048	119	1516	6155	0	0	5611	0	3239	6497	0	0	168	3238	150	101	193	6816	5635	274	295	6020	1384
PCB-99	0	0	0	0	160	0	0	0	0	176	214	0	1212	0	0	0	0	0	0	0	120	0	376	5269	262	0	0	0	194	1502	0	0	948	0	0	185	0	0	0	234	0	0	0	744	0	0	0	0	0
[truncated: 31 more columns]

## Sheet: Fig 4B with code
Plasma	4_4p-DDE	BHC__alpha	BHC__beta	DDE__o_pp-	DDT__p_pp-	hexachlorobenzene	Mirex	Nonachlor__cis-	Nonachlor__trans-	op_DDD	op_DDT_pp_DDD	PBDE-100	PBDE-17	PBDE-28	PBDE-47	PBDE-66	PBDE-99	PCB-101	PCB-105	PCB-110	PCB-118	PCB-138	PCB-146	PCB-149	PCB-151	PCB-153	PCB-156	PCB-157	PCB-167	PCB-170	PCB-172	PCB-18	PCB-180	PCB-183	PCB-187	PCB-189	PCB-194	PCB-196	PCB-199	PCB-206	PCB-28	PCB-44	PCB-49	PCB-74	PCB-99
MUO_CHD.105619_1	914.31	0	1.88	0	116.31	17.54	0	0	5.26	51.9	251.19	0	0	0	157.17	0	0	0	0	1.27	20.16	35.9	0	2.45	0	54.83	0	0	0	15.36	0	139.41	54.84	0	0	0	0	0	0	0	6.57	0	0	5.08	0
MHNO_CHD.928273_1	855.92	0	0	0	3.55	22.04	0	0	0	0.85	9.01	0	2.55	17.5	162.93	0	0	0	0	1.56	17.63	35.32	0	0	0	55.15	0	0	0	14.73	0	3.83	53.05	0	1.39	0	0	0.52	0	0	5.36	0	0	0	0
MHO_CHD.802412_1	1250.4	0	0	0	16.55	26.19	5.76	0	36.02	0	16.48	0	0	0	169.47	0	0	0.8	0.38	0	49.81	39.95	0	0	0	95.58	0	0.38	0	14.73	0	3.83	67.02	1.12	1.32	0.72	0	0	0	0	6.85	0	0	6.22	0.77
MHNO_CHD.799528_1	948.92	0	2.92	0.69	15.4	49.14	0	0	19.39	0.98	12.51	0	0	0	182.42	0	0	0.77	0.47	0	28.63	41.86	4.37	0	0	108.81	1.75	1.04	0	16.18	0	4.28	84.63	0	0	0	0	0	0	0	14.52	0	0	20.86	2.94
MHO_CHD.611144_1	838.84	0	0.96	0	18.98	19.07	0	0	1.28	0.94	27.27	0	0	2.36	160.61	0	0	0	0	0.84	17.63	35.32	0	0	0	53.25	0	0	0	14.73	0	3.83	53.05	0	0	0	0	0	0	0	6.5	0	0	0.37	0
MHNO_CHD.681343_1	867.62	3.05	0	0	26.02	21.16	0	0	0	2.52	43.88	0	0	0	170.51	0	0	0	0.41	0	17.63	35.32	0	0	0	55.57	0	0	0	14.73	0	4.24	53.05	0	0	0	0	0	0	0	6.72	0	0	0.43	0
MHO_CHD.833482_1	865.25	0	0	0	25.91	41.57	0	0	1.57	1.97	14.06	0	0	0	277.45	0	2.78	0	0.67	0	19.57	36.03	0	0	0	65.67	0	0.67	0	14.73	0	4.32	53.99	0	0	0	0	0	0	0	6.55	0	0	1.15	0
MHNO_CHD.287024_1	826.62	0	0	0	14.08	25.93	0	127.07	1.19	5.32	31.21	0	0	0	165.98	0	0	0.71	0	1.94	18.08	35.32	0	0	0	55.56	0	0	0.52	14.73	0	4.25	54.09	1.08	0	0	0	0	0	0	7.82	0	1	1.28	0
MUO_CHD.505045_1	840.72	3.17	0	0	37.67	18.71	0	0	0	11.68	74.19	0	0	0	159.88	0	0	0	0.46	0	17.63	35.32	0	1.59	0	53.25	0.51	0	0	14.73	1.16	3.83	53.05	0	0	0	0	0	0	0	6.19	1.02	0	0	0
MHO_CHD.682507_1	991.47	0	0	0	72.94	40.78	0	0	3.3	15.12	100.6	0	0	0	195.62	0	0	0	0	0	22.89	40.07	0	4.33	0	142.03	0.63	0.63	0	15.36	0	4.36	87.73	0	4.54	0	1.34	1.37	0	0	9.01	0	0	0.96	0
MUO_CHD.574247_1	1036.91	0	10.01	0	259.86	56.31	2.26	0	32.61	6.16	224.84	0	0	2.25	183.19	0	0	0	0	0	55.54	82.51	3.54	0	0	325.64	1.81	0	0.65	29.26	0	3.83	213.61	1.51	16.12	0	0	0	3.32	0	52.09	0	0	30.13	4.11
MHO_CHD.985643_1	893.88	0	1.14	0	85	52.48	0	0	89.05	10.51	106.7	0	0	0	261.9	0	2.56	0	0	0	29.49	50.17	0	0	0	155.92	3.86	0	0	17.6	0	3.83	105.87	0	1.75	0	0	0	0	0	8.97	0	0	26.83	0
MHNO_CHD.194904_1	888.27	0	1.3	0	30.52	50.38	0	0	32.81	10.63	39.36	0	2.31	3.97	214.46	0	0	0	0	1.47	22.53	38.12	1.17	0	0	114.52	1.45	0.49	0	16.62	0	3.83	125.39	0	10.67	0	3.39	0.89	14.75	0	9.63	0	0	2.38	0
MHO_CHD.246507_1	975.48	0	0	0	50.19	29.49	0	0	4.6	10.01	59.09	0	0	0	172.39	0	2.26	0	0	0	19.09	37.01	0	0	0	71.35	0.69	0	0	14.73	0	4.22	56.15	0	0	0	0	0	0	0	6.47	0	0	3.81	0
MUO_CHD.510609_1	905.08	0	0	0	235.61	21.3	0	0	1.22	98.74	246.22	0	0	0	160.89	0	0	0	0	0	18.05	35.32	0	1.22	0	56.48	0	0	0	15.21	1.37	3.83	53.05	0	0	0	0	0	0	0	6.12	0.69	0	0.74	0
MHNO_CHD.993082_1	1300.73	0	1.26	0	128.25	63.76	5.59	0	85.63	29.3	193.63	0	3.2	1.89	358.81	0	16.72	0	0	0	46.36	99.57	15.63	0	0	238.16	18.46	0	0.65	34.74	0	3.83	223.12	0	35.46	0	4.45	1.65	11.59	0	6.1	0	0	25.24	0
MUO_CHD.204661_1	1818.6	2.07	10.83	0	55.79	77.57	0	0	108.9	4.42	65.62	0	0	4.49	389.94	0	0	0	0.65	1.46	62.16	69.17	0	0	0	205.99	3.07	0.65	0	16.56	0	3.83	112.1	0	0	0	0	0	0	0	10.6	0	0	36.56	6.7
MHNO_CHD.583957_1	823.56	0	0	0	47.86	31.98	0	0	0	5.77	98.09	0	0	1.77	212.81	0	0	0	0	0	17.63	35.32	0	0	0	58.01	0	0	0	14.73	0	4.31	54.22	2.13	0	0	0	0.69	0	0	10.29	0	0	1.21	0
MHO_CHD.320813_1	975.11	1.41	1.69	0	149.36	26.02	0	0	1.45	45.63	265.63	2.5	0	1.73	210.68	0	2.93	0	0	0	17.63	35.32	0	0	0	55.5	0	0	0	14.73	0	3.83	53.05	1.26	0	0	0	0	0	0	5.36	0.98	0	0	0.66
MHNO_CHD.998953_1	854.21	0	2.02	0	259.13	66.93	0	0	6.53	13.68	247.97	0	0	0	201.46	0	0	0	0.62	0	27.16	36.8	0	0	0	127.71	3.33	0	0	16.6	0	4.43	113.24	0	0	0	0	0	0	0	6.43	0	0	26.73	0
MUO_CHD.956717_1	1165.75	3.77	1.08	0	0	29.25	0	0	98.81	0	24.72	104.51	0	0	1159.8	0	13.72	0	1.41	0	41.86	7.36	0	0	0	114.3	2.71	0	0	0	0	3.46	110.94	0	0	0	1.83	0	0	0	9.26	0	0	9.46	0
MHO_CHD.746497_1	1125.85	0	2.43	0	0	27.61	0	0	9.46	0	6.47	0	0	0	58.54	0	0	0	0	0	77.46	34.01	0	2.02	1.4	125.45	0	0	0	2.16	0	3.46	57.44	0	0	0	0	0	0	0	1.45	0	0	55.87	0
MUO_CHD.402627_1	1558.38	0	0.53	0	0	11.56	0	0	0	2.28	15.6	0	0	0	15.14	0	0	0	0	0	35.94	0	0	3.87	0	27.83	0	0	0	0	0	3.46	51.52	0	0	0	0	0	0	0	0.64	0	0	0.95	0
MHO_CHD.607402_1	996.36	0	0.51	0	0	26.16	5.1	0	61.58	0	4.72	0	0	0	39.29	0	0	0	0	0	40.89	3.03	0	0	0	68.3	0	0	0	0	0	3.46	71.68	4.49	0	0	0	0	0	0	8.14	0	0	29.24	0
MHNO_CHD.616623_1	1727.66	6.53	4.57	14.63	0	53.91	0	0	39.41	0	16.2	5.61	0	0	13.86	0	2.05	0	1.16	0	76.22	215.88	11.32	3.21	0	439.55	10.31	0	0	17.53	0	3.46	159.34	2.17	14.43	0	0	0	0	0	8.39	0	0	54.73	0
MHO_CHD.420837_1	2549.17	40.83	58.21	0	0	42.44	0	0	13.6	7.65	5.18	45.38	0	0	1078.38	5.1	21.91	0	1.32	0	82.51	79.07	0	0	0	186.56	0	1.96	0	2.66	0	4.79	143.78	0	0	0	1.84	0	0	0	15.77	0	0	49.52	0
MHNO_CHD.140264_1	970.99	31.25	2.5	4.13	0	26.97	4.61	5	5.84	0	0	0	1.68	0	24.52	0	0	0	0	0	35.21	0	0	4.88	0	32.92	0	0.95	0	2.22	0	3.46	51.36	0	0	0	0	0	0	0	7.36	0	0	1.11	0
MHO_CHD.331391_1	1614.69	25.73	5.63	0	0	37.98	0	0	15.74	0	11.12	0	0	0	359.63	0	19.76	0	0	0	60.8	114.57	0	0	0	139.52	0	0	0	0	0	3.46	66.61	1.73	0	2.63	0	0	0	0	4.03	0	0	25.07	0
MUO_CHD.448268_1	1149.61	19.44	3.71	0	0	43.32	0	0	64.24	0	7.16	0	0	0	0	5.62	0	0	0	0	49.58	93.92	4.86	0	0	195.95	7.76	1.09	0	5.57	0	4.28	164.98	0	3.14	0	0	3.74	4.05	0	4.09	0	0	45.14	0
MHNO_CHD.498705_1	1751.84	8.19	0.63	0	0	30.17	0	0	32.05	3.1	4.17	0	0	0	155.12	0	2.54	0	0	0	43.82	37.66	0	0	0	182.4	10.99	0	0	22.27	0	4.01	216.68	0	1.53	0	0	0	0	0	10.18	0	0	26.06	0
MUO_CHD.884658_1	1549.8	9.3	15.51	0	0	53.57	8.25	0	82.86	0	0	0	0	0	634.93	0	0	0	11.04	0	220.4	534.39	19.62	3.25	0	662.09	56.7	2.03	6.69	247.12	0	4.26	658.48	8.75	139.61	0	33.38	99.41	56.6	0	19.4	0	0	136.85	0
MHO_CHD.664023_1	970.63	0	0.52	5.37	0	11.61	0	0	8.38	0	3.94	0	0	0	6.61	0	0	0	0	0	33.86	7.14	0	2.01	0	39.16	0	0	1.98	0	0	3.46	49.54	0	0	0	0	3.54	0	0	1.38	0	0	7.8	0
MHNO_CHD.632300_1	1034.44	3.14	7.05	0	0	76.44	0	4.32	195.57	4.31	11.2	0	0	0	259.5	0	0	0	0	0	52.33	32.75	0	0	0	172.46	4.97	2.59	0	45.57	0	3.46	285.98	0	6.79	0	6.01	3.25	0	0	0.64	0	0	30.58	0
MUO_CHD.375363_1	1103.36	11.68	0	0	0	38.15	0	0	17.43	7.28	131.41	0	0	0	9.87	0	0	0	0	0	36.47	2.85	0	0	0	79.86	0	0	2.38	0	0	4.05	77.02	0	0	0	0	0	0	0	2.97	0	0	8.43	0
MHO_CHD.296695_1	835.41	0	0	0	0	0	0	0	0	2460.08	6828.64	0	0	0	3.6	0	0	0	0	0	35.49	0	0	0	0	22.94	0	0	0	0	0	3.46	51.93	2.12	0	0	0	4.78	0	0	17.65	0	0	0	0
MHNO_CHD.343837_1	1292.3	8.01	1.46	0	0	37.12	0	0	17.05	31.88	7.23	0	0	0	45.84	0	0	0	0	0	49.66	13.18	0	0	0	150.77	3.11	0	0	8.59	0	4.37	124.89	0	0	0	2.34	0	0	0	2.46	0	0	7.82	0
MUO_CHD.527915_1	1485.34	5.31	9.97	7.77	0	33.16	0	0	11.83	5.88	4.07	0	0	0	326.32	0	10.15	0	0	0	45.32	24.95	0	0	0	150.87	4.07	1.22	0	2.59	0	3.46	121.53	1.97	0	0	0	4.53	0	0	3.05	0	0	26.05	0
MHNO_CHD.242129_1	988.15	2.58	1.76	0	0	37.73	5.15	0	1.74	4.25	7.93	0	0	0	112.2	0	0	0	0	0	100.84	47.34	0	0	0	162.16	10.7	0	0	5.67	0	3.46	114.85	3.65	0	2.87	0	0	0	0	1.73	0	0	41.05	0
MUO_CHD.732757_1	849.92	0	0	0	0	3.65	0	0	0	3.06	21.64	0	0	0	5.3	0	0	0	0	0	33.86	0	1.59	0	0	22.94	0	0	0	0	0	4.19	49.54	0	0	0	0	0	0	0	2.29	0	0	1.05	0
MHNO_CHD.369504_1	1355.11	0	0	0	0	7.67	935.11	0	0	9	34.17	0	0	0	115.64	0	0	0	0	0	45.07	10.07	0	0	0	118.41	1.14	0	0	0	0	3.46	127.29	0	2.09	0	0	0	4.71	0	2.38	0	0	4.43	0
MUO_CHD.885820_1	922.88	1.63	15.49	1.01	0	37	0	0	49.67	0	0	0	0	0	20.06	0	8.24	0	1.2	0	95.52	127.48	4.87	0	0	141.15	10.79	0	0	16.5	2.03	3.78	168.56	4.92	0	0	0	0	0	0	19.92	0	3.07	36.26	3.81
MHO_CHD.185614_1	710.96	0	3.37	0	101.19	25.97	0	0	9.73	2.99	59.16	0	0	0	7.53	0	0	1.8	0	0	23.02	44.96	0	0	0	90.99	4.08	0	0	0	0	3.78	51.26	2.28	2.14	0	0	0	0	0	4.54	3.16	0	20.06	1.68
MUO_CHD.193862_1	1043.31	3.05	46.88	0	0	55.2	0	0	59.53	0	1.82	4.98	0	7.93	302.51	0	42.98	0	0	0	42.23	112.67	2.27	0	0	120.14	3.37	0	0	5.06	0	3.78	70.93	0	2.84	0	0	0	0	0	5.33	0	0	42.37	2.05
MHO_CHD.730195_1	1083.34	26.89	22.92	0	4.16	33.99	0	0	185.09	0	3.16	0	0	0	6.69	0	0	1.91	0	0	30.7	123.88	3.87	0	0	167.42	16.47	0	0	18.68	0	3.78	179.37	0	16.48	0	0	0	6.58	0	8.07	0	0	17.93	3.95
MuO_CHD.541343_1	743.44	1.73	2.08	0	4.06	4.32	0	60.49	0	0	10.85	0	1.87	0	4.9	0	0	0	0	2.66	0	29.54	0	0	0	45.51	0	2.83	0	0	0	3.78	39.17	0	0	0	0	0	5.97	0	0	0	0	0.62	0
MuO_CHD.869551_1	888.77	14.38	14.78	0	23.35	26.47	0	0	6.34	0	2.9	0	0	0	25.26	0	0	1.93	0	0	0	29.54	0	0	0	46.39	0	0	1.12	0	0	3.78	39.17	0	0	0	0	0	0	0	4.88	0	0	0.83	0
MHNO_CHD.708507_1	1533.38	35.65	1121.64	0	14.94	55.47	0	0	24.66	0	1.85	0	2.27	3.43	0	0	0	0	0.88	0	22	47.11	0	0	0	93.19	1.54	0	0	5.42	0	4.33	152.41	0	12.55	0	0	0	5.77	0	4.75	2.14	0	17.5	0
MHO_CHD.499614_1	2053.97	38.97	46.48	0	11.56	42.36	0	4.31	264.78	2.1	1.34	0	0	3.13	102.36	0	0	4.58	0	0	15	78.8	1.47	0	0	160.41	2.56	0	0	12.97	0	4.42	113.66	0	0	0	0	1.13	0	0	11.25	0	0	39.82	1.77
MHNO_CHD.100245_1	1185.22	2.02	4.06	0	10.62	6.1	0	0	0	2.4	1.73	0	0	0	0	0	0	0	0	0	5	35.94	0	0	1.67	65.21	0	0	0	0	0	3.78	41.52	0	0	0	0	0	0	0	0.62	0	3.16	11.02	0
MUO_CHD.673827_1	1718.23	0	114.15	0	15.1	50.11	0	0	37.51	3.67	0	0	0	0	332.59	0	0	0	0	0	35.14	49	0	0	0	100.91	0	2.05	0	2.4	0	4.65	71.28	0	2.37	0	0	0	0	0	1.64	0	0	34.87	0
MHO_CHD.130151_1	1864.4	1.58	13.7	0	4.52	32.25	0	0	16.39	0	6.96	0	0	0	79.51	0	0	2.12	0	0	0	41.11	0	2.63	0	86.07	1.48	0	0	0	0	3.78	77.18	0	0	0	0	0	0	0	0	2.29	0	0	1.53
MHNO_CHD.574506_1	1095.28	0	0	1.14	9.61	12.72	0	0	2.52	0	3.12	4.43	0	3.18	8.64	0	0	1.96	0	0	6.45	225.7	67.7	0	0	259.36	130.07	4.45	0	13.4	0	3.78	150.07	0	7.4	0	0	0	0	40.49	2.51	0	4.04	34.54	0
MHNO_CHD.316350_1	1015.39	0	3.23	20.86	36.51	1.69	321.16	0	0	6.03	0	0	0	0	3.5	0	0	0	0	0	0	29.54	0	3.15	0	46.65	0	0	0	3.25	3.33	3.78	45.06	0	0	1.77	0	0	0	0	0	0	0	0	0
MUO_CHD.588017_1	872.46	0	6.7	0	6.43	29.98	2.97	0	14.74	0	0	0	0	0	62.85	0	0	0	1.26	0	0	32.32	0	0	0	66.61	2.72	0	0	0	0	3.78	62.08	0	0	0	0	0	0	0	5.33	2.65	0	1.81	0
MHNO_CHD.331087_1	1131.01	0	0	0	0	47.2	0	4.49	12.38	3.46	4.22	0	0	0	21.89	0	0	0	0	0	25.71	150.13	0	0	0	212.83	3.56	0	0	32.93	0	3.78	202.84	0	16.5	0	0	1.02	6.49	0	4.03	0	0	26.5	3.59
MHNO_CHD.409207_1	1438.51	6.89	49.87	0	3.66	8	0	0	5.25	3.58	1.09	0	0	0	0	0	0	0	0	0	16.07	37.06	0	0	0	63.2	0	0	0	0	0	4.51	49.4	0	0	0	0	0	0	0	0	0	0	9.29	1.86
MHO_CHD.911064_1	951.11	0	95.52	0	5.98	39.67	0	79	10.05	2.23	1.55	0	0	0	88.96	0	0	0	0	0	1.66	33.87	0	0	0	84.87	0	0	0	4.94	0	4.44	62.48	0	0	0	5.03	0	0	0	2.27	0	0	0.77	0
MHNO_CHD.000012_1	929.01	0	8.79	0	0	25.43	0	0	39.46	0	1.79	0	0	0	44.46	0	0	0	1.23	0	1.62	38.7	1.79	0	0	69.51	0	0	0	2.1	0	3.78	66.34	0	0	0	0	0	0	0	8.36	0	0	7.33	0
MUO_CHD.260850_1	1292.78	2.28	20.38	0	0	35.55	0	0	95.87	0	0	0	3.79	0	112.64	0	0	0	0	0	13.81	43.75	0	0	0	122.45	1.64	0	0	12.88	0	3.78	218.8	0	3.44	0	9.47	0	0	0	7.17	0	0	7.6	0
MHO_CHD.531435_1	917.58	0	0	0	7.28	9.03	0	0	0	0	8.3	0	2.65	0	3.1	0	6.59	0	0	0	0	31.24	0	2.01	0	39.89	0	0	1.04	0	0	3.78	39.17	0	0	0	0	0	0	0	0	2.38	0	0.92	0
MHNO_CHD-598491_1	3576.91	44.66	5088.06	3	27.28	81.23	119.33	0	60.63	0	9.67	0	0	2.99	31.06	21.41	0	2.62	1.1	2.96	17.36	38.68	0	0	0	69.1	1.43	0	1.45	0	0	4.5	64.11	0	0	0	0	0	0	0	2.47	0	0	7.91	0
MHO_CHD-327207_1	850.19	23.18	56.71	0	0	45.49	0	0	58.3	0	7.81	0	0	0	23.16	15.96	0	1.89	0	0	13.75	36.54	0	0	0	27.37	0	1.18	0	0	0	4.5	44.36	0	0	0	0	0	4.01	0	2.22	1.93	0	0.82	0
MHNO_CHD-462547_1	673.11	1.86	8.57	0	188	1.13	0	0	58.3	52.99	6	0	0	0	5.72	3.94	0	0	0	0	13.75	35.81	0	0	0	20.84	0	0	0	0	0	4.5	41.41	0	0	0	0	1.03	0	0	0.49	0	0	0	0
MUO_CHD-664455_1	666.87	13.82	19.3	0	537.29	0.66	0	0	58.3	159.14	9.84	4.55	0	0	0	0	0	1.81	0	0	13.75	35.36	1.19	0	0	20.84	0	0	0.36	1.6	0	4.5	41.41	1.58	0	0	0	0	0	0	0	0	0	0	0
MHO_CHD-509641_1	857.03	23.12	35.58	0	11.7	40.71	2.4	0	58.3	8.71	3.88	0	0	0	67.66	46.64	0	0	0	0	16.43	35.36	0	2.83	0	49.9	0	0	1.04	0	0	4.5	57.09	0	0	1.79	0	0	0	0	7.33	0	0	0	0
MHNO_CHD-594818_1	1467.3	20.22	29.27	0	0	45.44	0	4.86	58.3	0	3.47	0	0	3.62	71.91	49.57	0	0	0	0	24.05	45.79	4.96	0	0	95.28	2.23	0	0	2.3	0	5.62	72.97	0	2.38	0	0	0	0	0	5.96	0	0	34.4	0
MHO_CHD-747867_1	1045.02	10.03	18.42	0	300.81	30.82	0	0	58.3	173.71	3.19	0	0	2.58	12.44	8.57	0	0	0	0	13.75	38.98	1.59	0	0	64.72	0.99	0	0	0	0	4.5	80.25	0	2.52	0	0	0	0	0	0	0	0	2.25	0
MHNO_CHD-673023_1	772.29	13.62	13.35	0	527.23	34.83	0	0	58.3	102.18	7.16	5.81	0	0	17.77	12.25	0	0	0.9	7.41	65.7	61.31	1.77	0	0	181.41	0.99	0	0	4.82	0	4.5	102.24	0	12.03	1.65	0	3.14	0	0	4.36	0	0	15.83	0
MUO_CHD-171219_1	813.11	12.84	35.37	0	0	51.28	0	219.31	58.3	0	4.31	0	0	0	121.68	83.87	0	1.97	0	9.03	57.38	83.17	2.21	0	0	160.93	6.42	0	0	0	0	4.5	115.91	0	2.91	0	0	0	0	0	10.95	0	0	45.54	0
MHO_CHD-427832_1	721.43	8.47	24.33	0	1553.28	15.96	0	4.2	58.3	312.04	41.53	0	0	0	11.95	8.23	0	0	0	0	16.1	36.28	0	0	0	28.42	0	0	0	0	0	5.28	49.62	0	2.17	0	0	0	0	0	0.76	0	0	0	0
MUO_CHD-140946_1	933.26	7.53	20.51	0	0	28.62	0	0	58.3	2.17	3.33	0	0	0	30.83	21.25	0	1.66	0	0	14.92	37.9	0	0	0	65.5	0	0	0	5.73	0	4.5	132.73	0	0	0	0	0	0	0	0	0	0	0.98	0
MHO_CHD-682401_1	836.78	10.98	18.25	0	9.67	22.67	0	0	58.3	0	6.74	0	0	0	24.37	16.8	0	0	0	0	15.78	36.54	0	2.02	0	32.99	0	0	0	0	0	4.5	41.41	0	0	0	0	0	0	0	0	0	0	1.66	0
MHNO_CHD-961864_1	818.44	6.72	5.94	0	30.27	39.19	0	0	58.3	3.67	3.45	0	0	0	28.85	19.89	0	2.46	0	0	14.99	35.36	0	0	0	36.5	0	0	0	0	0	51.56	44.45	0	0	0	0	0	3.71	0	0	0	0	4.78	0
MHO_CHD-210515_1	2457.4	4.04	548.37	0	40.17	138.59	2.18	0	58.3	0	0	0	0	0	94.44	65.1	0	0	2.19	0	138.98	98.98	0	0	0	164.54	0	0	0	2.24	0	4.5	106.11	0	2.71	0	0	0	0	0	30.72	0	0	77.76	0
MHO_CHD-442290_1	816.06	5.04	14.96	0	32.47	36.05	0	6.23	58.3	5.84	7.48	0	0	0	163.52	112.71	0	2.34	0	0	13.75	37.91	0	0	0	50.2	1.54	1.26	0	3.23	2.71	4.5	59.81	0	0	0	3.2	0	0	0	0	0	0	0	0
MHNO_CHD-553772_1	694.45	5.02	3.09	0	129.49	64.06	0	0	58.3	0	5.8	0	0	0	166.9	115.04	0	0	0	0	15.13	36.81	0	4.84	0	47.84	0	0	0.83	0	0	5.85	41.41	0	0	2.07	0	0	0	0	0	0	0	1.1	0
MUO_CHD-000010_1	803.64	3.11	9.53	0	1476.55	19.87	0	0	58.3	480.7	17.98	0	0	0	223.63	154.14	0	0	0	0	15.37	36.9	0	0	0	65.86	0	1.61	0	0	0	4.5	68.98	0	3.12	0	0	0	0	0	1.57	0	0	2.78	0
MHO_CHD-896111_1	658.33	5.57	25.42	0	941.5	0	0	0	58.3	283.25	13.96	0	0	0	3.03	2.09	0	0	0	0	13.75	35.36	0	0	0	21.87	0	0	0.42	0	0	5.08	41.41	0	0	1.42	0	0	0	0	0.65	0.91	0	0	0
MUO_CHD-828149_1	727.61	4.41	0	0	511.32	31.1	0	0	58.3	123.4	16.15	0	0	0	72.73	50.13	0	0	0	9.25	15.36	35.36	0	0	0	45.58	0	0	0	0	0	5.34	47.16	0	0	0	0	0	0	0	2.3	0	0	8.27	0
MHO_CHD-132396_1	710.68	3.94	12.11	8.55	194.85	0	0	0	64.94	4.31	4.03	0	0	0	0	0	0	0	0	2.57	13.75	36.35	0	0	0	22.19	0	0	0	0	2.65	4.5	41.41	0	0	1.92	0	0	0	0	0	0	0	0	0
Lung	DDE__o_pp-	PBDE-28	PCB-110	PCB-118	PCB-128	PCB-146	PCB-156	PCB-44	PCB-49	PCB-74	PCB-99	PCB-180	PCB-194	PCB-66	PBDE-47	PCB-138	op_DDT_pp_DDD	PCB-153	4_4p-DDE	Hexachlorobenzene	PCB-18	PCB-28
L1	0.00621504	0.0180067	0.014976	0.0109113	0.0135566	0.0104352	0.0170291	855.314	0.00675203	0.00537943	0.0103195	0.00369865	0.0129735	0.0144182	14662	0.0179595	0.0135271	0.0105414	1818.58	1785.49	333.036	791.227
L2	0.0118506	0.0120463	0.0126753	0.011079	0.00426383	328.399	416.298	0.0190456	0.0153301	2877.56	2044.51	0.00823544	0.00549913	0.00699122	1851.65	6077.55	495.039	13082.2	769979	13853.3	435.162	2714.48
L3	0.00962277	712.479	0.0118298	2117.95	0.000851629	0.00594463	0.00764744	0.00831691	341.136	0.0161333	264.483	0.0134233	892.234	285.732	6576.27	0.0102197	614.464	0.0118903	89212.8	10699.4	272.523	8543.55
L4	2375.23	0.0122156	0.0129652	0.00992924	0.00792299	0.00365827	0.0115881	0.0108872	0.00830755	0.0140586	0.0157005	0.00762415	2728.9	0.0183544	0.0135009	0.00332432	5498.4	0.0112938	0.0136603	20447.5	1203.11	0.0125475
L5	608.689	862.468	0.0101259	0.00478093	0.00807835	0.00994218	0.0152004	0.0130197	0.0124726	5404.89	574.905	2739.11	0.0131182	394.869	0.00199222	2063.77	0.011696	17493.6	9413.42	7226.15	0.00782188	2958.05
L6	0.00850153	0.00777213	0.00984751	0.00698672	0.0101679	0.0113084	0.0120731	0.0143292	0.0134593	0.00990968	0.0121554	0.0109112	0.0155696	0.00947352	2255.56	0.00948183	0.0107849	683.071	8725.19	4800.19	1500.16	644.617
L7	0.0134409	0.0116192	1452.58	0.00977325	0.00864646	0.0146573	0.00975331	0.0070917	0.00224904	0.0129988	0.00898233	0.0086479	0.00786573	0.0124769	0.00596244	0.014755	0.0167621	0.0106129	10120	7218.29	9217.97	1287.08
L8	0.0088757	0.0152571	0.0104441	0.00566388	0.00976178	0.00980109	0.0101175	0.0102051	0.00781223	0.0113479	0.00599741	516.138	0.0108603	0.0127332	0.00581123	526.61	544.589	691.663	11356.7	3455.72	254.42	1998.93
L9	0.00660553	0.00447123	0.00311421	3053.53	0.00544445	389.583	0.00800126	0.00996406	436.023	0.0103326	0.0104061	0.0127279	0.0141991	0.0157975	0.0101986	0.00655172	0.0114246	0.0124667	0.00830954	1648.38	1299.86	3028.12
L10	0.00641653	0.0104049	0.00659412	0.0143087	341.543	0.00659419	0.0132099	730.92	0.0114709	0.00691475	0.0125159	0.00710786	0.00199866	284.731	0.00522603	0.00479735	1581.79	0.0100149	0.012295	0.0168022	870.132	1280.62
L11	0.00362565	0.0143231	407.178	0.0146244	448.489	0.0100745	536.744	0.0103291	0.0131278	0.0141095	0.00431731	2157.86	378.341	0.00616704	0.00737481	1142.32	0.00291925	6326.2	22304.4	2250.64	2128.71	1086.84
Thyroid	4_4p-DDE	BHC__beta-	Hexachlorobenzene	PBDE-47	PCB-138	PCB-170	PCB-28	PCB-44	PCB-49	PCB-66	PCB-74	PCB-153	PCB-101
T1	641391	382.745	195059	709.273	31565.7	24071.6	23024.9	1244.81	0.0108201	2050.27	119265	144162	22964.5
T2	0.0173996	314.204	2448.15	0.0158811	0.00740894	0.0102221	0.00765516	0.00605717	0.0108688	376.238	0.0072783	0.0134801	0.00893687
T3	62594.2	0.00654684	19302.2	10000.4	5141.49	0.0109564	698.6	0.00296569	0.0128441	0.0109722	8177.52	31564.1	494.5
T4	12789.4	0.00130377	3365.44	0.0125802	0.0129796	0.00563834	416.832	558.46	387.844	0.0120917	0.0104956	0.0115293	0.00535405
T5	276419	0.00501187	35421.3	0.0122966	7065.25	1996.95	428.083	0.0178899	297.505	213.825	6923.97	35678.1	530.024
Stool	pp_DDT	op_DDD	PCB-87	PCB-118	PCB-138	PCB-153	PCB-149	PCB-156	PCB-18	PCB-28	PCB-74	PCB-52	PCB-66	PBDE-28	Hexachlorobenzene
S1	0.0188102	0.0173177	0.0186973	0.0160612	2448	0.0187789	41271.2	0.0135357	0.0133797	3561.34	2051.57	0.0186367	506.805	0.00826075	10075
S2	2682.55	2251.67	0.0150345	0.0168242	0.0139619	2222.2	0.0115277	0.0192	0.0198794	1363.23	0.0151105	0.0151766	0.00884479	0.012162	4008.51
S3	0.0180363	0.0165548	0.011574	0.0180268	1720.08	0.0118564	0.0157111	2201.34	0.0125713	2714.59	0.0119805	0.0187398	0.0175802	34533.3	526.547
S4	70815.8	0.0199241	3814.04	0.0153055	0.0057702	315.681	0.0152732	0.00848732	9828.93	0.0164726	88561.3	14570.9	0.0166889	26210.9	4219.52
S5	0.0177055	614.706	0.0180109	33307.5	0.0185477	81553.9	2160.91	1060.16	710.113	4278.35	0.0198607	0.0110911	1703.24	0.019685	1403.79
S6	0.0118185	0.0191294	1424.32	64020.6	0.019343	0.0149648	0.0180845	0.0150656	11266.7	0.014751	0.0190148	207.95	94629.2	37809	1191.43
R (v3.6.1) code for correlations matrix heatmap
#Set working directory
dir <- "C:/Jones/GC/manuscript/Final data/correlation_matrix"
setwd (dir)
getwd()
dir()
library("Hmisc")
library(reshape2)
library(ggplot2)
my_data1 <- read.table ( paste(dir, sep = "","/quanti_stool2.txt"), check.names = F,fill = TRUE,header = TRUE,sep = "\t")
corr <- round(cor(as.matrix(my_data1[,2:16])), 2)
corr2 <- round(cor(as.matrix(my_data1[,2:16]),method="spearman"), 2)
res1<-rcorr(as.matrix(my_data1[2:7,2:16]))
# ++++++++++++++++++++++++++++
# flattenCorrMatrix
# ++++++++++++++++++++++++++++
# cormat : matrix of the correlation coefficients
# pmat : matrix of the correlation p-values
flattenCorrMatrix <- function(cormat, pmat) {
ut <- upper.tri(cormat)
data.frame(
row = rownames(cormat)[row(cormat)[ut]],
column = rownames(cormat)[col(cormat)[ut]],
cor =(cormat)[ut],
p = pmat[ut]
)
}
corr_data<-flattenCorrMatrix(res1$r, res1$P)
# Heatmap
library(ggplot2)
ggplot(data = corr_data, aes(column, row, fill = cor))+
geom_tile(color = "white")+
scale_fill_gradient2(low = "blue", high = "red", mid = "white",
midpoint = 0, limit = c(-1,1), space = "Lab",
name="Pearson\nCorrelation") +
theme_minimal()+
theme(axis.text.x = element_text(angle = 45, vjust = 1,
size = 12, hjust = 1))+
coord_fixed()
#helper function
reorder_cormat <- function(cormat){
# Use correlation between variables as distance
dd <- as.dist((1-cormat)/2)
hc <- hclust(dd)
cormat <-cormat[hc$order, hc$order]
}
get_upper_tri <- function(cormat){
cormat[lower.tri(cormat)]<- NA
return(cormat)
}
# Reorder the correlation matrix
cormat <- reorder_cormat(corr)
upper_tri <- get_upper_tri(cormat)
# Melt the correlation matrix
melted_cormat <- melt(cormat, na.rm = TRUE)
# Reorder the correlation matrix
cormat2 <- reorder_cormat(corr2)
# Melt the correlation matrix
melted_cormat2 <- melt(cormat2, na.rm = TRUE)
# Create a ggheatmap
ggheatmap2 <- ggplot(melted_cormat2, aes(Var2, Var1, fill = value))+
geom_tile(color = "white", lwd=0.1)+
scale_fill_gradient2(low = "#003399", high = "#660000", mid = "white",
midpoint = 0, limit = c(-1,1),space = "Lab",
name="Spearman\nCorr") +
theme(axis.text=element_blank(),axis.ticks=element_blank(),axis.title=element_blank())+ coord_fixed()
print(ggheatmap2)
ggheatmap3 <- ggplot(melted_cormat2, aes(Var2, Var1, fill = value))+
geom_tile(color = "white", lwd=0.5)+
scale_fill_gradient2(low = "#003399", high = "#660000", mid = "white",
midpoint = 0, limit = c(-1,1),space = "Lab",
name="Spearman\nCorrelation") +
theme_minimal()+ coord_fixed()
print(ggheatmap3)
pdf("corr_stool.pdf",width=3,height=2.5,colormodel="rgb" )
plot(ggheatmap2)
dev.off()

[truncated: 8 more sheets: Fig 4C with code, Fig 5B with code, Fig 5D, Supple Fig 1, Supple Fig 2A, Supple Fig 2B, Supple Fig 2C, Supple Fig 5]
